# Supplementary material for: Asymmetric author-topic model for knowledge discovering of big data in toxicogenomics
Source: Front Pharmacol. 2015 Apr 20;6:81. doi: 10.3389/fphar.2015.00081 (PMC4403303; doi:10.3389/fphar.2015.00081)
Supplement: Supplementary file 2 [file Table1.XLSX]

## Sheet: doc_topic_compostion
No.	Treatment (Drug_Time_Dose)	Latent Process No.	Probability	…
0	WY-14643_4day_Low	191	0.201758	114	0.14426	0	0.101996	104	0.101968	28	0.0943697	168	0.0932927	31	0.0455785	76	0.0401378	98	0.0283664	77	0.0282115	78	0.0260397	14	0.0186189	63	0.0141976	2	0.0141527	172	0.00980672	12	0.0087012	18	0.00763013	185	0.00545835	111	0.00439824	162	0.00332306	118	0.00134529	151	0.00121099	150	0.00118877	36	0.000178813
1	WY-14643_4day_Middle	191	0.188377	28	0.130176	104	0.110271	114	0.101842	168	0.0918957	78	0.0658577	154	0.0604952	77	0.0551394	76	0.0405874	0	0.0367825	31	0.0291139	175	0.024508	87	0.0168545	118	0.0116698	36	0.0100806	12	0.00767417	111	0.00616788	176	0.00541248	68	0.00237354	6	0.00158038	14	0.000127054	98	0.000116899	151	8.91954e-05	180	7.52056e-05
2	WY-14643_4day_High	191	0.181407	28	0.161854	104	0.10869	168	0.10791	78	0.094614	154	0.0735005	77	0.0672498	31	0.0258191	114	0.0258036	0	0.0195756	87	0.019556	50	0.0164351	66	0.0164221	89	0.0156501	76	0.015642	36	0.00794775	121	0.00707074	111	0.00629809	2	0.00629276	80	0.00550031	174	0.00472531	86	0.00315007	118	0.000969777	68	0.000859881
3	WY-14643_8day_Low	191	0.205269	28	0.152806	104	0.125445	168	0.120886	0	0.0855642	77	0.0809727	87	0.0422041	89	0.0387884	131	0.0342207	78	0.0250953	134	0.0206327	112	0.0148267	162	0.0137563	1	0.0114721	193	0.00802576	118	0.00711584	173	0.00233101	58	0.0023222	6	0.00121318	172	0.00118752	142	0.00115875	14	0.000189208	36	0.000187989	98	0.000174085
4	WY-14643_8day_Middle	191	0.190217	28	0.185168	104	0.108079	77	0.100875	168	0.0987148	154	0.0842994	78	0.0569235	15	0.0381888	87	0.0353118	112	0.0165728	0	0.0158769	57	0.0158593	71	0.0115327	25	0.010838	134	0.00727258	18	0.00650932	98	0.00587385	111	0.00364204	118	0.00305506	14	0.000840029	36	0.000839259	31	0.000736032	151	8.39258e-05	68	7.18707e-05
5	WY-14643_8day_High	28	0.184408	191	0.164356	154	0.0974976	104	0.0958294	168	0.083017	77	0.0830157	78	0.0562729	15	0.0562711	87	0.0295334	112	0.0250715	61	0.0217289	31	0.0200682	133	0.0167197	11	0.0117037	182	0.0100306	114	0.00835774	111	0.00727314	134	0.00673778	165	0.00447146	36	0.00399165	180	0.00395453	162	0.00226397	167	0.00169035	116	0.00114514
6	WY-14643_15day_Low	28	0.194271	191	0.143559	104	0.132072	77	0.111975	168	0.110064	15	0.0803901	46	0.044997	125	0.0402032	131	0.0354178	87	0.0268061	155	0.0153697	91	0.0134596	78	0.0114909	178	0.0105776	118	0.00692879	25	0.00578266	63	0.00487062	107	0.0019851	37	0.00196148	85	0.0019529	151	0.00106845	80	0.000990159	14	0.000158788	36	0.000157766
7	WY-14643_15day_Middle	28	0.179383	191	0.155012	104	0.100009	168	0.0993851	15	0.0912551	77	0.0887584	154	0.0650043	78	0.051881	61	0.0287522	179	0.0281369	87	0.0268828	46	0.0237631	98	0.00947065	91	0.00879069	14	0.00822891	2	0.00815532	111	0.00440949	1	0.00316297	18	0.00252174	162	0.00191488	90	0.00191479	85	0.00190049	134	0.00130882	45	0.00128286
8	WY-14643_15day_High	28	0.16422	191	0.136696	15	0.0949256	154	0.0897047	77	0.0878089	168	0.0854369	104	0.0773674	61	0.0759399	11	0.04794	78	0.0460415	87	0.0223124	196	0.0142427	179	0.00855161	129	0.00806994	160	0.00666023	90	0.00620021	14	0.00482493	145	0.00380047	118	0.00248714	155	0.00240193	32	0.00238804	91	0.0019292	6	0.0019288	162	0.00192872
9	WY-14643_29day_Low	28	0.216144	191	0.159071	104	0.1096	168	0.105035	15	0.103507	77	0.0959008	154	0.0433836	87	0.031212	78	0.0251207	46	0.0205638	118	0.0115988	178	0.0106953	156	0.00841993	131	0.00837939	129	0.00837395	134	0.0069211	196	0.00609519	112	0.00609031	164	0.00458168	8	0.00382134	22	0.00305852	83	0.00233444	2	0.00155879	9	0.00153823
10	WY-14643_29day_Middle	28	0.174451	191	0.152788	15	0.0927823	104	0.089452	77	0.0888963	168	0.0866753	154	0.0861154	61	0.0483357	11	0.0416718	78	0.0355605	87	0.022229	62	0.0150253	46	0.0122336	32	0.0105733	14	0.0084257	197	0.00835525	182	0.00666929	0	0.00557592	2	0.00336018	63	0.00282762	151	0.00228699	173	0.00113569	18	0.0011304	130	0.00113019
11	WY-14643_29day_High	28	0.160992	191	0.115166	15	0.0889181	154	0.0806923	61	0.0685488	77	0.0662015	104	0.0654182	168	0.0540597	11	0.0501409	78	0.0329059	94	0.0329043	70	0.0282054	129	0.0207614	87	0.0168476	157	0.0160627	112	0.0160607	182	0.0137113	50	0.0133257	43	0.0129279	179	0.0125415	197	0.00628256	16	0.00470543	118	0.00401115	178	0.00393785
12	acarbose_4day_Low	107	0.219197	51	0.197144	98	0.177385	150	0.110878	85	0.109675	165	0.0440836	14	0.0253681	58	0.0225515	118	0.00522857	36	0.00358698	151	0.00253448	68	0.00217043	180	0.00213696	134	0.00204638	69	0.0019753	63	0.00194962	149	0.0016922	97	0.00158022	176	0.00148997	83	0.00146551	91	0.00140886	6	0.00139062	162	0.00138665	90	0.0013836
13	acarbose_4day_Middle	118	0.288506	194	0.283567	138	0.103427	68	0.0538947	91	0.0529963	18	0.0522244	150	0.028131	165	0.0263369	14	0.00425889	36	0.00423145	98	0.00391848	151	0.00298985	180	0.00252091	134	0.00241405	69	0.0023302	63	0.00229991	149	0.00199624	107	0.00190827	97	0.00186414	176	0.00175768	83	0.00172882	6	0.00164048	162	0.00163579	90	0.00163219
14	acarbose_4day_High	149	0.320238	36	0.162985	134	0.161374	194	0.114828	68	0.0705125	118	0.050962	130	0.0235279	14	0.00377448	98	0.0034728	151	0.00264979	180	0.00223419	150	0.00218366	69	0.00206517	63	0.00203832	107	0.00169123	97	0.00165211	176	0.00155776	83	0.00153219	91	0.00147296	6	0.00145389	162	0.00144973	90	0.00144655	156	0.0014435	51	0.00138289
15	acarbose_8day_Low	164	0.207876	36	0.178343	59	0.139509	51	0.105689	14	0.0747895	63	0.072154	180	0.0379214	172	0.0359597	118	0.00829778	98	0.00527154	151	0.00402225	68	0.0034445	150	0.00331468	134	0.00324762	69	0.00313482	149	0.00268554	107	0.0025672	97	0.00250782	176	0.0023646	83	0.00232579	91	0.00223588	6	0.00220693	162	0.00220062	90	0.00219579
16	acarbose_8day_Middle	68	0.377048	98	0.252905	134	0.162509	174	0.0543863	130	0.0363524	111	0.0188528	197	0.0185688	118	0.00429423	14	0.00296509	36	0.00294599	151	0.00208158	180	0.00175509	150	0.0017154	69	0.00162232	63	0.00160123	149	0.00138981	107	0.00132856	97	0.00129784	176	0.00122372	83	0.00120363	91	0.0011571	6	0.00114212	162	0.00113886	90	0.00113635
17	acarbose_8day_High	51	0.19815	63	0.156279	118	0.130218	107	0.0996944	164	0.0989306	101	0.0709515	45	0.0571098	96	0.0570513	197	0.028736	139	0.028475	62	0.014726	14	0.00233831	36	0.00232325	98	0.00215142	151	0.00164156	68	0.00140577	180	0.00138409	150	0.00135279	134	0.00132542	69	0.00127938	149	0.00109602	97	0.00102349	176	0.000965042	83	0.0009492
18	acarbose_15day_Low	68	0.192756	83	0.16285	134	0.104385	151	0.0900008	69	0.0896227	194	0.0742769	107	0.0599518	36	0.0465692	13	0.0300194	22	0.0297052	63	0.016033	51	0.015609	1	0.0156064	193	0.0152777	118	0.00353598	14	0.00244154	98	0.00224639	180	0.00144519	150	0.0014125	149	0.00114441	97	0.00106867	176	0.00100764	91	0.000952789	6	0.000940454
19	acarbose_15day_Middle	151	0.222407	36	0.17106	83	0.169793	45	0.13062	63	0.0661328	68	0.053271	149	0.0399917	194	0.0396033	6	0.0268179	116	0.0267083	118	0.00312247	14	0.00215601	98	0.00198369	180	0.00127618	150	0.00124732	134	0.00122209	69	0.00117964	107	0.000966042	97	0.000943699	176	0.000889805	91	0.000841367	162	0.000828099	90	0.00082628	156	0.000824539
20	acarbose_15day_High	47	0.265361	63	0.214514	25	0.120063	32	0.0772185	9	0.0514804	116	0.0432239	173	0.0431275	138	0.0259024	180	0.0179395	134	0.017904	85	0.0174478	144	0.0173547	44	0.0172214	87	0.0171969	83	0.00912579	113	0.00867834	118	0.0020546	14	0.00141867	36	0.00140953	98	0.00130528	151	0.000995941	68	0.000852885	150	0.000820742	69	0.000776208
21	acarbose_29day_Low	160	0.158307	63	0.148374	118	0.097307	111	0.0953557	25	0.0952255	59	0.063608	53	0.0634643	135	0.0633781	138	0.0529647	98	0.0437305	97	0.0428877	107	0.0218444	55	0.0108549	14	0.00174734	36	0.00173608	151	0.00122668	68	0.00105048	180	0.00103428	150	0.00101089	134	0.000990436	69	0.000956036	149	0.000819018	176	0.00072114	83	0.000709302
22	acarbose_29day_Middle	36	0.191933	59	0.18958	16	0.151297	1	0.114437	173	0.114127	80	0.0384189	63	0.020574	6	0.0200889	90	0.0200828	2	0.0197919	194	0.0197861	22	0.0192366	118	0.00453748	14	0.00313305	98	0.00288264	151	0.00219949	68	0.00188356	180	0.00185451	150	0.00181257	134	0.0017759	69	0.00171422	149	0.00146854	107	0.00140382	97	0.00137135
23	acarbose_29day_High	150	0.177068	160	0.176214	25	0.149305	172	0.0816844	50	0.0813933	64	0.0811901	107	0.0415675	118	0.0302907	14	0.029285	6	0.0279057	47	0.0275376	32	0.0274675	46	0.013792	36	0.00222902	98	0.00206415	151	0.00157497	68	0.00134875	180	0.00132795	134	0.00127166	69	0.00122749	63	0.00121153	149	0.00105157	97	0.000981978	176	0.000925898
24	acetamidofluorene_4day_Low	12	0.261865	5	0.193756	82	0.138767	167	0.0498327	192	0.044603	98	0.0422889	25	0.0420008	63	0.0368876	128	0.0315463	18	0.0315077	20	0.0314717	69	0.0211823	68	0.0185877	113	0.0157478	36	0.00828583	134	0.00810045	1	0.00277678	2	0.00274423	194	0.00274343	65	0.00268215	147	0.00267143	118	0.00062914	14	0.000434411	151	0.000304968
25	acetamidofluorene_4day_Middle	12	0.207533	5	0.179466	82	0.155159	65	0.119681	167	0.0673585	39	0.0654447	31	0.0336877	192	0.0262385	151	0.0245186	147	0.0206004	118	0.0191422	36	0.0133933	113	0.0131132	128	0.00943892	90	0.00759606	89	0.00750692	134	0.0057837	25	0.00381831	0	0.00380671	32	0.00379748	14	0.00217947	80	0.00193412	55	0.00192684	98	0.000285377
26	acetamidofluorene_4day_High	12	0.181071	5	0.114256	82	0.103704	39	0.0984433	65	0.0791346	98	0.0600264	167	0.0369694	70	0.036922	108	0.0351718	196	0.0334098	0	0.0299431	192	0.0246705	138	0.0246582	18	0.0211521	90	0.0176877	116	0.0176734	85	0.0141323	161	0.0123779	25	0.0106205	13	0.0106161	55	0.0105997	178	0.00712384	134	0.00543808	142	0.00354362
27	acetamidofluorene_8day_Low	82	0.212592	12	0.210777	5	0.205204	100	0.0684079	101	0.0425812	62	0.0333573	39	0.0295961	36	0.0280332	116	0.0259825	171	0.0258913	71	0.0221956	18	0.0167012	133	0.0166578	98	0.0113736	69	0.00756208	59	0.00746863	68	0.00573009	155	0.00565803	1	0.00380919	193	0.00376789	185	0.00375698	176	0.00197515	178	0.00194688	109	0.00192198
28	acetamidofluorene_8day_Middle	82	0.161533	12	0.138917	5	0.132729	133	0.0586559	24	0.0545313	10	0.0483607	142	0.045286	100	0.0380735	101	0.0309012	116	0.0298937	189	0.027785	141	0.0277831	26	0.0226466	92	0.0216184	171	0.0195544	46	0.0185399	167	0.0164967	185	0.015466	98	0.0114744	18	0.00929532	62	0.00827705	178	0.00725666	147	0.00722291	118	0.00642033
29	acetamidofluorene_8day_High	12	0.15619	39	0.119325	5	0.117564	82	0.117558	156	0.0878367	142	0.0702087	0	0.0632262	56	0.0597339	26	0.0544101	37	0.0316683	101	0.0263786	122	0.0210941	9	0.0140732	162	0.0106389	176	0.00889269	172	0.00884518	161	0.00709269	167	0.00707788	46	0.00354422	118	0.00217613	107	0.00188495	194	0.00183851	193	0.00182166	14	0.000291121
30	acetamidofluorene_15day_Low	141	0.104234	24	0.103729	189	0.0825827	133	0.0790606	82	0.0735179	93	0.0709997	5	0.0689878	12	0.0654707	10	0.0558947	100	0.0498529	106	0.0493484	171	0.048846	199	0.0453197	60	0.0261861	43	0.017626	17	0.00856442	118	0.00817756	62	0.00656859	176	0.00557336	63	0.00508047	89	0.00504335	197	0.00404798	14	0.00360829	116	0.00355268
31	acetamidofluorene_15day_Middle	24	0.108001	189	0.102399	141	0.0973041	133	0.0861002	82	0.0672472	5	0.0641923	93	0.0606241	171	0.0585881	12	0.0550302	199	0.0540016	100	0.0524748	106	0.043304	10	0.0366817	60	0.0305684	156	0.0265229	43	0.0249646	185	0.00663915	63	0.00564943	151	0.00515369	147	0.00357643	36	0.00314059	90	0.003089	139	0.00102936	14	0.000593964
32	acetamidofluorene_15day_High	82	0.140123	12	0.115284	5	0.115267	133	0.102842	39	0.0745913	24	0.0553722	100	0.0519864	62	0.0475106	26	0.0452129	156	0.0362315	50	0.0350523	141	0.0293844	108	0.0214827	106	0.0203445	92	0.0192237	134	0.0147962	116	0.0147526	171	0.0146969	98	0.0103425	90	0.00911181	178	0.00571007	150	0.00349846	174	0.00343911	45	0.00231935
33	acetamidofluorene_29day_Low	141	0.0968877	24	0.0862167	199	0.0781076	189	0.0768284	133	0.0700017	100	0.0640241	60	0.0563409	82	0.0550601	159	0.0537795	171	0.0495126	12	0.0439709	5	0.0409768	10	0.0379881	106	0.0362806	115	0.031585	195	0.0234749	74	0.021342	145	0.0166488	57	0.0119559	69	0.00857496	37	0.00599654	63	0.00515997	117	0.00512371	118	0.00479748
34	acetamidofluorene_29day_Middle	189	0.0993222	141	0.0852547	199	0.0801391	24	0.0728922	133	0.0724698	60	0.059679	100	0.0575483	159	0.0545633	171	0.0528594	12	0.0447672	195	0.0426268	10	0.0400709	82	0.0387916	5	0.0366617	106	0.029414	74	0.0268561	115	0.0196092	76	0.0162004	184	0.0136429	69	0.0111216	93	0.00852641	1	0.00727234	172	0.0042803	162	0.00386355
35	acetamidofluorene_29day_High	133	0.101394	100	0.089101	115	0.0768091	82	0.0737378	171	0.0722035	12	0.0691436	24	0.0675921	39	0.0583815	141	0.0530001	70	0.0522344	189	0.0514654	5	0.0460897	106	0.0353344	62	0.0299894	65	0.023061	98	0.0200871	156	0.0177144	63	0.012358	109	0.0123197	26	0.01153	139	0.00539232	116	0.00465105	97	0.00389615	92	0.00308169
36	acetaminophen_4day_Low	2	0.14938	36	0.123916	181	0.12212	107	0.109171	69	0.0823521	14	0.0698473	51	0.054905	37	0.0547546	80	0.0545519	55	0.0544992	180	0.0283695	155	0.0278632	98	0.0155849	118	0.00324913	151	0.00157497	68	0.00134875	150	0.00129792	134	0.00127166	63	0.00121153	149	0.00105157	97	0.000981978	176	0.000925898	83	0.000910698	91	0.000875494
37	acetaminophen_4day_Middle	161	0.278522	111	0.167523	116	0.0980468	55	0.0977036	180	0.0847441	36	0.0578771	90	0.0564699	149	0.0427704	68	0.0291793	83	0.0287291	118	0.00333943	14	0.00230582	98	0.00212152	151	0.00161875	150	0.00133399	134	0.001307	69	0.0012616	63	0.0012452	107	0.00103317	97	0.00100927	176	0.000951631	91	0.000899827	6	0.000888178	162	0.000885637
38	acetaminophen_4day_High	161	0.138646	39	0.100055	169	0.100045	57	0.0923685	2	0.0540397	197	0.0501581	116	0.0463743	85	0.0463175	14	0.0391057	63	0.0388121	111	0.038679	69	0.0349699	155	0.0310077	45	0.0271293	164	0.0270047	128	0.0155772	138	0.0155006	98	0.0121275	68	0.0119239	162	0.0117854	194	0.0117244	42	0.0115583	6	0.00793934	121	0.00785967
39	acetaminophen_8day_Low	68	0.304927	162	0.210979	69	0.165054	161	0.117377	151	0.0725433	47	0.0241312	118	0.00559369	14	0.00386234	36	0.00383746	98	0.00355364	180	0.00228619	150	0.00223449	134	0.00218928	63	0.00208577	149	0.00181037	107	0.00173059	97	0.00169057	176	0.00159402	83	0.00156785	91	0.00150725	6	0.00148773	90	0.00148022	156	0.0014771	51	0.00141508
40	acetaminophen_8day_Middle	161	0.365532	149	0.119703	57	0.0794865	68	0.072243	122	0.0716322	147	0.0636739	134	0.0483807	36	0.0251258	98	0.025029	107	0.0164683	155	0.0163605	165	0.0160852	29	0.0160072	118	0.0098468	180	0.00871874	8	0.00810641	75	0.0079875	14	0.0013173	151	0.00092478	150	0.0007621	69	0.000720747	63	0.000711376	97	0.000576589	176	0.000543661
41	acetaminophen_8day_High	161	0.274573	27	0.0797277	39	0.0664291	57	0.057586	68	0.0535481	111	0.0489245	122	0.0443565	29	0.0354765	158	0.0354469	116	0.0312244	102	0.0310096	118	0.0276168	128	0.0267722	14	0.0228621	36	0.0228574	149	0.022472	197	0.0223009	151	0.0182177	83	0.0135748	20	0.0133694	172	0.00903435	193	0.00902051	6	0.00470841	162	0.0047076
42	acetaminophen_15day_Low	69	0.152983	134	0.137872	63	0.137804	150	0.12274	36	0.108624	90	0.0919278	142	0.0760485	128	0.0310709	160	0.0308192	118	0.0188038	180	0.0166496	173	0.0158308	14	0.00251557	98	0.0023145	151	0.001766	68	0.00151233	149	0.00117911	107	0.00112715	97	0.00110108	176	0.0010382	83	0.00102115	91	0.000981679	6	0.00096897	162	0.000966198
43	acetaminophen_15day_Middle	161	0.341806	128	0.103985	37	0.0978875	22	0.073303	62	0.0551656	150	0.0493778	14	0.0437053	130	0.0368034	140	0.0366585	169	0.0366416	178	0.0308195	96	0.0246912	118	0.0136637	6	0.0125879	69	0.00665274	176	0.0065167	2	0.00639293	36	0.00100548	98	0.000931112	151	0.00071045	68	0.000608402	180	0.00059902	134	0.000573627	63	0.000546505
44	acetaminophen_15day_High	161	0.273687	113	0.0817072	128	0.0736831	169	0.073513	118	0.07038	50	0.0531509	62	0.0491711	101	0.0491293	178	0.0451223	150	0.0371325	147	0.0368238	194	0.0328538	57	0.0327079	192	0.024643	176	0.020691	96	0.0165267	36	0.0047553	97	0.00437878	109	0.00424442	14	0.000677365	98	0.000623225	151	0.000475529	68	0.000407224	180	0.000400945
45	acetaminophen_29day_Low	69	0.174975	96	0.174514	160	0.152597	107	0.0769282	83	0.0551037	144	0.0546955	151	0.0447637	63	0.0444714	14	0.0344271	98	0.0342829	36	0.0235412	150	0.0227924	194	0.0222692	22	0.0219527	97	0.011664	85	0.0113169	118	0.00261315	68	0.00108475	180	0.00106802	134	0.00102275	149	0.000845736	176	0.000744666	91	0.000704128	6	0.000695012
46	acetaminophen_29day_Middle	161	0.277761	96	0.151718	14	0.0854564	140	0.0757441	90	0.0677839	144	0.0506876	20	0.0506131	22	0.0505948	172	0.0423789	167	0.0423176	147	0.0422021	151	0.00938536	63	0.0091594	51	0.00891719	118	0.00202006	36	0.00138583	98	0.00128333	68	0.000838546	180	0.000825616	150	0.000806944	134	0.000790618	69	0.000763158	149	0.000653782	107	0.000624972
47	acetaminophen_29day_High	161	0.36649	197	0.0907108	164	0.0700532	140	0.057666	19	0.0535457	176	0.0496726	193	0.0372006	160	0.0371783	51	0.0290615	116	0.0290396	83	0.0249726	47	0.0248464	113	0.0247572	14	0.0212624	96	0.0207786	63	0.0168324	147	0.0124316	6	0.00849486	69	0.00448956	130	0.00425705	118	0.000989077	36	0.000678542	98	0.000628355	151	0.000479443
48	acetazolamide_4day_Low	118	0.237172	194	0.232233	25	0.232099	149	0.104665	160	0.0521773	144	0.0264324	14	0.00425889	36	0.00423145	98	0.00391848	151	0.00298985	68	0.00256039	180	0.00252091	150	0.0024639	134	0.00241405	69	0.0023302	63	0.00229991	107	0.00190827	97	0.00186414	176	0.00175768	83	0.00172882	91	0.00166199	6	0.00164048	162	0.00163579	90	0.00163219
49	acetazolamide_4day_Middle	134	0.198077	135	0.137723	51	0.118932	151	0.100401	97	0.0995407	98	0.0618651	55	0.0594733	118	0.0439618	155	0.0404387	181	0.0398755	150	0.0215068	14	0.00325601	36	0.00323504	68	0.00195748	180	0.00192729	69	0.00178149	63	0.00175833	149	0.00152617	107	0.00145892	176	0.00134378	83	0.00132172	91	0.00127063	6	0.00125418	162	0.00125059
50	acetazolamide_4day_High	31	0.127394	118	0.0965643	45	0.0911643	178	0.0684359	175	0.0591312	162	0.054845	197	0.0501869	58	0.0501748	89	0.0500813	109	0.041097	97	0.0367004	1	0.0366458	185	0.0365174	134	0.0322515	76	0.0318489	180	0.0277242	51	0.0230077	194	0.022949	71	0.0136703	130	0.00924846	151	0.00507585	91	0.00484065	90	0.00483538	59	0.00472919
51	acetazolamide_8day_Low	151	0.199212	97	0.167492	36	0.147612	98	0.0849587	14	0.0746759	135	0.0731386	179	0.0731333	185	0.0628633	6	0.0423499	134	0.032243	118	0.00250423	68	0.00103953	180	0.0010235	150	0.00100035	69	0.000946073	63	0.000933774	149	0.000810483	107	0.000774767	176	0.000713625	83	0.00070191	91	0.000674777	162	0.000664136	90	0.000662678	156	0.000661282
52	acetazolamide_8day_Middle	97	0.184666	151	0.152042	144	0.150597	118	0.120752	83	0.117867	134	0.0682793	149	0.0346525	174	0.0340805	14	0.019445	68	0.0183414	111	0.0175951	59	0.0173487	36	0.00274946	98	0.00254611	180	0.00163801	150	0.00160096	69	0.00151409	63	0.00149441	107	0.00123994	176	0.00114208	91	0.00107991	6	0.00106593	162	0.00106288	90	0.00106055
53	acetazolamide_8day_High	118	0.268627	83	0.234858	98	0.171909	175	0.127783	197	0.0642731	51	0.0538609	63	0.032882	14	0.00176593	36	0.00175456	151	0.00123973	68	0.00106166	180	0.00104529	150	0.00102165	134	0.00100098	69	0.000966211	149	0.000827734	107	0.000791259	97	0.000772958	176	0.000728815	91	0.00068914	6	0.000680219	162	0.000678273	90	0.000676783	156	0.000675358
54	acetazolamide_15day_Low	14	0.291144	151	0.239423	193	0.187215	180	0.0864686	155	0.0349518	111	0.034854	68	0.0186524	149	0.0182796	90	0.0180391	118	0.00407573	36	0.0027961	98	0.00258929	150	0.00162812	134	0.00159518	69	0.00153977	63	0.00151975	107	0.00126097	97	0.0012318	176	0.00116145	83	0.00114239	91	0.00109823	6	0.00108401	162	0.00108091	156	0.00107626
55	acetazolamide_15day_Middle	155	0.219474	83	0.157016	151	0.136687	37	0.125569	91	0.0840426	51	0.0631593	36	0.0538229	88	0.0521428	58	0.031643	14	0.0225711	107	0.0111957	118	0.00250423	98	0.00159092	68	0.00103953	180	0.0010235	150	0.00100035	134	0.000980115	69	0.000946073	63	0.000933774	149	0.000810483	97	0.000756848	176	0.000713625	6	0.000666042	162	0.000664136
56	acetazolamide_15day_High	1	0.186032	155	0.161832	14	0.146546	151	0.0735436	85	0.0729322	193	0.0648456	197	0.0567852	58	0.0567639	45	0.0407592	135	0.0324169	111	0.0165779	109	0.0164546	118	0.0100057	180	0.00885941	6	0.00858269	13	0.00839083	8	0.00823721	36	0.00132993	98	0.00123157	68	0.000804723	150	0.000774395	134	0.000758728	69	0.000732375	63	0.000722854
57	acetazolamide_29day_Low	118	0.280197	180	0.191479	194	0.173358	155	0.0700612	86	0.0695097	6	0.0356091	59	0.0352005	55	0.0350374	150	0.0189094	32	0.0177967	14	0.00286278	36	0.00284434	98	0.00263396	151	0.00200975	68	0.00172107	134	0.0016227	69	0.00156634	63	0.00154597	149	0.00134185	107	0.00128272	97	0.00125305	176	0.00118149	83	0.0011621	91	0.00111718
58	acetazolamide_29day_Middle	32	0.206953	130	0.152612	51	0.109404	14	0.0996726	111	0.0875922	151	0.0773865	165	0.0655293	173	0.054852	178	0.0332011	37	0.0222886	144	0.0220727	68	0.011959	25	0.011338	118	0.00261315	36	0.00179272	98	0.00166012	180	0.00106802	150	0.00104387	134	0.00102275	69	0.000987225	63	0.00097439	149	0.000845736	107	0.000808467	97	0.000789769
59	acetazolamide_29day_High	1	0.182589	85	0.102782	167	0.102707	32	0.0913082	91	0.0803175	197	0.0800261	130	0.0686024	14	0.0587302	151	0.0581681	107	0.0463203	172	0.034577	97	0.0235632	98	0.0131044	58	0.0117834	118	0.00273199	36	0.00187424	68	0.00113408	180	0.00111659	150	0.00109134	134	0.00106926	69	0.00103212	63	0.0010187	149	0.000884196	176	0.000778529
60	adapin_4day_Low	25	0.294008	149	0.270451	98	0.101383	6	0.0992158	85	0.0498214	36	0.0284387	63	0.0266015	9	0.0249307	118	0.00586681	14	0.00405093	151	0.00284386	68	0.00243537	180	0.00239782	150	0.00234359	134	0.00229618	69	0.00221642	107	0.0018151	97	0.00177312	176	0.00167185	83	0.00164441	91	0.00158084	162	0.00155591	90	0.0015525	156	0.00154923
61	adapin_4day_Middle	135	0.231005	67	0.213992	162	0.162993	13	0.102942	118	0.0619039	51	0.0518192	90	0.0347433	180	0.0179395	45	0.0175489	181	0.017374	14	0.00996857	150	0.00937065	69	0.00932611	6	0.00909636	116	0.00902426	37	0.00897454	36	0.00140953	98	0.00130528	151	0.000995941	68	0.000852885	134	0.000804137	63	0.000766116	149	0.000664962	107	0.000635659
62	adapin_4day_High	31	0.202319	118	0.133794	149	0.0917314	1	0.081453	47	0.0812112	8	0.0810536	162	0.0612744	14	0.052202	91	0.0511796	37	0.0510272	6	0.030961	134	0.0110555	83	0.0107857	193	0.0104918	80	0.0104555	36	0.00166591	98	0.00154269	151	0.00117709	68	0.00100802	180	0.000992474	150	0.000970028	69	0.000917393	63	0.000905466	107	0.00075128
63	adapin_8day_Low	36	0.171872	150	0.170812	83	0.139583	185	0.139045	14	0.0795243	149	0.0781673	134	0.0476299	130	0.04671	193	0.0313773	69	0.0167916	172	0.0160314	118	0.00369928	98	0.00235013	151	0.00179318	68	0.00153561	180	0.00151193	63	0.00137938	107	0.0011445	97	0.00111803	176	0.00105418	91	0.000996791	6	0.000983886	162	0.000981072	90	0.000978917
64	adapin_8day_Middle	63	0.256859	6	0.158239	162	0.138612	150	0.119622	36	0.0817275	83	0.060191	55	0.0594733	14	0.0425022	118	0.00471556	98	0.00299577	151	0.00228581	68	0.00195748	180	0.00192729	134	0.0018456	69	0.00178149	149	0.00152617	107	0.00145892	97	0.00142518	176	0.00134378	91	0.00127063	90	0.00124785	156	0.00124522	51	0.00119293	155	0.00119249
65	adapin_8day_High	118	0.278142	6	0.16338	134	0.151251	69	0.0886788	68	0.0637785	62	0.0630933	91	0.0383284	194	0.0381174	151	0.0264692	63	0.0136268	149	0.0134789	176	0.0133626	14	0.00207512	36	0.00206176	98	0.00190926	180	0.0012283	150	0.00120052	107	0.000929798	97	0.000908293	83	0.000842362	162	0.000797029	90	0.000795279	156	0.000793604	51	0.000760279
66	adapin_15day_Low	37	0.251491	51	0.226745	107	0.177034	90	0.0766658	80	0.0759422	160	0.0508716	91	0.0266452	118	0.00601363	14	0.00415231	36	0.00412556	98	0.00382042	151	0.00291503	68	0.00249632	180	0.00245783	150	0.00240224	134	0.00235364	69	0.00227189	63	0.00224235	149	0.00194628	97	0.00181749	176	0.00171369	83	0.00168556	6	0.00159943	162	0.00159485
67	adapin_15day_Middle	1	0.346807	63	0.310944	150	0.165501	134	0.074491	58	0.0188586	118	0.00437236	14	0.00301904	36	0.0029996	98	0.00277774	151	0.00211945	68	0.00181501	180	0.00178703	69	0.00165184	149	0.0014151	107	0.00135274	97	0.00132145	176	0.00124598	83	0.00122553	91	0.00117816	6	0.0011629	162	0.00115958	90	0.00115703	156	0.00115459	51	0.00110611
68	adapin_15day_High	98	0.262508	118	0.181473	160	0.137511	1	0.110479	37	0.0829172	121	0.0691225	9	0.0551145	134	0.0149952	51	0.0145393	80	0.0141814	14	0.00227422	36	0.00225957	151	0.00159656	68	0.00136723	180	0.00134615	150	0.00131571	69	0.00124431	63	0.00122814	149	0.00106598	107	0.001019	97	0.000995437	176	0.000938588	83	0.00092318	91	0.000887494
69	adapin_29day_Low	37	0.226466	14	0.179326	1	0.176691	90	0.15174	194	0.0512478	68	0.0275211	180	0.0274826	181	0.0258273	30	0.0251364	118	0.00601363	36	0.00412556	98	0.00382042	151	0.00291503	150	0.00240224	134	0.00235364	69	0.00227189	63	0.00224235	149	0.00194628	107	0.00186052	97	0.00181749	176	0.00171369	83	0.00168556	91	0.0016204	6	0.00159943
70	adapin_29day_Middle	63	0.257443	36	0.195162	59	0.10733	118	0.0690009	180	0.0659752	14	0.0461225	83	0.0440234	90	0.0439433	151	0.0237751	134	0.0232974	156	0.0226459	197	0.0221276	98	0.00325094	68	0.00212421	150	0.00204416	69	0.00193324	149	0.00165617	107	0.00158319	97	0.00154657	176	0.00145825	91	0.00137886	6	0.00136101	162	0.00135712	51	0.00129454
71	adapin_29day_High	197	0.481641	92	0.0978656	118	0.0619757	150	0.0533693	178	0.0530473	97	0.0381514	128	0.0379771	1	0.0305401	45	0.0304792	37	0.0304577	134	0.0232705	102	0.0150943	14	0.00876899	90	0.00799931	36	0.00123991	98	0.0011482	151	0.000876093	68	0.000750252	180	0.000738683	69	0.000682801	63	0.000673924	149	0.000584943	107	0.000559166	176	0.000515039
72	ajmaline_4day_Low	91	0.19807	14	0.123801	2	0.106855	185	0.106615	86	0.106561	97	0.0769042	118	0.0491251	25	0.0461284	13	0.0460903	180	0.0318103	63	0.0316797	172	0.0157883	36	0.00249936	98	0.0023145	151	0.001766	68	0.00151233	150	0.00145533	134	0.00142589	69	0.00137637	149	0.00117911	107	0.00112715	176	0.0010382	83	0.00102115	6	0.00096897
73	ajmaline_4day_Middle	91	0.380687	14	0.123635	193	0.121433	150	0.105175	97	0.104772	194	0.0353324	58	0.0351357	46	0.0175993	118	0.00414605	36	0.00284434	98	0.00263396	151	0.00200975	68	0.00172107	180	0.00169453	134	0.0016227	69	0.00156634	63	0.00154597	149	0.00134185	107	0.00128272	176	0.00118149	83	0.0011621	6	0.00110271	162	0.00109956	90	0.00109714
74	ajmaline_4day_High	71	0.190243	56	0.183474	176	0.0920573	118	0.0862234	2	0.0778259	181	0.0777123	172	0.0707339	193	0.0636676	192	0.0354786	98	0.0292523	134	0.0217952	157	0.0141404	73	0.0141348	165	0.00722805	8	0.00719276	14	0.00116883	36	0.0011613	151	0.000820551	68	0.000702687	180	0.000691852	150	0.000676205	69	0.000639513	63	0.000631199	149	0.000547859
75	ajmaline_8day_Low	45	0.227487	151	0.161639	98	0.10876	107	0.0943745	55	0.080453	109	0.0672317	97	0.0543304	172	0.0405735	13	0.0405565	18	0.0271434	118	0.0165462	14	0.0155539	194	0.0139791	36	0.00219928	68	0.00133075	180	0.00131023	150	0.0012806	134	0.00125469	69	0.00121111	63	0.00119537	149	0.00103754	176	0.000913546	83	0.000898549	91	0.000863815
76	ajmaline_8day_Middle	107	0.133466	150	0.103062	111	0.102644	55	0.102396	98	0.0934324	194	0.0923627	56	0.0413021	127	0.0408825	151	0.0318138	90	0.0312738	160	0.0309599	16	0.0307549	125	0.0307339	172	0.0208391	13	0.0208261	97	0.0109496	176	0.0109073	174	0.010652	121	0.0106492	181	0.0105356	118	0.0024531	14	0.00169382	36	0.00168291	68	0.00101831
77	ajmaline_8day_High	71	0.323646	12	0.194293	165	0.111944	194	0.0767701	107	0.0710421	118	0.0602512	122	0.0413203	151	0.0242203	14	0.0186274	154	0.0176764	68	0.0123544	13	0.0120036	134	0.0064371	101	0.00608813	36	0.000969984	98	0.000898242	180	0.000577873	150	0.000564804	69	0.000534157	63	0.000527213	149	0.000457602	97	0.00042732	176	0.000402916	83	0.000396302
78	ajmaline_15day_Low	14	0.404549	90	0.25184	151	0.0779895	25	0.0761416	96	0.0512604	134	0.0273785	118	0.00601363	36	0.00412556	98	0.00382042	68	0.00249632	180	0.00245783	150	0.00240224	69	0.00227189	63	0.00224235	149	0.00194628	107	0.00186052	97	0.00181749	176	0.00171369	83	0.00168556	91	0.0016204	6	0.00159943	162	0.00159485	156	0.001588	51	0.00152131
79	ajmaline_15day_Middle	90	0.304085	156	0.117864	165	0.116994	116	0.0711233	47	0.0706858	128	0.0477055	109	0.047479	14	0.0271396	173	0.0243062	13	0.0242114	122	0.0238083	9	0.02377	118	0.00559369	36	0.00383746	98	0.00355364	151	0.00271147	68	0.002322	180	0.00228619	150	0.00223449	134	0.00218928	69	0.00211324	63	0.00208577	149	0.00181037	107	0.00173059
80	ajmaline_15day_High	71	0.307856	46	0.188269	161	0.0944128	14	0.0783678	150	0.0777699	167	0.0686909	1	0.0432678	174	0.0260215	12	0.0258392	109	0.0174394	27	0.0172307	156	0.00909246	0	0.00886147	118	0.0020546	36	0.00140953	98	0.00130528	151	0.000995941	68	0.000852885	180	0.000839734	134	0.000804137	69	0.000776208	63	0.000766116	149	0.000664962	107	0.000635659
81	ajmaline_29day_Low	151	0.275044	83	0.183175	13	0.1099	47	0.109837	144	0.109712	150	0.0381365	107	0.0377426	68	0.02001	134	0.0199062	69	0.0198468	118	0.00437236	14	0.00301904	36	0.0029996	98	0.00277774	180	0.00178703	63	0.00163036	149	0.0014151	97	0.00132145	176	0.00124598	91	0.00117816	6	0.0011629	162	0.00115958	90	0.00115703	156	0.00115459
82	ajmaline_29day_Middle	37	0.227449	107	0.147736	6	0.134257	116	0.0807825	13	0.0672373	46	0.0669696	98	0.0420578	2	0.040664	36	0.0288801	150	0.0279614	63	0.0278761	55	0.0270914	138	0.0137346	71	0.0134327	118	0.00320578	14	0.00221354	151	0.00155396	68	0.00133075	180	0.00131023	134	0.00125469	69	0.00121111	149	0.00103754	97	0.000968878	176	0.000913546
83	ajmaline_29day_High	71	0.403261	12	0.146743	121	0.141617	151	0.0948704	83	0.0684297	14	0.0427624	125	0.0262395	107	0.0160994	6	0.0160448	118	0.0117318	101	0.00541862	185	0.00540625	36	0.000863314	98	0.000799462	68	0.000522379	180	0.000514324	150	0.000502692	134	0.000492522	69	0.000475415	63	0.000469235	149	0.000407279	97	0.000380327	176	0.000358607	91	0.000339085
84	allopurinol_4day_Low	180	0.212397	98	0.125573	58	0.123533	118	0.109555	2	0.106182	164	0.070578	160	0.0532449	134	0.0367633	176	0.0363144	36	0.0204504	150	0.0192414	71	0.0176775	14	0.00291304	151	0.00204503	68	0.00175128	69	0.00159384	63	0.00157312	149	0.00136541	107	0.00130524	97	0.00127505	83	0.0011825	91	0.00113679	6	0.00112207	162	0.00111886
85	allopurinol_4day_Middle	36	0.324602	173	0.268837	2	0.12595	180	0.108974	118	0.0400338	18	0.0363594	150	0.0195852	14	0.00296509	98	0.0027281	151	0.00208158	68	0.00178258	134	0.00168069	69	0.00162232	63	0.00160123	149	0.00138981	107	0.00132856	97	0.00129784	176	0.00122372	83	0.00120363	91	0.0011571	6	0.00114212	162	0.00113886	90	0.00113635	156	0.00113396
86	allopurinol_4day_High	67	0.153036	167	0.132394	31	0.128209	122	0.0744866	109	0.049759	193	0.0497531	45	0.0415462	128	0.0415334	97	0.0374963	138	0.0373183	36	0.0296117	69	0.0293056	2	0.0291295	48	0.0289657	157	0.0289608	180	0.0169376	91	0.0167992	118	0.0133919	14	0.0130845	126	0.0124155	55	0.00839303	1	0.00438344	172	0.00430403	197	0.00429458
87	allopurinol_8day_Low	149	0.171407	150	0.152869	107	0.15246	172	0.132956	180	0.0962648	162	0.0956136	36	0.059759	10	0.0378526	63	0.020574	118	0.00453748	14	0.00313305	98	0.00288264	151	0.00219949	68	0.00188356	134	0.0017759	69	0.00171422	97	0.00137135	176	0.00129304	83	0.00127181	91	0.00122265	6	0.00120682	90	0.00120073	156	0.0011982	51	0.00114788
88	allopurinol_8day_Middle	118	0.218063	97	0.171903	194	0.171376	132	0.127911	167	0.0859047	144	0.0858132	69	0.0445224	14	0.00353336	36	0.0035106	98	0.00325094	151	0.00248051	68	0.00212421	180	0.00209146	150	0.00204416	134	0.0020028	63	0.0019081	149	0.00165617	107	0.00158319	176	0.00145825	83	0.00143431	91	0.00137886	6	0.00136101	162	0.00135712	90	0.00135414
89	allopurinol_8day_High	67	0.157499	98	0.1301	96	0.129514	56	0.129501	149	0.0791062	151	0.0512276	2	0.0508438	20	0.0506908	150	0.0454933	108	0.0450177	173	0.0339638	18	0.0226718	164	0.0169709	162	0.0115966	179	0.011339	116	0.00593098	193	0.00583432	118	0.00135034	14	0.000932385	36	0.000926379	68	0.000560539	180	0.000551896	134	0.000528501	69	0.000510145
90	allopurinol_15day_Low	150	0.256476	22	0.236876	149	0.146975	59	0.0917067	193	0.0552813	192	0.05525	6	0.0375528	151	0.0203144	147	0.0185658	118	0.00437236	14	0.00301904	36	0.0029996	98	0.00277774	68	0.00181501	180	0.00178703	134	0.00171127	69	0.00165184	63	0.00163036	107	0.00135274	97	0.00132145	176	0.00124598	83	0.00122553	91	0.00117816	162	0.00115958
91	allopurinol_15day_Middle	107	0.242296	97	0.186667	197	0.186046	173	0.112012	134	0.0758715	2	0.0564894	36	0.0215873	69	0.0202146	155	0.0196583	118	0.00445339	14	0.00307499	98	0.00282922	151	0.00215873	68	0.00184865	180	0.00182014	150	0.00177898	63	0.00166058	149	0.00144132	176	0.00126907	83	0.00124824	91	0.00119999	6	0.00118445	162	0.00118107	90	0.00117847
92	allopurinol_15day_High	56	0.197148	67	0.184398	96	0.0700236	140	0.063587	39	0.0593489	178	0.0530832	108	0.048757	122	0.0424248	179	0.0381767	18	0.029737	181	0.0276126	174	0.025518	176	0.0170957	77	0.0169714	55	0.014897	29	0.0148662	157	0.0148474	32	0.0127797	135	0.0127519	118	0.0111033	144	0.00853846	164	0.00639915	161	0.00432781	172	0.00432537
93	allopurinol_29day_Low	135	0.27805	179	0.185419	6	0.121007	86	0.102156	14	0.0478502	134	0.0471845	170	0.0463624	162	0.037641	180	0.0286977	173	0.0281974	90	0.0191143	118	0.0114885	36	0.0107897	98	0.00141409	151	0.00107897	68	0.000923985	150	0.000889163	69	0.000840915	63	0.000829983	149	0.000720396	107	0.00068865	97	0.000672723	176	0.000634304	83	0.000623892
94	allopurinol_29day_Middle	135	0.168565	6	0.159111	179	0.119036	47	0.0895073	194	0.0797133	36	0.0709671	107	0.0700706	151	0.0605831	180	0.0405923	97	0.0403389	96	0.020289	164	0.0200093	149	0.0106752	91	0.0105462	118	0.00238021	14	0.00164349	98	0.00151213	68	0.000988049	150	0.000950812	134	0.000931575	69	0.00089922	63	0.000887529	176	0.000678283	83	0.000667149
95	allopurinol_29day_High	56	0.258912	122	0.113281	67	0.0836439	178	0.0810145	151	0.0569238	96	0.0513488	140	0.0485511	135	0.0458766	36	0.04088	108	0.0323791	18	0.0297463	174	0.0270743	144	0.0270374	98	0.0192815	55	0.0135615	176	0.0109674	156	0.00825818	51	0.008251	25	0.00820208	180	0.00565617	121	0.00550787	14	0.003143	150	0.00295448	134	0.00294924
96	allyl_alcohol_4day_Low	98	0.138274	180	0.13735	36	0.104559	22	0.102082	149	0.0861219	194	0.0856148	167	0.0684208	128	0.0517203	173	0.0516314	18	0.0345093	118	0.0210363	97	0.0181924	6	0.0180446	162	0.0180415	14	0.00281422	151	0.00197566	68	0.00169188	150	0.00162812	134	0.00159518	69	0.00153977	63	0.00151975	107	0.00126097	176	0.00116145	83	0.00114239
97	allyl_alcohol_4day_Middle	107	0.194422	109	0.176258	180	0.142173	6	0.124015	111	0.07119	167	0.0532671	27	0.0529369	162	0.036231	13	0.0358167	197	0.0182428	12	0.0179452	118	0.00421884	14	0.00291304	36	0.00289427	98	0.00268021	151	0.00204503	68	0.00175128	150	0.00168528	134	0.00165119	69	0.00159384	63	0.00157312	149	0.00136541	97	0.00127505	176	0.00120223
98	allyl_alcohol_4day_High	167	0.167826	20	0.117462	0	0.0728454	109	0.0672759	161	0.0617039	158	0.0615198	51	0.056218	173	0.0561253	165	0.0504363	59	0.0393396	36	0.0288604	134	0.0284647	1	0.0282779	128	0.0282154	185	0.0281201	118	0.0181063	14	0.0176907	180	0.0173123	2	0.0170328	149	0.00602242	37	0.00586535	193	0.00580171	98	0.000853069	151	0.000650902
99	allyl_alcohol_8day_Low	25	0.223653	156	0.196424	118	0.117916	2	0.112574	13	0.0845412	91	0.0574175	167	0.0565654	80	0.0287727	14	0.00461418	36	0.00458446	98	0.00424538	151	0.00323928	68	0.00277399	180	0.00273122	150	0.00266945	134	0.00261544	69	0.0025246	63	0.00249178	149	0.00216278	107	0.00206747	97	0.00201965	176	0.00190431	83	0.00187305	6	0.00177734
100	allyl_alcohol_8day_Middle	118	0.300968	2	0.130618	80	0.111835	130	0.111828	62	0.0749618	69	0.0387467	83	0.0383125	101	0.0377081	18	0.037707	151	0.0206909	25	0.0193224	14	0.00307499	36	0.00305518	98	0.00282922	68	0.00184865	180	0.00182014	150	0.00177898	134	0.00174299	63	0.00166058	149	0.00144132	107	0.00137781	97	0.00134594	176	0.00126907	91	0.00119999
101	allyl_alcohol_8day_High	67	0.318613	179	0.154348	165	0.0648192	181	0.0598728	151	0.0503407	6	0.045103	65	0.0449067	85	0.0400114	109	0.0400065	139	0.0399113	116	0.0251566	45	0.0251419	18	0.020077	96	0.0151691	22	0.0100457	118	0.0061719	36	0.00579646	160	0.00513955	46	0.00507594	125	0.00502935	14	0.000825673	98	0.000759679	68	0.000496385	180	0.000488731
102	allyl_alcohol_15day_Low	107	0.291735	6	0.238773	134	0.186881	180	0.0816172	13	0.0537437	68	0.0289711	118	0.00633047	14	0.00437108	36	0.00434292	98	0.00402171	151	0.00306861	150	0.00252881	69	0.00239159	63	0.0023605	149	0.00204883	97	0.00191324	176	0.00180398	83	0.00177437	91	0.00170578	162	0.00167888	90	0.00167519	156	0.00167166	51	0.00160147	155	0.00160088
103	allyl_alcohol_15day_Middle	14	0.239553	36	0.166754	1	0.164857	85	0.1463	6	0.0921376	180	0.0563718	121	0.0371759	118	0.0225673	98	0.00277774	151	0.00211945	68	0.00181501	150	0.00174661	134	0.00171127	69	0.00165184	63	0.00163036	149	0.0014151	107	0.00135274	97	0.00132145	176	0.00124598	83	0.00122553	91	0.00117816	162	0.00115958	90	0.00115703	156	0.00115459
104	allyl_alcohol_15day_High	107	0.142388	34	0.104626	173	0.0973736	179	0.0897124	46	0.0598689	55	0.052484	29	0.0523758	111	0.0452	102	0.0448412	51	0.0377783	172	0.0376336	65	0.0375072	169	0.0373825	118	0.0316534	67	0.022608	98	0.0160694	164	0.0150802	117	0.0149645	69	0.0081426	178	0.00786191	197	0.00775691	139	0.00761862	14	0.00123863	36	0.00123065
105	allyl_alcohol_29day_Low	173	0.179488	36	0.128035	149	0.0907388	176	0.0905727	138	0.0898771	180	0.0732343	83	0.0726828	51	0.0546957	174	0.0543863	69	0.0373619	107	0.0191984	178	0.0188202	8	0.0182466	118	0.00429423	14	0.00296509	98	0.0027281	151	0.00208158	68	0.00178258	150	0.0017154	134	0.00168069	63	0.00160123	97	0.00129784	91	0.0011571	6	0.00114212
106	allyl_alcohol_29day_Middle	109	0.216633	36	0.179843	176	0.138706	85	0.118537	194	0.079432	113	0.0787872	142	0.0395637	134	0.0214687	155	0.0208156	167	0.0202925	118	0.00471556	14	0.00325601	98	0.00299577	151	0.00228581	68	0.00195748	180	0.00192729	150	0.00188371	69	0.00178149	63	0.00175833	149	0.00152617	107	0.00145892	97	0.00142518	83	0.00132172	91	0.00127063
107	allyl_alcohol_29day_High	149	0.29749	98	0.230951	68	0.0705125	14	0.04927	150	0.0476792	134	0.047635	197	0.0463854	58	0.0463253	169	0.0456723	25	0.0237179	118	0.00546644	36	0.00375017	151	0.00264979	180	0.00223419	69	0.00206517	63	0.00203832	107	0.00169123	97	0.00165211	176	0.00155776	83	0.00153219	91	0.00147296	6	0.00145389	162	0.00144973	90	0.00144655
108	amiodarone_4day_Low	134	0.220051	36	0.148559	90	0.128522	55	0.0915348	14	0.0757988	91	0.0739579	178	0.0737474	98	0.0391676	63	0.0198253	107	0.0195477	25	0.0189709	136	0.0184242	118	0.00437236	151	0.00211945	68	0.00181501	180	0.00178703	150	0.00174661	69	0.00165184	149	0.0014151	97	0.00132145	176	0.00124598	83	0.00122553	6	0.0011629	162	0.00115958
109	amiodarone_4day_Middle	14	0.210836	36	0.191933	98	0.191703	90	0.076729	111	0.0576848	59	0.0574059	6	0.0389709	162	0.0389675	118	0.0234195	151	0.0210815	91	0.0201047	68	0.00188356	180	0.00185451	150	0.00181257	134	0.0017759	69	0.00171422	63	0.00169193	149	0.00146854	107	0.00140382	97	0.00137135	176	0.00129304	83	0.00127181	156	0.0011982	51	0.00114788
110	amiodarone_4day_High	0	0.292679	167	0.0996378	9	0.0761649	136	0.0761147	118	0.065748	176	0.0530443	18	0.0469973	91	0.0413239	45	0.0412524	173	0.0412037	55	0.0411252	191	0.041021	14	0.0185185	192	0.0177618	156	0.0120698	69	0.00638034	44	0.00593251	36	0.00096431	98	0.000892987	151	0.000681361	68	0.00058349	180	0.000574493	150	0.0005615	134	0.00055014
111	amiodarone_8day_Low	107	0.298222	176	0.141783	68	0.126637	130	0.125614	2	0.0945615	47	0.078747	36	0.0338469	151	0.0174559	48	0.0157684	118	0.00375712	14	0.00259423	98	0.00238688	180	0.00153557	150	0.00150084	134	0.00147048	69	0.0014194	63	0.00140095	149	0.00121598	97	0.00113551	83	0.00105308	91	0.00101238	6	0.000999269	162	0.00099641	90	0.000994223
112	amiodarone_8day_Middle	107	0.145791	47	0.145295	151	0.133181	63	0.132827	174	0.119055	36	0.0679942	80	0.0531156	134	0.0407325	130	0.0399458	118	0.0294931	98	0.0283393	13	0.0136931	14	0.0021844	68	0.00131323	180	0.00129298	150	0.00126374	69	0.00119517	149	0.00102388	97	0.000956123	176	0.000901519	83	0.00088672	91	0.000852443	6	0.000841407	162	0.000839
113	amiodarone_8day_High	0	0.23271	191	0.0897559	98	0.0868974	92	0.0797854	116	0.0566702	167	0.0499538	168	0.0432355	176	0.0400999	62	0.0400218	174	0.0333714	44	0.0332742	107	0.0268286	18	0.0266968	108	0.0266193	111	0.0234416	9	0.0200065	2	0.0167736	192	0.016735	118	0.0107666	45	0.0101426	46	0.0100348	53	0.00673375	47	0.00344459	142	0.00337646
114	amiodarone_15day_Low	1	0.278025	25	0.231567	150	0.140024	63	0.0783494	97	0.0780881	83	0.0626129	14	0.0333423	139	0.031105	118	0.00369928	36	0.00253784	98	0.00235013	151	0.00179318	68	0.00153561	180	0.00151193	134	0.00144784	69	0.00139755	149	0.00119726	107	0.0011445	176	0.00105418	91	0.000996791	6	0.000983886	162	0.000981072	90	0.000978917	156	0.000976855
115	amiodarone_15day_Middle	162	0.259258	118	0.149133	176	0.0979414	147	0.0810257	57	0.0808928	14	0.0672354	151	0.0664374	47	0.0651495	156	0.0171635	111	0.0170271	101	0.0167001	65	0.0165343	36	0.00266071	98	0.00246392	68	0.00160996	180	0.00158514	150	0.00154929	134	0.00151794	69	0.00146522	63	0.00144617	149	0.00125523	107	0.00119991	97	0.00117216	83	0.00108708
116	amiodarone_15day_High	92	0.155903	191	0.142693	0	0.0845968	70	0.0779528	108	0.0753162	50	0.0634378	163	0.0620988	98	0.042476	122	0.0423045	126	0.0343533	168	0.0317218	175	0.0290722	55	0.0211778	36	0.0200339	178	0.0198864	156	0.0185789	26	0.0145471	97	0.00802239	116	0.00799973	101	0.00797233	140	0.00794037	14	0.00682457	18	0.00665118	151	0.00543818
117	amiodarone_29day_Low	151	0.411103	90	0.107088	14	0.0934793	160	0.0914617	180	0.0621315	98	0.0326358	150	0.0317766	155	0.0312426	1	0.0312403	0	0.0308737	13	0.015769	118	0.0036432	36	0.00249936	68	0.00151233	134	0.00142589	69	0.00137637	63	0.00135847	149	0.00117911	107	0.00112715	97	0.00110108	176	0.0010382	83	0.00102115	91	0.000981679	6	0.00096897
118	amiodarone_29day_Middle	151	0.370024	8	0.286376	118	0.0661823	14	0.0442384	83	0.0422251	22	0.0412329	36	0.0237919	97	0.0219081	51	0.0216664	98	0.00311815	68	0.00203744	180	0.00200602	150	0.00196065	134	0.00192099	69	0.00185427	63	0.00183016	149	0.00158851	107	0.00151851	176	0.00139868	91	0.00132254	6	0.00130542	162	0.00130168	90	0.00129882	156	0.00129609
119	amiodarone_29day_High	92	0.174854	163	0.101348	0	0.090245	191	0.086878	108	0.0668308	70	0.0601442	98	0.0558518	124	0.0490089	50	0.0434539	168	0.0423317	55	0.0323297	122	0.0312072	128	0.0189869	178	0.0178774	37	0.0145326	56	0.0134148	173	0.0122992	26	0.0122629	175	0.0111436	176	0.010099	96	0.00896296	140	0.00892082	36	0.0068654	192	0.00672252
120	amitriptyline_4day_Low	98	0.335848	83	0.198109	36	0.138945	149	0.122464	192	0.0460362	58	0.0308742	92	0.0305068	14	0.0176762	59	0.0157706	118	0.0036432	151	0.001766	68	0.00151233	180	0.00148901	150	0.00145533	134	0.00142589	69	0.00137637	63	0.00135847	107	0.00112715	97	0.00110108	176	0.0010382	91	0.000981679	6	0.00096897	162	0.000966198	90	0.000964076
121	amitriptyline_4day_Middle	91	0.307693	69	0.185677	194	0.123526	118	0.107032	178	0.082785	181	0.0823537	111	0.0215482	14	0.00338902	36	0.00336719	98	0.00311815	151	0.00237918	68	0.00203744	180	0.00200602	150	0.00196065	134	0.00192099	63	0.00183016	149	0.00158851	107	0.00151851	97	0.00148339	176	0.00139868	83	0.00137572	6	0.00130542	162	0.00130168	90	0.00129882
122	amitriptyline_4day_High	31	0.226607	98	0.13936	44	0.113325	197	0.1009	27	0.10075	36	0.057655	174	0.0568914	156	0.0444353	181	0.037947	178	0.031789	128	0.0254746	116	0.0129308	185	0.0127854	118	0.00780262	69	0.006862	14	0.00104383	151	0.000732797	68	0.000627538	180	0.000617862	150	0.000603888	134	0.00059167	63	0.000563695	149	0.000489268	107	0.000467707
123	amitriptyline_8day_Low	118	0.284921	98	0.236327	68	0.118708	107	0.0948397	63	0.0719176	116	0.047846	173	0.0243062	25	0.02427	14	0.00386234	36	0.00383746	151	0.00271147	180	0.00228619	150	0.00223449	134	0.00218928	69	0.00211324	149	0.00181037	97	0.00169057	176	0.00159402	83	0.00156785	91	0.00150725	6	0.00148773	162	0.00148348	90	0.00148022	156	0.0014771
124	amitriptyline_8day_Middle	98	0.21366	83	0.165576	118	0.155841	1	0.0948751	180	0.0717772	51	0.0595665	111	0.0594984	194	0.0594145	31	0.0355646	134	0.0128772	62	0.0122994	193	0.0122207	14	0.001953	36	0.00194042	151	0.00137106	68	0.00117412	150	0.00112987	69	0.00106856	63	0.00105467	149	0.000915418	107	0.000875078	97	0.000854839	176	0.00080602	91	0.000762142
125	amitriptyline_8day_High	92	0.129627	31	0.112367	39	0.0993829	156	0.0951776	197	0.0692049	45	0.0476337	67	0.043262	44	0.043231	122	0.0346095	98	0.0305699	97	0.028237	192	0.0281591	90	0.0260575	178	0.026035	121	0.0260135	134	0.0239633	175	0.0237742	16	0.0216277	173	0.0152156	116	0.0130799	101	0.0130351	194	0.00874347	57	0.00866629	69	0.00667613
126	amitriptyline_15day_Low	63	0.159157	41	0.15806	36	0.120653	160	0.105751	176	0.0667253	59	0.0663535	130	0.0662753	68	0.0539723	134	0.0538972	118	0.0426579	172	0.0268746	14	0.0153492	151	0.0146983	98	0.0020098	180	0.00129298	150	0.00126374	69	0.00119517	149	0.00102388	107	0.00097876	97	0.000956123	83	0.00088672	91	0.000852443	6	0.000841407	162	0.000839
127	amitriptyline_15day_Middle	14	0.199604	68	0.122797	180	0.122774	162	0.122251	134	0.10755	45	0.0614389	194	0.0613684	149	0.046661	56	0.0310182	118	0.0188038	83	0.0161818	6	0.0161296	192	0.0157149	36	0.00249936	98	0.0023145	151	0.001766	150	0.00145533	69	0.00137637	63	0.00135847	107	0.00112715	97	0.00110108	176	0.0010382	91	0.000981679	90	0.000964076
128	amitriptyline_15day_High	92	0.161151	197	0.130834	156	0.118748	50	0.0851771	34	0.0699651	178	0.067039	142	0.0517272	180	0.0458968	20	0.0335024	98	0.0308629	118	0.0250495	194	0.0244646	44	0.0243623	108	0.0182738	107	0.0154254	26	0.0152346	22	0.0122166	83	0.00932439	173	0.00925402	97	0.00630054	6	0.00627405	193	0.00619612	80	0.00618517	94	0.00609024
129	amitriptyline_29day_Low	130	0.178697	160	0.11194	22	0.111627	98	0.0923629	51	0.0903194	14	0.070416	128	0.0678252	107	0.0461373	97	0.046099	174	0.0454507	25	0.0454322	118	0.00534486	36	0.00366676	151	0.00259085	68	0.00221871	180	0.00218449	150	0.00213509	134	0.00209189	69	0.00201924	63	0.00199298	149	0.00172984	176	0.00152311	83	0.00149811	91	0.0014402
130	amitriptyline_29day_Middle	63	0.224411	118	0.138796	36	0.114876	22	0.111627	136	0.0892476	111	0.0679489	14	0.0481742	162	0.0459011	161	0.0454301	2	0.0233136	98	0.00339556	151	0.00259085	68	0.00221871	180	0.00218449	150	0.00213509	134	0.00209189	69	0.00201924	149	0.00172984	107	0.00165361	97	0.00161537	176	0.00152311	83	0.00149811	91	0.0014402	6	0.00142155
131	amitriptyline_29day_High	34	0.182858	121	0.126474	92	0.0833751	161	0.0807682	44	0.0753151	113	0.0699403	46	0.0618885	62	0.0431362	14	0.040773	97	0.0405221	98	0.0326719	178	0.0324045	2	0.0243257	22	0.0242466	196	0.0242199	192	0.0135406	63	0.00830628	36	0.00582013	59	0.00548508	118	0.00333451	134	0.00294131	156	0.00285906	25	0.00280311	185	0.00277551
132	aspirin_4day_Low	51	0.153676	91	0.136783	192	0.136305	150	0.120352	109	0.102437	14	0.087617	149	0.0861219	139	0.0681915	36	0.0197567	181	0.0175044	118	0.00407573	98	0.00258929	151	0.00197566	68	0.00169188	180	0.00166579	134	0.00159518	69	0.00153977	63	0.00151975	107	0.00126097	97	0.0012318	176	0.00116145	83	0.00114239	6	0.00108401	162	0.00108091
133	aspirin_4day_Middle	147	0.250474	118	0.222643	51	0.141663	150	0.110944	83	0.0792265	25	0.0632055	139	0.0315913	36	0.0182122	2	0.0163881	14	0.00259423	98	0.00238688	151	0.00182122	68	0.00155962	180	0.00153557	134	0.00147048	69	0.0014194	63	0.00140095	149	0.00121598	107	0.00116239	97	0.00113551	176	0.00107066	91	0.00101238	6	0.000999269	162	0.00099641
134	aspirin_4day_High	0	0.315292	191	0.095967	150	0.0872121	128	0.0732984	175	0.0548342	109	0.0504188	151	0.0416353	1	0.0413802	36	0.0372892	45	0.0367762	156	0.0322591	178	0.013944	161	0.0138955	47	0.0138687	122	0.0138053	139	0.0137952	125	0.01375	118	0.0102316	68	0.00958965	152	0.00914983	6	0.00485893	14	0.000757797	98	0.000697229	180	0.000448554
135	aspirin_8day_Low	68	0.298363	36	0.13278	162	0.130906	25	0.130515	109	0.0563324	149	0.0385056	180	0.0203523	107	0.0199099	62	0.0193654	173	0.0193513	193	0.0192415	86	0.019066	165	0.0190157	118	0.00445339	14	0.00307499	98	0.00282922	151	0.00215873	150	0.00177898	134	0.00174299	69	0.00168245	63	0.00166058	97	0.00134594	176	0.00126907	83	0.00124824
136	aspirin_8day_Middle	18	0.225967	118	0.186587	162	0.113637	80	0.113228	68	0.100052	178	0.057119	51	0.0431338	180	0.0295689	147	0.028472	83	0.0150416	37	0.0147923	47	0.0146094	14	0.00233831	36	0.00232325	98	0.00215142	151	0.00164156	150	0.00135279	134	0.00132542	69	0.00127938	63	0.00126275	149	0.00109602	107	0.00104773	97	0.00102349	176	0.000965042
137	aspirin_8day_High	0	0.40576	131	0.155516	162	0.108568	118	0.0894855	197	0.0678501	85	0.0408265	151	0.0278215	91	0.0207133	128	0.0206099	192	0.0205228	144	0.0137187	14	0.00112143	36	0.00111421	98	0.0010318	68	0.000674192	180	0.000663796	150	0.000648784	134	0.000635658	69	0.00061358	63	0.000605603	149	0.000525642	107	0.000502479	97	0.000490857	176	0.000462825
138	aspirin_15day_Low	62	0.237352	118	0.186322	151	0.129484	36	0.112169	80	0.109801	85	0.0735204	2	0.0554616	83	0.0194205	14	0.00301904	98	0.00277774	68	0.00181501	180	0.00178703	150	0.00174661	134	0.00171127	69	0.00165184	63	0.00163036	149	0.0014151	107	0.00135274	97	0.00132145	176	0.00124598	91	0.00117816	6	0.0011629	162	0.00115958	90	0.00115703
139	aspirin_15day_Middle	147	0.289597	144	0.20084	36	0.181601	6	0.134873	22	0.0671431	118	0.0275867	14	0.00369053	98	0.00339556	151	0.00259085	68	0.00221871	180	0.00218449	150	0.00213509	134	0.00209189	69	0.00201924	63	0.00199298	149	0.00172984	107	0.00165361	97	0.00161537	176	0.00152311	83	0.00149811	91	0.0014402	162	0.00141749	90	0.00141438	156	0.0014114
140	aspirin_15day_High	0	0.47565	131	0.105027	36	0.0689358	144	0.0619276	192	0.0557949	126	0.0370711	118	0.0323555	16	0.0309506	150	0.0252901	26	0.0247689	80	0.0187372	151	0.0130679	149	0.0128289	91	0.00657415	65	0.00632546	14	0.0010245	98	0.00094261	68	0.000615915	180	0.000606417	134	0.000580711	69	0.000560542	63	0.000553254	107	0.000459044	97	0.000448427
141	aspirin_29day_Low	36	0.248163	45	0.196593	192	0.196203	134	0.124365	121	0.0742963	111	0.0501706	118	0.00586681	14	0.00405093	98	0.00372715	151	0.00284386	68	0.00243537	180	0.00239782	150	0.00234359	69	0.00221642	63	0.00218761	149	0.00189877	107	0.0018151	97	0.00177312	176	0.00167185	83	0.00164441	91	0.00158084	6	0.00156038	162	0.00155591	90	0.0015525
142	aspirin_29day_Middle	136	0.245705	107	0.171342	176	0.0957033	62	0.0763772	173	0.0763629	58	0.0573349	50	0.0570214	151	0.0399636	96	0.0386776	111	0.0199207	192	0.0195724	0	0.0195701	118	0.00453748	14	0.00313305	36	0.00311287	98	0.00288264	68	0.00188356	180	0.00185451	150	0.00181257	134	0.0017759	69	0.00171422	63	0.00169193	149	0.00146854	97	0.00137135
143	aspirin_29day_High	0	0.358631	163	0.123943	192	0.0798218	46	0.0664721	151	0.0580477	128	0.0488999	27	0.0487488	83	0.0401281	45	0.0356369	8	0.0310722	125	0.0266007	63	0.0180988	194	0.0179141	131	0.0133217	90	0.00913254	29	0.00449758	118	0.00106349	14	0.000734322	36	0.000729592	98	0.000675629	68	0.000441466	180	0.000434658	150	0.000424828	134	0.000416233
144	azathioprine_4day_Low	180	0.14859	97	0.133499	25	0.118343	63	0.0896053	86	0.0887107	150	0.0749848	176	0.07458	181	0.0593297	162	0.0303667	147	0.0297288	98	0.0169609	91	0.0156673	96	0.0154264	55	0.0151674	144	0.0151532	77	0.0148593	118	0.00353598	14	0.00244154	36	0.00242581	151	0.00171402	68	0.00146782	134	0.00138393	69	0.00133586	149	0.00114441
145	azathioprine_4day_Middle	63	0.325387	118	0.158403	97	0.113763	1	0.0713162	185	0.0709182	58	0.0568835	151	0.0439187	68	0.0436829	36	0.030508	144	0.0286049	14	0.00233831	98	0.00215142	180	0.00138409	150	0.00135279	134	0.00132542	69	0.00127938	149	0.00109602	107	0.00104773	176	0.000965042	83	0.0009492	91	0.000912508	6	0.000900694	162	0.000898118	90	0.000896146
146	azathioprine_4day_High	173	0.129351	138	0.109896	47	0.103489	181	0.0776461	156	0.0713954	18	0.0647565	116	0.0584374	121	0.0583582	122	0.0517733	20	0.0517614	2	0.0390306	37	0.0261336	59	0.0196194	55	0.0195584	151	0.0136582	134	0.0135135	45	0.0132455	0	0.0131417	101	0.0131307	180	0.00708708	83	0.00688793	111	0.00680823	144	0.00664568	118	0.00155076
147	azathioprine_8day_Low	36	0.219559	18	0.184033	14	0.119511	107	0.101306	176	0.0678529	98	0.0359015	151	0.0352981	25	0.0340666	181	0.0338902	135	0.0336624	37	0.017506	128	0.0175023	174	0.0174028	12	0.0170474	118	0.00400776	68	0.00166366	180	0.00163801	150	0.00160096	134	0.00156857	69	0.00151409	63	0.00149441	149	0.00129709	97	0.00121126	83	0.00112334
148	azathioprine_8day_Middle	185	0.167167	68	0.155204	18	0.115888	16	0.10278	180	0.0910491	36	0.0662498	6	0.052128	175	0.0513916	144	0.0388636	69	0.0268186	118	0.0159095	151	0.0143212	150	0.0140584	134	0.0140334	162	0.0136445	128	0.0134613	14	0.00212836	98	0.00195825	63	0.00114937	149	0.000997612	107	0.000953651	97	0.000931594	176	0.000878392	83	0.000863972
149	azathioprine_8day_High	156	0.0953362	27	0.0800924	80	0.0751883	181	0.0701743	63	0.06046	96	0.0452509	18	0.0451824	31	0.0451169	16	0.0450728	71	0.0450435	150	0.040488	180	0.0354981	59	0.0352082	36	0.0308304	58	0.0301884	165	0.0301365	182	0.0300282	6	0.0253246	158	0.025053	155	0.0203079	116	0.0202814	37	0.0202523	1	0.0153061	134	0.0104723
150	azathioprine_15day_Low	118	0.241476	85	0.193732	185	0.114056	51	0.0916412	32	0.0685707	68	0.0466091	37	0.0460397	176	0.0348848	83	0.0235033	91	0.0234737	172	0.0232082	138	0.0230735	36	0.013243	69	0.0124009	14	0.00188639	98	0.00173562	151	0.0013243	180	0.00111659	150	0.00109134	134	0.00106926	63	0.0010187	149	0.000884196	107	0.000845232	97	0.000825683
151	azathioprine_15day_Middle	155	0.225502	2	0.180397	62	0.180361	85	0.14659	14	0.0355881	151	0.0350323	34	0.0338998	64	0.0337774	118	0.0139422	68	0.0123623	150	0.01232	91	0.0119688	90	0.0119558	1	0.0119224	194	0.0117792	36	0.00185317	98	0.00171611	180	0.00110404	134	0.00105724	69	0.00102052	63	0.00100725	149	0.000874257	107	0.000835731	97	0.000816402
152	azathioprine_15day_High	39	0.0913925	125	0.0839853	67	0.0692131	122	0.0667295	102	0.0617516	197	0.0593617	75	0.0494026	145	0.0444672	107	0.0396936	73	0.0395263	52	0.039515	45	0.0371704	182	0.0370517	121	0.034678	135	0.029678	37	0.0272858	58	0.0247838	153	0.0222334	36	0.0201621	118	0.0154097	178	0.0149476	173	0.0149254	155	0.012497	138	0.00995048
153	azathioprine_29day_Low	118	0.207814	1	0.169486	58	0.133033	151	0.10989	144	0.096791	180	0.0855616	96	0.048799	101	0.0486346	83	0.0249198	2	0.0126348	173	0.0125868	14	0.00200008	36	0.0019872	98	0.00184022	68	0.00120243	150	0.00115711	134	0.0011337	69	0.00109432	63	0.0010801	149	0.000937486	107	0.000896174	97	0.000875447	176	0.000825451	91	0.000780516
154	azathioprine_29day_Middle	63	0.148292	155	0.0943927	149	0.0877937	126	0.0872987	121	0.0808484	150	0.0610632	144	0.0606189	71	0.053752	181	0.0472076	176	0.0407389	83	0.0407314	193	0.0405361	96	0.0338908	14	0.0212535	6	0.0138555	65	0.0135907	34	0.013532	118	0.00832642	51	0.00712131	45	0.00706584	62	0.00701504	163	0.00675547	36	0.00110673	98	0.00102487
155	bendazac_4day_Low	25	0.226079	14	0.213724	134	0.170434	107	0.113787	55	0.0990804	150	0.0436299	69	0.0435565	192	0.0287	118	0.00338649	36	0.00232325	98	0.00215142	151	0.00164156	68	0.00140577	180	0.00138409	63	0.00126275	149	0.00109602	97	0.00102349	176	0.000965042	83	0.0009492	91	0.000912508	6	0.000900694	162	0.000898118	90	0.000896146	156	0.000894258
156	bendazac_4day_Middle	134	0.209121	14	0.15808	25	0.130491	194	0.104572	98	0.0929396	151	0.0664821	13	0.06549	86	0.0523492	36	0.0281295	109	0.0265034	43	0.0130517	118	0.00312247	68	0.00129617	180	0.00127618	150	0.00124732	69	0.00117964	63	0.0011643	149	0.00101057	107	0.000966042	97	0.000943699	176	0.000889805	83	0.000875198	91	0.000841367	6	0.000830474
157	bendazac_4day_High	0	0.333515	31	0.106322	194	0.0697826	132	0.0696319	83	0.0625269	14	0.0555609	174	0.0404582	1	0.0331939	121	0.0331301	34	0.0330295	98	0.0298676	69	0.0296409	107	0.0295807	36	0.0225852	160	0.0147745	66	0.00733894	68	0.00402899	97	0.00392961	155	0.00388617	116	0.00386679	118	0.000880372	151	0.000426749	180	0.000359816	150	0.000351679
158	bendazac_8day_Low	63	0.184464	97	0.170132	98	0.143075	2	0.0993257	58	0.0850683	181	0.0709138	164	0.0566534	118	0.0456636	14	0.0305231	150	0.0295375	91	0.0290973	36	0.00232325	151	0.00164156	68	0.00140577	180	0.00138409	134	0.00132542	69	0.00127938	149	0.00109602	107	0.00104773	176	0.000965042	83	0.0009492	6	0.000900694	162	0.000898118	90	0.000896146
159	bendazac_8day_Middle	151	0.259497	0	0.18248	107	0.167894	134	0.077229	98	0.062957	86	0.0610793	135	0.0609216	150	0.0317766	56	0.0158576	133	0.0153307	118	0.0036432	14	0.00251557	36	0.00249936	68	0.00151233	180	0.00148901	69	0.00137637	63	0.00135847	149	0.00117911	97	0.00110108	176	0.0010382	83	0.00102115	91	0.000981679	6	0.00096897	162	0.000966198
160	bendazac_8day_High	0	0.367679	98	0.0797946	151	0.0796263	180	0.0748892	39	0.0419163	173	0.0374218	161	0.0374141	37	0.0281432	59	0.0280993	16	0.0279715	150	0.0237067	90	0.0235559	194	0.0234828	32	0.0234067	60	0.0232809	109	0.0187928	97	0.0142939	9	0.00940252	149	0.00501383	83	0.00496536	96	0.00487709	172	0.00484463	118	0.00111791	14	0.000771899
161	bendazac_15day_Low	150	0.2275	144	0.145735	174	0.129817	22	0.113279	111	0.0977239	14	0.0672354	107	0.049618	6	0.0494496	194	0.0330515	162	0.0171679	118	0.00387839	36	0.00266071	98	0.00246392	151	0.00188	68	0.00160996	180	0.00158514	134	0.00151794	69	0.00146522	63	0.00144617	149	0.00125523	97	0.00117216	176	0.00110522	83	0.00108708	91	0.00104505
162	bendazac_15day_Middle	14	0.181707	151	0.168246	2	0.16737	111	0.0776678	180	0.065395	150	0.0653665	174	0.0646929	116	0.0520198	69	0.0268186	160	0.0260754	9	0.0259256	68	0.0141066	97	0.0137586	118	0.00308242	36	0.00211465	98	0.00195825	134	0.00120641	63	0.00114937	149	0.000997612	107	0.000953651	176	0.000878392	83	0.000863972	91	0.000830574	6	0.000819822
163	bendazac_15day_High	0	0.30386	2	0.143178	65	0.107314	144	0.071623	151	0.0661852	174	0.0538429	194	0.0360078	63	0.0303024	118	0.0252459	111	0.0241426	181	0.0240061	14	0.0188493	156	0.0182392	1	0.0182223	97	0.01234	80	0.012114	134	0.00651375	178	0.00627043	36	0.000981534	98	0.000908937	68	0.000593912	180	0.000584754	150	0.00057153	69	0.000540518
164	bendazac_29day_Low	91	0.392203	58	0.147374	2	0.123246	36	0.10168	68	0.0512631	151	0.0272577	134	0.02671	86	0.0251172	118	0.00586681	14	0.00405093	98	0.00372715	180	0.00239782	150	0.00234359	69	0.00221642	63	0.00218761	149	0.00189877	107	0.0018151	97	0.00177312	176	0.00167185	83	0.00164441	6	0.00156038	162	0.00155591	90	0.0015525	156	0.00154923
165	bendazac_29day_Middle	36	0.297978	151	0.297185	111	0.0665188	0	0.0662142	176	0.0503357	25	0.0499119	8	0.0331541	164	0.0331387	169	0.0329357	118	0.00394202	14	0.00272189	98	0.00250434	68	0.00163637	180	0.00161114	150	0.0015747	134	0.00154284	69	0.00148926	63	0.00146989	149	0.00127582	107	0.0012196	97	0.00119139	83	0.00110491	91	0.0010622	6	0.00104845
166	bendazac_29day_High	0	0.352645	37	0.0707157	150	0.0621077	62	0.0618829	156	0.0531523	65	0.0529805	59	0.0486439	98	0.0403272	161	0.0354359	144	0.0353798	135	0.0309235	2	0.0266487	160	0.0265811	63	0.0224251	194	0.0178352	36	0.00953849	151	0.00932535	69	0.00921212	128	0.00902997	174	0.00459762	55	0.00454168	118	0.0010588	14	0.000731086	68	0.000439521
167	benzbromarone_4day_Low	118	0.24107	97	0.131879	107	0.119989	147	0.119347	176	0.108009	63	0.0844399	14	0.0734386	18	0.0480546	36	0.0257843	98	0.0018183	151	0.00138739	68	0.00118811	180	0.00116979	150	0.00114333	134	0.0011202	69	0.00108129	149	0.00092632	83	0.000802231	91	0.00077122	6	0.000761235	162	0.000759058	90	0.000757391	156	0.000755795	51	0.000724058
168	benzbromarone_4day_Middle	0	0.421268	131	0.190355	172	0.0649554	168	0.064837	142	0.0486563	192	0.0406404	150	0.0327826	63	0.0287075	6	0.0164557	193	0.0123027	144	0.0122684	86	0.0122644	2	0.00829359	18	0.0082389	118	0.00502229	98	0.00466741	96	0.00424514	109	0.00421004	55	0.00417387	14	0.000671879	36	0.000667552	151	0.000471678	68	0.000403926	180	0.000397698
169	benzbromarone_4day_High	191	0.215443	0	0.191893	168	0.128958	104	0.0912164	156	0.0881556	131	0.0707751	78	0.0566192	108	0.0440458	149	0.0299984	175	0.0141621	180	0.0111614	2	0.0110827	53	0.00790394	1	0.00638502	45	0.0063723	121	0.00635763	71	0.00630058	13	0.00320795	178	0.00165605	26	0.00159063	118	0.000377864	14	0.000260909	36	0.000259228	98	0.000240055
170	benzbromarone_8day_Low	147	0.258559	111	0.210699	91	0.13016	173	0.0814102	180	0.0661426	98	0.050882	107	0.049618	51	0.0332599	118	0.0200178	58	0.016728	142	0.0164005	14	0.00267796	36	0.00266071	151	0.00188	68	0.00160996	150	0.00154929	134	0.00151794	69	0.00146522	63	0.00144617	149	0.00125523	97	0.00117216	176	0.00110522	83	0.00108708	6	0.00103152
171	benzbromarone_8day_Middle	0	0.408907	131	0.3078	2	0.0531264	178	0.0435332	176	0.0339896	194	0.0242733	122	0.0241527	180	0.0197067	105	0.0192481	36	0.01041	151	0.0101774	107	0.00997472	68	0.00528829	91	0.00511998	121	0.00501635	118	0.00115554	14	0.000797881	98	0.000734108	150	0.000461599	134	0.00045226	69	0.000436552	63	0.000430876	149	0.000373986	97	0.000349237
172	benzbromarone_8day_High	0	0.254229	168	0.178673	191	0.130789	131	0.106841	104	0.101315	130	0.0516323	156	0.0461608	46	0.0460808	75	0.0294793	58	0.0184847	14	0.00951437	180	0.00570615	155	0.00379543	128	0.00377458	136	0.00370672	56	0.00192642	118	0.000442586	36	0.000303629	98	0.000281172	151	0.000214538	68	0.000183722	150	0.000176798	134	0.000173221	69	0.000167205
173	benzbromarone_15day_Low	0	0.318224	151	0.142613	107	0.130347	147	0.129712	16	0.0707714	90	0.0595995	149	0.0479962	116	0.0241934	111	0.0241878	118	0.00282846	14	0.001953	36	0.00194042	98	0.0017969	68	0.00117412	180	0.00115602	150	0.00112987	134	0.00110701	69	0.00106856	63	0.00105467	97	0.000854839	176	0.00080602	83	0.000792788	91	0.000762142	6	0.000752275
174	benzbromarone_15day_Middle	0	0.441014	131	0.274981	46	0.0427572	59	0.0333723	193	0.033363	178	0.0286935	150	0.0241562	118	0.0201	68	0.0194338	37	0.0191963	87	0.0190147	75	0.00950941	14	0.00552676	151	0.0052924	174	0.00494632	36	0.000781468	98	0.000723669	180	0.000465564	134	0.000445829	69	0.000430344	63	0.000424749	149	0.000368667	107	0.000352421	97	0.00034427
175	benzbromarone_15day_High	0	0.189131	191	0.134404	131	0.120336	104	0.11096	168	0.0953374	46	0.0781612	15	0.0640735	41	0.0328244	51	0.0282217	56	0.026636	194	0.0203886	142	0.020339	87	0.0156437	180	0.0110916	155	0.0110331	182	0.00938255	156	0.00791214	58	0.00630738	14	0.00338447	107	0.00324137	83	0.00323044	63	0.00170261	118	0.000375502	36	0.000257608
176	benzbromarone_29day_Low	147	0.270012	107	0.146968	1	0.10185	149	0.079561	150	0.0685249	0	0.0678554	6	0.0456823	144	0.045299	63	0.0347301	118	0.0251832	151	0.0237913	32	0.0228361	172	0.0117064	142	0.0114229	14	0.00186519	36	0.00185317	98	0.00171611	68	0.00112133	180	0.00110404	134	0.00105724	69	0.00102052	97	0.000816402	176	0.000769778	83	0.000757141
177	benzbromarone_29day_Middle	0	0.320987	131	0.191187	46	0.0956446	168	0.0648968	83	0.0582582	151	0.0515991	97	0.0514494	63	0.0446805	2	0.0240585	109	0.0240296	1	0.0206875	174	0.0138021	13	0.00696385	14	0.00397981	36	0.00397617	68	0.00375393	130	0.00353049	8	0.00348541	118	0.00082027	98	0.000521113	180	0.000335252	150	0.00032767	134	0.000321041	69	0.00030989
178	benzbromarone_29day_High	0	0.135156	168	0.117015	191	0.0975165	131	0.0975126	46	0.091955	104	0.091941	15	0.078005	28	0.0640776	142	0.0404147	151	0.0391616	83	0.0279505	185	0.0195448	29	0.0181295	156	0.0112311	91	0.00984003	6	0.00844603	139	0.00699286	63	0.00569614	56	0.00563537	174	0.0056319	59	0.00562738	22	0.00559749	90	0.00426708	118	0.00312038
179	benziodarone_4day_Low	147	0.26516	14	0.149586	111	0.13324	173	0.0889372	181	0.0740442	118	0.0476794	151	0.0458574	134	0.0455273	58	0.0446801	47	0.0299688	97	0.0157831	36	0.00242581	98	0.00224639	68	0.00146782	180	0.00144519	150	0.0014125	69	0.00133586	63	0.00131849	149	0.00114441	107	0.00109398	176	0.00100764	83	0.000991101	91	0.000952789	6	0.000940454
180	benziodarone_4day_Middle	0	0.449427	131	0.22766	118	0.0972704	173	0.0721381	174	0.0361971	55	0.036121	14	0.0249516	138	0.0181453	69	0.0125226	36	0.000987413	98	0.000914381	151	0.000697685	68	0.00059747	180	0.000588257	150	0.000574953	134	0.00056332	63	0.000536686	149	0.000465824	107	0.000445297	97	0.000434998	176	0.000410156	83	0.000403422	91	0.000387828	6	0.000382807
181	benziodarone_4day_High	0	0.320621	131	0.231511	168	0.100938	121	0.0772886	118	0.0481965	55	0.0475747	34	0.0445623	194	0.0209161	104	0.0208037	6	0.0179959	37	0.0120182	128	0.0120176	53	0.0119498	173	0.00903431	98	0.00342077	63	0.00323363	85	0.0030885	197	0.0030838	14	0.000492425	36	0.000489253	151	0.000345695	68	0.00029604	180	0.000291475	150	0.000284883
182	benziodarone_8day_Low	147	0.250303	167	0.200421	118	0.182475	32	0.0803469	151	0.0711931	98	0.0615511	14	0.0516798	107	0.0207517	97	0.0207345	55	0.0203159	36	0.00164924	68	0.000997933	180	0.000982545	150	0.000960324	134	0.000940895	69	0.000908215	63	0.000896408	149	0.00077805	176	0.000685069	83	0.000673823	91	0.000647775	6	0.000639389	162	0.00063756	90	0.00063616
183	benziodarone_8day_Middle	0	0.429954	131	0.176177	68	0.0781891	53	0.0635853	14	0.0434342	178	0.04264	118	0.0369139	22	0.0353534	197	0.0284524	16	0.0212226	17	0.014149	36	0.0011613	98	0.00107541	151	0.000820551	180	0.000691852	150	0.000676205	134	0.000662524	69	0.000639513	63	0.000631199	149	0.000547859	107	0.000523716	97	0.000511603	176	0.000482386	83	0.000474467
184	benziodarone_8day_High	0	0.226832	131	0.149256	168	0.120188	191	0.0775505	98	0.0700687	46	0.0620592	17	0.0329649	104	0.0310296	14	0.0274555	178	0.0252988	121	0.0252795	167	0.0233237	55	0.0233173	196	0.0213366	53	0.0194329	28	0.015515	32	0.013628	174	0.0078368	107	0.00595849	151	0.00410203	86	0.0039321	118	0.00240388	69	0.00211409	6	0.00206201
185	benziodarone_15day_Low	36	0.193714	147	0.191588	58	0.162396	111	0.13324	98	0.105248	180	0.0603031	167	0.0299309	77	0.0295738	118	0.0182504	198	0.0147744	14	0.00244154	151	0.00171402	68	0.00146782	150	0.0014125	134	0.00138393	69	0.00133586	63	0.00131849	149	0.00114441	107	0.00109398	97	0.00106867	176	0.00100764	83	0.000991101	91	0.000952789	6	0.000940454
186	benziodarone_15day_Middle	0	0.345116	131	0.218499	97	0.0751472	197	0.0749545	46	0.0690966	83	0.0463747	25	0.0404842	68	0.035064	118	0.0301236	58	0.017455	107	0.0119243	36	0.00669612	16	0.00582181	14	0.000953824	98	0.000877588	151	0.00066961	180	0.000564586	150	0.000551817	134	0.000540653	69	0.000521875	63	0.00051509	149	0.00044708	176	0.000393651	91	0.000372222
187	benziodarone_15day_High	0	0.26794	131	0.213728	104	0.091207	97	0.0742894	46	0.0541943	55	0.0456769	168	0.0456239	25	0.0400121	83	0.0343838	155	0.0315157	18	0.0200441	180	0.0145265	130	0.0143443	160	0.0114909	80	0.00864678	36	0.00616839	98	0.00613364	13	0.00581299	162	0.00303091	118	0.000684712	14	0.000472782	151	0.000331905	68	0.000284231	150	0.000273519
188	benziodarone_29day_Low	147	0.420827	134	0.146375	96	0.0877081	193	0.0875616	53	0.05839	180	0.0304264	155	0.0298834	174	0.0296327	150	0.0158931	176	0.0154941	83	0.0154778	118	0.00348471	14	0.00240613	36	0.00239063	98	0.00221382	151	0.00168917	68	0.00144654	69	0.00131649	63	0.00129937	149	0.00112781	107	0.00107811	97	0.00105318	91	0.000938972	6	0.000926816
189	benziodarone_29day_Middle	0	0.414199	131	0.223344	46	0.102438	62	0.0792935	14	0.0379881	37	0.0374472	193	0.0327422	36	0.024027	151	0.01915	180	0.00976094	118	0.00111791	98	0.000710203	68	0.000464056	150	0.000446568	134	0.000437533	69	0.000422336	63	0.000416845	149	0.000361807	107	0.000345863	97	0.000337864	176	0.000318569	83	0.000313339	91	0.000301227	6	0.000297327
190	benziodarone_29day_High	0	0.272365	131	0.21838	46	0.164492	65	0.0647629	151	0.0542281	104	0.0512454	168	0.0377727	122	0.0243228	86	0.0189476	176	0.0163588	14	0.0139258	91	0.00826167	58	0.00818545	90	0.00556283	111	0.00553969	12	0.00545116	15	0.00540347	180	0.00296047	134	0.00294924	96	0.00282613	62	0.00281691	165	0.00276605	118	0.000647796	36	0.000444411
191	bromobenzene_4day_Low	68	0.146864	150	0.146804	86	0.145719	134	0.130633	58	0.113564	90	0.0978625	69	0.082162	45	0.0492659	118	0.0200178	14	0.00267796	36	0.00266071	98	0.00246392	151	0.00188	180	0.00158514	63	0.00144617	149	0.00125523	107	0.00119991	97	0.00117216	176	0.00110522	83	0.00108708	91	0.00104505	6	0.00103152	162	0.00102857	156	0.00102415
192	bromobenzene_4day_Middle	156	0.300628	68	0.117537	169	0.11677	113	0.0918222	2	0.0587543	118	0.0520198	180	0.0508353	181	0.0419478	86	0.0419206	0	0.0336481	90	0.0172023	13	0.0170067	69	0.00909288	6	0.00886888	101	0.00862569	14	0.00138319	36	0.00137428	98	0.00127263	151	0.000971035	150	0.000800217	134	0.000784027	63	0.000746957	149	0.000648332	107	0.000619763
193	bromobenzene_4day_High	161	0.198861	132	0.149879	169	0.143366	143	0.068422	50	0.0652197	184	0.0521427	22	0.0456697	104	0.0423834	14	0.033118	0	0.0326962	113	0.0326264	80	0.0294327	45	0.0262331	186	0.0260739	116	0.0197272	111	0.0132102	118	0.00729836	36	0.000537069	98	0.000497346	151	0.000379481	68	0.000324973	180	0.000319962	150	0.000312725	134	0.000306398
194	bromobenzene_8day_Low	150	0.187192	69	0.187117	91	0.12957	90	0.115259	172	0.100649	27	0.0716878	151	0.0445465	98	0.0307698	180	0.0299915	118	0.0177287	36	0.0166503	9	0.0145964	14	0.00237174	68	0.00142586	134	0.00134436	63	0.0012808	149	0.00111169	107	0.0010627	97	0.00103812	176	0.000978836	83	0.000962768	6	0.000913569	162	0.000910955	156	0.00090704
195	bromobenzene_8day_Middle	69	0.198822	150	0.175616	193	0.105145	101	0.0934703	97	0.0822778	185	0.0818096	172	0.0702813	176	0.0473297	167	0.0236634	9	0.0235128	180	0.0127758	156	0.0123715	96	0.0121961	127	0.0116899	118	0.00279555	14	0.00193028	36	0.00191785	98	0.001776	151	0.00135511	68	0.00116046	134	0.00109413	63	0.0010424	149	0.000904768	107	0.000864898
196	bromobenzene_8day_High	161	0.377845	169	0.096998	98	0.0926344	14	0.0773928	193	0.0716384	118	0.052257	185	0.0460929	147	0.0409286	19	0.0357699	31	0.0256255	151	0.0159037	48	0.0153529	111	0.0104868	58	0.0103923	55	0.0103632	36	0.000841286	68	0.000509051	180	0.000501201	150	0.000489866	134	0.000479955	69	0.000463285	63	0.000457262	149	0.000396887	107	0.000379398
197	bromobenzene_15day_Low	161	0.174766	185	0.165495	22	0.156192	80	0.137983	174	0.101353	180	0.065145	149	0.046602	173	0.046294	90	0.0372942	118	0.0113831	98	0.0105788	69	0.0100108	14	0.00152283	36	0.00151302	151	0.00106906	68	0.000915505	150	0.000881002	134	0.000863178	63	0.000822365	107	0.00068233	97	0.000666549	176	0.000628483	83	0.000618166	91	0.00059427
198	bromobenzene_15day_Middle	161	0.312991	174	0.125433	180	0.0901946	37	0.0897609	169	0.080455	22	0.0626899	14	0.0550724	149	0.0364216	118	0.0289416	101	0.0271055	34	0.0269358	36	0.0104042	109	0.00928645	165	0.00916482	98	0.00136357	151	0.00104042	68	0.000890974	150	0.000857396	134	0.000840049	69	0.000810872	63	0.00080033	107	0.000664047	97	0.000648689	176	0.000611643
199	bromobenzene_15day_High	161	0.459367	118	0.105657	169	0.077322	165	0.0501277	175	0.0454923	180	0.041363	59	0.0365531	22	0.0364556	147	0.0319166	67	0.0274076	55	0.0228713	150	0.0140752	151	0.00962212	111	0.00934262	80	0.0092502	144	0.00468183	14	0.000754352	36	0.000749493	98	0.000694059	68	0.000453508	134	0.000427587	69	0.000412736	63	0.00040737	149	0.000353583
200	bromobenzene_29day_Low	151	0.288325	36	0.228039	47	0.184572	8	0.0821295	6	0.0421548	68	0.0224621	149	0.0220132	161	0.0212938	50	0.0208306	118	0.00490819	14	0.00338902	98	0.00311815	180	0.00200602	150	0.00196065	134	0.00192099	69	0.00185427	63	0.00183016	107	0.00151851	97	0.00148339	176	0.00139868	83	0.00137572	91	0.00132254	162	0.00130168	90	0.00129882
201	bromobenzene_29day_Middle	161	0.218133	121	0.189141	97	0.117062	144	0.10194	150	0.0883986	51	0.0588859	118	0.046988	107	0.0445814	178	0.0297734	59	0.0295856	111	0.0152987	14	0.00240613	36	0.00239063	98	0.00221382	151	0.00168917	68	0.00144654	180	0.00142423	134	0.00136386	69	0.00131649	63	0.00129937	149	0.00112781	176	0.00099303	83	0.000976729	91	0.000938972
202	bromobenzene_29day_High	161	0.326914	193	0.119693	62	0.0958118	96	0.0798867	169	0.0598014	149	0.0560956	173	0.0479925	197	0.0400028	34	0.0399096	118	0.0368198	36	0.0205804	192	0.0200691	113	0.0199833	13	0.012114	83	0.00425308	130	0.00412134	14	0.000661171	98	0.000608325	151	0.00046416	68	0.000397488	180	0.000391359	150	0.000382508	134	0.000374769	69	0.000361752
203	bromoethylamine_4day_Low	98	0.229724	25	0.167413	118	0.094607	180	0.0772921	14	0.0631581	36	0.0631419	150	0.0620978	2	0.0462124	121	0.0461369	155	0.0312426	174	0.0309804	97	0.0162617	77	0.0153099	151	0.001766	68	0.00151233	134	0.00142589	69	0.00137637	63	0.00135847	149	0.00117911	107	0.00112715	176	0.0010382	83	0.00102115	91	0.000981679	6	0.00096897
204	bromoethylamine_4day_Middle	63	0.207194	134	0.135045	32	0.124087	69	0.104071	91	0.103803	118	0.0746729	173	0.0726504	85	0.0623008	109	0.0416636	67	0.0209217	151	0.0115149	14	0.00171129	36	0.00170027	98	0.00157451	68	0.00102881	180	0.00101295	150	0.000990037	149	0.000802124	107	0.000766777	97	0.000749042	176	0.000706265	83	0.000694671	6	0.000659172	162	0.000657287
205	bromoethylamine_4day_High	68	0.231023	47	0.174949	121	0.127367	155	0.0798725	173	0.071802	161	0.0717889	174	0.0559182	181	0.0558276	83	0.0402298	1	0.0242983	116	0.0163185	180	0.00871874	130	0.00821127	118	0.0019078	14	0.0013173	36	0.00130881	98	0.00121201	151	0.00092478	150	0.0007621	134	0.000746681	69	0.000720747	63	0.000711376	149	0.00061745	107	0.000590241
206	bromoethylamine_8day_Low	151	0.260807	14	0.175395	6	0.139128	98	0.106153	58	0.0868952	150	0.0534157	2	0.0525909	36	0.0200975	149	0.018595	91	0.0183704	118	0.00414605	68	0.00172107	180	0.00169453	134	0.0016227	69	0.00156634	63	0.00154597	107	0.00128272	97	0.00125305	176	0.00118149	83	0.0011621	162	0.00109956	90	0.00109714	156	0.00109483	51	0.00104886
207	bromoethylamine_8day_Middle	151	0.23786	162	0.167644	155	0.167603	98	0.0993973	58	0.0699896	194	0.042355	149	0.0288739	91	0.0286929	175	0.0278835	36	0.0161875	111	0.0146609	174	0.0145007	192	0.0144046	80	0.0143784	118	0.00333943	14	0.00230582	68	0.00138623	180	0.00136486	150	0.00133399	134	0.001307	69	0.0012616	63	0.0012452	107	0.00103317	97	0.00100927
208	bromoethylamine_8day_High	161	0.152389	155	0.144532	85	0.112361	116	0.0884719	36	0.0653396	118	0.0579408	89	0.056145	180	0.0407987	63	0.0327272	97	0.0325914	91	0.0325283	162	0.0325202	6	0.0245191	96	0.0243948	160	0.0242705	151	0.0169373	80	0.0162826	98	0.00922425	130	0.00827698	14	0.00132784	68	0.000798283	150	0.000768198	134	0.000752656	69	0.000726515
209	bromoethylamine_15day_Low	111	0.238539	101	0.238005	197	0.106404	118	0.0853603	150	0.0815587	68	0.0553144	98	0.030365	151	0.0294119	121	0.0274814	14	0.00437108	36	0.00434292	180	0.00258732	134	0.00247764	69	0.00239159	63	0.0023605	149	0.00204883	107	0.00195854	97	0.00191324	176	0.00180398	83	0.00177437	91	0.00170578	6	0.00168369	162	0.00167888	90	0.00167519
210	bromoethylamine_15day_Middle	69	0.174046	68	0.161805	130	0.160996	172	0.148732	155	0.074861	192	0.0622102	174	0.0375922	101	0.0374843	98	0.0265891	197	0.0251866	118	0.0153199	14	0.0144012	37	0.0129652	36	0.00203629	151	0.0014388	180	0.00121313	150	0.0011857	134	0.00116171	63	0.00110678	149	0.000960645	107	0.000918313	97	0.000897074	176	0.000845843	83	0.000831957
211	bromoethylamine_15day_High	155	0.164588	197	0.140974	130	0.117492	134	0.110144	161	0.0941116	69	0.0866736	192	0.0862499	58	0.0628044	96	0.0394527	85	0.0315778	92	0.0157255	156	0.00831083	34	0.0079379	118	0.00187798	14	0.00129671	36	0.00128836	98	0.00119307	151	0.000910326	68	0.000779568	180	0.000767547	150	0.000750188	63	0.000700258	149	0.000607799	107	0.000581015
212	bromoethylamine_29day_Low	151	0.252433	59	0.154738	36	0.137891	6	0.0974573	134	0.0787919	90	0.0782056	55	0.0583287	58	0.0391929	98	0.0221836	118	0.00462481	14	0.00319335	68	0.00191981	180	0.0018902	150	0.00184745	69	0.00174721	63	0.00172449	149	0.0014968	107	0.00143084	97	0.00139775	176	0.00131792	83	0.00129629	91	0.00124618	162	0.00122653	156	0.00122126
213	bromoethylamine_29day_Middle	85	0.210469	149	0.162649	98	0.147718	59	0.145904	160	0.0650875	96	0.0491989	161	0.0491048	15	0.0323509	91	0.0171844	6	0.0171709	86	0.0166043	12	0.0164971	118	0.00387839	14	0.00267796	36	0.00266071	151	0.00188	68	0.00160996	180	0.00158514	150	0.00154929	134	0.00151794	69	0.00146522	63	0.00144617	107	0.00119991	97	0.00117216
214	bromoethylamine_29day_High	161	0.229251	197	0.110538	128	0.0851934	96	0.0851844	12	0.0849622	149	0.0769562	192	0.0596519	130	0.0511553	151	0.0433746	150	0.0432009	59	0.0427282	134	0.0262296	109	0.0257689	118	0.00203718	14	0.00140664	36	0.00139758	98	0.00129421	68	0.000845655	180	0.000832615	69	0.000769627	63	0.000759622	107	0.000630271	97	0.000615693	176	0.000580532
215	bucetin_4day_Low	83	0.2082	45	0.173438	90	0.139123	180	0.105214	36	0.0891102	192	0.0523903	80	0.0523578	160	0.0523262	14	0.0373691	118	0.0213992	98	0.00263396	151	0.00200975	68	0.00172107	150	0.00165621	134	0.0016227	69	0.00156634	63	0.00154597	149	0.00134185	107	0.00128272	97	0.00125305	176	0.00118149	91	0.00111718	6	0.00110271	162	0.00109956
216	bucetin_4day_Middle	118	0.219215	107	0.155085	111	0.123999	69	0.0937616	2	0.0931059	68	0.0631116	1	0.0625092	151	0.0325812	80	0.0313218	67	0.0312279	173	0.0160745	179	0.0156696	14	0.00255429	36	0.00253784	98	0.00235013	180	0.00151193	150	0.00147774	134	0.00144784	63	0.00137938	149	0.00119726	97	0.00111803	176	0.00105418	83	0.00103687	91	0.000996791
217	bucetin_4day_High	21	0.177881	179	0.144375	170	0.0772093	3	0.0637832	96	0.0605731	161	0.0605535	147	0.057123	87	0.0537365	102	0.0537217	150	0.0473083	116	0.04046	111	0.0337461	90	0.0304188	36	0.0206902	149	0.0203979	25	0.0135677	121	0.0102134	32	0.0101742	98	0.00386852	85	0.00349276	126	0.00336974	118	0.000806505	14	0.000556878	151	0.000390943
218	bucetin_8day_Low	14	0.274183	56	0.170385	67	0.136169	162	0.119805	36	0.0875989	107	0.0691032	128	0.0686808	118	0.00407573	98	0.00258929	151	0.00197566	68	0.00169188	180	0.00166579	150	0.00162812	134	0.00159518	69	0.00153977	63	0.00151975	149	0.00131909	97	0.0012318	176	0.00116145	83	0.00114239	91	0.00109823	6	0.00108401	90	0.00107854	156	0.00107626
219	bucetin_8day_Middle	69	0.213447	68	0.136638	107	0.116904	6	0.116703	55	0.116065	90	0.0974511	80	0.0584037	176	0.0205634	56	0.0201302	25	0.0200662	118	0.00462481	14	0.00319335	36	0.00317278	98	0.00293812	151	0.00224182	180	0.0018902	150	0.00184745	134	0.00181008	63	0.00172449	149	0.0014968	97	0.00139775	83	0.00129629	91	0.00124618	162	0.00122653
220	bucetin_8day_High	69	0.205974	62	0.145733	113	0.128377	118	0.113203	63	0.0948151	161	0.0944128	150	0.0777699	180	0.069239	107	0.0177355	96	0.00896356	167	0.00884156	14	0.00141867	36	0.00140953	98	0.00130528	151	0.000995941	68	0.000852885	134	0.000804137	149	0.000664962	97	0.000620957	176	0.000585495	83	0.000575884	91	0.000553622	6	0.000546455	162	0.000544892
221	bucetin_15day_Low	68	0.2561	162	0.187647	83	0.170748	185	0.102312	107	0.0860637	2	0.0347384	87	0.0341137	118	0.0210363	98	0.0195498	1	0.0179887	14	0.00281422	36	0.0027961	151	0.00197566	180	0.00166579	150	0.00162812	134	0.00159518	69	0.00153977	63	0.00151975	149	0.00131909	97	0.0012318	176	0.00116145	91	0.00109823	6	0.00108401	90	0.00107854
222	bucetin_15day_Middle	68	0.336475	180	0.169582	69	0.169375	25	0.0568027	58	0.0566312	164	0.0561771	59	0.0289272	118	0.00668255	14	0.00461418	36	0.00458446	98	0.00424538	151	0.00323928	150	0.00266945	134	0.00261544	63	0.00249178	149	0.00216278	107	0.00206747	97	0.00201965	176	0.00190431	83	0.00187305	91	0.00180065	6	0.00177734	162	0.00177225	90	0.00176836
223	bucetin_15day_High	62	0.290045	98	0.14592	161	0.0899733	118	0.0775406	16	0.0690724	50	0.062223	37	0.0555301	68	0.0489772	176	0.0349646	162	0.0280334	158	0.02766	111	0.0210748	128	0.0210364	14	0.00114464	36	0.00113727	151	0.000803569	180	0.000677534	150	0.000662211	134	0.000648813	69	0.000626278	63	0.000618136	149	0.00053652	107	0.000512878	97	0.000501016
224	bucetin_29day_Low	68	0.230127	36	0.188176	6	0.10097	37	0.100767	193	0.100604	128	0.0864696	155	0.0580439	121	0.0577928	192	0.0148164	118	0.0034349	14	0.00237174	98	0.00218217	151	0.00166502	180	0.00140387	150	0.00137212	134	0.00134436	69	0.00129767	63	0.0012808	149	0.00111169	107	0.0010627	97	0.00103812	176	0.000978836	83	0.000962768	91	0.000925551
225	bucetin_29day_Middle	118	0.140354	63	0.124583	90	0.124226	151	0.0975391	138	0.0963476	51	0.0693636	111	0.0692843	69	0.0423625	149	0.0421842	59	0.0416697	92	0.041286	134	0.0287012	14	0.0159803	122	0.0140187	36	0.00225957	98	0.00209244	68	0.00136723	180	0.00134615	150	0.00131571	107	0.001019	97	0.000995437	176	0.000938588	83	0.00092318	91	0.000887494
226	bucetin_29day_High	161	0.174617	62	0.151901	151	0.0842411	193	0.0836484	6	0.0686867	51	0.068663	50	0.0683529	128	0.060999	116	0.0534667	2	0.0382553	180	0.0310564	150	0.0310396	37	0.0155324	174	0.0154855	147	0.0153105	118	0.00939909	14	0.00125741	36	0.00124931	98	0.0011569	68	0.000755937	134	0.00071273	69	0.000687976	63	0.000679031	149	0.000589375
227	caffeine_4day_Low	97	0.235787	14	0.216479	68	0.151186	55	0.128423	149	0.108129	118	0.0264118	134	0.0232974	69	0.0232278	36	0.0035106	98	0.00325094	151	0.00248051	180	0.00209146	150	0.00204416	63	0.0019081	107	0.00158319	176	0.00145825	83	0.00143431	91	0.00137886	6	0.00136101	162	0.00135712	90	0.00135414	156	0.00135129	51	0.00129454	155	0.00129407
228	caffeine_4day_Middle	63	0.201394	85	0.172108	134	0.101401	97	0.101095	1	0.100923	107	0.0868256	68	0.0443073	45	0.0436323	14	0.0309594	101	0.0290842	180	0.0156977	174	0.0149153	118	0.0034349	36	0.00235646	98	0.00218217	151	0.00166502	150	0.00137212	69	0.00129767	149	0.00111169	176	0.000978836	83	0.000962768	91	0.000925551	6	0.000913569	162	0.000910955
229	caffeine_4day_High	47	0.20758	29	0.179831	20	0.175244	31	0.110719	174	0.0739466	98	0.0606224	118	0.047199	173	0.0370768	32	0.0370183	193	0.0324404	127	0.0138498	194	0.00482982	14	0.000764783	36	0.000759857	151	0.000536898	68	0.000459779	180	0.000452689	150	0.000442451	134	0.000433499	69	0.000418443	63	0.000413003	149	0.000358472	107	0.000342675	97	0.00033475
230	caffeine_8day_Low	155	0.21424	90	0.193005	68	0.108597	62	0.0861357	144	0.0858132	151	0.0450696	25	0.0434972	55	0.0432446	118	0.0264118	107	0.0228778	97	0.0228411	53	0.0218608	14	0.00353336	36	0.0035106	98	0.00325094	180	0.00209146	150	0.00204416	134	0.0020028	69	0.00193324	63	0.0019081	149	0.00165617	176	0.00145825	83	0.00143431	91	0.00137886
231	caffeine_8day_Middle	155	0.150556	85	0.150389	63	0.134124	18	0.116994	107	0.0923167	130	0.0836468	40	0.0583863	58	0.0419845	32	0.0419431	194	0.0337435	176	0.0255791	36	0.0180465	118	0.0103393	20	0.00851079	14	0.00138319	98	0.00127263	151	0.000971035	68	0.000831556	180	0.000818733	150	0.000800217	134	0.000784027	69	0.000756796	149	0.000648332	97	0.000605428
232	caffeine_8day_High	20	0.171587	47	0.137384	197	0.120251	31	0.114435	29	0.0915423	63	0.0633835	155	0.0575031	25	0.0459684	176	0.0404005	32	0.0401891	194	0.023136	6	0.017512	36	0.0123734	45	0.0117314	86	0.0115958	134	0.00625314	69	0.00623447	51	0.00606304	118	0.00137349	14	0.000948373	98	0.000872572	151	0.000665783	68	0.000570151	180	0.000561359
233	caffeine_15day_Low	194	0.179	68	0.157912	36	0.137118	14	0.1149	173	0.0899505	118	0.0720703	180	0.0466681	13	0.0453762	58	0.0452949	101	0.0230145	98	0.00339556	151	0.00259085	150	0.00213509	134	0.00209189	69	0.00201924	63	0.00199298	149	0.00172984	107	0.00165361	97	0.00161537	176	0.00152311	83	0.00149811	91	0.0014402	6	0.00142155	162	0.00141749
234	caffeine_15day_Middle	32	0.21398	68	0.107806	63	0.0979951	36	0.0890135	118	0.0703213	162	0.0686063	45	0.0684975	128	0.0587551	149	0.0396053	47	0.0392062	176	0.0298025	127	0.0291847	98	0.0209077	14	0.011324	197	0.0100924	160	0.0100315	151	0.00113136	180	0.000953916	150	0.000932343	134	0.000913479	69	0.000881752	107	0.000722093	97	0.000705392	83	0.000654189
235	caffeine_15day_High	29	0.168114	155	0.160818	20	0.145242	130	0.130072	62	0.09961	47	0.0690032	8	0.0612482	134	0.0312618	13	0.03085	150	0.0236407	109	0.023211	2	0.0156398	174	0.00796789	118	0.00183496	14	0.00126701	36	0.00125884	98	0.00116574	151	0.000889473	68	0.000761709	180	0.000749964	69	0.000693229	63	0.000684216	149	0.000593876	107	0.000567706
236	caffeine_29day_Low	51	0.239769	151	0.193432	128	0.0965065	36	0.075425	144	0.0722067	14	0.0516185	174	0.0487002	22	0.0481116	82	0.0477513	1	0.0252767	118	0.00572699	98	0.00363833	68	0.00237733	180	0.00234068	150	0.00228774	134	0.00224145	69	0.0021636	63	0.00213547	149	0.00185352	107	0.00177184	97	0.00173086	176	0.00163201	83	0.00160522	91	0.00154317
237	caffeine_29day_Middle	1	0.214991	63	0.14383	136	0.102211	97	0.0824071	128	0.061754	194	0.061738	20	0.051255	164	0.0512467	36	0.0425158	155	0.0414532	2	0.0413248	118	0.0330777	6	0.0210689	90	0.0108574	14	0.00169382	98	0.00155844	151	0.00118911	68	0.00101831	180	0.00100261	150	0.00097993	134	0.000960104	69	0.000926758	149	0.000793935	107	0.000758949
238	caffeine_29day_High	47	0.138678	20	0.102692	29	0.0975392	97	0.0824405	122	0.0770557	98	0.0572048	45	0.0566912	51	0.0516043	62	0.0515231	37	0.0412887	14	0.0367558	178	0.0310483	2	0.0310227	101	0.0309537	50	0.0308774	68	0.0107702	111	0.0105406	165	0.0103923	12	0.0103722	8	0.0103667	67	0.00527583	113	0.0052063	118	0.00123259	36	0.000845602
239	captopril_4day_Low	56	0.451999	36	0.172826	172	0.0981134	160	0.0614059	158	0.0611223	134	0.0377506	1	0.0373427	53	0.0247265	118	0.00293199	14	0.00202449	98	0.00186267	151	0.00142124	68	0.0012171	180	0.00119833	150	0.00117123	69	0.00110768	63	0.00109328	149	0.000948925	107	0.000907109	97	0.000886129	176	0.000835522	83	0.000821807	91	0.000790039	6	0.000779811
240	captopril_4day_Middle	91	0.239274	138	0.1593	2	0.127829	194	0.127825	1	0.0962609	67	0.0639859	53	0.0639544	36	0.0185015	6	0.0168982	109	0.0165138	118	0.00381679	14	0.00263543	98	0.00242479	151	0.00185014	68	0.00158439	180	0.00155996	150	0.00152468	134	0.00149383	69	0.00144195	63	0.0014232	149	0.00123529	107	0.00118085	97	0.00115354	176	0.00108766
241	captopril_4day_High	31	0.204883	162	0.13715	36	0.126931	68	0.12619	18	0.114082	107	0.0917953	86	0.0458026	1	0.0347954	45	0.0233347	138	0.0230735	91	0.0121049	9	0.0116094	118	0.00273199	14	0.00188639	98	0.00173562	151	0.0013243	180	0.00111659	150	0.00109134	134	0.00106926	69	0.00103212	63	0.0010187	149	0.000884196	97	0.000825683	176	0.000778529
242	captopril_8day_Low	118	0.336716	31	0.187053	6	0.107576	14	0.0822559	90	0.0808907	91	0.0542254	194	0.0540003	116	0.0274209	150	0.014621	36	0.00219928	98	0.00203662	151	0.00155396	68	0.00133075	180	0.00131023	134	0.00125469	69	0.00121111	63	0.00119537	149	0.00103754	107	0.000991817	97	0.000968878	176	0.000913546	83	0.000898549	162	0.000850193	156	0.000846539
243	captopril_8day_Middle	31	0.211172	1	0.117698	165	0.093983	13	0.0784628	36	0.0638077	14	0.0560012	98	0.0558975	134	0.0554395	47	0.0393613	176	0.0317949	116	0.0316933	128	0.0238312	194	0.0238189	109	0.0237551	162	0.0161279	67	0.0158532	150	0.00856511	69	0.0085244	83	0.0083413	53	0.00802274	118	0.00187798	151	0.000910326	68	0.000779568	180	0.000767547
244	captopril_8day_High	31	0.201652	98	0.116239	162	0.0940105	55	0.0793808	36	0.0659531	165	0.0649545	50	0.0649097	89	0.0504885	116	0.043577	18	0.0434274	150	0.029476	134	0.029462	194	0.0291297	180	0.0222957	118	0.0161219	119	0.0144174	14	0.00839036	151	0.000838265	68	0.000717858	69	0.00065332	63	0.000644826	149	0.000559686	107	0.000535023	97	0.000522648
245	captopril_15day_Low	69	0.197527	36	0.174922	155	0.147967	118	0.127936	68	0.124505	98	0.101383	101	0.025262	14	0.00405093	151	0.00284386	180	0.00239782	150	0.00234359	134	0.00229618	63	0.00218761	149	0.00189877	107	0.0018151	97	0.00177312	176	0.00167185	83	0.00164441	91	0.00158084	6	0.00156038	162	0.00155591	90	0.0015525	156	0.00154923	51	0.00148417
246	captopril_15day_Middle	98	0.29004	197	0.115805	67	0.106084	63	0.0970525	118	0.0792639	91	0.0775753	97	0.068032	107	0.0391914	155	0.0390608	62	0.0292897	69	0.0104923	178	0.0101306	14	0.00159607	36	0.00158579	151	0.00112048	68	0.000959536	180	0.000944741	150	0.000923374	134	0.000904693	149	0.000748114	176	0.00065871	83	0.000647897	6	0.000614788	162	0.000613029
247	captopril_15day_High	165	0.140125	98	0.109215	0	0.107965	150	0.0978481	97	0.0975968	47	0.0864529	22	0.0539884	56	0.0327663	85	0.0327097	134	0.0225263	69	0.0224912	149	0.0223512	116	0.0221114	167	0.0218815	39	0.0216257	3	0.0215669	36	0.0125307	155	0.011411	45	0.0113223	50	0.0109711	118	0.00258504	14	0.00178493	151	0.00125307	68	0.00107308
248	captopril_29day_Low	151	0.30257	58	0.180873	111	0.121196	36	0.0833633	173	0.0809483	68	0.0420284	6	0.041311	118	0.0248258	176	0.0213866	91	0.0213119	14	0.00332119	98	0.00305573	180	0.00196587	150	0.00192141	134	0.00188254	69	0.00181715	63	0.00179353	149	0.00155672	107	0.00148812	97	0.0014537	83	0.00134818	162	0.00127563	90	0.00127283	156	0.00127014
249	captopril_29day_Middle	83	0.146341	193	0.146059	51	0.11714	62	0.0975615	151	0.0885437	97	0.0881177	194	0.0781649	130	0.0488955	165	0.0391034	32	0.0294434	90	0.0200426	118	0.0120465	36	0.0113137	69	0.0105942	63	0.0105828	2	0.0101805	172	0.0101146	14	0.00161157	98	0.00148276	68	0.000968856	180	0.000953916	150	0.000932343	134	0.000913479	149	0.00075538
250	captopril_29day_High	98	0.249277	173	0.173976	1	0.116242	51	0.0749071	111	0.058325	2	0.0582686	151	0.050566	178	0.0500427	63	0.0338095	8	0.0249758	27	0.024928	34	0.0166644	118	0.0102538	14	0.00963893	155	0.00876957	29	0.00840172	36	0.00136292	68	0.000824681	180	0.000811965	150	0.000793602	134	0.000777545	69	0.000750539	149	0.000642973	107	0.000614639
251	carbamazepine_4day_Low	118	0.482368	69	0.19282	185	0.0960998	51	0.0729449	173	0.0487175	14	0.00395439	36	0.00392892	98	0.00363833	151	0.00277609	68	0.00237733	180	0.00234068	150	0.00228774	134	0.00224145	63	0.00213547	149	0.00185352	107	0.00177184	97	0.00173086	176	0.00163201	83	0.00160522	91	0.00154317	6	0.00152319	162	0.00151883	90	0.0015155	156	0.0015123
252	carbamazepine_4day_Middle	156	0.385625	118	0.195488	134	0.193612	53	0.0516492	68	0.0269336	25	0.0262011	181	0.0260654	189	0.0257303	130	0.0132669	14	0.00212836	36	0.00211465	98	0.00195825	151	0.00149417	180	0.00125981	150	0.00123132	69	0.00116451	63	0.00114937	149	0.000997612	107	0.000953651	97	0.000931594	176	0.000878392	83	0.000863972	91	0.000830574	6	0.000819822
253	carbamazepine_4day_High	156	0.220179	56	0.151381	39	0.11689	142	0.0756673	173	0.0654529	14	0.0589975	185	0.0551016	134	0.0346922	192	0.0344946	197	0.0310665	138	0.0275967	53	0.0275866	98	0.024583	180	0.0140851	147	0.0103807	69	0.00718581	172	0.00701609	118	0.0042628	36	0.0040035	151	0.00383724	162	0.00365593	90	0.00365545	194	0.00360145	121	0.00358538
254	carbamazepine_8day_Low	36	0.299471	118	0.164701	194	0.114828	67	0.114389	14	0.04927	107	0.0471868	128	0.0466203	180	0.024982	150	0.0249314	91	0.0242207	98	0.0034728	151	0.00264979	68	0.00226918	134	0.00213948	69	0.00206517	63	0.00203832	149	0.00176919	97	0.00165211	176	0.00155776	83	0.00153219	6	0.00145389	162	0.00144973	90	0.00144655	156	0.0014435
255	carbamazepine_8day_Middle	156	0.234325	63	0.197172	36	0.151129	98	0.104269	14	0.0763454	68	0.0476789	167	0.0470652	162	0.0286436	1	0.0286145	13	0.028423	121	0.00975317	47	0.00969225	118	0.00224669	151	0.00108905	180	0.000918243	150	0.000897476	134	0.000879318	69	0.000848777	149	0.000727131	107	0.000695089	97	0.000679012	176	0.000640235	83	0.000629725	91	0.000605382
256	carbamazepine_8day_High	156	0.604323	118	0.0707114	149	0.063398	130	0.0505428	36	0.0387824	6	0.0318565	2	0.0317575	14	0.0262073	90	0.0255636	58	0.0191021	121	0.0128535	98	0.0009604	151	0.000732797	68	0.000627538	180	0.000617862	150	0.000603888	134	0.00059167	69	0.00057112	63	0.000563695	107	0.000467707	97	0.00045689	176	0.000430797	83	0.000423725	91	0.000407346
257	carbamazepine_15day_Low	162	0.203441	138	0.165014	68	0.127909	150	0.102532	144	0.101694	37	0.0512873	29	0.0381999	151	0.0268044	96	0.0259419	135	0.0255623	98	0.014598	6	0.013474	167	0.0130966	147	0.0129227	113	0.0128548	57	0.0128184	118	0.00304338	14	0.0021014	36	0.00208787	180	0.00124386	134	0.00119113	69	0.00114976	63	0.00113481	149	0.000984978
258	carbamazepine_15day_Middle	85	0.281482	8	0.101406	109	0.0903741	150	0.0797658	121	0.0791724	51	0.0681292	101	0.0678363	193	0.0566351	6	0.0344413	97	0.0232983	142	0.0226638	36	0.0130941	2	0.0117826	59	0.0116932	29	0.0114239	118	0.00270128	14	0.00186519	98	0.00171611	151	0.00130941	68	0.00112133	180	0.00110404	134	0.00105724	69	0.00102052	63	0.00100725
259	carbamazepine_15day_High	156	0.326821	142	0.0881849	98	0.0681625	149	0.062592	37	0.0572639	128	0.0520804	134	0.0419467	51	0.0417743	111	0.0417444	193	0.0416577	172	0.0364915	144	0.0364314	2	0.0261618	83	0.0158963	58	0.0105539	36	0.00603678	151	0.00578609	6	0.00551364	185	0.00535021	181	0.0053486	39	0.00523597	118	0.00124537	14	0.000859905	68	0.000516965
260	carbamazepine_29day_Low	83	0.179458	63	0.167813	47	0.167182	1	0.107915	173	0.10772	69	0.084454	16	0.0477936	194	0.0363014	14	0.025797	151	0.0132978	62	0.0124459	118	0.00286214	36	0.00196353	98	0.0018183	68	0.00118811	180	0.00116979	150	0.00114333	134	0.0011202	149	0.00092632	107	0.000885501	97	0.00086502	176	0.00081562	91	0.00077122	6	0.000761235
261	carbamazepine_29day_Middle	118	0.297825	156	0.206936	121	0.103637	176	0.0892944	97	0.0599265	37	0.0448742	8	0.0444537	174	0.0300687	151	0.0164285	180	0.0161597	150	0.016127	181	0.0151863	14	0.00244154	36	0.00242581	98	0.00224639	68	0.00146782	134	0.00138393	69	0.00133586	63	0.00131849	149	0.00114441	107	0.00109398	83	0.000991101	91	0.000952789	6	0.000940454
262	carbamazepine_29day_High	121	0.164007	156	0.138228	98	0.117057	19	0.107818	83	0.0735788	134	0.0650717	185	0.0475615	2	0.0433186	47	0.043269	65	0.0389052	150	0.0305914	193	0.0260315	14	0.0222707	173	0.0174349	36	0.00933288	13	0.00879517	86	0.00874636	149	0.00464637	56	0.00450926	62	0.00450492	172	0.00448958	142	0.00438084	118	0.00103598	151	0.000502179
263	carbon_tetrachloride_4day_Low	68	0.153119	180	0.122774	173	0.121955	118	0.109768	91	0.107106	167	0.0763203	98	0.062957	6	0.0616115	85	0.0612596	150	0.0317766	14	0.0176762	1	0.0160796	36	0.00249936	151	0.001766	134	0.00142589	69	0.00137637	63	0.00135847	149	0.00117911	107	0.00112715	97	0.00110108	176	0.0010382	83	0.00102115	162	0.000966198	90	0.000964076
264	carbon_tetrachloride_4day_Middle	170	0.193966	132	0.159746	135	0.148381	158	0.106516	45	0.102877	193	0.0609912	14	0.0576738	56	0.0344005	180	0.0193878	91	0.0154577	22	0.0152828	51	0.0116397	118	0.00851956	149	0.00790147	161	0.00776753	172	0.00776316	36	0.00442979	98	0.00438342	134	0.00416052	90	0.00404468	37	0.00399172	25	0.00396503	86	0.00391241	151	0.000442978
265	carbon_tetrachloride_4day_High	132	0.315366	158	0.187276	193	0.103657	170	0.0690051	58	0.0593046	113	0.0542718	45	0.0396754	135	0.0395073	36	0.0254476	176	0.0200457	98	0.0106063	128	0.0100978	56	0.0100806	172	0.0100581	22	0.00994666	68	0.00541856	101	0.00509824	20	0.00503033	118	0.00118401	14	0.000817537	151	0.000573933	180	0.000483915	150	0.000472971	134	0.000463402
266	carbon_tetrachloride_8day_Low	56	0.250666	97	0.16761	162	0.0841318	68	0.0726504	63	0.0606192	37	0.0601435	14	0.0496178	149	0.0485679	98	0.0375495	156	0.036487	155	0.0245446	118	0.0147725	151	0.0132978	107	0.0127959	6	0.0126716	51	0.0126344	36	0.00196353	180	0.00116979	150	0.00114333	134	0.0011202	69	0.00108129	176	0.00081562	83	0.000802231	91	0.00077122
267	carbon_tetrachloride_8day_Middle	132	0.273575	158	0.148559	8	0.109574	98	0.0871572	69	0.0632289	135	0.0548483	194	0.0472637	22	0.0392214	170	0.039116	118	0.0253227	14	0.0247415	134	0.0241798	176	0.00835009	51	0.00829001	18	0.00808596	32	0.00806112	36	0.00128836	151	0.000910326	68	0.000779568	180	0.000767547	150	0.000750188	63	0.000700258	149	0.000607799	107	0.000581015
268	carbon_tetrachloride_8day_High	132	0.387592	113	0.137585	158	0.120893	25	0.0668554	36	0.0548626	193	0.0543351	98	0.0339751	69	0.0295498	58	0.0209888	180	0.0170787	147	0.0167544	125	0.0125467	68	0.00875042	13	0.00850195	149	0.00449147	181	0.00430099	168	0.0042181	118	0.00100144	14	0.000691479	151	0.000485437	150	0.000400042	134	0.000391949	63	0.000373417	107	0.00030983
269	carbon_tetrachloride_15day_Low	149	0.228589	118	0.200731	98	0.153921	107	0.0920909	37	0.0765561	85	0.0612596	150	0.0469372	139	0.0306335	176	0.0161988	80	0.0156864	86	0.0155974	14	0.00251557	36	0.00249936	151	0.001766	68	0.00151233	180	0.00148901	134	0.00142589	69	0.00137637	63	0.00135847	97	0.00110108	83	0.00102115	91	0.000981679	6	0.00096897	162	0.000966198
270	carbon_tetrachloride_15day_Middle	132	0.383352	31	0.122043	76	0.111533	118	0.0914423	113	0.0558092	69	0.042134	158	0.0383663	83	0.0281131	155	0.0280902	36	0.0249681	19	0.0244266	193	0.0175574	47	0.00709745	2	0.00365273	56	0.003645	20	0.00355783	14	0.000578225	98	0.000532009	151	0.000405929	68	0.000347622	180	0.000342262	150	0.000334521	134	0.000327753	63	0.000312256
271	carbon_tetrachloride_15day_High	132	0.304382	137	0.155813	113	0.103296	184	0.081538	31	0.0634495	158	0.0471222	193	0.0381156	118	0.0348581	46	0.0290239	76	0.0235624	97	0.0218723	0	0.0163715	91	0.0146111	109	0.0145657	63	0.00922096	180	0.00742484	69	0.00741138	47	0.00731336	62	0.00370491	161	0.00370054	9	0.0036618	13	0.00188443	14	0.000300615	36	0.000298679
272	carbon_tetrachloride_29day_Low	121	0.192477	118	0.181473	80	0.151242	158	0.150898	172	0.09651	91	0.0694179	18	0.0415936	139	0.0276944	150	0.0150218	167	0.0141736	14	0.00227422	36	0.00225957	98	0.00209244	151	0.00159656	68	0.00136723	180	0.00134615	134	0.00128909	69	0.00124431	63	0.00122814	149	0.00106598	107	0.001019	97	0.000995437	176	0.000938588	83	0.00092318
273	carbon_tetrachloride_29day_Middle	132	0.402104	34	0.121691	113	0.0980369	158	0.0845032	161	0.0778569	46	0.0642656	98	0.0444406	149	0.0272934	96	0.0204365	68	0.0138524	118	0.0109484	86	0.006855	179	0.00681814	25	0.00352292	109	0.00351302	14	0.000560641	36	0.00055703	151	0.000393585	180	0.000331854	150	0.000324349	134	0.000317786	69	0.000306749	63	0.000302761	107	0.000251206
274	carbon_tetrachloride_29day_High	132	0.256879	137	0.197706	184	0.115455	113	0.102481	158	0.0663957	58	0.0433452	34	0.0317706	196	0.0288744	69	0.0246634	57	0.0216638	18	0.0202532	6	0.0174092	134	0.0131235	43	0.0129942	63	0.0102309	160	0.0087059	151	0.00738352	111	0.00585171	91	0.00442269	118	0.00178987	107	0.00155037	56	0.00150942	14	0.000239447	36	0.000237905
275	carboplatin_4day_Low	68	0.378931	14	0.166763	138	0.115314	36	0.0683208	162	0.0666619	55	0.0661214	144	0.0332973	118	0.0203461	197	0.0170458	98	0.00250434	151	0.00191084	180	0.00161114	150	0.0015747	134	0.00154284	69	0.00148926	63	0.00146989	149	0.00127582	107	0.0012196	97	0.00119139	176	0.00112335	83	0.00110491	91	0.0010622	6	0.00104845	90	0.00104315
276	carboplatin_4day_Middle	14	0.201656	47	0.162315	32	0.152739	109	0.086125	96	0.0576254	167	0.0574894	6	0.048246	185	0.0479455	98	0.0300367	180	0.029518	63	0.0294359	97	0.0292742	91	0.0196717	118	0.0118169	36	0.00157068	151	0.00110981	68	0.000950395	150	0.000914577	134	0.000896073	69	0.000864951	149	0.000740986	107	0.000708334	176	0.000652434	83	0.000641724
277	carboplatin_4day_High	1	0.167414	68	0.156733	47	0.111568	14	0.101889	155	0.0673716	173	0.0671874	27	0.0668662	151	0.0346429	97	0.0341554	116	0.0339647	20	0.033581	98	0.0239291	6	0.0229425	150	0.0121831	45	0.0116999	59	0.0115632	118	0.00267125	36	0.00183257	180	0.00109176	134	0.00104548	69	0.00100917	63	0.000996053	149	0.000864539	107	0.000826441
278	carboplatin_8day_Low	118	0.293307	172	0.174006	144	0.154537	109	0.116237	136	0.115715	193	0.0199821	80	0.0199128	160	0.0198776	14	0.00319335	36	0.00317278	98	0.00293812	151	0.00224182	68	0.00191981	180	0.0018902	150	0.00184745	134	0.00181008	69	0.00174721	63	0.00172449	149	0.0014968	107	0.00143084	97	0.00139775	176	0.00131792	83	0.00129629	91	0.00124618
279	carboplatin_8day_Middle	160	0.293768	118	0.225592	134	0.0999516	101	0.0985036	162	0.0747975	67	0.0495254	14	0.0284648	68	0.0268492	36	0.00402484	98	0.00372715	151	0.00284386	180	0.00239782	150	0.00234359	69	0.00221642	63	0.00218761	149	0.00189877	107	0.0018151	97	0.00177312	176	0.00167185	83	0.00164441	91	0.00158084	6	0.00156038	90	0.0015525	156	0.00154923
280	carboplatin_8day_High	20	0.221676	18	0.134497	85	0.100971	173	0.0875683	116	0.0742176	165	0.0740203	150	0.0677764	36	0.0480991	80	0.0472252	13	0.0405486	69	0.0207491	109	0.013693	26	0.0135041	118	0.00832642	68	0.00738286	83	0.00716537	128	0.00704513	14	0.0011139	98	0.00102487	151	0.000781991	180	0.00065934	134	0.00063139	63	0.000601537	149	0.000522113
281	carboplatin_15day_Low	151	0.241871	162	0.131934	144	0.131196	98	0.112111	138	0.109432	2	0.08808	167	0.044258	68	0.0239283	156	0.0231386	118	0.00522857	14	0.00361023	36	0.00358698	180	0.00213696	150	0.00208863	134	0.00204638	69	0.0019753	63	0.00194962	149	0.0016922	107	0.00161763	97	0.00158022	176	0.00148997	83	0.00146551	91	0.00140886	6	0.00139062
282	carboplatin_15day_Middle	32	0.198017	162	0.149008	134	0.137031	96	0.124115	51	0.0625095	85	0.0622614	111	0.0500863	45	0.0500557	118	0.0400234	179	0.0372763	13	0.0251991	172	0.0128631	14	0.00204949	36	0.00203629	98	0.00188568	151	0.0014388	68	0.00123213	180	0.00121313	150	0.0011857	69	0.00112136	63	0.00110678	149	0.000960645	107	0.000918313	97	0.000897074
283	carboplatin_15day_High	12	0.107973	179	0.098146	47	0.0933352	20	0.0932581	151	0.0888236	45	0.0836071	155	0.0689387	130	0.0590031	116	0.0542041	32	0.0491836	117	0.0392461	62	0.0345408	165	0.0246425	90	0.0199234	97	0.0150648	34	0.0147859	36	0.0106141	44	0.00987557	69	0.00534803	111	0.0051726	197	0.00509471	118	0.0011782	14	0.000813529	98	0.000748506
284	carboplatin_29day_Low	1	0.224919	194	0.209794	83	0.150348	107	0.135518	118	0.0633256	149	0.0459641	176	0.0308911	25	0.0305053	32	0.0303389	63	0.0162724	14	0.002478	36	0.00246204	98	0.00227994	151	0.00173962	68	0.00148974	180	0.00146677	150	0.0014336	134	0.00140459	69	0.00135581	97	0.00108463	91	0.000967018	6	0.000954499	162	0.000951769	90	0.000949679
285	carboplatin_29day_Middle	85	0.260973	151	0.138657	47	0.110151	176	0.0968811	1	0.0967734	107	0.0695494	14	0.0433924	178	0.0281411	138	0.0278172	92	0.0275799	118	0.0169997	25	0.0142906	161	0.0142893	36	0.00225957	98	0.00209244	68	0.00136723	180	0.00134615	150	0.00131571	134	0.00128909	69	0.00124431	63	0.00122814	149	0.00106598	97	0.000995437	83	0.00092318
286	carboplatin_29day_High	122	0.157539	47	0.110611	98	0.0860665	62	0.0774808	12	0.0718923	186	0.0690784	92	0.0635767	151	0.0528138	20	0.0470244	45	0.0415861	6	0.0360921	108	0.0359469	181	0.0277159	167	0.0249588	68	0.0223775	155	0.0167443	118	0.0089521	1	0.00845567	59	0.00839936	185	0.00837765	13	0.00563634	107	0.00296813	160	0.00285348	179	0.00281218
287	cephalothin_4day_Low	118	0.460422	6	0.115193	85	0.114665	51	0.092374	150	0.070427	96	0.0238483	0	0.0235767	14	0.00377448	36	0.00375017	98	0.0034728	151	0.00264979	68	0.00226918	180	0.00223419	134	0.00213948	69	0.00206517	63	0.00203832	149	0.00176919	107	0.00169123	97	0.00165211	176	0.00155776	83	0.00153219	91	0.00147296	162	0.00144973	90	0.00144655
288	cephalothin_4day_Middle	98	0.137457	47	0.126619	63	0.11742	118	0.109171	134	0.107751	91	0.0880412	162	0.0880313	149	0.0493178	45	0.0490726	178	0.029654	116	0.0199638	192	0.01978	6	0.0103332	138	0.00999948	14	0.00161157	36	0.00160119	151	0.00113136	68	0.000968856	180	0.000953916	150	0.000932343	69	0.000881752	107	0.000722093	97	0.000705392	176	0.000665108
289	cephalothin_4day_High	134	0.262551	47	0.15958	6	0.103045	142	0.091134	178	0.0688172	2	0.0687604	116	0.0574745	97	0.0463007	107	0.0235828	155	0.0234284	1	0.0120579	13	0.011825	144	0.0117077	108	0.0114979	118	0.00273199	14	0.00188639	36	0.00187424	98	0.00173562	151	0.0013243	68	0.00113408	180	0.00111659	150	0.00109134	69	0.00103212	63	0.0010187
290	cephalothin_8day_Low	150	0.12463	172	0.108395	165	0.0927658	36	0.0795079	68	0.0785057	90	0.077949	13	0.0775878	144	0.077429	176	0.0626302	180	0.047694	173	0.0314685	192	0.0313508	149	0.0165913	155	0.0163295	32	0.015879	118	0.00369928	14	0.00255429	98	0.00235013	151	0.00179318	134	0.00144784	69	0.00139755	63	0.00137938	107	0.0011445	97	0.00111803
291	cephalothin_8day_Middle	162	0.126074	192	0.125649	97	0.0949436	69	0.0795929	51	0.0791239	155	0.0634889	174	0.0632185	193	0.0631372	1	0.0478518	101	0.0474472	165	0.0473121	68	0.032829	13	0.0318968	14	0.0182289	36	0.0182122	118	0.00375712	98	0.00238688	151	0.00182122	180	0.00153557	150	0.00150084	134	0.00147048	63	0.00140095	149	0.00121598	107	0.00116239
292	cephalothin_8day_High	25	0.148248	149	0.113759	155	0.104912	150	0.0791229	107	0.0789346	13	0.078637	128	0.0613207	57	0.0609962	109	0.0525374	167	0.04379	174	0.0351728	139	0.0349737	151	0.0271092	50	0.0262688	6	0.00925461	58	0.00901594	118	0.00209034	14	0.00144335	36	0.00143405	98	0.00132798	68	0.000867723	180	0.000854343	134	0.000818127	69	0.000789712
293	cephalothin_15day_Low	149	0.216713	107	0.170479	130	0.169862	128	0.123913	98	0.0485322	6	0.0471659	1	0.0471152	101	0.0467168	156	0.0317649	36	0.0179318	180	0.0169059	118	0.00369928	14	0.00255429	151	0.00179318	68	0.00153561	150	0.00147774	134	0.00144784	69	0.00139755	63	0.00137938	97	0.00111803	176	0.00105418	83	0.00103687	91	0.000996791	162	0.000981072
294	cephalothin_15day_Middle	109	0.261596	85	0.160102	36	0.118399	151	0.103197	6	0.0879334	97	0.0735586	118	0.0324869	14	0.0314083	62	0.0296542	144	0.0294346	161	0.0151181	98	0.00221382	68	0.00144654	180	0.00142423	150	0.00139202	134	0.00136386	69	0.00131649	63	0.00129937	149	0.00112781	107	0.00107811	176	0.00099303	83	0.000976729	91	0.000938972	162	0.000924165
295	cephalothin_15day_High	98	0.271743	85	0.198636	134	0.108994	90	0.10872	83	0.0727049	139	0.054259	46	0.045242	75	0.036104	62	0.0274419	97	0.018679	56	0.0184387	118	0.0021657	14	0.00149538	36	0.00148574	151	0.0010498	68	0.000899004	180	0.000885141	150	0.000865123	69	0.00081818	63	0.000807543	149	0.000700919	107	0.000670032	176	0.000617155	91	0.000583559
296	cephalothin_29day_Low	180	0.236332	36	0.131278	151	0.108953	63	0.108381	59	0.10733	173	0.0861196	118	0.0690009	155	0.0438832	150	0.0233387	14	0.00353336	98	0.00325094	68	0.00212421	134	0.0020028	69	0.00193324	149	0.00165617	107	0.00158319	97	0.00154657	176	0.00145825	83	0.00143431	91	0.00137886	6	0.00136101	162	0.00135712	90	0.00135414	156	0.00135129
297	cephalothin_29day_Middle	118	0.337562	180	0.118382	98	0.0859346	155	0.0677243	121	0.0674313	144	0.067208	68	0.0516967	27	0.0502883	97	0.0345666	149	0.0179748	83	0.017801	178	0.0175647	14	0.00276729	36	0.00274946	151	0.00194271	150	0.00160096	134	0.00156857	69	0.00151409	63	0.00149441	107	0.00123994	176	0.00114208	91	0.00107991	6	0.00106593	162	0.00106288
298	cephalothin_29day_High	107	0.1295	130	0.119198	155	0.109556	47	0.0994122	27	0.0992004	180	0.0604021	121	0.0598572	14	0.0511679	178	0.0500512	161	0.0499459	80	0.039963	174	0.0301453	185	0.0300353	63	0.0206973	197	0.0102923	118	0.00238021	36	0.00163291	98	0.00151213	151	0.00115378	68	0.000988049	150	0.000950812	134	0.000931575	69	0.00089922	149	0.000770344
299	chloramphenicol_4day_Low	55	0.240807	40	0.120176	36	0.103379	149	0.101636	101	0.0807589	63	0.0618412	51	0.0612644	32	0.0606782	91	0.0413278	13	0.040835	118	0.00480995	14	0.00332119	98	0.00305573	151	0.00233156	68	0.00199666	180	0.00196587	150	0.00192141	134	0.00188254	69	0.00181715	107	0.00148812	97	0.0014537	176	0.00137068	83	0.00134818	6	0.00127929
300	chloramphenicol_4day_Middle	56	0.27535	55	0.12127	48	0.121026	36	0.11175	134	0.110972	147	0.0991683	116	0.0775666	14	0.0238118	98	0.0126722	118	0.00264188	151	0.00128062	68	0.00109667	180	0.00107976	150	0.00105534	69	0.000998078	63	0.000985102	149	0.000855034	107	0.000817355	97	0.000798451	176	0.000752852	83	0.000740494	91	0.000711869	6	0.000702653	162	0.000700643
301	chloramphenicol_4day_High	0	0.333573	156	0.169421	36	0.0732742	191	0.0677085	116	0.0534184	55	0.0484672	101	0.0436545	20	0.0435879	173	0.0292047	85	0.0291877	89	0.0242361	167	0.0146604	123	0.0145072	149	0.0100395	111	0.00992947	69	0.00527051	176	0.00516273	87	0.00488671	118	0.00116112	14	0.000801736	98	0.000737656	151	0.00056284	68	0.000481994	180	0.000474562
302	chloramphenicol_8day_Low	69	0.159599	118	0.144667	101	0.123502	6	0.106459	147	0.105694	14	0.0731373	192	0.0708662	18	0.0532771	149	0.0364776	13	0.0358167	46	0.0179083	36	0.00289427	98	0.00268021	151	0.00204503	68	0.00175128	180	0.00172428	150	0.00168528	134	0.00165119	63	0.00157312	107	0.00130524	97	0.00127505	176	0.00120223	83	0.0011825	91	0.00113679
303	chloramphenicol_8day_Middle	0	0.247485	193	0.1981	65	0.160875	90	0.124303	36	0.0761467	25	0.0622854	147	0.0496587	98	0.0142374	2	0.0129469	118	0.0029682	14	0.00204949	151	0.0014388	68	0.00123213	180	0.00121313	150	0.0011857	134	0.00116171	69	0.00112136	63	0.00110678	149	0.000960645	107	0.000918313	97	0.000897074	176	0.000845843	83	0.000831957	91	0.000799797
304	chloramphenicol_8day_High	0	0.258764	161	0.136819	165	0.102586	55	0.0879721	109	0.0684997	98	0.0495348	20	0.0342552	196	0.0341961	36	0.0300783	83	0.0296026	27	0.0244696	116	0.0197867	108	0.0195714	134	0.0150959	185	0.014795	180	0.0102372	63	0.0101952	155	0.0100545	56	0.00998227	172	0.005081	29	0.0049584	39	0.00492941	118	0.00117245	14	0.000809559
305	chloramphenicol_15day_Low	98	0.122047	83	0.121312	185	0.12101	136	0.0949687	14	0.0790436	55	0.0778782	6	0.0695403	162	0.0609151	47	0.0606818	180	0.0525888	63	0.0266436	1	0.0263937	178	0.0177059	59	0.0089706	197	0.00896098	8	0.00880548	147	0.0087994	118	0.00207232	36	0.00142168	151	0.00100453	68	0.00086024	150	0.00082782	134	0.000811072	69	0.000782901
306	chloramphenicol_15day_Middle	0	0.264638	161	0.138207	83	0.103859	196	0.0920258	55	0.0691582	14	0.0641866	98	0.058362	118	0.0531173	25	0.0404842	48	0.0402882	1	0.0233422	180	0.0120615	191	0.0115714	68	0.00632186	36	0.00094768	151	0.00066961	150	0.000551817	134	0.000540653	69	0.000521875	63	0.00051509	149	0.00044708	107	0.000427379	97	0.000417494	176	0.000393651
307	chloramphenicol_15day_High	0	0.341304	131	0.0970369	55	0.0703464	46	0.0703105	161	0.0670408	48	0.0602373	118	0.0576675	98	0.0439947	196	0.0435136	50	0.0368607	53	0.0268484	150	0.0170457	51	0.013583	151	0.00707949	68	0.00702352	178	0.00686775	13	0.00682408	67	0.00678544	136	0.006732	14	0.000555015	36	0.00055144	180	0.000328524	134	0.000314597	69	0.000303671
308	chloramphenicol_29day_Low	14	0.259913	144	0.140358	128	0.117537	80	0.117194	136	0.0701252	101	0.0473632	160	0.0473191	36	0.0271148	97	0.0249679	116	0.0245687	8	0.0237681	118	0.00559369	98	0.00355364	151	0.00271147	68	0.002322	180	0.00228619	150	0.00223449	134	0.00218928	69	0.00211324	63	0.00208577	149	0.00181037	107	0.00173059	176	0.00159402	83	0.00156785
309	chloramphenicol_29day_Middle	0	0.322478	196	0.2753	69	0.121447	14	0.115238	58	0.0808032	130	0.0136566	67	0.0136182	118	0.00832642	98	0.00773807	151	0.00749519	107	0.0072123	36	0.00110673	68	0.000669666	180	0.00065934	150	0.000644429	134	0.00063139	63	0.000601537	149	0.000522113	97	0.000487562	176	0.000459718	83	0.000452171	91	0.000434692	6	0.000429064	162	0.000427837
310	chloramphenicol_29day_High	0	0.261902	196	0.19147	46	0.0899361	131	0.0781769	161	0.0704896	65	0.0665122	68	0.0394583	69	0.0316095	96	0.0314439	36	0.0240852	116	0.0236579	193	0.0235907	53	0.0196382	180	0.0160111	135	0.00788563	118	0.0048457	157	0.00393566	14	0.000648255	98	0.000596442	151	0.000455093	150	0.000375036	134	0.000367448	63	0.000350075	149	0.000303852
311	chlormadinone_4day_Low	31	0.32058	8	0.148648	68	0.141448	25	0.133187	128	0.0550909	76	0.0547474	174	0.0315995	151	0.0165402	91	0.0161359	130	0.0158978	134	0.00854993	149	0.00842272	192	0.00810064	30	0.00784976	118	0.00187798	14	0.00129671	36	0.00128836	98	0.00119307	180	0.000767547	150	0.000750188	69	0.000709482	63	0.000700258	107	0.000581015	97	0.000567577
312	chlormadinone_4day_Middle	8	0.169727	136	0.135746	118	0.112244	134	0.0770942	55	0.0680803	50	0.0595105	6	0.0514064	18	0.0511586	80	0.0426811	155	0.0344249	194	0.0343156	58	0.0342189	83	0.0175259	109	0.0172915	173	0.00885217	172	0.00882843	85	0.00882248	181	0.00874927	138	0.00872793	20	0.00865509	43	0.00851527	14	0.00140664	36	0.00139758	98	0.00129421
313	chlormadinone_4day_High	8	0.274451	136	0.137242	134	0.121765	21	0.0806823	25	0.0729479	80	0.0728836	83	0.0408788	128	0.0407344	194	0.0326546	18	0.0325482	86	0.0244337	156	0.0166461	180	0.00885941	90	0.00858009	118	0.00193858	14	0.00133855	36	0.00132993	98	0.00123157	151	0.000939701	68	0.000804723	150	0.000774395	69	0.000732375	63	0.000722854	149	0.000627412
314	chlormadinone_8day_Low	8	0.191554	136	0.182781	14	0.131923	97	0.0876183	194	0.087403	87	0.069688	2	0.0613097	9	0.0436774	56	0.0351945	85	0.0177514	144	0.0176567	67	0.0176459	118	0.010789	25	0.00906961	36	0.00143405	98	0.00132798	151	0.00101327	68	0.000867723	180	0.000854343	150	0.000835021	134	0.000818127	69	0.000789712	63	0.000779445	149	0.000676531
315	chlormadinone_8day_Middle	136	0.25358	8	0.233084	51	0.0757794	97	0.0690093	167	0.0687455	80	0.0481958	160	0.0481833	14	0.0422439	194	0.0414351	56	0.0345708	29	0.0275162	1	0.0141177	69	0.00747316	121	0.00714716	118	0.00164638	36	0.00112948	98	0.00104594	151	0.000798064	68	0.00068343	180	0.000672892	150	0.000657674	134	0.000644368	63	0.000613901	149	0.000532845
316	chlormadinone_8day_High	8	0.254622	136	0.189468	97	0.118801	14	0.113434	29	0.0592818	107	0.0418699	194	0.0417132	51	0.0299525	173	0.0298544	151	0.0243636	162	0.0240514	57	0.0237461	180	0.0124184	150	0.0124052	118	0.00142227	36	0.000975725	98	0.000903558	68	0.000590397	134	0.000556652	69	0.000537318	63	0.000530333	149	0.00046031	176	0.0004053	83	0.000398647
317	chlormadinone_15day_Low	136	0.204084	8	0.126467	97	0.107543	180	0.0883662	150	0.0883446	14	0.0695989	128	0.0684676	118	0.0314714	107	0.0298595	2	0.0296055	98	0.0209077	149	0.0201803	62	0.0198617	172	0.0198271	29	0.019583	155	0.0103027	161	0.0101258	36	0.00160119	151	0.00113136	68	0.000968856	134	0.000913479	69	0.000881752	63	0.000870289	176	0.000665108
318	chlormadinone_15day_Middle	136	0.218085	8	0.173256	2	0.115723	97	0.109468	56	0.0900612	109	0.0643735	14	0.0331233	176	0.0324985	13	0.0323167	98	0.0266264	53	0.0258181	179	0.0257623	180	0.0198654	147	0.00654257	118	0.00154082	36	0.00105706	151	0.000746893	68	0.00063961	150	0.000615505	134	0.000603052	69	0.000582106	63	0.000574539	149	0.000498679	107	0.000476704
319	chlormadinone_15day_High	136	0.178496	56	0.131696	8	0.117492	97	0.113038	160	0.0705899	128	0.0659721	37	0.0612774	89	0.0564232	196	0.0423029	6	0.0284744	180	0.0239397	45	0.0143338	29	0.0141636	118	0.0105198	14	0.0101706	13	0.00957986	192	0.0095631	138	0.00953018	107	0.00504482	156	0.00499368	130	0.00485675	36	0.000774129	98	0.000716873	151	0.000546983
320	chlormadinone_29day_Low	136	0.319418	160	0.138706	8	0.106652	68	0.0542756	107	0.0540052	139	0.0534331	180	0.0436164	156	0.0432465	193	0.0323357	36	0.0230401	151	0.0225253	178	0.0218516	13	0.0217127	69	0.011609	197	0.0110591	118	0.00255753	14	0.00176593	98	0.00162479	150	0.00102165	134	0.00100098	63	0.000953649	149	0.000827734	97	0.000772958	176	0.000728815
321	chlormadinone_29day_Middle	56	0.241019	98	0.196695	136	0.195642	8	0.105453	160	0.0754574	111	0.060582	151	0.0460023	134	0.0232705	140	0.0151214	46	0.00767194	118	0.00180736	14	0.00124795	36	0.00123991	68	0.000750252	180	0.000738683	150	0.000721977	69	0.000682801	63	0.000673924	149	0.000584943	107	0.000559166	97	0.000546234	176	0.000515039	83	0.000506584	91	0.000487001
322	chlormadinone_29day_High	56	0.368441	140	0.143264	136	0.110018	50	0.0435335	89	0.0358499	158	0.033276	130	0.0307814	164	0.0307452	36	0.0285575	37	0.0282629	128	0.0282623	8	0.0281898	142	0.017946	197	0.0128891	96	0.010355	29	0.0102728	150	0.00791895	86	0.0077471	138	0.00519119	98	0.00294829	149	0.00275674	16	0.00259045	118	0.000614657	14	0.00042441
323	chlormezanone_4day_Low	98	0.209672	162	0.173631	118	0.142171	69	0.139592	36	0.106363	150	0.0706689	58	0.0351357	167	0.0350949	59	0.0179473	14	0.00286278	151	0.00200975	68	0.00172107	180	0.00169453	134	0.0016227	63	0.00154597	149	0.00134185	107	0.00128272	97	0.00125305	176	0.00118149	83	0.0011621	91	0.00111718	6	0.00110271	90	0.00109714	156	0.00109483
324	chlormezanone_4day_Middle	156	0.637372	51	0.148485	6	0.0689392	69	0.0465072	68	0.0352404	36	0.013243	118	0.00273199	14	0.00188639	98	0.00173562	151	0.0013243	180	0.00111659	150	0.00109134	134	0.00106926	63	0.0010187	149	0.000884196	107	0.000845232	97	0.000825683	176	0.000778529	83	0.000765749	91	0.000736148	162	0.00072454	90	0.000722949	155	0.000690878	1	0.000689162
325	chlormezanone_4day_High	19	0.18781	156	0.181377	39	0.159425	161	0.11364	179	0.0349766	63	0.0329496	33	0.0305769	169	0.0284037	76	0.0262151	53	0.0240776	44	0.0240506	56	0.0219363	51	0.0197851	65	0.0153386	87	0.01531	134	0.0133069	107	0.0132639	113	0.0131344	98	0.00906774	150	0.00894399	116	0.00667193	6	0.00450675	111	0.00230371	142	0.00221893
326	chlormezanone_8day_Low	69	0.288148	134	0.21673	174	0.215524	164	0.0719762	150	0.0261198	63	0.0259675	133	0.0240994	74	0.0239141	118	0.00572699	14	0.00395439	36	0.00392892	98	0.00363833	151	0.00277609	68	0.00237733	180	0.00234068	149	0.00185352	107	0.00177184	97	0.00173086	176	0.00163201	83	0.00160522	91	0.00154317	6	0.00152319	162	0.00151883	90	0.0015155
327	chlormezanone_8day_Middle	121	0.367309	118	0.202759	161	0.156097	13	0.122722	157	0.066778	90	0.0229389	65	0.0113881	14	0.00184445	36	0.00183257	98	0.00169703	151	0.00129486	68	0.00110886	180	0.00109176	150	0.00106707	134	0.00104548	69	0.00100917	63	0.000996053	149	0.000864539	107	0.000826441	97	0.000807327	176	0.000761221	83	0.000748725	91	0.000719782	6	0.000710464
328	chlormezanone_8day_High	156	0.272653	161	0.169863	19	0.111669	69	0.0673815	165	0.0626276	33	0.0625246	147	0.0492068	178	0.0448882	56	0.044856	91	0.0226145	13	0.0225046	194	0.0180741	118	0.0100031	68	0.00937556	63	0.00486517	18	0.00461993	50	0.00455381	14	0.000740879	36	0.000736107	98	0.000681663	151	0.000520117	180	0.00043854	150	0.000428622	134	0.00041995
329	chlormezanone_15day_Low	97	0.144984	63	0.116291	156	0.116039	68	0.0971501	51	0.0967753	150	0.0874949	69	0.0874448	176	0.0776111	91	0.0583372	13	0.0484813	37	0.0293349	118	0.00231152	14	0.00159607	36	0.00158579	98	0.0014685	151	0.00112048	180	0.000944741	134	0.000904693	149	0.000748114	107	0.000715147	83	0.000647897	6	0.000614788	162	0.000613029	90	0.000611683
330	chlormezanone_15day_Middle	156	0.156794	69	0.133563	63	0.133554	121	0.133191	91	0.0786552	97	0.0709019	34	0.0470125	51	0.0395497	194	0.0394488	36	0.032548	149	0.0240526	59	0.0237592	176	0.016165	116	0.0160634	118	0.0096929	98	0.00900799	174	0.0081547	14	0.00129671	151	0.000910326	68	0.000779568	180	0.000767547	150	0.000750188	134	0.00073501	107	0.000581015
331	chlormezanone_15day_High	156	0.349372	19	0.149147	161	0.131083	149	0.0693837	63	0.0476054	116	0.0365707	165	0.0364638	34	0.0364261	134	0.0330741	135	0.0218883	14	0.0187879	192	0.0146805	162	0.0111424	118	0.00814774	16	0.0073202	193	0.0037761	144	0.00374533	138	0.00374436	189	0.0036585	36	0.000599573	98	0.000555227	151	0.000423645	68	0.000362793	180	0.000357199
332	chlormezanone_29day_Low	121	0.240277	14	0.199431	36	0.199408	176	0.0667637	6	0.0666643	150	0.0456044	98	0.0250796	69	0.0237332	97	0.0233381	174	0.0227039	118	0.00522857	151	0.00253448	68	0.00217043	180	0.00213696	134	0.00204638	63	0.00194962	149	0.0016922	107	0.00161763	83	0.00146551	91	0.00140886	162	0.00138665	90	0.0013836	156	0.00138069	51	0.00132271
333	chlormezanone_29day_Middle	121	0.427865	1	0.239916	91	0.0689529	12	0.042939	14	0.0356183	98	0.0355049	13	0.0345427	44	0.0343212	64	0.0256912	134	0.017904	118	0.0020546	36	0.00140953	151	0.000995941	68	0.000852885	180	0.000839734	150	0.000820742	69	0.000776208	63	0.000766116	149	0.000664962	107	0.000635659	97	0.000620957	176	0.000585495	83	0.000575884	6	0.000546455
334	chlormezanone_29day_High	121	0.243129	161	0.190486	19	0.129614	1	0.0933778	138	0.0770551	39	0.0405342	14	0.037115	192	0.0284927	6	0.0245542	116	0.0245201	69	0.0206138	85	0.020411	13	0.0204087	53	0.0122554	149	0.00841339	90	0.00835596	82	0.00406405	118	0.000973057	36	0.000667552	98	0.000618178	151	0.000471678	68	0.000403926	180	0.000397698	150	0.000388703
335	chlorpheniramine_4day_Low	118	0.211184	55	0.173063	162	0.156378	90	0.104616	192	0.0696435	14	0.0546223	51	0.0528084	180	0.0362009	98	0.0198871	151	0.0192629	121	0.0179986	172	0.0179675	36	0.00284434	68	0.00172107	150	0.00165621	134	0.0016227	69	0.00156634	63	0.00154597	149	0.00134185	107	0.00128272	97	0.00125305	176	0.00118149	83	0.0011621	91	0.00111718
336	chlorpheniramine_4day_Middle	162	0.209834	69	0.189548	6	0.168137	14	0.149414	118	0.109263	107	0.0432513	31	0.0421511	36	0.0034374	98	0.00318316	151	0.00242879	68	0.00207992	180	0.00204785	150	0.00200154	134	0.00196104	63	0.00186832	149	0.00162164	97	0.00151432	176	0.00142784	83	0.0014044	91	0.00135011	90	0.0013259	156	0.00132311	51	0.00126755	155	0.00126709
337	chlorpheniramine_4day_High	31	0.326231	36	0.147986	101	0.1128	149	0.102043	51	0.0793701	68	0.0573262	118	0.0476651	22	0.0451749	162	0.0231983	14	0.0131062	98	0.00171611	151	0.00130941	180	0.00110404	150	0.00107907	134	0.00105724	69	0.00102052	63	0.00100725	107	0.000835731	97	0.000816402	176	0.000769778	83	0.000757141	91	0.000727873	6	0.00071845	90	0.000714822
338	chlorpheniramine_8day_Low	162	0.401225	176	0.308934	91	0.0625728	134	0.0476299	51	0.0317239	118	0.0190933	98	0.0177441	68	0.0169296	180	0.0169059	111	0.0162408	14	0.00255429	36	0.00253784	151	0.00179318	150	0.00147774	69	0.00139755	63	0.00137938	149	0.00119726	107	0.0011445	97	0.00111803	83	0.00103687	6	0.000983886	90	0.000978917	156	0.000976855	155	0.000935492
339	chlorpheniramine_8day_Middle	162	0.520081	176	0.18659	14	0.114268	107	0.0940385	118	0.00445339	36	0.00305518	98	0.00282922	151	0.00215873	68	0.00184865	180	0.00182014	150	0.00177898	134	0.00174299	69	0.00168245	63	0.00166058	149	0.00144132	97	0.00134594	83	0.00124824	91	0.00119999	6	0.00118445	90	0.00117847	156	0.00117599	51	0.00112661	155	0.0011262	1	0.0011234
340	chlorpheniramine_8day_High	162	0.223374	130	0.222907	18	0.127615	107	0.096479	36	0.0661505	14	0.0502845	6	0.0486642	0	0.0323448	69	0.017325	128	0.0166684	167	0.0164248	144	0.0163566	118	0.00381679	98	0.00242479	151	0.00185014	68	0.00158439	180	0.00155996	150	0.00152468	134	0.00149383	63	0.0014232	149	0.00123529	97	0.00115354	176	0.00108766	83	0.00106981
341	chlorpheniramine_15day_Low	176	0.153806	162	0.153726	25	0.153368	160	0.10232	22	0.0851213	180	0.069508	86	0.0683308	98	0.053471	130	0.0345028	149	0.0182796	194	0.0177726	109	0.0176341	118	0.00407573	14	0.00281422	36	0.0027961	151	0.00197566	68	0.00169188	150	0.00162812	134	0.00159518	69	0.00153977	63	0.00151975	107	0.00126097	97	0.0012318	83	0.00114239
342	chlorpheniramine_15day_Middle	97	0.227123	18	0.194232	130	0.129668	25	0.113664	150	0.0822461	185	0.06508	107	0.0334786	118	0.0200178	14	0.0188173	68	0.0177493	162	0.0171679	90	0.0171657	36	0.00266071	98	0.00246392	151	0.00188	180	0.00158514	134	0.00151794	69	0.00146522	63	0.00144617	149	0.00125523	176	0.00110522	83	0.00108708	91	0.00104505	6	0.00103152
343	chlorpheniramine_15day_High	130	0.149888	18	0.138393	118	0.117758	162	0.104228	91	0.0582421	111	0.05813	68	0.0471451	58	0.0464174	13	0.03496	144	0.0348414	31	0.0347467	83	0.0237735	197	0.0234488	138	0.0233388	151	0.012839	69	0.0125435	156	0.0122292	85	0.0119676	47	0.0119214	14	0.00190808	36	0.00189579	98	0.00175558	180	0.00112943	150	0.00110389
344	chlorpheniramine_29day_Low	118	0.434704	180	0.0976688	6	0.0730193	194	0.0726372	172	0.0724828	128	0.0488424	9	0.0481686	149	0.0256855	101	0.02466	14	0.00395439	36	0.00392892	98	0.00363833	151	0.00277609	68	0.00237733	150	0.00228774	134	0.00224145	69	0.0021636	63	0.00213547	107	0.00177184	97	0.00173086	176	0.00163201	83	0.00160522	91	0.00154317	162	0.00151883
345	chlorpheniramine_29day_Middle	98	0.297342	14	0.277979	149	0.119265	118	0.083208	180	0.0804197	128	0.0402165	65	0.0201034	36	0.00323504	151	0.00228581	68	0.00195748	150	0.00188371	134	0.0018456	69	0.00178149	63	0.00175833	107	0.00145892	97	0.00142518	176	0.00134378	83	0.00132172	91	0.00127063	6	0.00125418	162	0.00125059	90	0.00124785	156	0.00124522	51	0.00119293
346	chlorpheniramine_29day_High	134	0.153032	128	0.122035	149	0.107303	197	0.106717	37	0.0765561	12	0.0761392	180	0.0621315	22	0.0609272	36	0.0479812	98	0.0326358	68	0.0318336	161	0.0309664	118	0.0188038	173	0.0158308	14	0.00251557	151	0.001766	150	0.00145533	69	0.00137637	63	0.00135847	107	0.00112715	97	0.00110108	176	0.0010382	83	0.00102115	91	0.000981679
347	chlorpromazine_4day_Low	176	0.2277	107	0.161076	63	0.134599	97	0.0943516	68	0.0813731	83	0.0809409	118	0.043227	149	0.0410587	29	0.0402383	98	0.015377	156	0.0141869	185	0.0137723	14	0.00221354	36	0.00219928	151	0.00155396	180	0.00131023	150	0.0012806	134	0.00125469	69	0.00121111	91	0.000863815	6	0.000852632	162	0.000850193	90	0.000848326	51	0.000810991
348	chlorpromazine_4day_Middle	47	0.277211	98	0.171067	150	0.108038	56	0.0986597	96	0.0897495	149	0.0632168	53	0.0627597	118	0.0557368	14	0.0104138	68	0.00982271	176	0.00954338	20	0.00911892	36	0.00147247	151	0.00104042	180	0.000877235	134	0.000840049	69	0.000810872	63	0.00080033	107	0.000664047	97	0.000648689	83	0.000601602	91	0.000578346	6	0.000570859	162	0.000569226
349	chlorpromazine_4day_High	56	0.129866	47	0.111301	167	0.102029	20	0.0880762	14	0.0794865	18	0.0742483	128	0.0650557	62	0.055774	174	0.0465061	130	0.0464636	98	0.0423812	96	0.0418983	107	0.0373881	63	0.0143064	111	0.0141461	37	0.00949093	69	0.00505086	91	0.00493031	156	0.00492432	172	0.0048222	10	0.00465219	118	0.00111273	36	0.000763375	151	0.000539384
350	chlorpromazine_8day_Low	118	0.308081	116	0.16182	25	0.107981	14	0.0744443	45	0.0724179	51	0.0368259	194	0.0365952	13	0.0364567	80	0.0363593	53	0.0362148	9	0.0182481	36	0.00294599	98	0.0027281	151	0.00208158	68	0.00178258	180	0.00175509	150	0.0017154	134	0.00168069	69	0.00162232	63	0.00160123	149	0.00138981	107	0.00132856	97	0.00129784	176	0.00122372
351	chlorpromazine_8day_Middle	130	0.184098	18	0.153477	118	0.104535	91	0.0925349	14	0.0833595	138	0.0819674	9	0.0818818	62	0.0719165	6	0.0414853	97	0.0211578	188	0.0204453	151	0.0113973	156	0.010856	36	0.00168291	98	0.00155844	68	0.00101831	180	0.00100261	150	0.00097993	134	0.000960104	69	0.000926758	63	0.000914709	149	0.000793935	107	0.000758949	176	0.000699055
352	chlorpromazine_8day_High	197	0.157159	18	0.13098	67	0.0786385	122	0.0720632	91	0.0657998	14	0.0599236	2	0.0591538	174	0.0525854	45	0.0461069	138	0.0459567	26	0.0393016	134	0.0333031	36	0.0272284	83	0.0265909	130	0.0198371	68	0.0137274	173	0.0133643	101	0.0133024	118	0.00810868	6	0.00695549	111	0.00689725	98	0.000998072	151	0.000761541	180	0.000642098
353	chlorpromazine_15day_Low	150	0.148025	197	0.133926	68	0.121394	176	0.0942963	17	0.0934975	36	0.0689012	178	0.0674114	128	0.0540212	118	0.0298866	14	0.0288943	46	0.0269484	98	0.015377	180	0.0146506	91	0.0142042	174	0.0139204	160	0.0137786	92	0.0135037	151	0.00155396	134	0.00125469	69	0.00121111	63	0.00119537	149	0.00103754	107	0.000991817	97	0.000968878
354	chlorpromazine_15day_Middle	98	0.192384	36	0.168709	118	0.121966	90	0.119861	2	0.0839466	13	0.0481195	167	0.0480478	150	0.0368745	173	0.0362577	121	0.0362457	128	0.0244097	192	0.0242562	14	0.0138866	151	0.00138739	68	0.00118811	180	0.00116979	134	0.0011202	69	0.00108129	63	0.00106723	149	0.00092632	107	0.000885501	97	0.00086502	176	0.00081562	83	0.000802231
355	chlorpromazine_15day_High	98	0.24714	14	0.179433	2	0.12757	167	0.102018	44	0.06794	118	0.0613792	121	0.0597082	173	0.0512393	90	0.0344488	36	0.009875	162	0.0090177	197	0.00880905	16	0.00858563	151	0.000987498	68	0.000845655	180	0.000832615	150	0.000813785	134	0.00079732	69	0.000769627	63	0.000759622	149	0.000659325	107	0.000630271	97	0.000615693	176	0.000580532
356	chlorpromazine_29day_Low	150	0.215289	118	0.158988	91	0.123323	161	0.122649	160	0.122355	107	0.0629346	193	0.0315008	169	0.0305752	14	0.00503416	36	0.00500173	98	0.00463179	151	0.00353412	68	0.00302648	180	0.00297981	134	0.00285349	69	0.00275439	63	0.00271858	149	0.00235963	97	0.00220348	176	0.00207764	83	0.00204353	6	0.00193911	162	0.00193356	90	0.00192931
357	chlorpromazine_29day_Middle	144	0.156312	14	0.145087	69	0.14411	173	0.143505	91	0.117785	174	0.117508	151	0.0404947	97	0.0399248	65	0.0263054	156	0.0138182	118	0.00312247	36	0.00214213	98	0.00198369	68	0.00129617	180	0.00127618	150	0.00124732	134	0.00122209	63	0.0011643	149	0.00101057	107	0.000966042	176	0.000889805	83	0.000875198	6	0.000830474	162	0.000828099
358	chlorpromazine_29day_High	56	0.18219	173	0.133213	197	0.0982029	69	0.0915694	96	0.0912727	59	0.0702309	107	0.0564796	174	0.0492688	20	0.0491112	144	0.0421783	128	0.0283257	180	0.0216719	101	0.0212279	91	0.0144428	116	0.014378	70	0.00704496	118	0.00168093	14	0.00116065	36	0.00115318	98	0.00106789	151	0.000814811	68	0.000697772	150	0.000671475	134	0.00065789
359	chlorpropamide_4day_Low	149	0.190289	162	0.171142	14	0.15419	90	0.114493	9	0.113692	1	0.0577908	118	0.0234195	151	0.0210815	150	0.0206946	107	0.0202859	167	0.0195261	53	0.0193842	36	0.00311287	98	0.00288264	68	0.00188356	180	0.00185451	134	0.0017759	69	0.00171422	63	0.00169193	97	0.00137135	176	0.00129304	83	0.00127181	91	0.00122265	6	0.00120682
360	chlorpropamide_4day_Middle	107	0.278413	14	0.152595	118	0.11159	98	0.109724	134	0.108476	18	0.107211	36	0.0248052	165	0.0218503	151	0.00248051	68	0.00212421	180	0.00209146	150	0.00204416	69	0.00193324	63	0.0019081	149	0.00165617	97	0.00154657	176	0.00145825	83	0.00143431	91	0.00137886	6	0.00136101	162	0.00135712	90	0.00135414	156	0.00135129	51	0.00129454
361	chlorpropamide_4day_High	31	0.270309	121	0.146343	91	0.124596	45	0.102603	36	0.0742175	69	0.0663753	116	0.0515148	89	0.0293216	14	0.0231157	180	0.0226213	134	0.0152895	130	0.0148532	8	0.0147567	118	0.00905595	98	0.00841605	151	0.000850506	68	0.00072834	150	0.000700891	63	0.000654242	149	0.000567859	107	0.000542835	97	0.000530281	176	0.000499997	83	0.000491789
362	chlorpropamide_8day_Low	14	0.236635	36	0.166778	68	0.165263	180	0.165227	51	0.117802	156	0.0247544	172	0.0242411	118	0.00559369	98	0.00355364	151	0.00271147	150	0.00223449	134	0.00218928	69	0.00211324	63	0.00208577	149	0.00181037	107	0.00173059	97	0.00169057	176	0.00159402	83	0.00156785	91	0.00150725	6	0.00148773	162	0.00148348	90	0.00148022	155	0.00141456
363	chlorpropamide_8day_Middle	36	0.275391	91	0.152588	69	0.0923401	118	0.0794463	134	0.077229	149	0.0769822	111	0.0463158	130	0.0460018	180	0.0318103	2	0.0158912	59	0.0157706	193	0.0157409	138	0.0156086	14	0.00251557	98	0.0023145	151	0.001766	68	0.00151233	150	0.00145533	63	0.00135847	107	0.00112715	97	0.00110108	176	0.0010382	83	0.00102115	6	0.00096897
364	chlorpropamide_8day_High	156	0.250524	91	0.14336	45	0.128983	62	0.107494	53	0.0787837	58	0.0645645	135	0.0572906	96	0.0360701	180	0.0292813	128	0.0289328	36	0.0226125	98	0.0153805	111	0.00753789	118	0.00171696	14	0.00118553	151	0.000832276	68	0.000712729	150	0.000685868	134	0.000671991	69	0.000648652	63	0.000640219	149	0.000555687	107	0.0005312	97	0.000518914
365	chlorpropamide_15day_Low	68	0.173541	69	0.126497	111	0.125938	14	0.0964024	98	0.096195	83	0.0948612	197	0.0475157	90	0.0322636	13	0.0318968	58	0.0318397	149	0.0168507	97	0.0167702	96	0.0163911	165	0.0160427	27	0.015874	118	0.00375712	36	0.00257752	151	0.00182122	180	0.00153557	150	0.00150084	134	0.00147048	63	0.00140095	107	0.00116239	176	0.00107066
366	chlorpropamide_15day_Middle	83	0.365124	98	0.166532	68	0.165569	69	0.147211	155	0.0374956	180	0.019982	164	0.0185615	118	0.00437236	14	0.00301904	36	0.0029996	151	0.00211945	150	0.00174661	134	0.00171127	63	0.00163036	149	0.0014151	107	0.00135274	97	0.00132145	176	0.00124598	91	0.00117816	6	0.0011629	162	0.00115958	90	0.00115703	156	0.00115459	51	0.00110611
367	chlorpropamide_15day_High	197	0.124664	121	0.120531	45	0.11642	96	0.0500015	179	0.049875	196	0.0498374	83	0.0459302	135	0.0457271	102	0.0456795	91	0.0376193	150	0.0335989	128	0.0334057	173	0.0333839	165	0.0333088	65	0.0333021	57	0.0332509	172	0.0292223	6	0.0168655	118	0.0134475	68	0.00871411	180	0.00870772	155	0.00440226	2	0.00435004	13	0.00431661
368	chlorpropamide_29day_Low	160	0.318871	149	0.137625	151	0.10789	13	0.106733	107	0.0920909	155	0.0615638	138	0.0610905	90	0.0312853	118	0.0188038	14	0.00251557	36	0.00249936	98	0.0023145	68	0.00151233	180	0.00148901	150	0.00145533	134	0.00142589	69	0.00137637	63	0.00135847	97	0.00110108	176	0.0010382	83	0.00102115	91	0.000981679	6	0.00096897	162	0.000966198
369	chlorpropamide_29day_Middle	160	0.283851	45	0.152048	151	0.134374	13	0.095168	139	0.0759171	36	0.059759	150	0.0584587	128	0.0386977	69	0.0205963	118	0.00453748	14	0.00313305	98	0.00288264	68	0.00188356	180	0.00185451	134	0.0017759	63	0.00169193	149	0.00146854	107	0.00140382	97	0.00137135	176	0.00129304	83	0.00127181	91	0.00122265	6	0.00120682	162	0.00120337
370	chlorpropamide_29day_High	197	0.160028	160	0.129062	161	0.1188	196	0.118627	121	0.0930252	45	0.0724505	36	0.0575626	96	0.0569621	71	0.0412812	13	0.0311411	194	0.0208696	58	0.0208108	6	0.0157966	167	0.0104873	48	0.0103555	64	0.0103364	176	0.00550875	102	0.00519151	118	0.00123895	14	0.000855472	98	0.000787096	151	0.000600564	68	0.0005143	180	0.000506369
371	cimetidine_4day_Low	118	0.185947	63	0.147506	150	0.123181	176	0.110645	56	0.0981691	69	0.0621128	32	0.0491885	14	0.0386276	181	0.0369943	20	0.0368588	149	0.025351	128	0.0250053	151	0.0136223	36	0.00201145	98	0.00186267	68	0.0012171	180	0.00119833	134	0.00114753	107	0.000907109	97	0.000886129	83	0.000821807	91	0.000790039	6	0.000779811	162	0.00077758
372	cimetidine_4day_Middle	1	0.414719	36	0.221166	90	0.197205	98	0.0250796	69	0.0237332	128	0.0228337	118	0.00522857	14	0.00361023	151	0.00253448	68	0.00217043	180	0.00213696	150	0.00208863	134	0.00204638	63	0.00194962	149	0.0016922	107	0.00161763	97	0.00158022	176	0.00148997	83	0.00146551	91	0.00140886	6	0.00139062	162	0.00138665	156	0.00138069	51	0.00132271
373	cimetidine_4day_High	1	0.17901	69	0.138305	63	0.124583	107	0.110668	90	0.11052	51	0.0693636	150	0.05614	14	0.0433924	50	0.0413906	156	0.0282819	167	0.0278797	151	0.0153026	118	0.00329366	36	0.00225957	98	0.00209244	68	0.00136723	180	0.00134615	134	0.00128909	149	0.00106598	97	0.000995437	176	0.000938588	83	0.00092318	91	0.000887494	6	0.000876004
374	cimetidine_8day_Low	118	0.42794	151	0.136042	14	0.1149	128	0.0900671	181	0.0451969	150	0.0243769	149	0.0239717	121	0.0232027	142	0.0226017	36	0.00366676	98	0.00339556	68	0.00221871	180	0.00218449	134	0.00209189	69	0.00201924	63	0.00199298	107	0.00165361	97	0.00161537	176	0.00152311	83	0.00149811	91	0.0014402	6	0.00142155	162	0.00141749	90	0.00141438
375	cimetidine_8day_Middle	176	0.170388	107	0.139691	69	0.109156	118	0.0806693	91	0.0779668	172	0.0776074	6	0.0625599	36	0.0487199	97	0.0473001	162	0.0471631	194	0.0315251	68	0.0169296	180	0.0169059	51	0.0163298	14	0.00255429	98	0.00235013	151	0.00179318	150	0.00147774	134	0.00144784	63	0.00137938	149	0.00119726	83	0.00103687	90	0.000978917	156	0.000976855
376	cimetidine_8day_High	107	0.237274	2	0.181325	118	0.170098	149	0.0844601	51	0.0842241	155	0.0564307	13	0.0561439	14	0.0300989	98	0.0299146	58	0.0144034	36	0.00229097	151	0.00161875	68	0.00138623	180	0.00136486	150	0.00133399	134	0.001307	69	0.0012616	63	0.0012452	97	0.00100927	176	0.000951631	83	0.000936009	91	0.000899827	6	0.000888178	162	0.000885637
377	cimetidine_15day_Low	36	0.376274	151	0.18893	144	0.186912	180	0.0953953	116	0.047846	118	0.00559369	14	0.00386234	98	0.00355364	68	0.002322	150	0.00223449	134	0.00218928	69	0.00211324	63	0.00208577	149	0.00181037	107	0.00173059	97	0.00169057	176	0.00159402	83	0.00156785	91	0.00150725	6	0.00148773	162	0.00148348	90	0.00148022	156	0.0014771	51	0.00141508
378	cimetidine_15day_Middle	185	0.190344	62	0.156054	149	0.139367	144	0.13854	36	0.106363	180	0.0707072	37	0.0698696	151	0.0537693	118	0.00414605	14	0.00286278	98	0.00263396	68	0.00172107	150	0.00165621	134	0.0016227	69	0.00156634	63	0.00154597	107	0.00128272	97	0.00125305	176	0.00118149	83	0.0011621	91	0.00111718	6	0.00110271	162	0.00109956	90	0.00109714
379	cimetidine_15day_High	51	0.217154	62	0.162857	36	0.110395	178	0.0953644	118	0.0843737	14	0.0698473	180	0.055411	69	0.0553105	193	0.0410798	165	0.0273944	8	0.0138059	19	0.0136489	98	0.00206415	151	0.00157497	68	0.00134875	150	0.00129792	134	0.00127166	63	0.00121153	149	0.00105157	107	0.00100523	97	0.000981978	176	0.000925898	83	0.000910698	91	0.000875494
380	cimetidine_29day_Low	83	0.210899	150	0.162943	58	0.161982	151	0.147134	37	0.113777	96	0.0653383	69	0.0337439	149	0.0173946	156	0.0171635	118	0.00387839	14	0.00267796	36	0.00266071	98	0.00246392	68	0.00160996	180	0.00158514	134	0.00151794	63	0.00144617	107	0.00119991	97	0.00117216	176	0.00110522	91	0.00104505	6	0.00103152	162	0.00102857	90	0.00102631
381	cimetidine_29day_Middle	68	0.228468	83	0.208974	98	0.153939	130	0.132822	91	0.0578688	172	0.0385459	58	0.0384528	101	0.0384201	161	0.0196855	118	0.00453748	14	0.00313305	36	0.00311287	151	0.00219949	180	0.00185451	150	0.00181257	134	0.0017759	69	0.00171422	63	0.00169193	149	0.00146854	107	0.00140382	97	0.00137135	176	0.00129304	6	0.00120682	162	0.00120337
382	cimetidine_29day_High	83	0.280414	69	0.130064	176	0.108309	1	0.108225	50	0.107787	101	0.0756747	63	0.0547503	32	0.0326107	36	0.023288	51	0.0221685	150	0.0117899	118	0.00258504	14	0.00178493	98	0.00164226	151	0.00125307	68	0.00107308	180	0.00105653	134	0.00101174	149	0.000836638	107	0.00079977	97	0.000781273	91	0.000696554	6	0.000687536	162	0.000685569
383	ciprofloxacin_4day_Low	55	0.154556	109	0.135482	80	0.11614	98	0.0991654	149	0.0784786	165	0.077484	51	0.0589063	32	0.0583426	116	0.0395586	37	0.0394467	68	0.0211653	193	0.0199821	122	0.0196844	118	0.00462481	14	0.00319335	36	0.00317278	151	0.00224182	180	0.0018902	150	0.00184745	134	0.00181008	69	0.00174721	63	0.00172449	107	0.00143084	97	0.00139775
384	ciprofloxacin_4day_Middle	96	0.187411	98	0.175462	173	0.120653	25	0.107292	80	0.0938453	149	0.0810799	68	0.0546923	45	0.0407219	18	0.0271434	14	0.0155539	107	0.0143322	162	0.0141906	160	0.0137786	118	0.00320578	36	0.00219928	151	0.00155396	180	0.00131023	150	0.0012806	134	0.00125469	69	0.00121111	63	0.00119537	97	0.000968878	176	0.000913546	83	0.000898549
385	ciprofloxacin_4day_High	96	0.121123	116	0.0971004	173	0.0969645	36	0.0863649	37	0.0849763	31	0.0846378	14	0.0743238	47	0.0727659	55	0.0726948	6	0.0489862	83	0.0369738	185	0.0365522	118	0.0149506	149	0.0129914	89	0.0122456	98	0.00184022	151	0.00140411	68	0.00120243	180	0.00118389	150	0.00115711	134	0.0011337	69	0.00109432	63	0.0010801	107	0.000896174
386	ciprofloxacin_8day_Low	150	0.284941	14	0.264705	36	0.221166	37	0.131628	118	0.00522857	98	0.00332168	151	0.00253448	68	0.00217043	180	0.00213696	134	0.00204638	69	0.0019753	63	0.00194962	149	0.0016922	107	0.00161763	97	0.00158022	176	0.00148997	83	0.00146551	91	0.00140886	6	0.00139062	162	0.00138665	90	0.0013836	156	0.00138069	51	0.00132271	155	0.00132222
387	ciprofloxacin_8day_Middle	36	0.206909	14	0.188396	150	0.168568	63	0.131385	98	0.0954899	138	0.0746761	67	0.0375938	107	0.0199099	118	0.00445339	151	0.00215873	68	0.00184865	180	0.00182014	134	0.00174299	69	0.00168245	149	0.00144132	97	0.00134594	176	0.00126907	83	0.00124824	91	0.00119999	6	0.00118445	162	0.00118107	90	0.00117847	156	0.00117599	51	0.00112661
388	ciprofloxacin_8day_High	14	0.177349	97	0.128218	149	0.112416	25	0.0959754	161	0.0800909	186	0.0794731	151	0.0653822	37	0.0484379	51	0.0327316	111	0.0326397	13	0.0324034	150	0.0174077	116	0.0167642	26	0.0160669	118	0.00381679	36	0.00261845	98	0.00242479	68	0.00158439	180	0.00155996	134	0.00149383	69	0.00144195	63	0.0014232	107	0.00118085	176	0.00108766
389	ciprofloxacin_15day_Low	37	0.174088	96	0.16073	151	0.134958	97	0.121032	173	0.080632	172	0.0805947	174	0.067282	118	0.043227	63	0.0412165	83	0.0409197	14	0.00221354	36	0.00219928	98	0.00203662	68	0.00133075	180	0.00131023	150	0.0012806	134	0.00125469	69	0.00121111	149	0.00103754	107	0.000991817	176	0.000913546	91	0.000863815	6	0.000852632	162	0.000850193
390	ciprofloxacin_15day_Middle	173	0.179871	151	0.121213	96	0.120196	80	0.119992	176	0.0756938	174	0.0753204	59	0.0603377	98	0.0470826	118	0.0334572	14	0.0323464	116	0.030697	18	0.0303864	138	0.0153755	36	0.00246204	68	0.00148974	180	0.00146677	150	0.0014336	134	0.00140459	69	0.00135581	63	0.00133818	149	0.0011615	107	0.00111031	97	0.00108463	83	0.0010059
391	ciprofloxacin_15day_High	97	0.145496	59	0.138012	98	0.12433	173	0.116296	37	0.09459	165	0.0654253	14	0.0591904	63	0.0586372	116	0.0438929	96	0.036593	36	0.0229404	68	0.0224684	147	0.0218931	0	0.0147611	158	0.00731805	118	0.00174185	151	0.000844342	180	0.000711911	150	0.000695811	134	0.000681733	69	0.000658055	149	0.000563743	107	0.000538901	176	0.000496372
392	ciprofloxacin_29day_Low	37	0.358055	36	0.131001	97	0.129682	134	0.0871072	14	0.059547	63	0.0584561	144	0.0576015	160	0.0290571	173	0.0149257	9	0.0145964	118	0.0034349	98	0.00218217	151	0.00166502	68	0.00142586	180	0.00140387	150	0.00137212	69	0.00129767	149	0.00111169	107	0.0010627	176	0.000978836	83	0.000962768	91	0.000925551	6	0.000913569	162	0.000910955
393	ciprofloxacin_29day_Middle	37	0.273513	109	0.221409	180	0.105226	97	0.0918996	36	0.0801044	83	0.05285	51	0.0527647	167	0.0524181	134	0.0142158	118	0.00312247	14	0.00215601	98	0.00198369	151	0.00151358	68	0.00129617	150	0.00124732	69	0.00117964	63	0.0011643	149	0.00101057	107	0.000966042	176	0.000889805	91	0.000841367	6	0.000830474	162	0.000828099	90	0.00082628
394	ciprofloxacin_29day_High	37	0.202603	96	0.18238	118	0.0933738	98	0.0722781	63	0.0716409	16	0.0607593	14	0.052202	97	0.0411541	36	0.021876	69	0.0211275	6	0.020856	2	0.0206971	174	0.0206495	160	0.020542	12	0.0204341	149	0.010891	173	0.0105517	139	0.0103132	163	0.0101687	151	0.00117709	68	0.00100802	180	0.000992474	150	0.000970028	134	0.000950402
395	cisplatin_4day_Low	83	0.28208	18	0.228838	14	0.160918	151	0.107381	173	0.0885564	36	0.0204504	111	0.0185218	85	0.0182707	118	0.00421884	98	0.00268021	68	0.00175128	180	0.00172428	150	0.00168528	134	0.00165119	69	0.00159384	63	0.00157312	149	0.00136541	107	0.00130524	97	0.00127505	176	0.00120223	91	0.00113679	6	0.00112207	162	0.00111886	90	0.00111641
396	cisplatin_4day_Middle	36	0.264682	134	0.17611	85	0.131433	118	0.114018	90	0.110173	149	0.0669659	194	0.0445575	14	0.00361023	98	0.00332168	151	0.00253448	68	0.00217043	180	0.00213696	150	0.00208863	69	0.0019753	63	0.00194962	107	0.00161763	97	0.00158022	176	0.00148997	83	0.00146551	91	0.00140886	6	0.00139062	162	0.00138665	156	0.00138069	51	0.00132271
397	cisplatin_4day_High	1	0.124332	18	0.12404	185	0.101533	107	0.0907635	45	0.0792772	149	0.06832	167	0.0678292	20	0.0676814	138	0.056537	134	0.0460211	31	0.0452065	155	0.023165	151	0.0125504	150	0.01232	91	0.0119688	156	0.0119543	160	0.0116102	118	0.00270128	14	0.00186519	36	0.00185317	98	0.00171611	68	0.00112133	180	0.00110404	69	0.00102052
398	cisplatin_8day_Low	151	0.261609	134	0.224129	36	0.169844	55	0.0932311	107	0.0755063	118	0.0415177	116	0.0195603	85	0.0192864	144	0.0190847	14	0.00307499	98	0.00282922	68	0.00184865	180	0.00182014	150	0.00177898	69	0.00168245	63	0.00166058	149	0.00144132	97	0.00134594	176	0.00126907	83	0.00124824	91	0.00119999	6	0.00118445	162	0.00118107	90	0.00117847
399	cisplatin_8day_Middle	107	0.401806	134	0.222057	85	0.0808782	109	0.0808584	185	0.0406798	149	0.0215726	192	0.0207477	181	0.0206577	131	0.0202197	118	0.00480995	14	0.00332119	36	0.00329979	98	0.00305573	151	0.00233156	68	0.00199666	180	0.00196587	150	0.00192141	69	0.00181715	63	0.00179353	97	0.0014537	176	0.00137068	83	0.00134818	91	0.00129607	6	0.00127929
400	cisplatin_8day_High	20	0.173643	98	0.105739	31	0.10514	185	0.100623	134	0.0917703	116	0.077893	12	0.0731738	155	0.055082	129	0.0548183	14	0.0327271	179	0.032051	118	0.0239327	37	0.023062	53	0.0183896	44	0.00919904	149	0.00492223	36	0.000752916	151	0.000531994	68	0.000455579	180	0.000448554	150	0.00043841	69	0.000414621	63	0.00040923	107	0.000339545
401	cisplatin_15day_Low	14	0.266254	180	0.229953	1	0.194181	130	0.0883825	36	0.0380064	174	0.0358755	58	0.0357525	162	0.0186749	11	0.0176899	118	0.00421884	98	0.00268021	151	0.00204503	68	0.00175128	150	0.00168528	134	0.00165119	69	0.00159384	63	0.00157312	149	0.00136541	107	0.00130524	97	0.00127505	176	0.00120223	83	0.0011825	91	0.00113679	6	0.00112207
402	cisplatin_15day_Middle	14	0.245174	98	0.152594	1	0.118196	180	0.0848873	2	0.0844667	83	0.0678155	101	0.0591352	174	0.0508025	63	0.0427841	128	0.0340403	55	0.0170711	36	0.00979199	118	0.00202006	151	0.000979197	68	0.000838546	150	0.000806944	134	0.000790618	69	0.000763158	149	0.000653782	107	0.000624972	97	0.000610518	176	0.000575652	91	0.000544315	6	0.000537268
403	cisplatin_15day_High	122	0.167632	12	0.16763	20	0.10113	167	0.0665871	98	0.0642426	47	0.0586144	62	0.0506568	116	0.0373855	147	0.0372922	179	0.0372856	173	0.0346957	186	0.0345878	180	0.0295196	118	0.0272377	0	0.0240356	1	0.0161204	97	0.00817274	91	0.0081518	29	0.00802285	150	0.00557504	14	0.0031012	161	0.00277304	36	0.0004385	151	0.000309835
404	cisplatin_29day_Low	36	0.279399	144	0.276019	151	0.228138	176	0.0517633	184	0.050193	118	0.00601363	14	0.00415231	98	0.00382042	68	0.00249632	180	0.00245783	150	0.00240224	134	0.00235364	69	0.00227189	63	0.00224235	149	0.00194628	107	0.00186052	97	0.00181749	83	0.00168556	91	0.0016204	6	0.00159943	162	0.00159485	90	0.00159135	156	0.001588	51	0.00152131
405	cisplatin_29day_Middle	85	0.257628	155	0.210182	107	0.153147	12	0.15265	176	0.0673443	98	0.0300367	45	0.0290827	116	0.0195834	118	0.0118169	36	0.0110981	69	0.0103924	11	0.00960002	14	0.00158086	151	0.00110981	68	0.000950395	180	0.00093574	150	0.000914577	134	0.000896073	63	0.000853706	149	0.000740986	97	0.000691951	83	0.000641724	91	0.000616917	6	0.000608931
406	clofibrate_4day_Low	118	0.245691	147	0.190137	150	0.139682	90	0.087363	25	0.0870017	14	0.0718755	98	0.0716467	144	0.0350208	36	0.00284434	151	0.00200975	68	0.00172107	180	0.00169453	134	0.0016227	69	0.00156634	63	0.00154597	149	0.00134185	107	0.00128272	97	0.00125305	176	0.00118149	83	0.0011621	91	0.00111718	6	0.00110271	162	0.00109956	156	0.00109483
407	clofibrate_4day_Middle	0	0.411726	37	0.114267	131	0.107686	162	0.0763719	80	0.076188	97	0.0637668	36	0.0516893	173	0.0319334	150	0.0195998	109	0.0129128	12	0.00647103	118	0.00152131	14	0.00105044	98	0.00096648	151	0.000737436	68	0.000631511	180	0.000621773	134	0.000595416	69	0.000574736	63	0.000567264	149	0.000492365	107	0.000470668	176	0.000433525	83	0.000426408
408	clofibrate_4day_High	0	0.294246	191	0.197917	104	0.149775	131	0.131057	168	0.0642105	97	0.0296091	14	0.0191623	36	0.0191594	89	0.0187611	90	0.0162145	18	0.0134631	107	0.0108951	151	0.00833373	116	0.00549652	98	0.00308232	83	0.00285419	155	0.00283658	80	0.00276681	118	0.000642599	68	0.000266749	180	0.000262636	150	0.000256697	134	0.000251503	69	0.000242768
409	clofibrate_8day_Low	147	0.239252	98	0.166556	130	0.119986	68	0.106029	37	0.105281	118	0.0633256	134	0.0462072	63	0.0461408	192	0.0304144	194	0.0156493	14	0.002478	36	0.00246204	151	0.00173962	180	0.00146677	150	0.0014336	69	0.00135581	149	0.0011615	107	0.00111031	97	0.00108463	176	0.00102269	83	0.0010059	91	0.000967018	6	0.000954499	162	0.000951769
410	clofibrate_8day_Middle	0	0.38097	131	0.252386	118	0.0882743	176	0.0645461	37	0.0598717	185	0.0506165	130	0.0368613	192	0.0231077	178	0.014008	59	0.00936057	14	0.000761274	36	0.00075637	98	0.000700428	151	0.000534435	68	0.000457669	180	0.000450612	150	0.000440421	134	0.00043151	69	0.000416523	63	0.000411108	149	0.000356827	107	0.000341103	97	0.000333214	83	0.000309027
411	clofibrate_8day_High	191	0.201377	104	0.157745	168	0.127546	0	0.117519	131	0.097339	77	0.072169	147	0.0352714	87	0.0352563	14	0.0288038	198	0.0218204	97	0.0185795	91	0.0168883	130	0.0168372	128	0.0101508	96	0.00679304	193	0.00509812	36	0.00363256	68	0.00352331	6	0.00346317	139	0.00339048	69	0.0018303	149	0.00180847	176	0.00179287	162	0.0017849
412	clofibrate_15day_Low	47	0.213064	118	0.203105	147	0.175342	134	0.113732	63	0.113676	59	0.0630342	53	0.025345	176	0.0133626	37	0.0131273	85	0.0130152	14	0.00207512	36	0.00206176	98	0.00190926	151	0.00145679	68	0.00124754	180	0.0012283	150	0.00120052	69	0.00113538	149	0.000972659	107	0.000929798	97	0.000908293	83	0.000842362	91	0.0008098	6	0.000799316
413	clofibrate_15day_Middle	0	0.378891	131	0.189406	89	0.0826174	118	0.0739963	80	0.058432	14	0.0396481	69	0.0295726	122	0.0292426	194	0.0196537	46	0.0195186	98	0.0153071	185	0.0147231	107	0.0100716	156	0.0100187	63	0.00529036	149	0.00523292	36	0.000800439	151	0.000565573	68	0.000484335	180	0.000476866	150	0.000466082	134	0.000456652	97	0.000352628	176	0.00033249
414	clofibrate_15day_High	104	0.205641	0	0.192606	131	0.127131	46	0.097241	191	0.0972277	77	0.0710517	160	0.0281009	89	0.0280692	118	0.0210115	14	0.0208724	185	0.0206228	16	0.0168475	173	0.015037	69	0.0132548	179	0.00937995	18	0.00754202	63	0.00577539	83	0.0057338	180	0.00392219	174	0.00195057	58	0.00193748	125	0.0018893	36	0.00030817	98	0.000285377
415	clofibrate_29day_Low	147	0.206302	63	0.133749	1	0.133322	36	0.120142	121	0.118351	174	0.0594976	185	0.0593343	98	0.0463898	173	0.0300794	149	0.0158589	197	0.0152901	118	0.00353598	14	0.00244154	151	0.00171402	68	0.00146782	180	0.00144519	150	0.0014125	134	0.00138393	69	0.00133586	107	0.00109398	97	0.00106867	176	0.00100764	83	0.000991101	91	0.000952789
416	clofibrate_29day_Middle	0	0.171374	46	0.147961	131	0.147922	104	0.147922	147	0.0934789	121	0.0585429	193	0.0546321	150	0.0315068	101	0.0312684	63	0.0236986	128	0.0235423	167	0.0234827	98	0.00837742	151	0.00823662	14	0.00453738	180	0.00427387	9	0.00397403	118	0.000935189	36	0.000641573	68	0.000388207	134	0.000366018	69	0.000353306	149	0.00030267	107	0.000289332
417	clofibrate_29day_High	104	0.188131	0	0.123861	191	0.0948822	77	0.0900537	168	0.0723715	131	0.0723683	46	0.0659529	28	0.0514585	114	0.0353749	128	0.0306281	167	0.0241721	113	0.0241414	118	0.0196802	47	0.0193528	71	0.0144815	107	0.0129821	185	0.0129146	180	0.0114126	161	0.00971533	101	0.00648714	14	0.00348242	111	0.00330408	36	0.00187288	63	0.00175189
418	clomipramine_4day_Low	41	0.475001	107	0.130068	6	0.050834	150	0.0438686	83	0.0436625	18	0.0434274	14	0.0371756	98	0.0370801	2	0.029132	164	0.0289302	1	0.0220251	90	0.0148502	69	0.00784962	162	0.00765492	118	0.00172932	36	0.00118637	151	0.000838265	68	0.000717858	180	0.000706788	134	0.000676827	63	0.000644826	149	0.000559686	97	0.000522648	176	0.0004928
419	clomipramine_4day_Middle	98	0.248732	14	0.19092	6	0.116936	41	0.0725969	63	0.0593037	91	0.0589433	85	0.0585946	151	0.0306913	90	0.0299243	185	0.0294717	51	0.0153826	197	0.0150683	86	0.0149188	118	0.00348471	36	0.00239063	68	0.00144654	180	0.00142423	150	0.00139202	134	0.00136386	69	0.00131649	149	0.00112781	107	0.00107811	97	0.00105318	176	0.00099303
420	clomipramine_4day_High	56	0.295782	156	0.102656	68	0.0858134	14	0.0748233	116	0.040097	9	0.039902	44	0.0398625	63	0.0346078	18	0.0342957	41	0.0341344	98	0.0292831	90	0.0287769	51	0.0230779	140	0.0227923	118	0.018415	55	0.0172242	120	0.0170654	45	0.0116647	197	0.0115885	69	0.00619904	65	0.00582219	122	0.00581273	36	0.000936909	151	0.000661999
421	clomipramine_8day_Low	118	0.195179	107	0.165492	45	0.137781	158	0.0960741	63	0.0834646	97	0.0695258	149	0.0558903	162	0.0556978	144	0.0278208	14	0.0159803	83	0.0146293	111	0.01446	46	0.0139811	36	0.00225957	98	0.00209244	151	0.00159656	68	0.00136723	180	0.00134615	150	0.00131571	134	0.00128909	69	0.00124431	176	0.000938588	91	0.000887494	6	0.000876004
422	clomipramine_8day_Middle	63	0.232913	6	0.147192	165	0.110128	149	0.0985571	155	0.0983496	150	0.0865784	45	0.061646	69	0.0499118	107	0.0253092	36	0.0142125	134	0.0133486	197	0.0126783	118	0.00293199	14	0.00202449	98	0.00186267	151	0.00142124	68	0.0012171	180	0.00119833	97	0.000886129	176	0.000835522	83	0.000821807	91	0.000790039	162	0.00077758	90	0.000775873
423	clomipramine_8day_High	156	0.16317	91	0.146915	41	0.0976437	63	0.0820558	197	0.0816452	25	0.0654085	90	0.0574461	20	0.0570994	2	0.0491881	160	0.0490633	36	0.0338716	144	0.0327733	83	0.0249459	69	0.00887104	107	0.00873735	181	0.00839349	118	0.00195434	14	0.00134944	98	0.00124158	151	0.000947343	68	0.000811268	180	0.000798758	150	0.000780693	134	0.000764898
424	clomipramine_15day_Low	36	0.313745	1	0.192101	151	0.145768	118	0.124887	62	0.0963997	180	0.0261727	14	0.00395439	98	0.00363833	68	0.00237733	150	0.00228774	134	0.00224145	69	0.0021636	63	0.00213547	149	0.00185352	107	0.00177184	97	0.00173086	176	0.00163201	83	0.00160522	91	0.00154317	6	0.00152319	162	0.00151883	90	0.0015155	156	0.0015123	51	0.0014488
425	clomipramine_15day_Middle	98	0.397588	68	0.157354	162	0.146558	36	0.116349	160	0.0420262	22	0.0418796	111	0.0214152	14	0.0121501	150	0.0114213	47	0.0108033	118	0.00250423	151	0.00121389	180	0.0010235	134	0.000980115	69	0.000946073	63	0.000933774	149	0.000810483	107	0.000774767	97	0.000756848	176	0.000713625	83	0.00070191	91	0.000674777	6	0.000666042	90	0.000662678
426	clomipramine_15day_High	142	0.134242	36	0.115149	69	0.0834443	174	0.0829564	118	0.0746729	121	0.07264	98	0.0634555	8	0.0620985	164	0.0620887	68	0.0422828	173	0.0417099	160	0.0312792	63	0.0215511	149	0.0214291	133	0.0207427	180	0.0113264	185	0.0106474	92	0.0104398	14	0.00171129	151	0.00120137	150	0.000990037	134	0.000970006	107	0.000766777	97	0.000749042
427	clomipramine_29day_Low	51	0.19801	18	0.182453	56	0.137143	58	0.136999	165	0.121681	2	0.0765337	175	0.0304199	118	0.0188038	180	0.0166496	42	0.0152319	14	0.00251557	36	0.00249936	98	0.0023145	151	0.001766	68	0.00151233	150	0.00145533	134	0.00142589	69	0.00137637	63	0.00135847	149	0.00117911	107	0.00112715	97	0.00110108	176	0.0010382	83	0.00102115
428	clomipramine_29day_Middle	56	0.336552	51	0.156287	134	0.0991638	118	0.0839642	176	0.074356	63	0.049931	2	0.041392	160	0.0412662	36	0.0341493	18	0.0330819	180	0.00900469	156	0.00871969	14	0.0013605	98	0.00125176	151	0.000955111	68	0.000817919	150	0.000787095	69	0.000744385	149	0.000637701	107	0.000609599	97	0.0005955	83	0.000552274	91	0.000530925	6	0.000524052
429	clomipramine_29day_High	44	0.133003	69	0.112554	197	0.105198	134	0.0985872	18	0.0911769	1	0.0843634	51	0.0563848	92	0.0490503	47	0.0422263	8	0.0421172	98	0.0360426	32	0.0351951	118	0.0296607	37	0.0283272	83	0.014461	116	0.014378	14	0.00116065	36	0.00115318	151	0.000814811	68	0.000697772	180	0.000687013	150	0.000671475	63	0.000626784	149	0.000544026
430	colchicine_4day_Low	68	0.245742	14	0.187071	162	0.183971	118	0.0983093	55	0.0616129	151	0.0338736	56	0.0317342	193	0.0315008	36	0.00500173	98	0.00463179	180	0.00297981	150	0.00291242	134	0.00285349	69	0.00275439	63	0.00271858	149	0.00235963	107	0.00225565	97	0.00220348	176	0.00207764	83	0.00204353	91	0.00196454	6	0.00193911	90	0.00192931	156	0.00192525
431	colchicine_4day_Middle	25	0.277737	36	0.237751	107	0.17194	194	0.107492	14	0.0461225	68	0.0447133	118	0.0264118	98	0.00325094	151	0.00248051	180	0.00209146	150	0.00204416	134	0.0020028	69	0.00193324	63	0.0019081	149	0.00165617	97	0.00154657	176	0.00145825	83	0.00143431	91	0.00137886	6	0.00136101	162	0.00135712	90	0.00135414	156	0.00135129	51	0.00129454
432	colchicine_4day_High	183	0.152511	75	0.117513	34	0.102525	60	0.102511	10	0.0950106	132	0.0687619	76	0.0600098	145	0.0412613	12	0.0400297	184	0.0350089	31	0.0337787	192	0.0300472	134	0.0201186	161	0.0175541	143	0.0150043	164	0.0125258	88	0.0125052	156	0.0113299	58	0.0100461	162	0.00758004	50	0.00377503	14	0.00270754	22	0.00127354	77	0.00126237
433	colchicine_8day_Low	164	0.137337	180	0.110995	37	0.0966233	80	0.0964178	14	0.0845107	111	0.0829904	97	0.0695258	176	0.069469	53	0.0688949	174	0.0417141	51	0.0282454	116	0.0281726	118	0.0169997	173	0.0143119	36	0.00225957	98	0.00209244	151	0.00159656	68	0.00136723	150	0.00131571	134	0.00128909	69	0.00124431	63	0.00122814	149	0.00106598	107	0.001019
434	colchicine_8day_Middle	134	0.257538	150	0.151106	63	0.108381	172	0.107355	180	0.0446806	178	0.0437217	138	0.0432184	29	0.0429357	118	0.0264118	36	0.0248052	149	0.0229507	85	0.0221613	53	0.0218608	14	0.00353336	98	0.00325094	151	0.00248051	68	0.00212421	69	0.00193324	107	0.00158319	97	0.00154657	176	0.00145825	83	0.00143431	91	0.00137886	6	0.00136101
435	colchicine_8day_High	34	0.225154	8	0.106408	113	0.0813641	111	0.0753625	174	0.0690389	194	0.0628148	37	0.0565744	53	0.0501786	98	0.0447152	91	0.0379141	48	0.0375628	127	0.0375397	97	0.0254602	62	0.0252873	117	0.0250353	36	0.00728217	122	0.00639415	118	0.00150229	14	0.0010373	151	0.000728216	68	0.000623615	180	0.000613999	150	0.000600113	134	0.000587972
436	colchicine_15day_Low	41	0.272922	1	0.137114	86	0.114015	180	0.103435	149	0.0918343	160	0.0799547	118	0.0709446	40	0.0682584	91	0.0121049	14	0.00188639	36	0.00187424	98	0.00173562	151	0.0013243	68	0.00113408	150	0.00109134	134	0.00106926	69	0.00103212	63	0.0010187	107	0.000845232	97	0.000825683	176	0.000778529	83	0.000765749	6	0.000726618	162	0.00072454
437	colchicine_15day_Middle	41	0.171289	91	0.126755	68	0.118058	196	0.0811897	144	0.0723666	40	0.0721342	180	0.0459463	90	0.036622	172	0.0364221	58	0.0363776	36	0.0285224	20	0.0272256	5	0.0270995	118	0.0201902	155	0.0185721	173	0.0184228	98	0.0103881	97	0.00966676	53	0.00925189	14	0.00149538	151	0.0010498	150	0.000865123	134	0.000847619	69	0.00081818
438	colchicine_15day_High	156	0.329123	62	0.181183	180	0.165652	107	0.066836	91	0.0666786	98	0.0517167	135	0.0495143	139	0.0167419	118	0.00394202	14	0.00272189	36	0.00270436	151	0.00191084	68	0.00163637	150	0.0015747	134	0.00154284	69	0.00148926	63	0.00146989	149	0.00127582	97	0.00119139	176	0.00112335	83	0.00110491	6	0.00104845	162	0.00104545	90	0.00104315
439	colchicine_29day_Low	40	0.182629	149	0.119703	45	0.119502	83	0.0799248	20	0.0795564	47	0.0717423	96	0.0638962	118	0.0574808	174	0.0400402	109	0.0400103	144	0.0319927	135	0.0239632	107	0.0164683	90	0.0163829	19	0.0159533	14	0.00925631	36	0.00130881	98	0.00121201	151	0.00092478	68	0.000791946	180	0.000779734	150	0.0007621	134	0.000746681	69	0.000720747
440	colchicine_29day_Middle	118	0.274419	22	0.146942	14	0.12612	149	0.123968	45	0.0989379	83	0.0504721	144	0.0495557	107	0.026229	36	0.00402484	98	0.00372715	151	0.00284386	68	0.00243537	180	0.00239782	150	0.00234359	134	0.00229618	69	0.00221642	63	0.00218761	97	0.00177312	176	0.00167185	91	0.00158084	6	0.00156038	162	0.00155591	90	0.0015525	156	0.00154923
441	colchicine_29day_High	31	0.28605	156	0.225228	1	0.143534	149	0.0926679	180	0.0622519	151	0.0318138	96	0.0311185	163	0.0306889	69	0.0213432	150	0.0111881	194	0.010697	126	0.0102495	118	0.0024531	14	0.00169382	36	0.00168291	98	0.00155844	68	0.00101831	134	0.000960104	63	0.000914709	107	0.000758949	97	0.000741396	176	0.000699055	83	0.00068758	91	0.000661001
442	coumarin_4day_Low	151	0.224212	14	0.161466	149	0.160065	197	0.111802	90	0.0963081	150	0.0809398	111	0.0326397	125	0.031936	1	0.0168458	47	0.0164657	118	0.00381679	36	0.00261845	98	0.00242479	68	0.00158439	180	0.00155996	134	0.00149383	69	0.00144195	63	0.0014232	107	0.00118085	97	0.00115354	176	0.00108766	83	0.00106981	91	0.00102845	6	0.00101514
443	coumarin_4day_Middle	113	0.241776	118	0.16273	63	0.101299	179	0.0739653	80	0.0673648	176	0.0608785	91	0.0608535	169	0.0537577	194	0.0473138	197	0.0271154	130	0.027083	14	0.0145403	109	0.013693	6	0.00714226	0	0.00695783	101	0.00694642	36	0.00110673	98	0.00102487	151	0.000781991	68	0.000669666	180	0.00065934	150	0.000644429	134	0.00063139	69	0.000609461
444	coumarin_4day_High	169	0.169527	113	0.150172	39	0.089622	57	0.0823618	83	0.0679662	87	0.0533014	88	0.0387535	111	0.0364563	129	0.0339089	136	0.0315105	69	0.0292783	1	0.0267837	164	0.0266857	167	0.0218765	128	0.0170705	16	0.0169817	156	0.0146829	178	0.014658	96	0.0146464	48	0.0145499	14	0.0125095	116	0.00739897	125	0.00729053	157	0.00486093
445	coumarin_8day_Low	151	0.257287	134	0.16396	63	0.163908	97	0.152077	91	0.117086	118	0.0493286	180	0.0244091	158	0.0233782	14	0.00193028	36	0.00191785	98	0.001776	68	0.00116046	150	0.00111673	69	0.00105613	149	0.000904768	107	0.000864898	176	0.000796643	83	0.000783565	6	0.000743524	162	0.000741397	90	0.000739769	156	0.00073821	51	0.000707212	155	0.000706952
446	coumarin_8day_Middle	107	0.178926	113	0.162957	169	0.100866	69	0.0782472	83	0.0780655	194	0.0779145	97	0.0703521	156	0.047018	1	0.046996	14	0.0400583	63	0.0394664	151	0.0164119	2	0.0158823	90	0.00824743	85	0.00806995	118	0.00186341	36	0.00127837	98	0.00118382	68	0.000773523	180	0.000761595	150	0.000744371	134	0.000729311	149	0.000603086	176	0.000531014
447	coumarin_8day_High	113	0.285822	169	0.236805	161	0.102231	174	0.0736588	121	0.0573285	86	0.0491051	55	0.0450309	97	0.0329548	63	0.0248596	149	0.0248113	83	0.0247687	151	0.0168047	91	0.00434663	25	0.00425638	118	0.000981002	14	0.000677365	36	0.000673002	98	0.000623225	68	0.000407224	180	0.000400945	150	0.000391877	134	0.000383948	69	0.000370613	107	0.000303506
448	coumarin_15day_Low	109	0.257691	134	0.207751	14	0.132595	1	0.0785573	107	0.0532425	116	0.0527583	118	0.0318351	98	0.0295856	151	0.028657	69	0.0279973	36	0.00423145	68	0.00256039	180	0.00252091	150	0.0024639	63	0.00229991	149	0.00199624	97	0.00186414	176	0.00175768	83	0.00172882	91	0.00166199	6	0.00164048	162	0.00163579	90	0.00163219	156	0.00162875
449	coumarin_15day_Middle	69	0.185036	118	0.175256	185	0.115367	173	0.0925043	107	0.0698519	194	0.0465486	193	0.0464381	101	0.0463975	113	0.0461707	14	0.0364066	169	0.0345878	37	0.0235701	67	0.0233276	97	0.0123347	36	0.00189579	98	0.00175558	151	0.00133953	68	0.00114712	180	0.00112943	150	0.00110389	134	0.00108155	63	0.00103041	149	0.000894364	176	0.000787482
450	coumarin_15day_High	113	0.29129	169	0.233782	161	0.126619	132	0.0728339	91	0.0385681	180	0.0272004	16	0.0268729	134	0.0233524	176	0.0232544	174	0.0231586	32	0.0192807	14	0.0159638	98	0.015913	118	0.0124169	194	0.00784748	39	0.0077036	79	0.00767482	151	0.00427837	155	0.00406487	48	0.00386477	36	0.000631739	68	0.000382256	150	0.00036785	69	0.00034789
451	coumarin_29day_Low	118	0.210296	161	0.191272	151	0.144797	180	0.0968581	144	0.0957717	36	0.0502675	111	0.0485227	173	0.0483511	128	0.0325514	12	0.0162351	14	0.00263543	98	0.00242479	68	0.00158439	150	0.00152468	134	0.00149383	69	0.00144195	63	0.0014232	149	0.00123529	107	0.00118085	97	0.00115354	176	0.00108766	83	0.00106981	91	0.00102845	6	0.00101514
452	coumarin_29day_Middle	169	0.236602	161	0.22332	113	0.155549	151	0.068373	63	0.0681913	14	0.0619485	45	0.0341479	144	0.0339944	98	0.0280661	150	0.0276831	134	0.0209114	62	0.00706245	87	0.00683531	118	0.00162413	36	0.00111421	68	0.000674192	180	0.000663796	69	0.00061358	149	0.000525642	107	0.000502479	97	0.000490857	176	0.000462825	83	0.000455227	91	0.00043763
453	coumarin_29day_High	169	0.240049	113	0.188636	161	0.145852	132	0.0828858	69	0.0488364	90	0.0487586	144	0.0400897	155	0.0373207	16	0.0286111	182	0.0285874	98	0.0261534	31	0.0200639	63	0.0174008	130	0.0115279	184	0.00858877	13	0.00582961	151	0.00319032	121	0.00298092	181	0.0029491	118	0.000686668	14	0.000474133	36	0.000471078	68	0.000285043	180	0.000280648
454	cyclophosphamide_4day_Low	110	0.181971	118	0.0953471	36	0.0939743	90	0.0921317	193	0.0916711	149	0.0741949	176	0.0740257	134	0.0562961	98	0.0391676	194	0.037261	13	0.0371201	51	0.0193011	25	0.0189709	147	0.0185658	14	0.00301904	151	0.00211945	68	0.00181501	180	0.00178703	150	0.00174661	69	0.00165184	63	0.00163036	107	0.00135274	97	0.00132145	83	0.00122553
455	cyclophosphamide_4day_Middle	110	0.431632	68	0.117153	63	0.0759768	83	0.0758244	2	0.0756931	135	0.0480844	6	0.0346938	37	0.0345961	98	0.0215995	85	0.0208324	50	0.0206897	14	0.00798798	29	0.00696268	118	0.00164638	36	0.00112948	151	0.000798064	180	0.000672892	150	0.000657674	134	0.000644368	69	0.000621987	149	0.000532845	107	0.000509364	97	0.000497583	176	0.000469167
456	cyclophosphamide_4day_High	110	0.361944	116	0.105656	63	0.0861383	167	0.0857731	68	0.0664631	51	0.0530454	2	0.0529624	98	0.0404886	150	0.033535	107	0.0268119	13	0.0265867	90	0.0135798	174	0.0134474	91	0.00700677	118	0.00158138	14	0.00109191	36	0.00108488	151	0.000766553	180	0.000646324	134	0.000618926	69	0.000597429	149	0.000511806	97	0.000477937	176	0.000450642
457	cyclophosphamide_8day_Low	149	0.302244	97	0.252066	128	0.151386	36	0.104225	118	0.0810881	14	0.00415231	98	0.00382042	151	0.00291503	68	0.00249632	180	0.00245783	150	0.00240224	134	0.00235364	69	0.00227189	63	0.00224235	107	0.00186052	176	0.00171369	83	0.00168556	91	0.0016204	6	0.00159943	162	0.00159485	90	0.00159135	156	0.001588	51	0.00152131	155	0.00152075
458	cyclophosphamide_8day_Middle	59	0.266343	25	0.143844	151	0.124927	67	0.123132	97	0.0627575	98	0.0439675	180	0.0428554	90	0.0421482	162	0.0217264	51	0.0216664	173	0.0213276	118	0.00490819	14	0.00338902	36	0.00336719	68	0.00203744	150	0.00196065	134	0.00192099	69	0.00185427	63	0.00183016	149	0.00158851	107	0.00151851	176	0.00139868	83	0.00137572	91	0.00132254
459	cyclophosphamide_8day_High	85	0.162354	170	0.133434	118	0.0880362	18	0.0860771	179	0.0859172	134	0.0771153	174	0.0766335	53	0.0669452	116	0.0386382	13	0.038492	107	0.0292906	96	0.0195158	47	0.0194043	68	0.0104778	97	0.0102194	83	0.0101691	1	0.0101049	14	0.00158086	36	0.00157068	98	0.00145451	151	0.00110981	180	0.00093574	150	0.000914577	69	0.000864951
460	cyclophosphamide_15day_Low	118	0.327254	59	0.147737	36	0.134856	180	0.119161	155	0.0744665	97	0.0452121	160	0.0446267	62	0.0300905	12	0.0150406	14	0.00244154	98	0.00224639	151	0.00171402	68	0.00146782	150	0.0014125	134	0.00138393	69	0.00133586	63	0.00131849	149	0.00114441	107	0.00109398	176	0.00100764	83	0.000991101	91	0.000952789	6	0.000940454	162	0.000937764
461	cyclophosphamide_15day_Middle	150	0.206464	59	0.205749	1	0.193183	36	0.143212	192	0.0646041	14	0.0406095	180	0.0397409	98	0.0147853	149	0.0138246	155	0.0136065	32	0.0132311	118	0.00308242	151	0.00149417	68	0.00127954	134	0.00120641	69	0.00116451	63	0.00114937	107	0.000953651	97	0.000931594	176	0.000878392	83	0.000863972	91	0.000830574	6	0.000819822	162	0.000817476
462	cyclophosphamide_15day_High	185	0.149682	47	0.139393	155	0.129206	179	0.118673	135	0.0877417	51	0.0673374	37	0.0672801	45	0.0621391	116	0.051843	118	0.0218617	180	0.0211291	149	0.0210238	170	0.0206501	80	0.0104902	14	0.00601117	142	0.00523912	36	0.000849961	98	0.000787096	151	0.000600564	68	0.0005143	150	0.000494917	134	0.000484904	69	0.000468062	63	0.000461977
463	cyclophosphamide_29day_Low	151	0.326756	107	0.260797	68	0.13242	180	0.0677711	63	0.0351936	83	0.0344749	118	0.00776176	14	0.00535936	36	0.00532484	98	0.004931	150	0.00310056	134	0.00303783	69	0.00293232	149	0.00251206	97	0.00234582	176	0.00221185	91	0.00209145	6	0.00206437	162	0.00205846	90	0.00205394	156	0.00204962	51	0.00196355	155	0.00196283	1	0.00195795
464	cyclophosphamide_29day_Middle	90	0.224638	1	0.132446	130	0.132099	53	0.0925034	47	0.0794716	107	0.0668026	6	0.0535005	180	0.0407873	109	0.0400171	13	0.0268578	118	0.0163283	150	0.0144285	149	0.0141886	155	0.0139648	14	0.0021844	36	0.00217033	98	0.0020098	151	0.00153351	68	0.00131323	134	0.00123817	69	0.00119517	63	0.00117963	97	0.000956123	176	0.000901519
465	cyclophosphamide_29day_High	67	0.14245	122	0.112462	130	0.101267	98	0.0642517	53	0.0600336	181	0.0563082	118	0.0495965	116	0.0451583	47	0.0450879	197	0.0413512	135	0.0412736	62	0.0376272	13	0.0376091	2	0.0338934	16	0.0262689	176	0.0227318	102	0.0225013	134	0.0153358	27	0.011295	36	0.00436342	150	0.00410546	97	0.00401793	147	0.00382222	29	0.00380684
466	cyclosporine_A_4day_Low	118	0.211022	98	0.196889	96	0.156553	194	0.104572	162	0.0787903	86	0.0653429	55	0.0523748	180	0.0402573	135	0.0262266	145	0.0130903	14	0.00215601	36	0.00214213	151	0.00151358	68	0.00129617	150	0.00124732	134	0.00122209	69	0.00117964	63	0.0011643	149	0.00101057	107	0.000966042	97	0.000943699	176	0.000889805	83	0.000875198	91	0.000841367
467	cyclosporine_A_4day_Middle	56	0.28381	96	0.125445	162	0.117237	1	0.0922023	134	0.0591366	58	0.0586567	167	0.058637	85	0.0420197	150	0.0341446	107	0.0339641	69	0.017429	91	0.017212	156	0.00886507	155	0.00884267	8	0.00851187	118	0.00200322	14	0.00138319	36	0.00137428	98	0.00127263	151	0.000971035	68	0.000831556	180	0.000818733	63	0.000746957	149	0.000648332
468	cyclosporine_A_4day_High	56	0.351169	58	0.0944914	3	0.0943721	108	0.0868483	113	0.083088	140	0.0755228	13	0.0416671	118	0.0311002	1	0.030422	164	0.0227209	149	0.0191643	36	0.0157188	51	0.0115519	134	0.00790327	130	0.00767773	98	0.00435033	128	0.00396076	167	0.00390289	14	0.000626236	151	0.000439634	68	0.000376486	180	0.00037068	150	0.000362297	69	0.000342638
469	cyclosporine_A_8day_Low	45	0.135657	155	0.117707	118	0.110312	56	0.108561	96	0.0995705	2	0.0725321	1	0.0546197	111	0.0545691	14	0.0285321	98	0.0284125	151	0.0280865	197	0.0273892	8	0.0272267	180	0.0189096	63	0.018832	91	0.018608	36	0.010498	62	0.00941744	68	0.000899004	150	0.000865123	134	0.000847619	69	0.00081818	149	0.000700919	107	0.000670032
470	cyclosporine_A_8day_Middle	118	0.149961	58	0.137283	1	0.127007	85	0.095205	83	0.0744243	128	0.0742357	53	0.0529336	68	0.0431733	113	0.042281	107	0.0323751	37	0.0321151	149	0.0218804	91	0.0217433	69	0.0114867	90	0.0112004	155	0.0111707	80	0.0108959	147	0.0107453	14	0.00174734	36	0.00173608	98	0.00160768	151	0.00122668	180	0.00103428	150	0.00101089
471	cyclosporine_A_8day_High	56	0.318031	113	0.154304	58	0.0749507	173	0.0609655	116	0.0563445	194	0.0469614	176	0.0377102	37	0.0376222	1	0.0329997	108	0.0327695	89	0.0281169	140	0.0280919	118	0.024492	124	0.0234064	51	0.00963166	101	0.00483613	12	0.00477736	9	0.0047727	14	0.000775506	36	0.000770511	98	0.000713522	151	0.000544426	68	0.000466225	180	0.000459036
472	cyclosporine_A_15day_Low	176	0.142163	134	0.132316	151	0.102228	63	0.101956	118	0.0832688	128	0.0813401	68	0.0717434	96	0.0712243	80	0.0508757	194	0.0409041	86	0.0407113	97	0.010839	83	0.0107857	32	0.0104234	122	0.0103356	14	0.00167671	36	0.00166591	98	0.00154269	180	0.000992474	150	0.000970028	69	0.000917393	149	0.000785913	107	0.00075128	91	0.000654321
473	cyclosporine_A_15day_Middle	182	0.132973	50	0.12674	98	0.095927	97	0.0700975	156	0.0700395	126	0.057002	192	0.0508771	130	0.0508627	53	0.050814	176	0.0384177	151	0.032391	181	0.0318565	107	0.0257935	58	0.0255537	118	0.0205134	68	0.0196236	59	0.0192468	71	0.0190359	116	0.0130126	37	0.00664512	174	0.00660595	142	0.00643314	108	0.00640264	14	0.00105044
474	cyclosporine_A_15day_High	170	0.202967	50	0.166324	179	0.117415	108	0.0856107	96	0.0539133	92	0.0489344	155	0.0441626	174	0.0318942	135	0.0318329	107	0.0295245	156	0.0246074	196	0.0244739	68	0.0198057	55	0.0171918	62	0.0147813	85	0.0147709	128	0.012347	89	0.012265	69	0.0100029	197	0.00987655	47	0.00987061	56	0.00744808	118	0.000587604	14	0.00040573
475	cyclosporine_A_29day_Low	32	0.186185	63	0.107025	1	0.106769	58	0.0888496	98	0.0810255	174	0.0800589	150	0.0716711	25	0.0711988	36	0.0368701	121	0.0357931	14	0.0280269	68	0.0274411	19	0.0266419	83	0.00944894	164	0.00903101	118	0.00212735	151	0.00103121	180	0.000869469	134	0.000832612	69	0.000803694	149	0.000688509	107	0.000658168	97	0.000642946	176	0.000606228
476	cyclosporine_A_29day_Middle	32	0.180258	20	0.106835	1	0.0937623	58	0.0936013	89	0.0801272	162	0.0604409	37	0.0536786	96	0.0470016	118	0.041613	180	0.0406655	98	0.0343602	134	0.0273009	107	0.0205011	12	0.0201531	194	0.0136561	56	0.0136434	197	0.0135977	185	0.0135528	36	0.00776778	2	0.00698977	193	0.00692368	14	0.00110648	151	0.000776776	68	0.000665201
477	cyclosporine_A_29day_High	50	0.245363	140	0.137509	108	0.0916846	56	0.072908	178	0.0702317	179	0.0674409	162	0.0540859	96	0.040566	124	0.0350658	55	0.02704	68	0.0245303	58	0.0243597	170	0.0188842	111	0.0136268	44	0.0135169	176	0.00827172	101	0.00818077	144	0.0081675	36	0.00583582	155	0.00555523	174	0.00550862	67	0.00546845	173	0.00281487	13	0.00280389
478	danazol_4day_Low	8	0.183101	32	0.161698	51	0.108227	2	0.0973339	1	0.075953	150	0.0655763	14	0.0555713	63	0.0547503	181	0.0541313	53	0.0540724	36	0.0340453	174	0.011225	118	0.00258504	98	0.00164226	151	0.00125307	68	0.00107308	180	0.00105653	134	0.00101174	69	0.000976605	149	0.000836638	107	0.00079977	97	0.000781273	176	0.000736655	83	0.000724562
479	danazol_4day_Middle	14	0.229456	8	0.208211	155	0.149175	107	0.119595	101	0.0498685	134	0.0405511	53	0.0398829	27	0.0397711	160	0.03004	37	0.0203017	194	0.020284	135	0.0100872	118	0.00238021	36	0.00163291	98	0.00151213	151	0.00115378	68	0.000988049	180	0.000972813	150	0.000950812	69	0.00089922	63	0.000887529	149	0.000770344	97	0.000719366	176	0.000678283
480	danazol_4day_High	8	0.138666	156	0.131297	55	0.123351	1	0.100497	36	0.0782151	37	0.0696341	194	0.0696203	155	0.0543302	109	0.0541682	90	0.0389626	134	0.0238077	118	0.0172384	116	0.0158162	2	0.0157601	14	0.00897141	91	0.0081929	85	0.00800785	47	0.00797694	58	0.00797532	98	0.00117471	151	0.000896317	68	0.000767571	180	0.000755735	150	0.000738643
481	danazol_8day_Low	118	0.302273	63	0.210417	8	0.164591	59	0.135009	58	0.105084	156	0.0158819	14	0.002478	36	0.00246204	98	0.00227994	151	0.00173962	68	0.00148974	180	0.00146677	150	0.0014336	134	0.00140459	69	0.00135581	149	0.0011615	107	0.00111031	97	0.00108463	176	0.00102269	83	0.0010059	91	0.000967018	6	0.000954499	162	0.000951769	90	0.000949679
482	danazol_8day_Middle	98	0.150514	8	0.105485	59	0.0881029	151	0.071222	6	0.0707607	173	0.0618128	149	0.0533324	97	0.0532872	44	0.0527747	118	0.0459836	14	0.0453309	178	0.0443416	22	0.0440397	27	0.0264593	134	0.0183753	160	0.0178382	36	0.0102216	174	0.0091565	68	0.000875337	180	0.00086184	150	0.000842348	69	0.000796641	63	0.000786284	107	0.000652393
483	danazol_8day_High	8	0.184397	73	0.16456	27	0.158037	134	0.119071	130	0.092355	6	0.0728079	121	0.0660909	85	0.0463325	178	0.0332533	22	0.0330269	118	0.00158138	14	0.00109191	36	0.00108488	98	0.00100464	151	0.000766553	68	0.000656446	180	0.000646324	150	0.000631706	69	0.000597429	63	0.000589662	149	0.000511806	107	0.000489252	97	0.000477937	176	0.000450642
484	danazol_15day_Low	151	0.291735	150	0.157828	32	0.156393	176	0.0904904	107	0.0683791	118	0.0498285	12	0.0449767	98	0.0256374	178	0.0234247	14	0.00369053	36	0.00366676	68	0.00221871	180	0.00218449	134	0.00209189	69	0.00201924	63	0.00199298	149	0.00172984	97	0.00161537	83	0.00149811	91	0.0014402	6	0.00142155	162	0.00141749	90	0.00141438	156	0.0014114
485	danazol_15day_Middle	155	0.279927	8	0.252532	107	0.0907923	162	0.0816844	178	0.0635649	180	0.0549585	150	0.036914	135	0.0362148	128	0.0274823	151	0.010062	91	0.00959579	62	0.00941744	101	0.00932532	118	0.0021657	14	0.00149538	36	0.00148574	98	0.00137586	68	0.000899004	134	0.000847619	69	0.00081818	63	0.000807543	149	0.000700919	97	0.000654535	176	0.000617155
486	danazol_15day_High	8	0.289525	151	0.149772	155	0.116243	178	0.0913786	91	0.0584055	156	0.0501276	71	0.0496602	53	0.0415557	107	0.0336833	69	0.0255521	97	0.0254019	116	0.016993	37	0.00867776	185	0.00853485	118	0.00198666	14	0.00137175	36	0.00136292	98	0.00126211	68	0.000824681	180	0.000811965	150	0.000793602	134	0.000777545	63	0.000740782	149	0.000642973
487	danazol_29day_Low	8	0.200415	6	0.186733	68	0.13007	63	0.129925	97	0.0725072	155	0.0723377	36	0.0595317	101	0.0290842	160	0.0290571	118	0.0177287	51	0.0151628	14	0.00237174	98	0.00218217	151	0.00166502	180	0.00140387	150	0.00137212	134	0.00134436	69	0.00129767	149	0.00111169	107	0.0010627	176	0.000978836	83	0.000962768	91	0.000925551	162	0.000910955
488	danazol_29day_Middle	8	0.255388	1	0.138387	178	0.110742	6	0.0901206	155	0.076302	89	0.0759925	36	0.0494263	18	0.0416299	142	0.0415023	192	0.0209475	176	0.0142693	174	0.0140968	46	0.0139353	158	0.0138631	150	0.00756065	62	0.00720861	118	0.00165774	14	0.00114464	98	0.00105315	151	0.000803569	68	0.000688145	180	0.000677534	134	0.000648813	69	0.000626278
489	danazol_29day_High	8	0.210427	155	0.0861124	98	0.0779217	73	0.0730021	156	0.0603685	1	0.0603563	89	0.0601643	144	0.0516389	178	0.0474466	56	0.0431231	174	0.0431124	6	0.0389075	63	0.0347252	57	0.0301002	13	0.0259277	192	0.0173272	176	0.00887911	134	0.0046963	122	0.00439049	29	0.00436244	118	0.00103153	14	0.000712257	36	0.000707669	151	0.000500023
490	dantrolene_4day_Low	69	0.305409	25	0.2152	36	0.128035	134	0.0910297	174	0.0543863	55	0.0541594	151	0.0378212	149	0.0192596	162	0.0190087	118	0.00429423	14	0.00296509	98	0.0027281	68	0.00178258	180	0.00175509	150	0.0017154	63	0.00160123	107	0.00132856	97	0.00129784	176	0.00122372	83	0.00120363	91	0.0011571	6	0.00114212	90	0.00113635	156	0.00113396
491	dantrolene_4day_Middle	69	0.177857	98	0.169552	107	0.0980375	14	0.0811429	156	0.0713831	56	0.0712283	32	0.0622475	134	0.0539486	0	0.0534386	62	0.0446614	116	0.0359018	91	0.0182786	58	0.0180282	47	0.00917744	118	0.00212735	36	0.00145944	151	0.00103121	68	0.000883086	180	0.000869469	150	0.000849805	63	0.000793245	149	0.000688509	97	0.000642946	176	0.000606228
492	dantrolene_4day_High	56	0.192055	161	0.114478	69	0.10651	113	0.0980364	119	0.0939068	26	0.0857754	165	0.0817524	130	0.0654567	197	0.0573118	18	0.0491291	6	0.0125078	98	0.00878781	68	0.00857181	111	0.00838914	118	0.000981002	14	0.000677365	36	0.000673002	151	0.000475529	180	0.000400945	150	0.000391877	134	0.000383948	63	0.000365795	149	0.000317497	107	0.000303506
493	dantrolene_8day_Low	69	0.239687	37	0.191385	144	0.143421	150	0.0809398	118	0.0673489	6	0.0645472	13	0.0641695	107	0.0329469	64	0.0318431	151	0.0177332	14	0.00263543	36	0.00261845	98	0.00242479	68	0.00158439	180	0.00155996	134	0.00149383	63	0.0014232	149	0.00123529	97	0.00115354	176	0.00108766	83	0.00106981	91	0.00102845	162	0.00101224	90	0.00101001
494	dantrolene_8day_Middle	62	0.162833	91	0.111702	109	0.0943885	150	0.0863198	151	0.0779451	172	0.0602034	180	0.0521392	69	0.0435257	118	0.0362542	134	0.0350038	90	0.0347433	71	0.0342588	98	0.026955	2	0.0260617	58	0.0259616	162	0.0176447	51	0.0176196	161	0.0174636	176	0.0091354	14	0.00141867	36	0.00140953	68	0.000852885	63	0.000766116	149	0.000664962
495	dantrolene_8day_High	161	0.179653	62	0.165873	197	0.13134	36	0.0839185	18	0.0830205	13	0.0761597	182	0.0690151	162	0.0487287	109	0.0416646	29	0.0415029	151	0.0352958	150	0.00756065	122	0.0070558	118	0.00165774	14	0.00114464	98	0.00105315	68	0.000688145	180	0.000677534	134	0.000648813	69	0.000626278	63	0.000618136	149	0.00053652	107	0.000512878	97	0.000501016
496	dantrolene_15day_Low	161	0.17463	90	0.131432	150	0.1029	37	0.102228	118	0.0904912	98	0.0747193	69	0.0738219	176	0.0444963	116	0.0443078	2	0.044202	13	0.0295841	14	0.0169072	91	0.0154401	36	0.00239063	151	0.00168917	68	0.00144654	180	0.00142423	134	0.00136386	63	0.00129937	149	0.00112781	107	0.00107811	97	0.00105318	83	0.000976729	6	0.000926816
497	dantrolene_15day_Middle	69	0.216542	83	0.151607	176	0.101241	134	0.0942287	193	0.0938273	98	0.0658653	25	0.0650736	185	0.0649997	161	0.0578766	6	0.0148525	86	0.0145999	125	0.0144696	178	0.00757902	56	0.00752711	118	0.00172932	14	0.00119406	36	0.00118637	151	0.000838265	68	0.000717858	180	0.000706788	150	0.000690804	63	0.000644826	149	0.000559686	107	0.000535023
498	dantrolene_15day_High	121	0.168596	161	0.151048	192	0.0878598	12	0.0772815	113	0.0667287	0	0.0632946	122	0.0492097	62	0.0457782	138	0.0351963	182	0.0351082	134	0.0319134	97	0.0318382	26	0.031624	176	0.0283144	128	0.0247383	185	0.0211692	69	0.0178649	13	0.0106686	1	0.00372199	163	0.00353136	118	0.000843298	14	0.000582283	36	0.000578532	98	0.000535743
499	dantrolene_29day_Low	151	0.349032	69	0.140227	96	0.0979481	15	0.097338	68	0.0291793	116	0.0285641	62	0.0284179	121	0.0283934	193	0.028325	160	0.0282495	188	0.0278324	150	0.0152305	192	0.0144046	130	0.0143731	144	0.0143109	118	0.00333943	14	0.00230582	36	0.00229097	98	0.00212152	180	0.00136486	134	0.001307	63	0.0012452	149	0.00108079	107	0.00103317
500	dantrolene_29day_Middle	151	0.164943	173	0.16435	156	0.115312	98	0.107844	62	0.0987613	192	0.0658949	0	0.0658939	165	0.0494103	12	0.0411787	107	0.0334071	69	0.0253425	182	0.0246347	150	0.00898648	118	0.00197037	14	0.0013605	36	0.00135174	68	0.000817919	180	0.000805307	134	0.00077117	63	0.000734708	149	0.000637701	97	0.0005955	176	0.000561492	83	0.000552274
501	dantrolene_29day_High	62	0.198565	161	0.153093	113	0.15298	12	0.128212	151	0.103804	165	0.0538357	173	0.0497776	149	0.0416505	29	0.0248647	169	0.0248296	182	0.0248159	45	0.0167487	155	0.00438407	1	0.00438344	118	0.000993165	14	0.000685764	36	0.000681346	98	0.000630952	68	0.000412273	180	0.000405916	150	0.000396736	134	0.000388709	69	0.000375208	63	0.00037033
502	diazepam_4day_Low	32	0.281008	63	0.110902	150	0.0987794	111	0.0982793	25	0.0981285	149	0.0863561	135	0.0734307	151	0.0258233	69	0.0255097	128	0.0250053	14	0.0142255	134	0.0133486	118	0.00293199	36	0.00201145	98	0.00186267	68	0.0012171	180	0.00119833	107	0.000907109	97	0.000886129	176	0.000835522	83	0.000821807	91	0.000790039	6	0.000779811	162	0.00077758
503	diazepam_4day_Middle	118	0.269547	135	0.250443	83	0.126131	121	0.110118	68	0.0953678	197	0.031881	181	0.0317707	50	0.0159454	14	0.00259423	36	0.00257752	98	0.00238688	151	0.00182122	180	0.00153557	150	0.00150084	134	0.00147048	69	0.0014194	63	0.00140095	149	0.00121598	107	0.00116239	97	0.00113551	176	0.00107066	91	0.00101238	6	0.000999269	162	0.00099641
504	diazepam_4day_High	56	0.280512	156	0.0868986	179	0.0838764	135	0.0780968	39	0.063621	98	0.0582514	65	0.0578808	140	0.0520596	32	0.0434486	68	0.0407554	83	0.0319902	128	0.023267	58	0.020339	36	0.014929	45	0.0146044	14	0.0120416	144	0.0087577	18	0.00588126	91	0.00307767	161	0.0030135	172	0.00301018	158	0.00291826	118	0.000694607	151	0.000336702
505	diazepam_8day_Low	91	0.278476	134	0.244958	83	0.140446	156	0.0712511	133	0.0694474	36	0.0402226	118	0.00829778	14	0.00572948	98	0.00527154	151	0.00402225	68	0.0034445	180	0.00339138	150	0.00331468	69	0.00313482	63	0.00309407	149	0.00268554	107	0.0025672	97	0.00250782	176	0.0023646	6	0.00220693	162	0.00220062	90	0.00219579	51	0.00209915	155	0.00209838
506	diazepam_8day_Middle	151	0.324226	6	0.18765	97	0.170837	134	0.120319	121	0.068575	156	0.0180368	173	0.0177103	30	0.0170362	118	0.00407573	14	0.00281422	36	0.0027961	98	0.00258929	68	0.00169188	180	0.00166579	150	0.00162812	69	0.00153977	63	0.00151975	149	0.00131909	107	0.00126097	176	0.00116145	83	0.00114239	91	0.00109823	162	0.00108091	90	0.00107854
507	diazepam_8day_High	156	0.182277	0	0.136635	167	0.117135	151	0.111175	98	0.0724386	134	0.0525723	128	0.0457874	32	0.0391757	53	0.0391438	36	0.0335467	176	0.0329207	101	0.0327015	65	0.0196445	122	0.0196337	118	0.00805601	14	0.00757291	96	0.00680942	85	0.00675955	86	0.00668229	108	0.00656898	68	0.000647918	180	0.000637928	150	0.0006235	69	0.000589668
508	diazepam_15day_Low	151	0.261609	59	0.167535	2	0.14915	85	0.149011	20	0.148645	118	0.0229855	185	0.0191322	14	0.00307499	36	0.00305518	98	0.00282922	68	0.00184865	180	0.00182014	150	0.00177898	134	0.00174299	69	0.00168245	63	0.00166058	149	0.00144132	107	0.00137781	97	0.00134594	176	0.00126907	83	0.00124824	91	0.00119999	6	0.00118445	162	0.00118107
509	diazepam_15day_Middle	98	0.248864	151	0.2354	2	0.104576	14	0.0801183	51	0.0787522	63	0.0531391	185	0.0523955	174	0.0395461	91	0.0268288	176	0.0138835	197	0.013502	118	0.00312247	36	0.00214213	68	0.00129617	180	0.00127618	150	0.00124732	134	0.00122209	69	0.00117964	149	0.00101057	107	0.000966042	97	0.000943699	83	0.000875198	6	0.000830474	162	0.000828099
510	diazepam_15day_High	121	0.335441	65	0.108264	16	0.0973872	155	0.0706139	37	0.0705539	83	0.0490232	47	0.0488574	98	0.0440779	138	0.0434123	85	0.0272529	55	0.0217927	1	0.0165474	151	0.0114429	25	0.0110437	36	0.00629788	150	0.00592556	167	0.00559099	77	0.00545978	118	0.00129923	14	0.000897098	68	0.000539325	180	0.000531009	134	0.000508499	69	0.000490838
511	diazepam_29day_Low	151	0.220707	1	0.219833	162	0.126074	116	0.0946756	150	0.0796743	176	0.0479747	180	0.032805	83	0.0323225	118	0.0193918	97	0.0167702	45	0.016456	109	0.0162556	101	0.0161779	14	0.00259423	36	0.00257752	98	0.00238688	68	0.00155962	134	0.00147048	69	0.0014194	63	0.00140095	149	0.00121598	107	0.00116239	91	0.00101238	6	0.000999269
512	diazepam_29day_Middle	162	0.173225	1	0.17319	176	0.150281	185	0.103868	107	0.0813514	83	0.081271	98	0.0592531	63	0.0585279	85	0.0349666	151	0.012839	134	0.012581	59	0.0119622	118	0.0027634	14	0.00190808	36	0.00189579	68	0.00114712	180	0.00112943	150	0.00110389	69	0.00104399	149	0.000894364	97	0.000835178	91	0.000744614	6	0.000734974	90	0.000731262
513	diazepam_29day_High	197	0.207758	36	0.149413	116	0.0967357	1	0.0893642	102	0.0889665	193	0.0669699	85	0.0521687	29	0.0519877	98	0.0455887	62	0.0447907	176	0.0301457	25	0.0225447	69	0.00808227	56	0.0077502	142	0.00752948	118	0.00178057	14	0.00122945	151	0.00086311	68	0.000739134	180	0.000727736	150	0.000711278	134	0.000696887	63	0.000663937	149	0.000576274
514	diclofenac_4day_Low	1	0.345481	85	0.213921	118	0.151579	83	0.0995296	58	0.0498107	98	0.0189085	151	0.018315	6	0.0174526	50	0.0167301	14	0.00272189	36	0.00270436	68	0.00163637	180	0.00161114	150	0.0015747	134	0.00154284	69	0.00148926	63	0.00146989	149	0.00127582	107	0.0012196	97	0.00119139	176	0.00112335	91	0.0010622	162	0.00104545	90	0.00104315
515	diclofenac_4day_Middle	1	0.421547	85	0.180958	83	0.161475	150	0.102001	90	0.0413046	118	0.00480995	14	0.00332119	36	0.00329979	98	0.00305573	151	0.00233156	68	0.00199666	180	0.00196587	134	0.00188254	69	0.00181715	63	0.00179353	149	0.00155672	107	0.00148812	97	0.0014537	176	0.00137068	91	0.00129607	6	0.00127929	162	0.00127563	156	0.00127014	51	0.00121681
516	diclofenac_4day_High	83	0.180442	1	0.116221	193	0.115934	97	0.103548	150	0.0910206	162	0.0777797	51	0.077742	63	0.0652845	55	0.051703	151	0.0271482	181	0.0260654	14	0.0149554	118	0.00308242	36	0.00211465	98	0.00195825	68	0.00127954	180	0.00125981	134	0.00120641	69	0.00116451	149	0.000997612	107	0.000953651	176	0.000878392	91	0.000830574	6	0.000819822
517	diclofenac_8day_Low	180	0.211782	118	0.145257	25	0.140656	134	0.0952984	45	0.0943319	160	0.0938737	36	0.0736693	193	0.0474456	14	0.00386234	98	0.00355364	151	0.00271147	68	0.002322	150	0.00223449	69	0.00211324	63	0.00208577	149	0.00181037	107	0.00173059	97	0.00169057	176	0.00159402	83	0.00156785	91	0.00150725	6	0.00148773	162	0.00148348	90	0.00148022
518	diclofenac_8day_Middle	36	0.248842	160	0.16984	14	0.110312	151	0.0941572	134	0.0938119	63	0.0629554	118	0.0344873	116	0.0316421	32	0.031273	68	0.0169296	180	0.0169059	107	0.0165385	83	0.0164309	98	0.00235013	150	0.00147774	69	0.00139755	149	0.00119726	97	0.00111803	176	0.00105418	91	0.000996791	6	0.000983886	162	0.000981072	90	0.000978917	156	0.000976855
519	diclofenac_8day_High	36	0.215958	25	0.148337	180	0.11644	97	0.099616	14	0.0847424	91	0.0666786	160	0.0497511	57	0.0494116	118	0.0367502	101	0.0333781	144	0.0332973	98	0.00250434	151	0.00191084	68	0.00163637	150	0.0015747	134	0.00154284	69	0.00148926	63	0.00146989	149	0.00127582	107	0.0012196	176	0.00112335	83	0.00110491	6	0.00104845	162	0.00104545
520	diclofenac_15day_Low	90	0.251533	118	0.171815	68	0.106333	167	0.104964	13	0.084239	193	0.0842003	83	0.0431055	164	0.0421212	156	0.0221737	14	0.00345968	36	0.0034374	98	0.00318316	151	0.00242879	180	0.00204785	150	0.00200154	134	0.00196104	69	0.00189293	63	0.00186832	149	0.00162164	107	0.00155018	97	0.00151432	176	0.00142784	91	0.00135011	6	0.00133263
521	diclofenac_15day_Middle	68	0.259232	1	0.129892	83	0.104397	51	0.0785618	194	0.0782303	101	0.0778931	165	0.0520041	44	0.0516994	180	0.028188	37	0.0269419	118	0.00616798	14	0.00425889	36	0.00423145	98	0.00391848	151	0.00298985	150	0.0024639	134	0.00241405	69	0.0023302	63	0.00229991	149	0.00199624	107	0.00190827	97	0.00186414	176	0.00175768	91	0.00166199
522	diclofenac_15day_High	178	0.158521	90	0.1481	67	0.116139	118	0.107838	181	0.105645	149	0.0850647	96	0.0636938	8	0.0423449	179	0.0423113	41	0.0421893	197	0.0214734	69	0.0114867	91	0.0112126	14	0.00174734	36	0.00173608	98	0.00160768	151	0.00122668	68	0.00105048	180	0.00103428	150	0.00101089	134	0.000990436	63	0.000943607	107	0.000782926	97	0.000764818
523	diclofenac_29day_Low	172	0.271681	150	0.164933	90	0.137001	121	0.136449	83	0.0829905	37	0.0554558	36	0.0315165	118	0.00650174	14	0.00448934	98	0.00413052	151	0.00315164	68	0.00269894	180	0.00265732	134	0.00254468	69	0.0024563	63	0.00242436	149	0.00210426	107	0.00201153	97	0.00196501	176	0.00185279	91	0.00175193	6	0.00172925	162	0.0017243	156	0.00171689
524	diclofenac_29day_Middle	118	0.383456	167	0.156451	151	0.0915582	144	0.0673887	101	0.0452564	190	0.044506	63	0.0242348	176	0.0237649	90	0.0236562	37	0.0233465	192	0.023055	14	0.00369053	36	0.00366676	98	0.00339556	68	0.00221871	180	0.00218449	150	0.00213509	134	0.00209189	69	0.00201924	149	0.00172984	107	0.00165361	97	0.00161537	83	0.00149811	91	0.0014402
525	diclofenac_29day_High	67	0.207587	124	0.187672	145	0.105986	139	0.0971842	157	0.0618318	98	0.0489064	101	0.0353999	181	0.0331863	151	0.0289573	116	0.0244072	164	0.0243292	192	0.0221577	179	0.0221165	90	0.0200097	92	0.0198963	63	0.013444	194	0.0111442	14	0.00919711	56	0.00451688	0	0.00449585	165	0.00447301	176	0.00235888	178	0.00232511	118	0.000530525
526	diltiazem_4day_Low	162	0.36689	68	0.21362	156	0.0782031	36	0.0416637	150	0.0403384	134	0.040301	58	0.0391929	176	0.0205634	111	0.0203041	25	0.0200662	85	0.0200288	70	0.0193831	118	0.00462481	14	0.00319335	98	0.00293812	151	0.00224182	180	0.0018902	69	0.00174721	63	0.00172449	149	0.0014968	107	0.00143084	97	0.00139775	83	0.00129629	91	0.00124618
527	diltiazem_4day_Middle	14	0.190211	98	0.174368	156	0.157339	1	0.0791212	150	0.0640396	107	0.0637012	63	0.048305	67	0.0473509	69	0.0326888	91	0.0322818	59	0.0318984	151	0.0174559	118	0.00375712	36	0.00257752	68	0.00155962	180	0.00153557	134	0.00147048	149	0.00121598	97	0.00113551	176	0.00107066	83	0.00105308	6	0.000999269	162	0.00099641	90	0.000994223
528	diltiazem_4day_High	156	0.273533	44	0.151318	39	0.112267	193	0.102646	162	0.0686168	8	0.0586508	194	0.0441445	14	0.0398415	18	0.0343222	134	0.0248538	191	0.0244582	31	0.0196213	53	0.0147667	9	0.00986127	118	0.00117245	36	0.000804345	98	0.000744854	151	0.000568333	68	0.000486698	180	0.000479193	150	0.000468356	69	0.000442942	63	0.000437183	149	0.00037946
529	diltiazem_8day_Low	138	0.188943	161	0.145628	162	0.131434	14	0.118415	134	0.102871	36	0.0748961	83	0.0734822	194	0.0441976	118	0.0324869	156	0.0154213	130	0.0149984	98	0.00221382	151	0.00168917	68	0.00144654	180	0.00142423	150	0.00139202	69	0.00131649	63	0.00129937	149	0.00112781	107	0.00107811	97	0.00105318	176	0.00099303	91	0.000938972	6	0.000926816
530	diltiazem_8day_Middle	156	0.39079	138	0.180367	109	0.130449	85	0.110451	181	0.0503406	68	0.0410138	69	0.0309201	196	0.0200963	118	0.00240402	14	0.00165993	36	0.00164924	98	0.00152726	151	0.00116532	180	0.000982545	150	0.000960324	134	0.000940895	63	0.000896408	149	0.00077805	107	0.000743764	97	0.000726562	176	0.000685069	83	0.000673823	91	0.000647775	6	0.000639389
531	diltiazem_8day_High	156	0.281318	98	0.1301	193	0.118219	56	0.0564506	180	0.0455057	83	0.0453323	63	0.0398381	138	0.0395007	55	0.0338883	14	0.0290285	134	0.0286246	51	0.0284378	150	0.0230163	36	0.0177841	149	0.0116755	90	0.0115958	122	0.0113666	162	0.00597735	185	0.00580117	181	0.00579942	53	0.00576866	12	0.00574378	118	0.00135034	151	0.00065456
532	diltiazem_15day_Low	59	0.27065	149	0.207715	63	0.128487	6	0.112196	150	0.0968228	128	0.0802004	68	0.0174674	90	0.016893	118	0.00381679	14	0.00263543	36	0.00261845	98	0.00242479	151	0.00185014	180	0.00155996	134	0.00149383	69	0.00144195	107	0.00118085	97	0.00115354	176	0.00108766	83	0.00106981	91	0.00102845	162	0.00101224	156	0.00100789	51	0.000965563
533	diltiazem_15day_Middle	63	0.147995	156	0.128123	91	0.10852	68	0.089248	164	0.0786595	128	0.0691391	59	0.0690487	107	0.0497679	67	0.049319	6	0.0398578	160	0.0395531	176	0.0300948	98	0.0211128	151	0.0207579	14	0.0114351	96	0.0102822	118	0.00235686	36	0.00161689	180	0.000963272	150	0.000941487	134	0.000922439	69	0.0008904	149	0.000762789	97	0.00071231
534	diltiazem_15day_High	156	0.166221	197	0.10619	65	0.0784681	98	0.0744499	158	0.0737905	132	0.0691682	8	0.060016	67	0.0554414	92	0.0461478	56	0.037085	59	0.0370585	68	0.0327237	9	0.0231433	29	0.0231207	69	0.018855	116	0.0186923	121	0.0186357	90	0.0141205	192	0.0139959	135	0.0139123	118	0.00110761	14	0.000764783	36	0.000759857	151	0.000536898
535	diltiazem_29day_Low	121	0.209406	111	0.188802	150	0.168806	156	0.147277	2	0.0635564	97	0.0432155	17	0.0418804	118	0.0258611	58	0.0216111	14	0.00345968	36	0.0034374	98	0.00318316	151	0.00242879	68	0.00207992	180	0.00204785	134	0.00196104	69	0.00189293	63	0.00186832	149	0.00162164	107	0.00155018	176	0.00142784	83	0.0014044	91	0.00135011	6	0.00133263
536	diltiazem_29day_Middle	156	0.334445	36	0.147402	97	0.0735586	2	0.0732042	194	0.0731998	69	0.0593208	6	0.0444301	128	0.0442203	98	0.031216	118	0.0179858	149	0.0156289	160	0.0149774	9	0.0148081	14	0.00240613	151	0.00168917	68	0.00144654	180	0.00142423	150	0.00139202	134	0.00136386	63	0.00129937	107	0.00107811	176	0.00099303	83	0.000976729	91	0.000938972
537	diltiazem_29day_High	156	0.212908	50	0.145051	92	0.116023	197	0.0823304	98	0.0780472	101	0.0774774	55	0.0629627	85	0.0388514	144	0.0387988	150	0.0294549	128	0.02923	91	0.0196402	90	0.0196346	118	0.0108248	161	0.0098693	68	0.00531384	97	0.00518277	14	0.000801736	36	0.000796572	151	0.00056284	180	0.000474562	134	0.000454445	69	0.000438661	63	0.000432958
538	disopyramide_4day_Low	1	0.376574	14	0.295368	194	0.105251	111	0.0636986	144	0.0423228	149	0.0224722	118	0.00501053	36	0.0034374	98	0.00318316	151	0.00242879	68	0.00207992	180	0.00204785	150	0.00200154	134	0.00196104	69	0.00189293	63	0.00186832	107	0.00155018	97	0.00151432	176	0.00142784	83	0.0014044	91	0.00135011	6	0.00133263	162	0.00132882	90	0.0013259
539	disopyramide_4day_Middle	1	0.350389	118	0.242062	32	0.127564	107	0.0805959	138	0.0640014	149	0.0330013	151	0.0177332	13	0.0165204	14	0.00263543	36	0.00261845	98	0.00242479	68	0.00158439	180	0.00155996	150	0.00152468	134	0.00149383	69	0.00144195	63	0.0014232	97	0.00115354	176	0.00108766	83	0.00106981	91	0.00102845	6	0.00101514	162	0.00101224	90	0.00101001
540	disopyramide_4day_High	156	0.139127	31	0.0926315	134	0.0872689	1	0.0870756	107	0.0813733	149	0.0756114	102	0.0694202	125	0.0636603	178	0.0581242	122	0.0348219	180	0.0294762	18	0.0291089	90	0.0234944	53	0.0232804	118	0.0187344	181	0.0175304	98	0.012446	45	0.0118671	194	0.0118402	116	0.00610244	71	0.00582166	14	0.000959339	36	0.000953159	151	0.000673482
541	disopyramide_8day_Low	173	0.161012	150	0.142033	151	0.122427	107	0.121583	2	0.12106	101	0.0807589	14	0.0633688	118	0.0448417	97	0.0414855	69	0.021833	36	0.00329979	98	0.00305573	68	0.00199666	180	0.00196587	134	0.00188254	63	0.00179353	149	0.00155672	176	0.00137068	83	0.00134818	91	0.00129607	6	0.00127929	162	0.00127563	90	0.00127283	156	0.00127014
542	disopyramide_8day_Middle	194	0.143367	101	0.124187	138	0.124138	107	0.10551	68	0.0962245	59	0.08613	134	0.0771153	144	0.0574485	128	0.0385807	16	0.0382312	51	0.0291614	167	0.0193798	46	0.019246	118	0.0022895	14	0.00158086	36	0.00157068	98	0.00145451	151	0.00110981	180	0.00093574	150	0.000914577	69	0.000864951	63	0.000853706	149	0.000740986	97	0.000691951
543	disopyramide_8day_High	156	0.164508	180	0.156594	63	0.156523	116	0.0742494	181	0.0576586	86	0.0494325	20	0.0493682	197	0.0413177	14	0.0341581	51	0.0250966	155	0.0250964	111	0.0250492	18	0.0248825	8	0.0247711	69	0.0171432	118	0.0101698	134	0.00897056	45	0.0086301	194	0.00859197	193	0.00851323	36	0.00135174	98	0.00125176	151	0.000955111	68	0.000817919
544	disopyramide_15day_Low	155	0.20498	118	0.171243	45	0.0936341	90	0.075307	101	0.0747723	151	0.0577551	156	0.0382403	13	0.037808	160	0.037673	14	0.0216071	68	0.0203808	180	0.0203523	6	0.0197166	111	0.0195515	37	0.0194525	194	0.0194194	36	0.00305518	98	0.00282922	150	0.00177898	134	0.00174299	69	0.00168245	63	0.00166058	149	0.00144132	107	0.00137781
545	disopyramide_15day_Middle	14	0.229718	51	0.208851	85	0.132943	59	0.114052	83	0.0956821	118	0.0800657	180	0.0396186	36	0.0219949	98	0.00288264	151	0.00219949	68	0.00188356	150	0.00181257	134	0.0017759	69	0.00171422	63	0.00169193	149	0.00146854	107	0.00140382	97	0.00137135	176	0.00129304	91	0.00122265	6	0.00120682	162	0.00120337	90	0.00120073	156	0.0011982
546	disopyramide_15day_High	50	0.132439	118	0.10946	180	0.100018	27	0.0993326	121	0.0912961	128	0.0748133	69	0.0668879	45	0.0665717	173	0.0582357	51	0.0501056	155	0.0418383	55	0.025056	83	0.0170912	98	0.00952928	151	0.00923018	68	0.00909185	134	0.00904472	14	0.00137175	36	0.00136292	150	0.000793602	63	0.000740782	149	0.000642973	107	0.000614639	97	0.000600423
547	disopyramide_29day_Low	25	0.173451	96	0.16117	16	0.148378	41	0.123595	194	0.0747018	36	0.0637949	167	0.06218	14	0.0391047	128	0.0376659	160	0.0374609	118	0.0153199	161	0.0128773	98	0.00188568	151	0.0014388	68	0.00123213	180	0.00121313	150	0.0011857	134	0.00116171	69	0.00112136	63	0.00110678	149	0.000960645	107	0.000918313	97	0.000897074	176	0.000845843
548	disopyramide_29day_Middle	41	0.346231	185	0.115527	63	0.0965132	162	0.0502528	179	0.0462297	32	0.0424353	109	0.0386202	20	0.0347013	128	0.0271174	160	0.0270535	16	0.0269763	22	0.0231527	97	0.0195131	155	0.0194675	107	0.0118262	96	0.0117263	58	0.0116805	14	0.00833176	116	0.0079069	194	0.00787766	36	0.00448091	161	0.00401043	85	0.00400332	118	0.000924397
549	disopyramide_29day_High	1	0.169374	69	0.122268	16	0.101465	83	0.081558	14	0.0754657	5	0.0676328	118	0.0556927	160	0.047532	62	0.0408553	158	0.0338577	180	0.0276981	144	0.0272358	128	0.0206099	121	0.0205677	107	0.0140196	185	0.013736	92	0.0135999	41	0.0135598	63	0.00736417	162	0.0071893	138	0.00695828	179	0.00687954	36	0.00111421	98	0.0010318
550	disulfiram_4day_Low	69	0.334721	58	0.160571	96	0.0806878	98	0.0687386	107	0.0676938	181	0.0671297	59	0.0405579	80	0.0404838	83	0.0275793	198	0.0267351	36	0.0155397	167	0.0137954	118	0.00320578	14	0.00221354	151	0.00155396	68	0.00133075	180	0.00131023	150	0.0012806	134	0.00125469	63	0.00119537	149	0.00103754	97	0.000968878	176	0.000913546	91	0.000863815
551	disulfiram_4day_Middle	156	0.225103	127	0.114722	107	0.0966889	85	0.0827706	37	0.0690477	102	0.0642637	71	0.0504996	128	0.0461068	89	0.0459529	45	0.0369449	68	0.0325736	20	0.0322121	18	0.0276871	14	0.0145252	180	0.0142146	83	0.00948501	36	0.00534436	98	0.00528842	172	0.00477795	197	0.00476746	118	0.00110252	151	0.000534435	150	0.000440421	134	0.00043151
552	disulfiram_4day_High	127	0.137471	65	0.103643	31	0.0896915	39	0.0836925	102	0.0677483	47	0.0578466	186	0.0478198	19	0.043847	45	0.0419406	161	0.0419207	20	0.0398855	135	0.0299195	59	0.0279708	181	0.0279545	176	0.0260349	118	0.024385	174	0.0220007	83	0.0180639	122	0.0179751	113	0.0139753	36	0.0102894	155	0.010082	92	0.00400877	134	0.00217956
553	disulfiram_8day_Low	69	0.208525	151	0.160035	14	0.124035	155	0.110551	127	0.0976676	98	0.0384657	91	0.0373931	162	0.0373807	194	0.0371873	118	0.027334	45	0.025043	36	0.0142125	34	0.012393	92	0.0123504	77	0.0123211	68	0.0012171	180	0.00119833	150	0.00117123	134	0.00114753	63	0.00109328	149	0.000948925	107	0.000907109	97	0.000886129	176	0.000835522
554	disulfiram_8day_Middle	155	0.153789	161	0.148002	127	0.142105	32	0.0740593	136	0.0739519	18	0.0683943	69	0.06303	142	0.0455568	101	0.0399791	14	0.0293585	36	0.0293524	2	0.0286894	20	0.0228515	31	0.017172	156	0.0117268	25	0.0116086	180	0.00624127	56	0.00594435	121	0.00592862	118	0.00136569	98	0.000867613	151	0.000661999	68	0.00056691	150	0.000545545
555	disulfiram_8day_High	127	0.171632	161	0.12736	155	0.106701	20	0.103624	31	0.0562835	102	0.0562402	3	0.0532751	98	0.0507535	69	0.0505704	55	0.0474339	142	0.0444318	53	0.029668	68	0.0210077	25	0.0178797	2	0.0119783	59	0.0119548	36	0.00936459	14	0.00640882	63	0.00618299	118	0.00366998	172	0.00308144	151	0.000344673	180	0.000290613	150	0.00028404
556	disulfiram_15day_Low	9	0.25284	149	0.192782	127	0.12131	98	0.112698	69	0.112073	96	0.0712243	90	0.0410628	6	0.020856	36	0.011771	176	0.0107971	51	0.0107194	118	0.00242831	14	0.00167671	151	0.00117709	68	0.00100802	180	0.000992474	150	0.000970028	134	0.000950402	63	0.000905466	107	0.00075128	97	0.000733904	83	0.000680632	91	0.000654321	162	0.000644003
557	disulfiram_15day_Middle	127	0.210613	62	0.13849	58	0.09895	9	0.0988493	161	0.0858287	32	0.066014	36	0.0537302	134	0.0401029	194	0.0397991	53	0.039659	172	0.0331758	181	0.0331143	2	0.0134784	107	0.00706992	97	0.0070586	130	0.00680634	118	0.00158138	14	0.00109191	98	0.00100464	151	0.000766553	68	0.000656446	180	0.000646324	150	0.000631706	69	0.000597429
558	disulfiram_15day_High	127	0.177253	161	0.158382	20	0.088685	62	0.0761012	47	0.0665802	135	0.0506975	102	0.0506613	96	0.0476274	156	0.0381803	51	0.0350069	155	0.0350068	109	0.0317752	85	0.0286134	111	0.0254937	138	0.0190832	26	0.0190264	83	0.012873	63	0.0066135	149	0.00657606	118	0.00392551	98	0.00364813	68	0.00348067	59	0.00329229	14	0.000525153
559	disulfiram_29day_Low	1	0.192215	69	0.181894	68	0.128775	37	0.117599	127	0.117122	155	0.0857891	136	0.0746336	118	0.0451287	116	0.0112333	14	0.00176593	36	0.00175456	98	0.00162479	151	0.00123973	180	0.00104529	150	0.00102165	134	0.00100098	63	0.000953649	149	0.000827734	107	0.000791259	97	0.000772958	176	0.000728815	83	0.000716851	91	0.00068914	6	0.000680219
560	disulfiram_29day_Middle	127	0.164161	69	0.144085	50	0.112945	96	0.0977039	85	0.0822768	155	0.0772504	68	0.0723211	136	0.0718741	128	0.0412876	130	0.0412099	51	0.0362166	174	0.0258693	79	0.010273	118	0.00123259	14	0.000851084	36	0.000845602	98	0.000783059	151	0.000597484	180	0.000503772	150	0.000492379	134	0.000482417	63	0.000459607	149	0.000398923	107	0.000381344
561	disulfiram_29day_High	127	0.149281	65	0.109524	50	0.0821471	142	0.0746745	62	0.0598192	136	0.0597387	155	0.0573708	151	0.0425825	161	0.0399108	17	0.0373385	91	0.0349904	122	0.0274226	176	0.0250484	116	0.0250161	34	0.0249172	47	0.0224815	44	0.0224257	96	0.0200228	156	0.0175725	194	0.015046	150	0.0126779	63	0.012662	98	0.00784323	68	0.00273598
562	doxorubicin_4day_Low	32	0.182523	118	0.149932	2	0.128241	22	0.109511	14	0.0757988	180	0.0563718	6	0.0557477	63	0.0380202	162	0.0375495	86	0.036914	36	0.0211945	98	0.0209727	56	0.0190314	151	0.00211945	68	0.00181501	150	0.00174661	134	0.00171127	69	0.00165184	149	0.0014151	107	0.00135274	97	0.00132145	176	0.00124598	83	0.00122553	91	0.00117816
563	doxorubicin_4day_Middle	47	0.185593	32	0.16702	155	0.0931895	85	0.0930036	63	0.0749313	90	0.0746903	14	0.0663756	83	0.0561999	151	0.028867	6	0.02838	13	0.0281597	162	0.0191156	118	0.0114885	36	0.0107897	176	0.00989697	111	0.00977217	58	0.00960052	98	0.00141409	68	0.000923985	180	0.000909737	150	0.000889163	134	0.000871173	69	0.000840915	149	0.000720396
564	doxorubicin_4day_High	20	0.121689	31	0.110641	116	0.105302	97	0.0777664	85	0.0775899	45	0.0721292	135	0.0608885	57	0.0608539	162	0.0445608	58	0.0388841	63	0.0336516	179	0.0332553	12	0.0277529	6	0.0224575	138	0.0222676	149	0.017008	178	0.0168721	14	0.0119691	161	0.0112873	134	0.00604581	131	0.00558235	118	0.00132795	36	0.000911022	98	0.00084364
565	doxorubicin_8day_Low	36	0.288863	55	0.179248	176	0.126312	25	0.0901111	90	0.0726156	14	0.0565745	98	0.0563375	68	0.0196524	155	0.0189557	111	0.0188528	118	0.00429423	151	0.00208158	180	0.00175509	150	0.0017154	134	0.00168069	69	0.00162232	63	0.00160123	149	0.00138981	107	0.00132856	97	0.00129784	83	0.00120363	91	0.0011571	6	0.00114212	162	0.00113886
566	doxorubicin_8day_Middle	45	0.148391	14	0.138312	83	0.137191	41	0.0910218	179	0.0797848	36	0.058718	1	0.057533	194	0.0573881	48	0.0455723	118	0.0254695	155	0.0234284	55	0.0230875	158	0.0228467	150	0.0124601	134	0.012438	96	0.0119188	185	0.0117369	98	0.00173562	151	0.0013243	68	0.00113408	180	0.00111659	69	0.00103212	63	0.0010187	149	0.000884196
567	doxorubicin_8day_High	116	0.380853	179	0.166091	45	0.105493	83	0.0731589	1	0.0690824	20	0.0446264	63	0.0327567	12	0.0284344	2	0.0204413	197	0.0204046	6	0.0124065	174	0.0123238	151	0.00452091	107	0.00435028	50	0.0041297	26	0.00409612	118	0.000973057	14	0.000671879	36	0.000667552	98	0.000618178	68	0.000403926	180	0.000397698	150	0.000388703	134	0.000380839
568	doxorubicin_15day_Low	118	0.207602	107	0.136945	32	0.136219	45	0.102654	160	0.0853599	53	0.0682932	178	0.0517837	164	0.0512233	134	0.0355163	151	0.0189362	91	0.0180588	193	0.0176097	14	0.00281422	36	0.0027961	98	0.00258929	68	0.00169188	180	0.00166579	150	0.00162812	69	0.00153977	63	0.00151975	149	0.00131909	97	0.0012318	176	0.00116145	83	0.00114239
569	doxorubicin_15day_Middle	45	0.29416	179	0.119227	32	0.103457	151	0.0961929	167	0.0955389	135	0.0715972	14	0.0489513	180	0.0484138	128	0.0321486	118	0.0257248	150	0.0166401	97	0.0085156	121	0.00828199	36	0.00130881	98	0.00121201	68	0.000791946	134	0.000746681	69	0.000720747	63	0.000711376	149	0.00061745	107	0.000590241	176	0.000543661	83	0.000534736	91	0.000514065
570	doxorubicin_15day_High	116	0.203961	179	0.175627	45	0.103626	83	0.0785908	185	0.0565349	20	0.0470935	135	0.0470855	12	0.0439621	181	0.040858	14	0.0350073	174	0.0346234	155	0.0315424	178	0.0189779	118	0.0164293	149	0.00964939	13	0.00953138	80	0.00951428	125	0.0094391	97	0.00649807	36	0.00365205	69	0.00341982	192	0.00324981	98	0.000478635	151	0.000365204
571	doxorubicin_29day_Low	45	0.193866	91	0.159899	118	0.127788	63	0.114706	16	0.0797264	1	0.0689017	128	0.0687747	111	0.0574692	181	0.0458396	155	0.0120596	138	0.0117047	153	0.0114102	14	0.00188639	36	0.00187424	98	0.00173562	151	0.0013243	68	0.00113408	180	0.00111659	150	0.00109134	134	0.00106926	69	0.00103212	149	0.000884196	107	0.000845232	97	0.000825683
572	doxorubicin_29day_Middle	45	0.238213	1	0.139887	185	0.106858	179	0.09034	32	0.0740528	83	0.0661474	63	0.049931	80	0.0412813	180	0.0336029	176	0.033359	6	0.0251222	67	0.0248325	36	0.0177505	178	0.00863546	62	0.00856805	171	0.00824975	118	0.00197037	14	0.0013605	98	0.00125176	151	0.000955111	68	0.000817919	150	0.000787095	134	0.00077117	69	0.000744385
573	enalapril_4day_Low	149	0.233697	68	0.126871	91	0.126246	180	0.108974	90	0.0904854	181	0.089922	97	0.0549072	6	0.0547515	14	0.0208349	173	0.0186597	118	0.00429423	36	0.00294599	98	0.0027281	151	0.00208158	150	0.0017154	134	0.00168069	69	0.00162232	63	0.00160123	107	0.00132856	176	0.00122372	83	0.00120363	162	0.00113886	156	0.00113396	51	0.00108634
574	enalapril_4day_Middle	36	0.234118	62	0.174074	180	0.0981175	90	0.0974511	107	0.0784126	68	0.0596562	51	0.0589063	157	0.0578782	150	0.0210929	97	0.0206432	91	0.0204916	118	0.00462481	14	0.00319335	98	0.00293812	151	0.00224182	134	0.00181008	69	0.00174721	63	0.00172449	149	0.0014968	176	0.00131792	83	0.00129629	6	0.00123005	162	0.00122653	156	0.00122126
575	enalapril_4day_High	167	0.227229	151	0.19102	27	0.132463	107	0.114696	162	0.0767316	48	0.0756897	51	0.0577941	118	0.0234195	134	0.020658	14	0.00313305	36	0.00311287	98	0.00288264	68	0.00188356	180	0.00185451	150	0.00181257	69	0.00171422	63	0.00169193	149	0.00146854	97	0.00137135	176	0.00129304	83	0.00127181	91	0.00122265	6	0.00120682	90	0.00120073
576	enalapril_8day_Low	18	0.184531	36	0.166765	97	0.164881	118	0.147881	58	0.102868	14	0.0850878	51	0.0625158	98	0.00311815	151	0.00237918	68	0.00203744	180	0.00200602	150	0.00196065	134	0.00192099	69	0.00185427	63	0.00183016	149	0.00158851	107	0.00151851	176	0.00139868	83	0.00137572	91	0.00132254	6	0.00130542	162	0.00130168	90	0.00129882	156	0.00129609
577	enalapril_8day_Middle	31	0.250394	149	0.201072	118	0.140574	45	0.0756941	68	0.0637785	25	0.0505581	167	0.0504514	85	0.0255214	47	0.0254712	165	0.0253388	91	0.013316	161	0.0130384	20	0.0127683	14	0.00207512	36	0.00206176	98	0.00190926	151	0.00145679	180	0.0012283	150	0.00120052	134	0.00117623	69	0.00113538	63	0.00112062	107	0.000929798	97	0.000908293
578	enalapril_8day_High	25	0.20578	98	0.194364	14	0.130399	165	0.128605	167	0.0902268	144	0.0645176	160	0.0517295	18	0.0260989	91	0.0136576	6	0.0136469	162	0.0136445	20	0.0130958	118	0.00308242	36	0.00211465	151	0.00149417	68	0.00127954	180	0.00125981	150	0.00123132	134	0.00120641	69	0.00116451	63	0.00114937	149	0.000997612	107	0.000953651	97	0.000931594
579	enalapril_15day_Low	149	0.181721	98	0.166545	62	0.115566	172	0.115508	58	0.115427	118	0.0859626	180	0.0836317	128	0.0664275	14	0.00272189	36	0.00270436	151	0.00191084	68	0.00163637	150	0.0015747	134	0.00154284	69	0.00148926	63	0.00146989	107	0.0012196	97	0.00119139	176	0.00112335	83	0.00110491	91	0.0010622	6	0.00104845	162	0.00104545	90	0.00104315
580	enalapril_15day_Middle	98	0.325607	172	0.148586	165	0.111394	118	0.0855898	36	0.0663657	176	0.0562103	160	0.0558802	51	0.0376137	63	0.028618	149	0.0192457	151	0.0103416	83	0.00988655	142	0.00941254	14	0.00153693	68	0.000923985	180	0.000909737	150	0.000889163	134	0.000871173	69	0.000840915	107	0.00068865	97	0.000672723	91	0.000599774	6	0.00059201	162	0.000590316
581	enalapril_15day_High	56	0.279512	98	0.218305	14	0.0943385	96	0.093427	174	0.0778804	165	0.0777456	180	0.0317789	150	0.0240073	69	0.0239669	9	0.0156728	78	0.0155673	6	0.00824993	59	0.00806631	118	0.00186341	36	0.00127837	151	0.000903267	68	0.000773523	134	0.000729311	63	0.000694828	149	0.000603086	107	0.00057651	97	0.000563176	176	0.000531014	83	0.000522297
582	enalapril_29day_Low	97	0.194392	90	0.159121	58	0.105977	37	0.0710962	13	0.0709288	98	0.0553484	138	0.053187	150	0.0367974	161	0.0358592	109	0.0358094	32	0.0356652	118	0.0217749	68	0.0193074	174	0.0183194	22	0.0178857	14	0.00291304	36	0.00289427	151	0.00204503	180	0.00172428	134	0.00165119	69	0.00159384	63	0.00157312	149	0.00136541	107	0.00130524
583	enalapril_29day_Middle	98	0.432529	14	0.166741	58	0.139772	173	0.0512182	90	0.0387991	178	0.0260027	167	0.0257612	151	0.0141398	51	0.0134345	128	0.0132908	192	0.0131276	86	0.0130294	118	0.00304338	36	0.00208787	68	0.00126334	180	0.00124386	150	0.00121573	134	0.00119113	69	0.00114976	63	0.00113481	149	0.000984978	107	0.000941573	97	0.000919796	176	0.000867267
584	enalapril_29day_High	98	0.317529	50	0.168701	118	0.0867763	36	0.0649204	68	0.0642348	96	0.0636938	192	0.0635693	149	0.0324112	151	0.0222881	176	0.0217826	56	0.0215455	147	0.0212761	163	0.010597	14	0.00174734	180	0.00103428	150	0.00101089	134	0.000990436	69	0.000956036	63	0.000943607	107	0.000782926	97	0.000764818	83	0.000709302	91	0.000681883	6	0.000673055
585	erythromycin_ethylsuccinate_4day_Low	36	0.303538	111	0.20126	85	0.12091	181	0.100721	68	0.0820602	165	0.0805858	150	0.0219373	118	0.00480995	14	0.00332119	98	0.00305573	151	0.00233156	180	0.00196587	134	0.00188254	69	0.00181715	63	0.00179353	149	0.00155672	107	0.00148812	97	0.0014537	176	0.00137068	83	0.00134818	91	0.00129607	6	0.00127929	162	0.00127563	90	0.00127283
586	erythromycin_ethylsuccinate_4day_Middle	9	0.262024	162	0.216497	118	0.126851	111	0.123999	36	0.110296	1	0.0779032	6	0.0163779	14	0.00255429	98	0.00235013	151	0.00179318	68	0.00153561	180	0.00151193	150	0.00147774	134	0.00144784	69	0.00139755	63	0.00137938	149	0.00119726	107	0.0011445	97	0.00111803	176	0.00105418	83	0.00103687	91	0.000996791	90	0.000978917	156	0.000976855
587	erythromycin_ethylsuccinate_4day_High	47	0.233456	111	0.146221	118	0.128596	8	0.0973296	155	0.0880025	9	0.0779054	98	0.0500452	6	0.0491832	181	0.0488738	14	0.011324	97	0.0104179	176	0.0103776	65	0.00995018	36	0.00160119	151	0.00113136	68	0.000968856	180	0.000953916	150	0.000932343	134	0.000913479	69	0.000881752	63	0.000870289	149	0.00075538	107	0.000722093	83	0.000654189
588	erythromycin_ethylsuccinate_8day_Low	176	0.211875	36	0.143343	111	0.141414	194	0.123733	180	0.107061	14	0.0906934	138	0.0707431	118	0.039331	98	0.00268021	151	0.00204503	68	0.00175128	150	0.00168528	134	0.00165119	69	0.00159384	63	0.00157312	149	0.00136541	107	0.00130524	97	0.00127505	83	0.0011825	91	0.00113679	6	0.00112207	162	0.00111886	90	0.00111641	156	0.00111405
589	erythromycin_ethylsuccinate_8day_Middle	111	0.246751	155	0.21174	80	0.141057	180	0.107061	14	0.0555813	47	0.0533123	6	0.0362342	173	0.0358882	13	0.0358167	118	0.00421884	36	0.00289427	98	0.00268021	151	0.00204503	68	0.00175128	150	0.00168528	134	0.00165119	69	0.00159384	63	0.00157312	149	0.00136541	107	0.00130524	97	0.00127505	176	0.00120223	83	0.0011825	91	0.00113679
590	erythromycin_ethylsuccinate_8day_High	47	0.206094	155	0.165306	178	0.151496	118	0.140354	128	0.110326	107	0.0558433	83	0.0557475	98	0.0295046	174	0.0280081	14	0.00227422	36	0.00225957	151	0.00159656	68	0.00136723	180	0.00134615	150	0.00131571	134	0.00128909	69	0.00124431	63	0.00122814	149	0.00106598	97	0.000995437	176	0.000938588	91	0.000887494	6	0.000876004	162	0.000873498
591	erythromycin_ethylsuccinate_15day_Low	130	0.213816	128	0.181256	151	0.149548	150	0.0999994	111	0.099327	107	0.066836	14	0.0519342	98	0.0189085	90	0.0174473	172	0.0170833	164	0.0167346	118	0.00394202	36	0.00270436	68	0.00163637	180	0.00161114	134	0.00154284	69	0.00148926	63	0.00146989	149	0.00127582	97	0.00119139	176	0.00112335	83	0.00110491	91	0.0010622	6	0.00104845
592	erythromycin_ethylsuccinate_15day_Middle	130	0.174271	63	0.139958	9	0.139363	27	0.121914	86	0.113333	98	0.0709172	111	0.0439717	185	0.0437749	151	0.0358079	51	0.0266248	134	0.0182154	80	0.0176989	36	0.0101327	121	0.00907445	118	0.00209034	14	0.00144335	68	0.000867723	180	0.000854343	150	0.000835021	69	0.000789712	149	0.000676531	107	0.000646718	97	0.00063176	176	0.000595681
593	erythromycin_ethylsuccinate_15day_High	27	0.222446	9	0.203975	130	0.11147	151	0.102968	156	0.0932144	111	0.0931361	6	0.056168	134	0.0286592	18	0.0188466	167	0.0188413	180	0.0101724	118	0.00222588	14	0.00153693	36	0.00152703	98	0.00141409	68	0.000923985	150	0.000889163	69	0.000840915	63	0.000829983	149	0.000720396	107	0.00068865	97	0.000672723	176	0.000634304	83	0.000623892
594	erythromycin_ethylsuccinate_29day_Low	176	0.357505	68	0.229318	91	0.0989896	6	0.0666632	173	0.0660266	107	0.0347008	118	0.00776176	14	0.00535936	36	0.00532484	98	0.004931	151	0.00376242	180	0.0031723	150	0.00310056	134	0.00303783	69	0.00293232	63	0.00289419	149	0.00251206	97	0.00234582	83	0.00217554	162	0.00205846	90	0.00205394	156	0.00204962	51	0.00196355	155	0.00196283
595	erythromycin_ethylsuccinate_29day_Middle	47	0.165104	165	0.114312	63	0.102452	86	0.089017	36	0.0780754	150	0.0772032	59	0.0764971	91	0.064143	151	0.0521336	53	0.0383305	149	0.0263142	82	0.0253755	162	0.0134717	90	0.0134699	50	0.0129163	118	0.00304338	14	0.0021014	98	0.00193344	68	0.00126334	180	0.00124386	134	0.00119113	69	0.00114976	107	0.000941573	97	0.000919796
596	erythromycin_ethylsuccinate_29day_High	47	0.172511	138	0.15092	122	0.0970609	118	0.0886433	180	0.0871147	176	0.0867949	90	0.0867423	62	0.0757846	87	0.0431513	13	0.0219462	68	0.0118304	149	0.0115939	116	0.0113541	86	0.0110672	14	0.00178493	36	0.00177343	98	0.00164226	151	0.00125307	150	0.00103264	134	0.00101174	69	0.000976605	63	0.000963908	107	0.00079977	97	0.000781273
597	ethambutol_4day_Low	149	0.207147	14	0.149586	69	0.119052	18	0.118226	176	0.07458	134	0.0602418	107	0.0599518	91	0.0598107	9	0.0591694	118	0.0182504	98	0.0169609	36	0.00242581	151	0.00171402	68	0.00146782	180	0.00144519	150	0.0014125	63	0.00131849	97	0.00106867	83	0.000991101	6	0.000940454	162	0.000937764	90	0.000935705	156	0.000933733	51	0.000894525
598	ethambutol_4day_Middle	69	0.129022	161	0.128461	18	0.128369	98	0.0948422	85	0.0935397	36	0.0717175	151	0.0711547	68	0.0593268	173	0.0470473	13	0.0353667	14	0.0251968	155	0.0239735	128	0.0238418	37	0.012211	56	0.012168	118	0.00279555	180	0.00114257	150	0.00111673	134	0.00109413	63	0.0010424	149	0.000904768	107	0.000864898	97	0.000844894	176	0.000796643
599	ethambutol_4day_High	125	0.322287	43	0.238928	156	0.0696284	85	0.0695652	196	0.0528081	121	0.0362351	9	0.0333958	50	0.0333922	90	0.0224013	80	0.0195429	118	0.0173361	83	0.0168556	146	0.0166741	68	0.00583329	128	0.00569353	104	0.00558401	98	0.0032022	151	0.00310169	97	0.00297985	6	0.00295564	173	0.00290089	165	0.00285058	113	0.00281982	33	0.00278648
600	ethambutol_8day_Low	118	0.274061	83	0.232242	91	0.116719	128	0.0779334	172	0.0585332	98	0.041429	63	0.0402154	51	0.0396609	90	0.0204693	192	0.0199491	14	0.00319335	36	0.00317278	151	0.00224182	68	0.00191981	180	0.0018902	150	0.00184745	134	0.00181008	69	0.00174721	149	0.0014968	107	0.00143084	97	0.00139775	176	0.00131792	6	0.00123005	162	0.00122653
601	ethambutol_8day_Middle	43	0.224524	125	0.211783	136	0.0791218	47	0.0511192	89	0.0510661	96	0.0460464	83	0.038441	52	0.0382743	91	0.0358831	31	0.035773	77	0.0331917	34	0.0281042	118	0.0261259	178	0.0205459	14	0.0182823	173	0.0179717	63	0.012985	29	0.00769536	18	0.00519104	36	0.00297188	151	0.00284847	37	0.00267799	98	0.000389492	68	0.0002545
602	ethambutol_8day_High	166	0.0886911	81	0.0811507	189	0.0739709	188	0.0710972	43	0.0682252	125	0.0502739	133	0.0491968	199	0.0459622	184	0.0456041	94	0.0452443	11	0.0438095	141	0.0366268	42	0.0362679	148	0.036267	10	0.0316	74	0.0301632	93	0.0287267	137	0.0276494	159	0.0168775	123	0.0150819	89	0.0143686	95	0.0136449	30	0.0125691	178	0.0111503
603	ethambutol_15day_Low	125	0.489897	107	0.125826	150	0.115631	69	0.0530509	22	0.0418796	62	0.0317315	174	0.031716	118	0.0233462	14	0.0225711	80	0.0107823	181	0.0107551	36	0.00171799	98	0.00159092	151	0.00121389	68	0.00103953	180	0.0010235	134	0.000980115	63	0.000933774	149	0.000810483	97	0.000756848	176	0.000713625	83	0.00070191	91	0.000674777	6	0.000666042
604	ethambutol_15day_Middle	43	0.258639	125	0.198299	133	0.133025	94	0.105921	11	0.0603572	106	0.0468053	189	0.0295654	156	0.0247099	102	0.0234087	91	0.0222483	155	0.0160855	122	0.0148071	116	0.0111526	96	0.00991228	37	0.00868228	0	0.0074344	86	0.007425	118	0.00399072	36	0.0038978	35	0.00246717	63	0.00134194	149	0.00132737	97	0.00132103	174	0.00128513
605	ethambutol_15day_High	43	0.123668	81	0.114748	125	0.105241	94	0.0998855	133	0.0903774	11	0.0778898	189	0.0778888	42	0.0422154	92	0.0362745	184	0.0309197	199	0.0285399	106	0.0273514	188	0.0225944	122	0.0214172	98	0.0203053	102	0.0148677	146	0.0142703	135	0.0119018	116	0.00954569	37	0.00597497	59	0.00359119	68	0.00303203	150	0.00302979	69	0.0030267
606	ethambutol_29day_Low	125	0.398134	130	0.118699	12	0.107811	118	0.0994005	90	0.075985	37	0.0543206	160	0.0541397	136	0.0324074	20	0.0109827	14	0.00178493	36	0.00177343	98	0.00164226	151	0.00125307	68	0.00107308	180	0.00105653	150	0.00103264	134	0.00101174	69	0.000976605	63	0.000963908	149	0.000836638	107	0.00079977	97	0.000781273	176	0.000736655	83	0.000724562
607	ethambutol_29day_Middle	43	0.30214	125	0.200935	133	0.0921675	11	0.0770554	122	0.0680144	94	0.0589211	47	0.0408434	32	0.0272396	174	0.021215	197	0.0196977	44	0.0196601	111	0.0167004	58	0.0136511	59	0.00912477	92	0.00908248	63	0.00768869	69	0.00315848	176	0.00312478	90	0.00160673	37	0.00158569	118	0.000363023	14	0.000250661	36	0.000249046	98	0.000230626
608	ethambutol_29day_High	81	0.0925863	43	0.0897534	152	0.0774712	94	0.0609381	42	0.0599939	125	0.051494	148	0.0462937	92	0.0458262	11	0.0448793	189	0.0444061	7	0.0377911	146	0.0359015	186	0.0354299	23	0.0349569	122	0.0269362	133	0.0231517	126	0.0222036	102	0.019843	199	0.0179517	197	0.0137174	47	0.0137162	57	0.0137046	115	0.0137	134	0.0113814
609	ethanol_4day_Low	107	0.194422	36	0.178455	63	0.177134	150	0.142134	51	0.0888477	149	0.0364776	2	0.0359581	138	0.0356309	9	0.0354838	118	0.00421884	14	0.00291304	98	0.00268021	151	0.00204503	68	0.00175128	180	0.00172428	134	0.00165119	69	0.00159384	97	0.00127505	176	0.00120223	83	0.0011825	91	0.00113679	6	0.00112207	162	0.00111886	90	0.00111641
610	ethanol_4day_Middle	151	0.298673	36	0.262505	176	0.130994	150	0.0944396	134	0.0573394	138	0.0376119	118	0.0229855	96	0.0194287	14	0.00307499	98	0.00282922	68	0.00184865	180	0.00182014	69	0.00168245	63	0.00166058	149	0.00144132	107	0.00137781	97	0.00134594	83	0.00124824	91	0.00119999	6	0.00118445	162	0.00118107	90	0.00117847	156	0.00117599	51	0.00112661
611	ethanol_4day_High	118	0.186587	36	0.171432	196	0.141048	41	0.112828	6	0.0995474	14	0.0587078	176	0.0573346	164	0.0566534	128	0.0288816	98	0.0162438	167	0.0145731	151	0.00164156	68	0.00140577	180	0.00138409	150	0.00135279	134	0.00132542	69	0.00127938	63	0.00126275	149	0.00109602	107	0.00104773	97	0.00102349	83	0.0009492	91	0.000912508	162	0.000898118
612	ethanol_8day_Low	68	0.273061	36	0.257204	149	0.0861219	8	0.0681999	41	0.0679492	173	0.0516314	14	0.0367353	80	0.0345093	141	0.0339901	151	0.0189362	118	0.00407573	98	0.00258929	180	0.00166579	150	0.00162812	134	0.00159518	69	0.00153977	63	0.00151975	107	0.00126097	97	0.0012318	176	0.00116145	83	0.00114239	91	0.00109823	6	0.00108401	162	0.00108091
613	ethanol_8day_Middle	97	0.314278	90	0.145414	63	0.12162	180	0.0976155	185	0.084768	165	0.0605843	118	0.0390585	8	0.036416	6	0.0248783	116	0.0247767	14	0.00200008	36	0.0019872	98	0.00184022	151	0.00140411	68	0.00120243	150	0.00115711	134	0.0011337	69	0.00109432	149	0.000937486	107	0.000896174	176	0.000825451	83	0.000811901	91	0.000780516	162	0.000768207
614	ethanol_8day_High	97	0.188912	98	0.120371	118	0.0816192	45	0.0797593	25	0.0598517	36	0.0511573	68	0.0505124	162	0.0501556	41	0.0495869	109	0.0400129	165	0.039878	147	0.0398214	16	0.0397459	174	0.0301453	107	0.0106413	6	0.0105379	56	0.0103602	130	0.0102446	14	0.00164349	151	0.00115378	180	0.000972813	150	0.000950812	134	0.000931575	69	0.00089922
615	ethanol_15day_Low	118	0.392977	194	0.22565	36	0.085066	68	0.0633115	173	0.0417523	185	0.0415107	122	0.0413153	90	0.0217235	14	0.00338902	98	0.00311815	151	0.00237918	180	0.00200602	150	0.00196065	134	0.00192099	69	0.00185427	63	0.00183016	149	0.00158851	107	0.00151851	97	0.00148339	176	0.00139868	83	0.00137572	91	0.00132254	6	0.00130542	162	0.00130168
616	ethanol_15day_Middle	162	0.228154	172	0.162834	150	0.132298	80	0.130318	13	0.0981944	14	0.0376588	98	0.0372304	58	0.0334775	118	0.00776176	36	0.00532484	151	0.00376242	68	0.00322198	180	0.0031723	134	0.00303783	69	0.00293232	63	0.00289419	149	0.00251206	107	0.00240136	97	0.00234582	176	0.00221185	83	0.00217554	91	0.00209145	6	0.00206437	90	0.00205394
617	ethanol_15day_High	118	0.145201	156	0.114933	47	0.114678	6	0.10541	192	0.0956224	55	0.0955673	151	0.0678017	14	0.0396905	111	0.0386337	85	0.0384974	101	0.0384406	116	0.0195834	45	0.0195553	149	0.0102684	97	0.0102194	59	0.00991073	36	0.00157068	98	0.00145451	68	0.000950395	180	0.00093574	150	0.000914577	134	0.000896073	69	0.000864951	63	0.000853706
618	ethanol_29day_Low	86	0.196796	176	0.177952	36	0.16022	116	0.118827	97	0.0799176	96	0.0794418	58	0.039962	57	0.0394846	118	0.0243387	14	0.00325601	98	0.00299577	151	0.00228581	68	0.00195748	180	0.00192729	150	0.00188371	134	0.0018456	69	0.00178149	63	0.00175833	149	0.00152617	107	0.00145892	83	0.00132172	91	0.00127063	6	0.00125418	162	0.00125059
619	ethanol_29day_Middle	36	0.252915	151	0.152042	144	0.133919	97	0.0845997	149	0.0680079	58	0.0673191	134	0.0516017	138	0.0505259	150	0.0349563	194	0.0341539	118	0.00400776	14	0.00276729	98	0.00254611	68	0.00166366	180	0.00163801	69	0.00151409	63	0.00149441	107	0.00123994	176	0.00114208	83	0.00112334	91	0.00107991	6	0.00106593	162	0.00106288	90	0.00106055
620	ethanol_29day_High	144	0.242572	149	0.211067	151	0.0825768	68	0.0661674	2	0.0653351	192	0.0651475	47	0.0490102	97	0.0334509	91	0.0333238	90	0.033305	6	0.0171709	155	0.0171201	193	0.0167571	118	0.00387839	14	0.00267796	36	0.00266071	98	0.00246392	180	0.00158514	150	0.00154929	134	0.00151794	69	0.00146522	63	0.00144617	107	0.00119991	176	0.00110522
621	ethinylestradiol_4day_Low	73	0.365393	119	0.214667	56	0.109819	178	0.100718	118	0.0878712	83	0.050545	69	0.0278168	176	0.00944682	149	0.00492223	162	0.0048581	164	0.00465904	14	0.000757797	36	0.000752916	98	0.000697229	151	0.000531994	68	0.000455579	180	0.000448554	150	0.00043841	134	0.00042954	63	0.00040923	107	0.000339545	97	0.000331692	91	0.000295724	6	0.000291896
622	ethinylestradiol_4day_Middle	73	0.302122	119	0.23336	30	0.13127	56	0.0771855	178	0.0438644	101	0.043826	98	0.0315707	53	0.031308	1	0.0272119	9	0.0167122	36	0.010761	96	0.0105183	14	0.00867973	161	0.00842268	150	0.00645052	135	0.00420536	13	0.00216712	65	0.0021345	118	0.00050068	151	0.000242698	68	0.000207837	180	0.000204633	134	0.000195958	69	0.000189152
623	ethinylestradiol_4day_High	73	0.21413	119	0.204394	30	0.165464	42	0.0827348	56	0.0511533	125	0.0292115	48	0.0279923	101	0.0268075	178	0.0256134	53	0.0231478	77	0.0219108	161	0.0195174	44	0.019483	11	0.0182583	107	0.0122565	27	0.0121847	140	0.00974566	17	0.00974329	1	0.00615677	45	0.00493032	96	0.00492528	97	0.00252157	25	0.00126849	22	0.00123945
624	ethinylestradiol_8day_Low	73	0.301341	119	0.163493	30	0.157086	56	0.0899024	197	0.0834693	178	0.0514591	116	0.0290277	45	0.0290182	96	0.0290049	192	0.0129393	118	0.0103869	134	0.00671256	47	0.00652867	18	0.00652224	65	0.00648952	36	0.003734	14	0.000531887	98	0.000489375	151	0.000373399	68	0.000319764	180	0.000314833	150	0.000307713	69	0.000291016	63	0.000287233
625	ethinylestradiol_8day_Middle	30	0.226038	119	0.190262	73	0.177258	56	0.148052	140	0.065062	42	0.0374084	116	0.0277343	9	0.0179218	69	0.0164088	6	0.014739	173	0.014707	53	0.0146783	18	0.0114392	98	0.00837886	160	0.00818402	107	0.00662538	59	0.00494379	134	0.00177906	109	0.0016907	118	0.000390768	14	0.000269818	36	0.00026808	151	0.00018942	68	0.000162212
626	ethinylestradiol_8day_High	30	0.227397	119	0.176203	73	0.171445	42	0.154775	56	0.10125	140	0.0476339	9	0.0214548	116	0.0167335	71	0.0154852	68	0.0132146	178	0.0119686	128	0.00839259	197	0.00599923	107	0.00485064	162	0.004838	69	0.00367968	156	0.00364714	36	0.0013868	150	0.00130482	63	0.00129721	8	0.00121564	57	0.00120499	118	0.000286093	14	0.000197542
627	ethinylestradiol_15day_Low	56	0.239385	30	0.200022	140	0.160745	73	0.130378	119	0.0732256	121	0.0590099	118	0.036146	116	0.0268867	128	0.0215184	111	0.0125991	161	0.010791	96	0.00722976	0	0.00720844	198	0.00536479	150	0.00195727	14	0.00029632	36	0.000294411	98	0.000272636	151	0.000208025	68	0.000178144	180	0.000175397	134	0.000167962	69	0.000162128	63	0.000160021
628	ethinylestradiol_15day_Middle	30	0.202331	56	0.163385	42	0.131728	73	0.107493	79	0.083252	140	0.0800988	119	0.0790375	121	0.0400893	75	0.0358351	122	0.0337452	128	0.0158589	53	0.0105659	116	0.00638117	151	0.00223032	125	0.00211884	16	0.00106724	118	0.000253231	14	0.000174852	36	0.000173726	98	0.000160877	68	0.000105119	180	0.000103498	150	0.000101157	134	9.91107e-05
629	ethinylestradiol_15day_High	30	0.184765	42	0.135882	79	0.135881	119	0.106883	73	0.0977717	56	0.0903476	140	0.0712621	75	0.0372888	122	0.0265318	156	0.0240799	198	0.0165739	116	0.015788	128	0.0132974	178	0.00832934	107	0.00668982	6	0.00585265	192	0.00582998	69	0.00504638	111	0.00170263	53	0.00167909	191	0.0016678	36	0.000965118	45	0.00087205	67	0.000852204
630	ethinylestradiol_29day_Low	30	0.166228	79	0.149876	140	0.140349	56	0.137672	73	0.137619	119	0.0844779	121	0.0450204	75	0.0408825	36	0.0192992	45	0.0177837	83	0.0164414	180	0.00967112	90	0.006899	20	0.00684091	134	0.00557803	116	0.004163	98	0.00157047	63	0.00148456	107	0.00146377	97	0.00146142	118	0.000327411	14	0.000226072	151	0.000158708	68	0.000135912
631	ethinylestradiol_29day_Middle	30	0.169939	79	0.167878	42	0.139042	73	0.129775	140	0.098882	119	0.0762168	56	0.0618418	121	0.0340315	172	0.0268203	75	0.0226643	162	0.0124245	80	0.0113647	90	0.0103646	173	0.00828479	118	0.00745685	134	0.00627631	176	0.00419016	128	0.00314065	109	0.00313063	91	0.0010966	13	0.00107124	14	0.00017089	36	0.000169789	98	0.000157231
632	ethinylestradiol_29day_High	79	0.201002	30	0.150576	42	0.147025	73	0.114354	119	0.0823911	140	0.0696117	56	0.0447782	75	0.0440397	57	0.0248673	16	0.0213165	198	0.0134976	125	0.0106613	45	0.00927052	121	0.0092639	173	0.00855436	80	0.0085476	32	0.0064146	9	0.00640726	36	0.00508882	144	0.00499291	6	0.00430688	37	0.00358651	191	0.00356045	193	0.00215793
633	ethionamide_4day_Low	170	0.25812	179	0.139869	135	0.125532	67	0.0897209	111	0.0647225	193	0.0431541	96	0.0396056	144	0.0359543	157	0.0358738	90	0.0253211	18	0.0252175	162	0.0217369	180	0.0182758	150	0.0182678	134	0.0146761	41	0.0143616	130	0.00729241	98	0.004132	139	0.00365856	118	0.000861436	14	0.000594807	36	0.000590976	151	0.000417571	68	0.000357591
634	ethionamide_4day_Middle	113	0.139732	31	0.130751	161	0.108319	1	0.0813687	170	0.0585929	67	0.0541925	135	0.0541466	150	0.0499909	0	0.0497226	139	0.0361353	80	0.0316934	118	0.0236092	169	0.0225616	121	0.0182159	180	0.0139584	155	0.0137897	174	0.0137118	130	0.0136704	138	0.0136491	179	0.0135966	151	0.00953542	162	0.00929775	13	0.00919142	144	0.00914495
635	ethionamide_4day_High	137	0.101083	189	0.0855858	146	0.0774967	94	0.0768238	170	0.0673908	182	0.0673902	113	0.0653758	148	0.0512157	184	0.0491965	42	0.0451526	43	0.0431308	125	0.0370702	56	0.0364201	179	0.0276408	17	0.0269607	156	0.0229544	135	0.018207	31	0.0155136	1	0.0121706	111	0.0101452	0	0.0101326	45	0.00946961	90	0.00812932	151	0.00614335
636	ethionamide_8day_Low	151	0.18095	149	0.180372	158	0.119617	45	0.0903898	14	0.0622149	36	0.0621989	68	0.0612266	180	0.0462694	155	0.0457102	134	0.031273	64	0.0299409	91	0.0159012	37	0.0156759	118	0.00358879	98	0.00227994	150	0.0014336	69	0.00135581	63	0.00133818	107	0.00111031	97	0.00108463	176	0.00102269	83	0.0010059	6	0.000954499	162	0.000951769
637	ethionamide_8day_Middle	113	0.213955	149	0.131607	91	0.103923	69	0.0834075	167	0.0692197	180	0.055865	192	0.0485413	32	0.0485064	144	0.0415963	45	0.0348546	57	0.0276776	107	0.0212082	176	0.0211677	6	0.0211362	97	0.0142979	14	0.00804308	150	0.00756065	134	0.00754725	78	0.00695063	132	0.00694505	118	0.00165774	36	0.00113727	98	0.00105315	151	0.000803569
638	ethionamide_8day_High	72	0.114698	23	0.0740773	41	0.0627293	148	0.0627267	94	0.0531694	56	0.0514026	189	0.050184	42	0.0501832	145	0.0424188	115	0.0412211	146	0.0412208	100	0.0376388	152	0.03704	125	0.0352521	187	0.0322609	113	0.0250992	57	0.0227079	50	0.0209204	88	0.016729	120	0.0155337	45	0.0131739	122	0.0119613	156	0.0101935	85	0.0101799
639	ethionamide_15day_Low	83	0.2271	176	0.155651	14	0.0972594	32	0.0956583	45	0.072088	51	0.060276	174	0.0481594	69	0.0368124	149	0.0366575	98	0.0256391	194	0.024391	36	0.0138739	97	0.0127754	2	0.0124843	197	0.0123763	58	0.0123448	19	0.0120233	118	0.00286214	151	0.00138739	68	0.00118811	180	0.00116979	150	0.00114333	134	0.0011202	63	0.00106723
640	ethionamide_15day_Middle	113	0.313761	121	0.141131	133	0.0682451	47	0.0638146	31	0.0591997	118	0.0556478	173	0.0547563	169	0.0545906	150	0.0413529	134	0.0322515	58	0.0319897	174	0.022929	68	0.0140923	17	0.0136779	180	0.00499279	91	0.00484065	2	0.00476535	14	0.000754352	36	0.000749493	98	0.000694059	151	0.000529576	69	0.000412736	63	0.00040737	149	0.000353583
641	ethionamide_15day_High	189	0.0855729	56	0.0753274	113	0.0701756	94	0.070169	42	0.0593309	137	0.0519136	76	0.0473516	184	0.0456404	92	0.0422213	11	0.0399368	65	0.0359532	34	0.0330959	98	0.032033	108	0.0308115	161	0.0291179	132	0.0290975	31	0.0268241	114	0.0239605	191	0.0199736	175	0.0193995	182	0.0182574	133	0.0176908	70	0.0165475	146	0.0165446
642	ethionamide_29day_Low	36	0.256747	68	0.144532	67	0.111635	130	0.0958428	150	0.0809398	45	0.0643664	101	0.0640839	155	0.0486143	118	0.0196998	193	0.016491	160	0.0164047	53	0.0163054	14	0.00263543	98	0.00242479	151	0.00185014	180	0.00155996	134	0.00149383	69	0.00144195	63	0.0014232	149	0.00123529	107	0.00118085	97	0.00115354	176	0.00108766	83	0.00106981
643	ethionamide_29day_Middle	113	0.152288	121	0.119826	150	0.103805	83	0.0764695	96	0.0709304	50	0.0599035	98	0.0551894	90	0.0547052	128	0.0546283	109	0.0437035	144	0.0382138	69	0.0331092	63	0.0331028	172	0.0328408	45	0.0111575	77	0.0109254	107	0.0058401	1	0.00576548	111	0.00573497	59	0.00565466	138	0.00559659	118	0.0013063	14	0.000901975	36	0.000896165
644	ethionine_4day_Low	35	0.291155	120	0.0896	36	0.0833445	55	0.0674138	14	0.0609578	193	0.05254	18	0.0525132	109	0.0450858	180	0.0380577	155	0.0377781	98	0.0309992	58	0.0301319	118	0.0241886	56	0.0227378	27	0.0225089	156	0.0154035	134	0.00816699	151	0.000869553	68	0.000744651	150	0.000716588	69	0.000677704	63	0.000668894	149	0.000580576	107	0.000554992
645	ethionine_4day_Middle	120	0.222037	35	0.166063	123	0.145538	7	0.0858314	45	0.078462	179	0.0616051	31	0.0504171	12	0.0392234	151	0.0226071	58	0.0187262	178	0.0150257	97	0.0113304	6	0.0094483	62	0.00941294	59	0.00940412	63	0.00763043	142	0.00749343	85	0.00567337	67	0.00565075	118	0.00417999	51	0.00384505	160	0.0037929	136	0.00375513	36	0.0021734
646	ethionine_4day_High	123	0.142346	120	0.131467	7	0.116053	54	0.0770662	35	0.0761616	11	0.0661924	171	0.0426182	12	0.0380994	148	0.0344546	45	0.0308738	179	0.0290291	87	0.0263032	74	0.0226694	31	0.0217792	73	0.0199523	68	0.0173168	17	0.0154209	90	0.0145641	125	0.0145161	2	0.0127368	149	0.00732372	100	0.00725859	55	0.00637446	156	0.00549744
647	ethionine_8day_Low	35	0.518813	68	0.248267	83	0.0996458	121	0.0375888	107	0.0256218	118	0.0153199	14	0.00204949	36	0.00203629	98	0.00188568	151	0.0014388	180	0.00121313	150	0.0011857	134	0.00116171	69	0.00112136	63	0.00110678	149	0.000960645	97	0.000897074	176	0.000845843	91	0.000799797	6	0.000789443	162	0.000787185	90	0.000785456	156	0.000783801	51	0.000750889
648	ethionine_8day_Middle	120	0.331903	35	0.215411	123	0.123093	7	0.116499	4	0.0659443	181	0.0242484	83	0.022128	121	0.0198769	116	0.0133099	98	0.0113255	176	0.0111405	101	0.00886834	107	0.0067574	118	0.00492418	36	0.00475835	69	0.00459553	62	0.00229682	47	0.00227863	86	0.00226131	14	0.000364708	151	0.000256035	68	0.000219258	180	0.000215877	150	0.000210995
649	ethionine_8day_High	120	0.199564	123	0.137901	35	0.128933	54	0.116598	7	0.112115	11	0.0695184	171	0.0571843	4	0.0347572	116	0.0191213	178	0.0179976	12	0.0168417	18	0.0146135	196	0.0123423	83	0.0112868	32	0.0101255	197	0.00901287	151	0.00797848	68	0.00571747	172	0.0034098	118	0.00251167	192	0.00228324	14	0.00130715	63	0.00122158	58	0.00116202
650	ethionine_15day_Low	35	0.531751	150	0.145061	151	0.118209	160	0.0723938	97	0.0637401	68	0.0189235	62	0.00941744	118	0.0021657	14	0.00149538	36	0.00148574	98	0.00137586	180	0.000885141	134	0.000847619	69	0.00081818	63	0.000807543	149	0.000700919	107	0.000670032	176	0.000617155	83	0.000607024	91	0.000583559	6	0.000576004	162	0.000574356	90	0.000573095	156	0.000571887
651	ethionine_15day_Middle	120	0.288824	35	0.25865	7	0.142258	4	0.0625097	97	0.0303315	46	0.0280629	107	0.0260245	155	0.0259953	160	0.0216244	51	0.0195292	16	0.0194257	176	0.0173905	118	0.0134501	36	0.0068214	69	0.00666175	22	0.00650654	14	0.00466835	151	0.00456178	134	0.00235807	1	0.00228601	111	0.00227391	80	0.0022301	98	0.000329048	68	0.000215005
652	ethionine_15day_High	120	0.189326	54	0.133089	35	0.131217	7	0.111534	123	0.0965382	11	0.0721748	171	0.0693617	4	0.0674833	46	0.0262616	12	0.0234518	1	0.0141154	111	0.0141102	151	0.0104188	45	0.00848441	90	0.00755754	97	0.00662876	139	0.00376827	172	0.00285053	36	0.002029	26	0.00188534	118	0.00116247	178	0.000987088	62	0.000979383	50	0.000955868
653	ethionine_29day_Low	35	0.443766	97	0.0983198	1	0.0907084	151	0.0685655	128	0.0605402	118	0.0469336	107	0.0456854	104	0.0452016	86	0.0227798	33	0.0225858	6	0.00800174	194	0.00788115	55	0.00775254	14	0.00124795	36	0.00123991	98	0.0011482	68	0.000750252	180	0.000738683	150	0.000721977	134	0.00070737	69	0.000682801	63	0.000673924	149	0.000584943	176	0.000515039
654	ethionine_29day_Middle	35	0.258152	120	0.231381	7	0.219906	151	0.0480275	4	0.0478086	46	0.0421066	176	0.0383748	178	0.0249602	45	0.0249589	63	0.0192933	55	0.0172686	155	0.0154137	134	0.00209204	13	0.00198893	118	0.000459512	14	0.000317285	36	0.000315241	98	0.000291925	68	0.000190748	180	0.000187807	150	0.000183559	69	0.000173599	149	0.000148719	107	0.000142166
655	ethionine_29day_High	120	0.143299	7	0.127292	54	0.114333	35	0.104426	4	0.0952788	171	0.0701288	123	0.0701259	11	0.0678432	133	0.0381195	46	0.0282174	60	0.0167722	156	0.0160549	16	0.0160163	57	0.0160158	155	0.0137662	176	0.0130099	167	0.0122215	45	0.0107111	149	0.00768146	180	0.00388595	63	0.00235495	1	0.00233286	197	0.00231647	111	0.00156636
656	etoposide_4day_Low	14	0.295368	68	0.231436	107	0.210056	98	0.107436	174	0.0634582	118	0.00501053	36	0.0034374	151	0.00242879	180	0.00204785	150	0.00200154	134	0.00196104	69	0.00189293	63	0.00186832	149	0.00162164	97	0.00151432	176	0.00142784	83	0.0014044	91	0.00135011	6	0.00133263	162	0.00132882	90	0.0013259	156	0.00132311	51	0.00126755	155	0.00126709
657	etoposide_4day_Middle	162	0.246078	101	0.134224	118	0.116554	14	0.1149	107	0.112863	45	0.112377	150	0.0466187	86	0.0228826	36	0.00366676	98	0.00339556	151	0.00259085	68	0.00221871	180	0.00218449	134	0.00209189	69	0.00201924	63	0.00199298	149	0.00172984	97	0.00161537	176	0.00152311	83	0.00149811	91	0.0014402	6	0.00142155	90	0.00141438	156	0.0014114
658	etoposide_4day_High	14	0.206917	116	0.205586	45	0.169389	18	0.108904	57	0.0845241	25	0.0728378	176	0.0249334	91	0.0128345	197	0.0125255	0	0.0124932	181	0.0124405	65	0.012349	44	0.0122254	118	0.00289664	36	0.0019872	98	0.00184022	151	0.00140411	68	0.00120243	180	0.00118389	150	0.00115711	134	0.0011337	69	0.00109432	63	0.0010801	149	0.000937486
659	etoposide_8day_Low	118	0.309839	6	0.197212	86	0.152932	151	0.0678082	68	0.0674441	156	0.0448965	69	0.0237332	97	0.0233381	111	0.0229547	14	0.00361023	36	0.00358698	98	0.00332168	180	0.00213696	150	0.00208863	134	0.00204638	63	0.00194962	149	0.0016922	107	0.00161763	176	0.00148997	83	0.00146551	91	0.00140886	162	0.00138665	90	0.0013836	51	0.00132271
660	etoposide_8day_Middle	86	0.345078	55	0.219985	91	0.15847	6	0.0645773	118	0.0388077	197	0.0325127	14	0.00519167	36	0.00515823	98	0.00477672	151	0.00364469	68	0.00312117	180	0.00307304	150	0.00300355	134	0.00294278	69	0.00284057	63	0.00280364	149	0.00243346	107	0.00232623	97	0.00227242	176	0.00214265	83	0.00210747	162	0.00199406	90	0.00198968	156	0.00198549
661	etoposide_8day_High	135	0.243258	86	0.171938	118	0.132079	45	0.115101	90	0.100966	147	0.0574666	150	0.0442536	158	0.0430187	18	0.0147895	31	0.0146023	14	0.00237174	36	0.00235646	98	0.00218217	151	0.00166502	68	0.00142586	180	0.00140387	134	0.00134436	69	0.00129767	63	0.0012808	149	0.00111169	107	0.0010627	97	0.00103812	176	0.000978836	83	0.000962768
662	etoposide_15day_Low	68	0.1807	6	0.135362	1	0.135313	149	0.0907668	63	0.0760093	111	0.0754925	97	0.0458873	85	0.0454105	98	0.0321484	91	0.0308354	51	0.0307763	37	0.0306101	180	0.016401	90	0.0158839	118	0.00358879	14	0.002478	36	0.00246204	151	0.00173962	150	0.0014336	134	0.00140459	69	0.00135581	107	0.00111031	176	0.00102269	83	0.0010059
663	etoposide_15day_Middle	176	0.227878	90	0.190021	149	0.152525	63	0.0772202	12	0.0570647	118	0.0423016	68	0.0396477	150	0.0395767	97	0.0391355	181	0.0383696	83	0.0201539	14	0.00313305	36	0.00311287	98	0.00288264	151	0.00219949	180	0.00185451	134	0.0017759	69	0.00171422	107	0.00140382	91	0.00122265	6	0.00120682	162	0.00120337	156	0.0011982	51	0.00114788
664	etoposide_15day_High	118	0.293307	63	0.136443	1	0.135885	85	0.0970106	86	0.0967817	98	0.041429	149	0.0399877	97	0.0398886	51	0.0396609	14	0.00319335	36	0.00317278	151	0.00224182	68	0.00191981	180	0.0018902	150	0.00184745	134	0.00181008	69	0.00174721	107	0.00143084	176	0.00131792	83	0.00129629	91	0.00124618	6	0.00123005	162	0.00122653	90	0.00122383
665	etoposide_29day_Low	118	0.380321	151	0.085831	13	0.084239	80	0.0841253	160	0.0840871	117	0.0626487	98	0.0448843	149	0.0433228	130	0.0215656	67	0.0214464	14	0.00345968	36	0.0034374	68	0.00207992	180	0.00204785	150	0.00200154	134	0.00196104	69	0.00189293	63	0.00186832	107	0.00155018	97	0.00151432	176	0.00142784	83	0.0014044	91	0.00135011	6	0.00133263
666	etoposide_29day_Middle	151	0.278188	167	0.100953	144	0.100845	155	0.0765952	193	0.0760323	118	0.0560633	14	0.0542019	97	0.0518671	91	0.05167	13	0.0510539	36	0.00412556	98	0.00382042	68	0.00249632	180	0.00245783	150	0.00240224	134	0.00235364	69	0.00227189	63	0.00224235	149	0.00194628	107	0.00186052	176	0.00171369	83	0.00168556	6	0.00159943	162	0.00159485
667	etoposide_29day_High	118	0.179661	45	0.115178	3	0.114681	176	0.104923	97	0.0945456	193	0.0941876	20	0.0731652	107	0.0633006	144	0.0524156	151	0.0324768	13	0.0212601	83	0.0111229	14	0.00172913	36	0.00171799	98	0.00159092	68	0.00103953	180	0.0010235	150	0.00100035	134	0.000980115	69	0.000946073	63	0.000933774	149	0.000810483	91	0.000674777	6	0.000666042
668	famotidine_4day_Low	37	0.324039	98	0.140896	151	0.124945	51	0.0625119	58	0.0621375	180	0.047694	144	0.046641	97	0.031906	80	0.0313218	5	0.0308954	118	0.0190933	14	0.0179483	36	0.00253784	68	0.00153561	150	0.00147774	134	0.00144784	69	0.00139755	63	0.00137938	149	0.00119726	107	0.0011445	176	0.00105418	83	0.00103687	91	0.000996791	6	0.000983886
669	famotidine_4day_Middle	118	0.278247	69	0.13058	107	0.130315	58	0.129704	174	0.0813985	180	0.0661426	36	0.0510788	156	0.0333029	86	0.0327437	14	0.00267796	98	0.00246392	151	0.00188	68	0.00160996	150	0.00154929	134	0.00151794	63	0.00144617	149	0.00125523	97	0.00117216	176	0.00110522	83	0.00108708	91	0.00104505	6	0.00103152	162	0.00102857	90	0.00102631
670	famotidine_4day_High	31	0.268059	6	0.170009	14	0.0868926	194	0.085229	36	0.0727852	181	0.0709138	180	0.0577536	80	0.0568582	13	0.0287503	16	0.0283646	9	0.0143907	118	0.00338649	98	0.00215142	151	0.00164156	68	0.00140577	150	0.00135279	134	0.00132542	69	0.00127938	63	0.00126275	149	0.00109602	107	0.00104773	97	0.00102349	176	0.000965042	83	0.0009492
671	famotidine_8day_Low	118	0.488783	63	0.198447	6	0.152575	37	0.0462348	139	0.0306335	9	0.0154816	14	0.00251557	36	0.00249936	98	0.0023145	151	0.001766	68	0.00151233	180	0.00148901	150	0.00145533	134	0.00142589	69	0.00137637	149	0.00117911	107	0.00112715	97	0.00110108	176	0.0010382	83	0.00102115	91	0.000981679	162	0.000966198	90	0.000964076	156	0.000962045
672	famotidine_8day_Middle	176	0.275598	107	0.165724	63	0.154898	118	0.0795985	111	0.0775613	151	0.0452558	165	0.0442621	36	0.0347938	160	0.0333425	139	0.0332078	14	0.012818	98	0.00167837	68	0.00109667	180	0.00107976	150	0.00105534	134	0.00103399	69	0.000998078	149	0.000855034	97	0.000798451	83	0.000740494	91	0.000711869	6	0.000702653	162	0.000700643	90	0.000699105
673	famotidine_8day_High	36	0.176404	98	0.161726	90	0.160434	111	0.131307	176	0.0879996	68	0.073952	150	0.0448953	151	0.0306913	144	0.0294346	134	0.0158649	172	0.0151015	185	0.0149706	118	0.00348471	14	0.00240613	180	0.00142423	69	0.00131649	63	0.00129937	149	0.00112781	107	0.00107811	97	0.00105318	83	0.000976729	91	0.000938972	6	0.000926816	162	0.000924165
674	famotidine_15day_Low	36	0.150508	37	0.147696	160	0.147285	83	0.0992999	14	0.0772925	118	0.0546945	68	0.0512631	130	0.049665	57	0.0491243	149	0.0263126	174	0.0254753	48	0.0246226	98	0.00372715	151	0.00284386	180	0.00239782	150	0.00234359	134	0.00229618	69	0.00221642	63	0.00218761	107	0.0018151	97	0.00177312	176	0.00167185	91	0.00158084	6	0.00156038
675	famotidine_15day_Middle	90	0.396343	118	0.280346	160	0.183034	14	0.00503416	36	0.00500173	98	0.00463179	151	0.00353412	68	0.00302648	180	0.00297981	150	0.00291242	134	0.00285349	69	0.00275439	63	0.00271858	149	0.00235963	107	0.00225565	97	0.00220348	176	0.00207764	83	0.00204353	91	0.00196454	6	0.00193911	162	0.00193356	156	0.00192525	51	0.0018444	155	0.00184373
676	famotidine_15day_High	56	0.217496	98	0.133566	162	0.132726	150	0.114156	96	0.085394	144	0.0474689	45	0.0382457	185	0.0380555	83	0.0289481	91	0.0289236	55	0.028603	139	0.0285068	192	0.01922	36	0.0109933	128	0.00990413	118	0.00226789	14	0.00156594	151	0.00109933	68	0.000941425	180	0.000926909	134	0.000887616	69	0.000856788	63	0.000845649	149	0.000733993
677	famotidine_29day_Low	149	0.370043	194	0.141289	90	0.0888968	85	0.088495	118	0.0744431	144	0.0707478	63	0.0366853	45	0.0360344	58	0.0181964	14	0.00291304	36	0.00289427	98	0.00268021	151	0.00204503	68	0.00175128	180	0.00172428	150	0.00168528	134	0.00165119	69	0.00159384	107	0.00130524	97	0.00127505	176	0.00120223	83	0.0011825	91	0.00113679	6	0.00112207
678	famotidine_29day_Middle	180	0.198158	98	0.179604	176	0.177952	45	0.118769	151	0.100401	13	0.0596568	139	0.0396503	107	0.021082	80	0.0203036	118	0.00471556	14	0.00325601	36	0.00323504	68	0.00195748	150	0.00188371	134	0.0018456	69	0.00178149	63	0.00175833	149	0.00152617	97	0.00142518	83	0.00132172	91	0.00127063	6	0.00125418	162	0.00125059	90	0.00124785
679	famotidine_29day_High	151	0.31951	36	0.177332	50	0.12738	96	0.11195	149	0.0647674	150	0.0491737	68	0.0333504	45	0.0326004	80	0.0164338	118	0.00381679	14	0.00263543	98	0.00242479	180	0.00155996	134	0.00149383	69	0.00144195	63	0.0014232	107	0.00118085	97	0.00115354	176	0.00108766	83	0.00106981	91	0.00102845	6	0.00101514	162	0.00101224	90	0.00101001
680	fenofibrate_4day_Low	0	0.431723	131	0.183121	51	0.0723115	173	0.0722031	86	0.0590271	172	0.0394965	25	0.032967	97	0.0200877	14	0.0141601	192	0.0133143	185	0.013287	36	0.00761543	174	0.00682189	169	0.00658844	118	0.00157104	98	0.000998072	151	0.000761541	68	0.000652154	180	0.000642098	150	0.000627576	134	0.000614879	69	0.000593523	63	0.000585807	149	0.00050846
681	fenofibrate_4day_Middle	191	0.266039	168	0.129332	104	0.128097	0	0.0998034	78	0.0936099	28	0.07267	77	0.0591283	136	0.0369631	31	0.0332794	87	0.0258773	114	0.00862335	51	0.00746439	37	0.00745069	175	0.00616595	36	0.00512939	111	0.00499409	165	0.0037269	118	0.00275913	178	0.00252867	69	0.0013434	14	0.000204354	98	0.000188021	151	0.000143462	68	0.000122855
682	fenofibrate_4day_High	191	0.229329	28	0.131043	168	0.115532	78	0.107769	104	0.0974258	77	0.0896667	154	0.0655232	87	0.0396663	0	0.0284807	157	0.0181104	136	0.0155286	66	0.0120722	118	0.0114144	111	0.00866841	40	0.00776236	57	0.00604516	27	0.00518579	151	0.00182462	150	0.00180695	116	0.00177203	194	0.000903375	192	0.000893617	14	0.000143046	36	0.000142124
683	fenofibrate_8day_Low	0	0.41946	131	0.267782	118	0.102244	172	0.0709304	83	0.0407524	180	0.0257537	80	0.0203812	68	0.0106069	121	0.00526975	101	0.00522701	55	0.00520701	165	0.00518334	14	0.000838186	36	0.000832787	98	0.000771192	151	0.000588429	150	0.000484917	134	0.000475106	69	0.000458605	63	0.000452642	149	0.000392878	107	0.000375565	97	0.000366879	176	0.000345926
684	fenofibrate_8day_Middle	191	0.197938	28	0.130219	168	0.12606	104	0.126057	0	0.0979587	131	0.0604298	78	0.0583436	77	0.0573043	154	0.0312558	87	0.0250129	55	0.0208663	180	0.0105194	18	0.0104532	121	0.00837868	134	0.00634823	107	0.00632771	193	0.00629013	147	0.00522978	150	0.00322513	185	0.00315886	194	0.0021333	90	0.00110795	80	0.00107783	118	0.00025033
685	fenofibrate_8day_High	28	0.180767	191	0.174645	154	0.0974315	168	0.095598	104	0.0955967	77	0.07415	78	0.068021	15	0.0490235	0	0.026371	87	0.0257429	61	0.018997	11	0.0140981	129	0.0104188	118	0.00933865	36	0.0080669	50	0.00797806	29	0.00552481	6	0.00494124	8	0.004915	165	0.00430531	149	0.00372422	1	0.00310094	173	0.00309089	111	0.00248475
686	fenofibrate_15day_Low	0	0.459755	131	0.286603	172	0.102949	14	0.0495562	36	0.0387373	45	0.0165037	145	0.0108533	168	0.0054724	77	0.00545978	118	0.00129923	98	0.000825396	151	0.000629787	68	0.000539325	180	0.000531009	150	0.000518999	134	0.000508499	69	0.000490838	63	0.000484456	149	0.000420491	107	0.000401961	97	0.000392665	176	0.00037024	83	0.000364162	91	0.000350085
687	fenofibrate_15day_Middle	191	0.192009	28	0.181148	104	0.110593	168	0.0922767	77	0.0807416	78	0.074634	154	0.0746318	15	0.0712397	87	0.0223964	46	0.0203669	176	0.0109016	80	0.00952175	66	0.00950042	98	0.00756646	69	0.00684604	83	0.00547325	172	0.0047772	2	0.00410336	36	0.00350407	45	0.00342786	96	0.00342505	194	0.00342471	97	0.00208461	13	0.00206256
688	fenofibrate_15day_High	191	0.153475	28	0.140104	154	0.091093	168	0.0876315	104	0.0782243	77	0.0757489	15	0.0747562	78	0.069312	61	0.0688144	0	0.0341771	11	0.0326777	87	0.0257487	66	0.019804	46	0.0153568	6	0.00646741	45	0.00448154	36	0.00354703	179	0.00347428	162	0.00300191	14	0.00206238	68	0.00153456	69	0.00153012	44	0.00149222	1	0.00102013
689	fenofibrate_29day_Low	0	0.295698	131	0.199375	46	0.0894282	16	0.0481604	118	0.0455055	178	0.0414255	96	0.041409	149	0.0380731	193	0.0379374	116	0.0345596	191	0.0344135	162	0.0208404	86	0.0172835	13	0.0138855	176	0.010546	130	0.00699165	14	0.00400717	134	0.00376014	101	0.0035563	36	0.000566602	98	0.000524695	151	0.000400349	68	0.000342843	180	0.000337556
690	fenofibrate_29day_Middle	191	0.18032	28	0.173546	104	0.0953931	15	0.0818509	168	0.0775478	77	0.0775464	154	0.062158	78	0.0566214	46	0.0400133	61	0.0363101	11	0.0227745	87	0.021546	50	0.0172434	130	0.0123291	118	0.00937888	68	0.00559999	162	0.00496242	116	0.00495734	178	0.00434053	29	0.00370241	180	0.00313744	0	0.00248402	13	0.0012555	45	0.000647726
691	fenofibrate_29day_High	28	0.162843	191	0.145364	15	0.0939102	104	0.0774291	154	0.0744292	168	0.0729346	61	0.0644381	77	0.0624437	78	0.0584465	11	0.0474573	46	0.0344762	66	0.0264757	87	0.0209851	194	0.0110131	151	0.0105479	193	0.0085108	98	0.0070694	1	0.00352685	197	0.00251709	63	0.0020428	162	0.00202988	2	0.00202211	147	0.00200822	67	0.00151281
692	fluphenazine_4day_Low	118	0.323247	18	0.244985	134	0.173193	150	0.124413	98	0.028141	14	0.00405093	36	0.00402484	151	0.00284386	68	0.00243537	180	0.00239782	69	0.00221642	63	0.00218761	149	0.00189877	107	0.0018151	97	0.00177312	176	0.00167185	83	0.00164441	91	0.00158084	6	0.00156038	162	0.00155591	90	0.0015525	156	0.00154923	51	0.00148417	155	0.00148363
693	fluphenazine_4day_Middle	18	0.235143	197	0.122898	180	0.103085	192	0.0922471	51	0.0822863	136	0.0817944	68	0.0520594	91	0.0517021	73	0.0511083	181	0.030952	126	0.030666	56	0.0106775	173	0.0106595	118	0.0024531	14	0.00169382	36	0.00168291	98	0.00155844	151	0.00118911	150	0.00097993	134	0.000960104	69	0.000926758	63	0.000914709	149	0.000793935	107	0.000758949
694	fluphenazine_4day_High	126	0.252116	56	0.196825	165	0.121969	140	0.0969928	89	0.0748445	83	0.0445128	18	0.0333407	150	0.0279698	176	0.0278936	118	0.0255992	51	0.0167907	116	0.016776	69	0.00856267	156	0.00848696	135	0.00836216	68	0.00581713	132	0.00555949	1	0.00293833	111	0.00292278	47	0.00287202	8	0.00282881	46	0.00282597	16	0.00280575	14	0.000459684
695	fluphenazine_8day_Low	96	0.259011	174	0.178235	118	0.149133	98	0.115439	14	0.0995141	97	0.0818689	55	0.0327755	161	0.0168261	36	0.00266071	151	0.00188	68	0.00160996	180	0.00158514	150	0.00154929	134	0.00151794	69	0.00146522	63	0.00144617	149	0.00125523	107	0.00119991	176	0.00110522	83	0.00108708	91	0.00104505	6	0.00103152	162	0.00102857	90	0.00102631
696	fluphenazine_8day_Middle	176	0.236439	1	0.221609	96	0.162571	86	0.103425	174	0.0742121	118	0.0476794	101	0.0299401	180	0.0161597	150	0.016127	69	0.0160503	160	0.0151978	14	0.00244154	36	0.00242581	98	0.00224639	151	0.00171402	68	0.00146782	134	0.00138393	63	0.00131849	149	0.00114441	107	0.00109398	97	0.00106867	83	0.000991101	91	0.000952789	6	0.000940454
697	fluphenazine_8day_High	56	0.28827	98	0.156155	96	0.139251	89	0.0795333	108	0.0629598	174	0.0597545	80	0.0497902	140	0.0430869	118	0.0239777	13	0.0133797	36	0.010481	155	0.0101363	87	0.00997269	83	0.00684645	1	0.00682414	111	0.00680555	67	0.00671802	6	0.00352336	130	0.00342526	32	0.00341602	29	0.00336559	14	0.000549501	151	0.000385765	68	0.000330354
698	fluphenazine_15day_Low	118	0.618468	37	0.112615	111	0.0849549	14	0.0324226	150	0.0304779	36	0.00458446	98	0.00424538	151	0.00323928	68	0.00277399	180	0.00273122	134	0.00261544	69	0.0025246	63	0.00249178	149	0.00216278	107	0.00206747	97	0.00201965	176	0.00190431	83	0.00187305	91	0.00180065	6	0.00177734	162	0.00177225	90	0.00176836	156	0.00176463	51	0.00169053
699	fluphenazine_15day_Middle	68	0.207897	98	0.183588	96	0.155245	118	0.134504	14	0.132595	69	0.0793316	36	0.00423145	151	0.00298985	180	0.00252091	150	0.0024639	134	0.00241405	63	0.00229991	149	0.00199624	107	0.00190827	97	0.00186414	176	0.00175768	83	0.00172882	91	0.00166199	6	0.00164048	162	0.00163579	90	0.00163219	156	0.00162875	51	0.00156036	155	0.00155979
700	fluphenazine_15day_High	98	0.276114	56	0.26526	25	0.127919	14	0.0702815	109	0.0690437	96	0.0495132	193	0.0297986	36	0.0212324	180	0.0205787	134	0.0107302	51	0.010404	0	0.0101651	118	0.00235686	151	0.00114246	68	0.000978358	150	0.000941487	69	0.0008904	63	0.000878824	149	0.000762789	107	0.000729175	97	0.00071231	176	0.000671631	83	0.000660605	91	0.000635069
701	fluphenazine_29day_Low	63	0.226741	172	0.211969	98	0.17126	97	0.0714854	118	0.059756	121	0.0569783	25	0.0428781	58	0.0427912	180	0.0295689	151	0.0157339	40	0.0141492	14	0.00233831	36	0.00232325	68	0.00140577	150	0.00135279	134	0.00132542	69	0.00127938	149	0.00109602	107	0.00104773	176	0.000965042	83	0.0009492	91	0.000912508	6	0.000900694	162	0.000898118
702	fluphenazine_29day_Middle	118	0.282812	98	0.215758	69	0.0835098	176	0.0831439	25	0.066316	47	0.0498141	62	0.0335458	55	0.0333132	20	0.033152	85	0.0170718	164	0.0167346	163	0.0165074	14	0.00272189	36	0.00270436	151	0.00191084	68	0.00163637	180	0.00161114	150	0.0015747	134	0.00154284	63	0.00146989	149	0.00127582	107	0.0012196	97	0.00119139	83	0.00110491
703	fluphenazine_29day_High	56	0.127354	197	0.12179	62	0.0831396	9	0.0719559	98	0.0671565	37	0.0610613	96	0.0610542	172	0.0610156	151	0.0503784	167	0.0499232	89	0.0442965	140	0.0442669	29	0.0277203	48	0.0276776	176	0.0114306	156	0.0114028	25	0.0112878	158	0.0111052	14	0.006443	97	0.00592742	13	0.00574784	47	0.0057288	80	0.0057177	165	0.00567028
704	flutamide_4day_Low	118	0.189775	176	0.18659	56	0.112045	37	0.0935811	122	0.0930834	68	0.0759772	167	0.0747607	45	0.0565699	36	0.0215873	70	0.0186646	14	0.00307499	98	0.00282922	151	0.00215873	180	0.00182014	150	0.00177898	134	0.00174299	69	0.00168245	63	0.00166058	149	0.00144132	107	0.00137781	97	0.00134594	83	0.00124824	91	0.00119999	6	0.00118445
705	flutamide_4day_Middle	161	0.310262	56	0.210844	98	0.0944819	51	0.064698	76	0.0585252	65	0.0527869	91	0.0413239	175	0.0409832	1	0.0296011	122	0.0235307	14	0.0185185	150	0.0122601	13	0.0119334	18	0.00605217	118	0.00140563	36	0.00096431	151	0.000681361	68	0.00058349	180	0.000574493	134	0.00055014	69	0.000531033	63	0.000524129	149	0.000454925	107	0.000434878
706	flutamide_4day_High	19	0.179785	161	0.125737	189	0.118692	175	0.104731	39	0.0960107	156	0.0699236	177	0.0628405	188	0.0523646	11	0.0401557	56	0.0332413	172	0.0262521	33	0.0244398	76	0.0209534	53	0.0157543	174	0.00705717	14	0.00552556	92	0.00525733	107	0.0036204	118	0.000419412	36	0.000287732	98	0.00026645	151	0.000203305	68	0.000174102	180	0.000171418
707	flutamide_8day_Low	68	0.273137	14	0.191115	69	0.126996	51	0.126371	116	0.0428579	167	0.0424124	139	0.0421305	164	0.0421212	150	0.0228521	118	0.00501053	36	0.0034374	98	0.00318316	151	0.00242879	180	0.00204785	134	0.00196104	63	0.00186832	149	0.00162164	107	0.00155018	97	0.00151432	176	0.00142784	83	0.0014044	91	0.00135011	6	0.00133263	162	0.00132882
708	flutamide_8day_Middle	56	0.445799	193	0.0997262	156	0.0856249	98	0.0765673	14	0.0624095	91	0.0524494	53	0.0475283	2	0.03341	51	0.0239893	96	0.0239305	118	0.0106196	162	0.00978255	176	0.00506484	62	0.00495336	36	0.000781468	151	0.000552168	68	0.000472855	180	0.000465564	150	0.000455035	134	0.000445829	69	0.000430344	63	0.000424749	149	0.000368667	107	0.000352421
709	flutamide_8day_High	19	0.200999	161	0.191508	56	0.138879	70	0.10529	65	0.0837986	177	0.0574339	98	0.0553944	57	0.0454879	51	0.0240712	68	0.0169867	2	0.0168633	8	0.0120133	135	0.0120069	132	0.00958645	1	0.00732275	180	0.00502013	91	0.00254749	178	0.00251982	53	0.0024562	118	0.000574951	14	0.000396994	36	0.000394436	151	0.0002787	150	0.000229673
710	flutamide_15day_Low	98	0.234231	68	0.204462	101	0.145515	14	0.118415	177	0.0870804	36	0.0458939	69	0.0448198	162	0.0299263	118	0.0179858	178	0.0152723	151	0.00168917	180	0.00142423	150	0.00139202	134	0.00136386	63	0.00129937	149	0.00112781	107	0.00107811	97	0.00105318	176	0.00099303	83	0.000976729	91	0.000938972	6	0.000926816	90	0.000922136	156	0.000920193
711	flutamide_15day_Middle	70	0.319145	56	0.125501	65	0.114043	98	0.097312	88	0.0883395	69	0.0657931	177	0.057001	57	0.0399252	80	0.0228934	97	0.0201522	2	0.00868528	180	0.0059785	134	0.00596663	14	0.00332211	36	0.00331906	155	0.00302248	111	0.00300606	96	0.00298718	119	0.00285916	118	0.000684712	151	0.000331905	68	0.000284231	150	0.000273519	63	0.000255314
712	flutamide_15day_High	70	0.184561	19	0.148807	65	0.095765	56	0.0900225	98	0.0889922	88	0.0807461	177	0.0795943	140	0.04269	161	0.0415735	153	0.0276871	11	0.0230779	66	0.0207659	154	0.0138464	69	0.0127927	53	0.00925832	158	0.00808526	196	0.00808438	86	0.00695396	16	0.005782	130	0.00465338	36	0.00134361	118	0.000277183	14	0.00019139	151	0.000134361
713	flutamide_29day_Low	69	0.218324	80	0.184033	1	0.167788	14	0.0861558	98	0.0525792	62	0.050783	68	0.035019	151	0.0186204	134	0.0182463	149	0.0179748	176	0.0178198	83	0.017801	109	0.01734	55	0.017191	117	0.0167553	118	0.00400776	36	0.00274946	180	0.00163801	150	0.00160096	63	0.00149441	107	0.00123994	97	0.00121126	91	0.00107991	6	0.00106593
714	flutamide_29day_Middle	56	0.291772	193	0.139363	69	0.113214	14	0.107087	37	0.0864443	96	0.0466903	67	0.0399348	59	0.0267635	53	0.0266732	156	0.0202931	51	0.0202755	98	0.0142598	128	0.0135761	22	0.0133729	118	0.00821611	149	0.00713945	36	0.00109207	151	0.000771631	68	0.000660794	180	0.000650605	150	0.000635891	134	0.000623026	63	0.000593568	107	0.000492493
715	flutamide_29day_High	56	0.190395	19	0.170905	65	0.0913167	70	0.0718641	140	0.0563355	177	0.0563249	161	0.050572	175	0.050502	197	0.0408558	98	0.0371925	51	0.0214789	80	0.0194863	169	0.0194341	118	0.0179437	172	0.0175575	193	0.0136676	173	0.0117372	151	0.00993569	178	0.00981276	68	0.0079613	150	0.007954	128	0.00786361	109	0.00590281	63	0.0021159
716	furosemide_4day_Low	155	0.20885	107	0.190224	18	0.132829	97	0.0957816	25	0.0763335	118	0.0611837	14	0.0597792	173	0.0385988	86	0.0383081	68	0.0207656	36	0.00311287	98	0.00288264	151	0.00219949	180	0.00185451	150	0.00181257	134	0.0017759	69	0.00171422	63	0.00169193	149	0.00146854	176	0.00129304	83	0.00127181	91	0.00122265	6	0.00120682	162	0.00120337
717	furosemide_4day_Middle	18	0.195356	155	0.182702	31	0.117224	118	0.107072	68	0.105246	150	0.0922033	14	0.0281434	134	0.0272095	6	0.0268179	96	0.0266161	125	0.0261264	151	0.0145073	36	0.00214213	98	0.00198369	180	0.00127618	69	0.00117964	63	0.0011643	149	0.00101057	107	0.000966042	97	0.000943699	176	0.000889805	83	0.000875198	91	0.000841367	162	0.000828099
718	furosemide_4day_High	102	0.176318	31	0.111953	165	0.0814553	52	0.0712029	25	0.0679503	122	0.0644928	155	0.0578409	126	0.050868	83	0.0443021	185	0.0407932	16	0.0407267	96	0.0340669	116	0.0307007	63	0.0240358	64	0.0237484	69	0.0172592	98	0.0140787	6	0.0137778	101	0.0102886	151	0.00378521	156	0.00360542	57	0.00343147	118	0.000814708	14	0.000562542
719	furosemide_8day_Low	91	0.61578	68	0.10012	51	0.0988617	151	0.0360618	118	0.00776176	14	0.00535936	36	0.00532484	98	0.004931	180	0.0031723	150	0.00310056	134	0.00303783	69	0.00293232	63	0.00289419	149	0.00251206	107	0.00240136	97	0.00234582	176	0.00221185	83	0.00217554	6	0.00206437	162	0.00205846	90	0.00205394	156	0.00204962	155	0.00196283	1	0.00195795
720	furosemide_8day_Middle	96	0.137783	14	0.129128	25	0.127919	185	0.108203	98	0.0799592	101	0.0689949	91	0.0594815	128	0.0593314	181	0.0591609	22	0.0590306	83	0.0300838	118	0.0219723	27	0.0197656	36	0.00161689	151	0.00114246	68	0.000978358	180	0.000963272	150	0.000941487	134	0.000922439	69	0.0008904	63	0.000878824	149	0.000762789	107	0.000729175	97	0.00071231
721	furosemide_8day_High	96	0.0952712	58	0.0951843	27	0.0950297	130	0.0805656	14	0.066924	101	0.0659661	18	0.0659657	116	0.0588162	167	0.0586601	138	0.0513254	25	0.0441197	180	0.037224	59	0.0294993	13	0.0294985	121	0.0222196	29	0.022023	51	0.0150466	172	0.0149051	189	0.0146462	181	0.00753552	118	0.00175457	36	0.0012037	98	0.00111467	151	0.000850506
722	furosemide_15day_Low	128	0.220932	118	0.176764	149	0.148382	36	0.10168	116	0.0990099	25	0.0742827	101	0.0740898	14	0.00405093	98	0.00372715	151	0.00284386	68	0.00243537	180	0.00239782	150	0.00234359	134	0.00229618	69	0.00221642	63	0.00218761	107	0.0018151	97	0.00177312	176	0.00167185	83	0.00164441	91	0.00158084	6	0.00156038	162	0.00155591	90	0.0015525
723	furosemide_15day_Middle	118	0.283111	162	0.148082	128	0.147872	62	0.118377	130	0.0887914	98	0.0463898	68	0.0456112	111	0.0302383	20	0.0297373	14	0.00244154	36	0.00242581	151	0.00171402	180	0.00144519	150	0.0014125	134	0.00138393	69	0.00133586	63	0.00131849	149	0.00114441	107	0.00109398	97	0.00106867	176	0.00100764	83	0.000991101	91	0.000952789	6	0.000940454
724	furosemide_15day_High	135	0.152859	181	0.145327	193	0.114831	25	0.0919564	144	0.0842226	150	0.0694561	176	0.069246	37	0.0691023	69	0.0541445	128	0.0385571	62	0.0308869	1	0.0157347	139	0.015429	118	0.00947086	98	0.00880164	14	0.00126701	36	0.00125884	151	0.000889473	68	0.000761709	180	0.000749964	134	0.000718173	63	0.000684216	149	0.000593876	107	0.000567706
725	furosemide_29day_Low	90	0.320773	6	0.129128	36	0.109983	194	0.0649033	25	0.0647918	58	0.0646604	98	0.0458401	51	0.0438837	118	0.0264118	107	0.0228778	162	0.0226517	14	0.00353336	151	0.00248051	68	0.00212421	180	0.00209146	150	0.00204416	134	0.0020028	69	0.00193324	63	0.0019081	149	0.00165617	97	0.00154657	176	0.00145825	83	0.00143431	91	0.00137886
726	furosemide_29day_Middle	62	0.223718	68	0.197433	116	0.168393	107	0.0854927	51	0.0573074	167	0.0565654	14	0.0324226	194	0.0291399	160	0.0287218	118	0.00668255	36	0.00458446	98	0.00424538	151	0.00323928	180	0.00273122	150	0.00266945	134	0.00261544	69	0.0025246	63	0.00249178	149	0.00216278	97	0.00201965	176	0.00190431	83	0.00187305	91	0.00180065	6	0.00177734
727	furosemide_29day_High	62	0.374215	36	0.146635	101	0.0727425	180	0.0614537	51	0.0610026	58	0.0607094	111	0.0488789	178	0.0368029	63	0.025188	90	0.0248744	109	0.0245866	52	0.0120783	118	0.00289664	14	0.00200008	98	0.00184022	151	0.00140411	68	0.00120243	150	0.00115711	134	0.0011337	69	0.00109432	149	0.000937486	107	0.000896174	97	0.000875447	176	0.000825451
728	gemfibrozil_4day_Low	0	0.214193	163	0.175485	31	0.150974	118	0.106121	178	0.105464	168	0.098302	69	0.0389205	162	0.0247885	4	0.0210627	128	0.0177198	180	0.0108724	173	0.00717365	13	0.00715935	51	0.0037226	18	0.00363097	14	0.000582283	36	0.000578532	98	0.000535743	151	0.000408778	68	0.000350062	150	0.000336869	134	0.000330053	63	0.000314448	149	0.00027293
729	gemfibrozil_4day_Middle	0	0.221786	163	0.157666	191	0.11088	168	0.0960985	31	0.0887318	14	0.0546012	118	0.0350781	69	0.0322465	67	0.0320932	128	0.027218	83	0.0247989	55	0.0247088	56	0.0222829	178	0.0173741	65	0.0123768	180	0.0100951	169	0.00987232	13	0.00748874	63	0.00268402	182	0.00247427	36	0.000406096	98	0.00037606	151	0.000286938	68	0.000245723
730	gemfibrozil_4day_High	191	0.173282	0	0.164199	163	0.139836	168	0.136805	31	0.0517077	156	0.0411324	178	0.0395969	104	0.0380114	78	0.0334482	113	0.0304198	87	0.0288944	89	0.0243417	118	0.0201233	143	0.0167226	196	0.0152119	162	0.0122556	180	0.00622867	14	0.00481173	192	0.00461511	36	0.00329026	197	0.00309915	69	0.00165783	63	0.00165603	1	0.00161198
731	gemfibrozil_8day_Low	0	0.290103	163	0.252077	168	0.168073	178	0.13566	151	0.0274189	128	0.0272372	83	0.0218651	101	0.0217767	118	0.0142029	55	0.0109247	36	0.00586746	174	0.00553848	68	0.00298068	155	0.00287502	19	0.00273601	14	0.000449717	98	0.000413772	180	0.000266195	150	0.000260175	134	0.000254911	69	0.000246058	63	0.000242859	149	0.000210793	107	0.000201504
732	gemfibrozil_8day_Middle	0	0.245753	163	0.210901	168	0.19787	191	0.106559	178	0.0479458	56	0.0327115	151	0.0263425	193	0.0218242	65	0.0217942	138	0.0152829	55	0.0131115	8	0.0130904	13	0.0109578	59	0.00660977	45	0.00446241	174	0.00444273	14	0.00253484	98	0.00250601	68	0.00239098	128	0.0022816	96	0.00227929	118	0.000522451	36	0.00035842	180	0.00021353
733	gemfibrozil_8day_High	0	0.196767	168	0.185156	163	0.173576	191	0.138874	56	0.059584	156	0.0463889	178	0.0414129	78	0.0363785	150	0.0216477	118	0.0202332	101	0.0198934	65	0.0132645	98	0.0118234	83	0.0100293	62	0.00503333	55	0.00500988	151	0.00349855	51	0.00175349	125	0.00167069	199	0.00165802	14	0.000274278	36	0.000272512	68	0.000164893	180	0.00016235
734	gemfibrozil_15day_Low	0	0.248367	163	0.213491	168	0.169417	178	0.0882986	191	0.0742829	162	0.0488763	87	0.0394731	155	0.0210246	180	0.0187911	116	0.0140511	58	0.014007	144	0.0139916	118	0.0121596	68	0.00487227	156	0.00478804	69	0.00253106	91	0.00247065	14	0.000385018	36	0.000382538	98	0.000354245	151	0.000270293	150	0.000222745	134	0.000218239	63	0.00020792
735	gemfibrozil_15day_Middle	0	0.23539	163	0.187004	191	0.163906	168	0.140794	87	0.0651553	178	0.042132	149	0.0400827	46	0.0294564	162	0.0232451	156	0.0169414	118	0.01101	18	0.0105779	180	0.00861041	109	0.0084875	151	0.00654778	3	0.00211124	14	0.000348616	36	0.000346371	98	0.000320752	68	0.000209584	150	0.000201686	134	0.000197605	69	0.000190742	63	0.000188262
736	gemfibrozil_15day_High	0	0.232749	168	0.198053	163	0.156786	191	0.155147	87	0.0478767	151	0.0381485	46	0.0363391	162	0.0281598	65	0.028095	178	0.0231916	90	0.0100066	182	0.00990899	134	0.00840658	56	0.00502668	14	0.00357437	83	0.0034117	62	0.00337475	109	0.00171581	47	0.00171082	20	0.00168486	118	0.000396571	36	0.000272062	98	0.00025194	68	0.000164621
737	gemfibrozil_29day_Low	0	0.319903	163	0.291592	191	0.0878259	46	0.0721722	118	0.0540516	178	0.037789	109	0.0377467	36	0.0224632	168	0.0157141	37	0.0126965	98	0.00988419	156	0.00960451	13	0.00639619	14	0.0036554	172	0.003265	75	0.00315433	151	0.000365204	68	0.000312747	180	0.000307924	150	0.00030096	134	0.000294871	69	0.000284629	63	0.000280929	149	0.000243837
738	gemfibrozil_29day_Middle	0	0.247852	191	0.234284	163	0.162191	168	0.119407	46	0.0991531	151	0.0363016	14	0.0296556	97	0.0249406	130	0.0113395	13	0.00684775	77	0.00677953	150	0.00472113	118	0.00279373	162	0.002396	86	0.00231734	36	0.000371337	98	0.000343872	68	0.000224691	180	0.000221226	134	0.000211848	69	0.00020449	63	0.000201832	149	0.000175183	107	0.000167463
739	gemfibrozil_29day_High	0	0.183499	163	0.183445	191	0.149945	168	0.130542	46	0.088225	104	0.0458763	178	0.0424248	50	0.0370747	20	0.0212025	118	0.0145342	150	0.0125159	51	0.01069	155	0.0106899	149	0.00895614	13	0.00888974	131	0.00883692	121	0.00713137	53	0.00710207	156	0.0054033	70	0.00530399	192	0.00359207	80	0.00358875	11	0.00177723	78	0.00177713
740	gentamicin_4day_Low	162	0.176632	138	0.162649	31	0.135499	118	0.124936	14	0.083368	180	0.0824525	91	0.027917	45	0.0277518	32	0.0274675	144	0.0274447	135	0.0272904	36	0.0157498	150	0.0148187	130	0.0139844	98	0.00206415	151	0.00157497	68	0.00134875	134	0.00127166	69	0.00122749	63	0.00121153	149	0.00105157	107	0.00100523	97	0.000981978	176	0.000925898
741	gentamicin_4day_Middle	14	0.213817	91	0.153775	45	0.141861	180	0.107088	194	0.106495	37	0.082976	59	0.0475544	151	0.0249115	149	0.0244558	6	0.0242927	69	0.0128388	13	0.0122425	118	0.00282846	36	0.00194042	98	0.0017969	68	0.00117412	150	0.00112987	134	0.00110701	63	0.00105467	107	0.000875078	97	0.000854839	176	0.00080602	83	0.000792788	162	0.000750123
742	gentamicin_4day_High	155	0.150878	45	0.135774	18	0.0980344	149	0.0908374	91	0.0832184	1	0.0831874	85	0.0830376	128	0.0755823	116	0.0305014	194	0.0304443	192	0.0228381	138	0.0227854	121	0.015367	31	0.0152044	179	0.0151767	65	0.00770511	89	0.00764064	118	0.00180736	14	0.00124795	36	0.00123991	98	0.0011482	151	0.000876093	68	0.000750252	180	0.000738683
743	gentamicin_8day_Low	36	0.203459	63	0.161921	111	0.161228	150	0.142033	151	0.0623792	14	0.0433529	91	0.0413278	118	0.0248258	97	0.0214696	155	0.0212322	37	0.02101	113	0.0203166	98	0.00305573	68	0.00199666	180	0.00196587	134	0.00188254	69	0.00181715	149	0.00155672	107	0.00148812	176	0.00137068	83	0.00134818	6	0.00127929	162	0.00127563	90	0.00127283
744	gentamicin_8day_Middle	150	0.173149	59	0.172549	85	0.161797	14	0.0878431	151	0.076554	68	0.076374	98	0.0554286	156	0.0437117	118	0.0348569	192	0.0326651	134	0.0225263	121	0.011222	130	0.0111262	36	0.00177343	180	0.00105653	69	0.000976605	63	0.000963908	149	0.000836638	107	0.00079977	97	0.000781273	176	0.000736655	83	0.000724562	91	0.000696554	6	0.000687536
745	gentamicin_8day_High	45	0.202772	27	0.18109	118	0.130271	59	0.106856	91	0.0964742	62	0.0749781	14	0.0549799	86	0.0535205	194	0.0217952	151	0.0118825	68	0.0117044	13	0.0110699	36	0.00175456	98	0.00162479	180	0.00104529	150	0.00102165	134	0.00100098	69	0.000966211	63	0.000953649	149	0.000827734	107	0.000791259	97	0.000772958	176	0.000728815	83	0.000716851
746	gentamicin_15day_Low	63	0.178439	36	0.166727	178	0.139984	130	0.114416	155	0.102086	13	0.101825	86	0.0383586	6	0.0261386	96	0.0259419	78	0.025425	51	0.0134345	55	0.0130544	118	0.00304338	14	0.0021014	98	0.00193344	151	0.00147524	68	0.00126334	180	0.00124386	150	0.00121573	134	0.00119113	69	0.00114976	149	0.000984978	107	0.000941573	97	0.000919796
747	gentamicin_15day_Middle	32	0.194278	134	0.154083	176	0.133406	14	0.103776	46	0.102287	151	0.0828548	36	0.0629322	107	0.0518	56	0.0310939	91	0.0210774	118	0.0126613	185	0.0105387	98	0.00155844	68	0.00101831	180	0.00100261	150	0.00097993	69	0.000926758	63	0.000914709	149	0.000793935	97	0.000741396	83	0.00068758	6	0.000652443	162	0.000650577	90	0.000649148
748	gentamicin_15day_High	45	0.150325	167	0.133552	130	0.12244	155	0.0836894	80	0.0835444	185	0.0779748	138	0.0446184	118	0.034676	14	0.0287059	149	0.0282161	117	0.0278098	97	0.0226307	116	0.0225354	135	0.0223294	136	0.0222971	107	0.0170835	59	0.0113371	101	0.0113066	18	0.0113063	67	0.0112724	156	0.0059094	181	0.00573497	36	0.000916084	98	0.000848328
749	gentamicin_29day_Low	176	0.292153	162	0.127453	128	0.114607	118	0.10436	14	0.0907535	111	0.0640196	160	0.0510743	36	0.027417	90	0.0261345	85	0.0131801	192	0.0131276	130	0.0130989	144	0.0130422	98	0.00193344	151	0.00147524	68	0.00126334	180	0.00124386	150	0.00121573	134	0.00119113	69	0.00114976	63	0.00113481	149	0.000984978	107	0.000941573	97	0.000919796
750	gentamicin_29day_Middle	32	0.164246	27	0.147714	128	0.139795	167	0.13147	160	0.0904626	118	0.0757649	111	0.0660461	180	0.0418022	124	0.0410628	6	0.0251222	0	0.024897	172	0.0167383	14	0.0013605	36	0.00135174	98	0.00125176	151	0.000955111	68	0.000817919	150	0.000787095	134	0.00077117	69	0.000744385	63	0.000734708	149	0.000637701	107	0.000609599	97	0.0005955
751	gentamicin_29day_High	167	0.212947	47	0.102301	130	0.0980348	32	0.0980229	173	0.0810528	20	0.0681858	14	0.0645468	27	0.0511376	149	0.0471474	128	0.0470269	96	0.0299982	78	0.0298245	118	0.0137909	69	0.0131545	111	0.0130022	90	0.00452668	178	0.00448239	138	0.0043818	36	0.000701645	98	0.00064975	151	0.000495767	68	0.000424556	180	0.000418009	150	0.000408555
752	glibenclamide_4day_Low	14	0.141412	63	0.140445	107	0.127587	85	0.101832	18	0.101756	68	0.0899154	162	0.0894592	1	0.0514261	118	0.0410371	111	0.0260258	36	0.0147525	98	0.014598	69	0.0138143	151	0.00147524	180	0.00124386	150	0.00121573	134	0.00119113	149	0.000984978	97	0.000919796	176	0.000867267	83	0.00085303	91	0.000820055	6	0.000809439	90	0.000805351
753	glibenclamide_4day_Middle	162	0.247583	98	0.152859	36	0.0982021	68	0.0973098	83	0.0968657	14	0.0845107	118	0.0444119	134	0.0424073	109	0.0279565	149	0.0147721	176	0.0146447	37	0.0143868	62	0.0143223	151	0.00159656	180	0.00134615	150	0.00131571	69	0.00124431	63	0.00122814	107	0.001019	97	0.000995437	91	0.000887494	6	0.000876004	90	0.00087158	156	0.000869744
754	glibenclamide_4day_High	14	0.282698	118	0.22915	2	0.168191	91	0.113034	151	0.0588561	98	0.0320538	36	0.00458446	68	0.00277399	180	0.00273122	150	0.00266945	134	0.00261544	69	0.0025246	63	0.00249178	149	0.00216278	107	0.00206747	97	0.00201965	176	0.00190431	83	0.00187305	6	0.00177734	162	0.00177225	90	0.00176836	156	0.00176463	51	0.00169053	155	0.00168991
755	glibenclamide_8day_Low	150	0.304839	156	0.187695	91	0.164448	87	0.0933735	18	0.0473619	162	0.0247608	194	0.0243918	25	0.02427	130	0.0240756	118	0.00559369	14	0.00386234	36	0.00383746	98	0.00355364	151	0.00271147	68	0.002322	180	0.00228619	134	0.00218928	69	0.00211324	63	0.00208577	149	0.00181037	107	0.00173059	97	0.00169057	176	0.00159402	83	0.00156785
756	glibenclamide_8day_Middle	150	0.257579	109	0.171202	36	0.152573	98	0.109724	90	0.0652378	130	0.064614	22	0.042989	118	0.0264118	58	0.0220713	14	0.00353336	151	0.00248051	68	0.00212421	180	0.00209146	134	0.0020028	69	0.00193324	63	0.0019081	149	0.00165617	107	0.00158319	97	0.00154657	176	0.00145825	83	0.00143431	91	0.00137886	6	0.00136101	162	0.00135712
757	glibenclamide_8day_High	36	0.241409	134	0.150747	151	0.0913449	18	0.075189	14	0.0622149	51	0.0606447	58	0.0602816	180	0.0462694	1	0.0457079	83	0.0308743	101	0.0303873	107	0.0160445	47	0.0154821	34	0.0151692	118	0.00358879	98	0.00227994	68	0.00148974	150	0.0014336	69	0.00135581	63	0.00133818	149	0.0011615	97	0.00108463	176	0.00102269	91	0.000967018
758	glibenclamide_15day_Low	36	0.310477	51	0.196349	118	0.0901078	155	0.0851152	25	0.0846112	63	0.0581086	47	0.056637	14	0.00461418	98	0.00424538	151	0.00323928	68	0.00277399	180	0.00273122	150	0.00266945	134	0.00261544	69	0.0025246	149	0.00216278	107	0.00206747	97	0.00201965	176	0.00190431	83	0.00187305	91	0.00180065	6	0.00177734	162	0.00177225	90	0.00176836
759	glibenclamide_15day_Middle	118	0.296918	85	0.209354	36	0.10769	58	0.0841628	101	0.0841266	69	0.0435941	176	0.043129	98	0.0240337	134	0.0228116	14	0.00345968	151	0.00242879	68	0.00207992	180	0.00204785	150	0.00200154	63	0.00186832	149	0.00162164	107	0.00155018	97	0.00151432	83	0.0014044	91	0.00135011	6	0.00133263	162	0.00132882	90	0.0013259	156	0.00132311
760	glibenclamide_15day_High	25	0.167694	128	0.146985	180	0.106301	149	0.105874	22	0.104644	118	0.0675622	155	0.0638188	150	0.0437027	51	0.0429687	13	0.0425379	32	0.0215074	14	0.00345968	36	0.0034374	98	0.00318316	151	0.00242879	68	0.00207992	134	0.00196104	69	0.00189293	63	0.00186832	107	0.00155018	97	0.00151432	176	0.00142784	83	0.0014044	91	0.00135011
761	glibenclamide_29day_Low	96	0.228143	6	0.167736	25	0.152253	193	0.121865	2	0.106855	14	0.0631581	162	0.0312875	22	0.0306059	68	0.016673	172	0.0157883	118	0.0036432	36	0.00249936	98	0.0023145	151	0.001766	180	0.00148901	150	0.00145533	134	0.00142589	69	0.00137637	63	0.00135847	149	0.00117911	107	0.00112715	97	0.00110108	176	0.0010382	83	0.00102115
762	glibenclamide_29day_Middle	96	0.284769	56	0.148317	2	0.102867	172	0.080052	118	0.0709446	14	0.070099	91	0.0462112	53	0.0457774	98	0.0244731	37	0.0233022	109	0.023189	185	0.0231056	1	0.0120579	36	0.00187424	151	0.0013243	68	0.00113408	180	0.00111659	150	0.00109134	134	0.00106926	69	0.00103212	63	0.0010187	149	0.000884196	107	0.000845232	97	0.000825683
763	glibenclamide_29day_High	176	0.31201	56	0.189483	2	0.122812	192	0.10045	91	0.0785319	68	0.0678049	150	0.0344151	173	0.0227234	193	0.0226575	118	0.00267125	14	0.00184445	36	0.00183257	98	0.00169703	151	0.00129486	180	0.00109176	134	0.00104548	69	0.00100917	63	0.000996053	149	0.000864539	107	0.000826441	97	0.000807327	83	0.000748725	6	0.000710464	162	0.000708432
764	griseofulvin_4day_Low	69	0.315728	118	0.195252	45	0.126799	36	0.0677358	107	0.0649038	156	0.0645631	164	0.0319191	14	0.00519167	98	0.00477672	151	0.00364469	68	0.00312117	180	0.00307304	150	0.00300355	134	0.00294278	63	0.00280364	149	0.00243346	97	0.00227242	176	0.00214265	83	0.00210747	91	0.00202601	6	0.00199978	162	0.00199406	90	0.00198968	51	0.00190211
765	griseofulvin_4day_Middle	156	0.306606	68	0.112559	176	0.112124	1	0.0842217	2	0.0840489	69	0.0568478	80	0.0560681	162	0.0425753	121	0.0283934	193	0.028325	96	0.0145689	25	0.0144892	118	0.00333943	14	0.00230582	36	0.00229097	98	0.00212152	151	0.00161875	180	0.00136486	150	0.00133399	134	0.001307	63	0.0012452	149	0.00108079	107	0.00103317	97	0.00100927
766	griseofulvin_4day_High	156	0.565204	80	0.103061	48	0.0770719	14	0.0662635	167	0.0645727	51	0.0392609	63	0.0268034	118	0.00308242	36	0.00211465	98	0.00195825	151	0.00149417	68	0.00127954	180	0.00125981	150	0.00123132	134	0.00120641	69	0.00116451	149	0.000997612	107	0.000953651	97	0.000931594	176	0.000878392	83	0.000863972	91	0.000830574	6	0.000819822	162	0.000817476
767	griseofulvin_8day_Low	80	0.380996	86	0.280799	63	0.081857	185	0.0606957	138	0.0406232	78	0.0401832	149	0.0215726	118	0.00480995	14	0.00332119	36	0.00329979	98	0.00305573	151	0.00233156	68	0.00199666	180	0.00196587	150	0.00192141	134	0.00188254	69	0.00181715	107	0.00148812	97	0.0014537	176	0.00137068	83	0.00134818	91	0.00129607	6	0.00127929	162	0.00127563
768	griseofulvin_8day_Middle	156	0.343343	64	0.122188	36	0.0772664	107	0.0506428	6	0.0503881	192	0.0497203	167	0.0496605	118	0.0302807	134	0.02671	128	0.025621	25	0.025455	18	0.0252606	31	0.0249408	14	0.00405093	98	0.00372715	151	0.00284386	68	0.00243537	180	0.00239782	150	0.00234359	69	0.00221642	63	0.00218761	149	0.00189877	97	0.00177312	176	0.00167185
769	griseofulvin_8day_High	48	0.192809	156	0.16578	98	0.120711	171	0.0826552	162	0.0740061	178	0.0739093	107	0.0373929	176	0.0373391	13	0.0370789	180	0.0284343	174	0.027932	18	0.0278513	161	0.0187458	41	0.0184132	134	0.0100408	53	0.00942171	118	0.00220545	14	0.00152283	36	0.00151302	151	0.00106906	68	0.000915505	150	0.000881002	69	0.000833198	63	0.000822365
770	griseofulvin_15day_Low	156	0.242639	118	0.124918	165	0.121222	172	0.104233	1	0.0873118	98	0.0716467	36	0.0546039	107	0.0357891	97	0.0357594	14	0.020116	150	0.0189094	91	0.0183704	151	0.00200975	68	0.00172107	180	0.00169453	134	0.0016227	69	0.00156634	63	0.00154597	149	0.00134185	176	0.00118149	83	0.0011621	6	0.00110271	162	0.00109956	90	0.00109714
771	griseofulvin_15day_Middle	156	0.307678	97	0.23957	150	0.160254	96	0.0687626	65	0.057122	22	0.0570573	87	0.0342354	197	0.0118135	157	0.0114526	118	0.00273199	14	0.00188639	36	0.00187424	98	0.00173562	151	0.0013243	68	0.00113408	180	0.00111659	134	0.00106926	69	0.00103212	63	0.0010187	149	0.000884196	107	0.000845232	176	0.000778529	83	0.000765749	91	0.000736148
772	griseofulvin_15day_High	156	0.264549	48	0.175995	107	0.121749	174	0.110416	167	0.0773316	98	0.0566474	161	0.0554368	51	0.0226559	102	0.022064	151	0.0122744	63	0.0119789	91	0.0117057	87	0.0111186	118	0.00264188	14	0.00182418	36	0.00181242	68	0.00109667	180	0.00107976	150	0.00105534	134	0.00103399	69	0.000998078	149	0.000855034	97	0.000798451	176	0.000752852
773	griseofulvin_29day_Low	118	0.245001	197	0.140894	89	0.140429	192	0.120827	14	0.103401	69	0.0818807	151	0.0423633	178	0.0410963	36	0.00329979	98	0.00305573	68	0.00199666	180	0.00196587	150	0.00192141	134	0.00188254	63	0.00179353	149	0.00155672	107	0.00148812	97	0.0014537	176	0.00137068	83	0.00134818	91	0.00129607	6	0.00127929	162	0.00127563	90	0.00127283
774	griseofulvin_29day_Middle	0	0.212401	98	0.195393	14	0.137912	51	0.0973972	167	0.0968837	118	0.0816066	36	0.0609091	150	0.0210929	121	0.0200769	151	0.00224182	68	0.00191981	180	0.0018902	134	0.00181008	69	0.00174721	63	0.00172449	149	0.0014968	107	0.00143084	97	0.00139775	176	0.00131792	83	0.00129629	91	0.00124618	6	0.00123005	162	0.00122653	90	0.00122383
775	griseofulvin_29day_High	0	0.229464	98	0.134434	150	0.109643	36	0.0743109	176	0.0610952	37	0.0608684	65	0.0605648	101	0.0486346	167	0.036573	116	0.0247767	2	0.0246888	164	0.0243507	14	0.014054	134	0.0131877	149	0.0129914	107	0.0129501	45	0.0126871	118	0.00289664	151	0.00140411	68	0.00120243	180	0.00118389	69	0.00109432	63	0.0010801	97	0.000875447
776	haloperidol_4day_Low	9	0.283631	14	0.173072	25	0.114098	118	0.0800657	36	0.059759	69	0.0394783	83	0.0390359	122	0.0381948	98	0.0217647	151	0.0210815	107	0.0202859	91	0.0201047	197	0.0196207	68	0.00188356	180	0.00185451	150	0.00181257	134	0.0017759	63	0.00169193	149	0.00146854	97	0.00137135	176	0.00129304	6	0.00120682	162	0.00120337	90	0.00120073
777	haloperidol_4day_Middle	151	0.129245	20	0.119878	167	0.102891	18	0.0943455	185	0.077226	92	0.0685039	97	0.0604703	90	0.060393	109	0.0601889	101	0.0601464	9	0.0514804	59	0.0345436	135	0.0172572	118	0.0106045	134	0.00935404	91	0.00910353	14	0.00141867	36	0.00140953	98	0.00130528	68	0.000852885	180	0.000839734	150	0.000820742	69	0.000776208	63	0.000766116
778	haloperidol_4day_High	126	0.287509	89	0.100978	98	0.0861042	20	0.0734675	33	0.0458864	175	0.0428386	83	0.0399662	18	0.0398662	45	0.0368624	109	0.0368232	14	0.0310922	151	0.030941	171	0.0275451	150	0.0217029	181	0.0215074	91	0.0185489	193	0.0154094	8	0.0122984	134	0.00640461	100	0.00613512	192	0.00317029	34	0.00310661	118	0.000734972	36	0.000504216
779	haloperidol_8day_Low	14	0.446131	98	0.213049	118	0.0987028	36	0.050392	164	0.0470235	151	0.0259888	69	0.0253905	68	0.002322	180	0.00228619	150	0.00223449	134	0.00218928	63	0.00208577	149	0.00181037	107	0.00173059	97	0.00169057	176	0.00159402	83	0.00156785	91	0.00150725	6	0.00148773	162	0.00148348	90	0.00148022	156	0.0014771	51	0.00141508	155	0.00141456
780	haloperidol_8day_Middle	98	0.224217	59	0.136366	91	0.0996136	9	0.0990753	178	0.087119	45	0.0871109	89	0.0866585	109	0.0498974	18	0.0374836	14	0.0267529	162	0.0131389	118	0.0029682	36	0.00203629	151	0.0014388	68	0.00123213	180	0.00121313	150	0.0011857	134	0.00116171	69	0.00112136	63	0.00110678	149	0.000960645	107	0.000918313	97	0.000897074	176	0.000845843
781	haloperidol_8day_High	56	0.127782	98	0.0788304	128	0.0742897	197	0.0742472	45	0.0701865	126	0.0699869	96	0.0619376	63	0.0538755	91	0.0537732	140	0.0453183	174	0.037222	164	0.0330101	89	0.0329926	161	0.0248705	118	0.0215686	180	0.0209837	116	0.0208078	18	0.0207222	14	0.0171465	25	0.0166391	59	0.0166292	156	0.00437708	1	0.0043654	167	0.0042563
782	haloperidol_15day_Low	83	0.242166	118	0.189775	63	0.131385	150	0.112972	180	0.0944808	107	0.0569742	101	0.0377081	142	0.0373641	36	0.0215873	14	0.00307499	98	0.00282922	151	0.00215873	68	0.00184865	134	0.00174299	69	0.00168245	149	0.00144132	97	0.00134594	176	0.00126907	91	0.00119999	6	0.00118445	162	0.00118107	90	0.00117847	156	0.00117599	51	0.00112661
783	haloperidol_15day_Middle	68	0.256544	176	0.165	85	0.164495	55	0.10973	149	0.0741949	90	0.0739368	1	0.0556878	63	0.0198253	118	0.00437236	14	0.00301904	36	0.0029996	98	0.00277774	151	0.00211945	180	0.00178703	150	0.00174661	134	0.00171127	69	0.00165184	107	0.00135274	97	0.00132145	83	0.00122553	91	0.00117816	6	0.0011629	162	0.00115958	156	0.00115459
784	haloperidol_15day_High	96	0.193178	56	0.193166	98	0.0820097	118	0.0519917	150	0.0461819	69	0.0461554	109	0.0458961	140	0.045748	178	0.0408873	193	0.0357345	149	0.0308579	173	0.0306874	174	0.0306837	83	0.0257278	180	0.0208073	91	0.0206374	128	0.0154825	97	0.00544591	37	0.00532932	80	0.00525322	130	0.00525128	86	0.00522343	14	0.000842442	36	0.000837015
785	haloperidol_29day_Low	118	0.41692	144	0.186564	180	0.077826	37	0.0760252	86	0.0752516	14	0.00615451	36	0.00611486	98	0.00566259	151	0.00432063	68	0.00370002	150	0.00356058	134	0.00348854	69	0.00336737	63	0.00332359	149	0.00288476	107	0.00275764	97	0.00269386	176	0.00254002	83	0.00249832	91	0.00240175	6	0.00237065	162	0.00236387	90	0.00235868	156	0.00235371
786	haloperidol_29day_Middle	14	0.184968	96	0.164635	56	0.146396	59	0.109902	37	0.0918784	98	0.0755575	68	0.0382049	97	0.0377113	176	0.0376359	109	0.0371125	118	0.00437236	36	0.0029996	151	0.00211945	180	0.00178703	150	0.00174661	134	0.00171127	69	0.00165184	63	0.00163036	149	0.0014151	107	0.00135274	83	0.00122553	91	0.00117816	6	0.0011629	162	0.00115958
787	haloperidol_29day_High	56	0.204018	96	0.150924	98	0.125289	69	0.124741	155	0.0713593	14	0.0634376	174	0.0623536	178	0.0358815	109	0.0357622	63	0.0273512	59	0.0269142	36	0.0191648	181	0.0179892	118	0.00212735	151	0.00103121	68	0.000883086	180	0.000869469	150	0.000849805	134	0.000832612	149	0.000688509	107	0.000658168	97	0.000642946	176	0.000606228	83	0.000596276
788	hexachlorobenzene_4day_Low	26	0.190115	156	0.178108	180	0.089896	59	0.0891616	69	0.0771373	118	0.0663663	68	0.0645863	63	0.0644577	90	0.0514637	1	0.0260969	25	0.0258693	151	0.0141398	58	0.0131265	14	0.0021014	36	0.00208787	98	0.00193344	150	0.00121573	134	0.00119113	149	0.000984978	107	0.000941573	97	0.000919796	176	0.000867267	83	0.00085303	91	0.000820055
789	hexachlorobenzene_4day_Middle	26	0.288331	111	0.15306	156	0.136177	2	0.0851828	138	0.0850248	63	0.068579	36	0.0353073	59	0.0342508	118	0.0274695	14	0.0183615	149	0.0176142	97	0.00909312	6	0.00901925	98	0.00129421	151	0.000987498	68	0.000845655	180	0.000832615	150	0.000813785	134	0.00079732	69	0.000769627	107	0.000630271	176	0.000580532	83	0.000571002	91	0.000548929
790	hexachlorobenzene_4day_High	105	0.22694	156	0.168362	111	0.1221	136	0.0798982	150	0.0550344	47	0.0463804	127	0.0378419	32	0.0337514	98	0.0300582	51	0.0296721	118	0.0220218	63	0.0171861	53	0.0169213	50	0.016893	22	0.0168884	110	0.0168146	25	0.0127864	124	0.0126409	180	0.0088175	161	0.00858358	65	0.00430523	14	0.000697291	36	0.000692799	151	0.000489517
791	hexachlorobenzene_8day_Low	26	0.386781	156	0.303155	90	0.0677839	134	0.0428214	91	0.0425751	162	0.0341604	118	0.0272385	150	0.0176193	161	0.01717	86	0.0170545	151	0.00938536	14	0.00139481	36	0.00138583	98	0.00128333	68	0.000838546	180	0.000825616	69	0.000763158	63	0.000753236	149	0.000653782	107	0.000624972	97	0.000610518	176	0.000575652	83	0.000566202	6	0.000537268
792	hexachlorobenzene_8day_Middle	26	0.274775	156	0.266412	34	0.0987968	105	0.0987414	62	0.0474113	51	0.0431867	151	0.0348406	91	0.0346186	90	0.030321	134	0.0218666	36	0.00929282	193	0.00874946	85	0.0044673	9	0.00438345	177	0.00431445	118	0.00103153	14	0.000712257	98	0.000655328	68	0.0004282	180	0.000421598	150	0.000412063	69	0.000389704	63	0.000384637	149	0.000333852
793	hexachlorobenzene_8day_High	26	0.188147	156	0.160093	34	0.125457	19	0.122302	105	0.119146	44	0.0564779	91	0.050366	98	0.0412361	37	0.0252372	14	0.0224665	59	0.0220724	150	0.0159769	63	0.0128217	62	0.00954652	87	0.00944116	134	0.00656524	118	0.000753406	36	0.000516863	151	0.000365204	68	0.000312747	180	0.000307924	69	0.000284629	149	0.000243837	107	0.000233091
794	hexachlorobenzene_15day_Low	26	0.187936	65	0.178884	142	0.166736	156	0.100204	34	0.0576304	162	0.0456532	51	0.0456443	98	0.0368307	144	0.0364584	63	0.0305782	178	0.0304679	69	0.0214898	86	0.0182713	151	0.0124757	101	0.00919729	14	0.00353354	176	0.00323821	22	0.00308758	118	0.000728289	36	0.000499632	68	0.00030232	180	0.000297659	150	0.000290927	134	0.000285041
795	hexachlorobenzene_15day_Middle	26	0.191123	105	0.148638	65	0.135945	142	0.12531	34	0.0722263	178	0.0659359	19	0.0509798	193	0.0489177	156	0.0447245	66	0.0424733	85	0.023443	69	0.015056	128	0.0149682	59	0.00857871	25	0.00221387	118	0.000510248	14	0.000352318	36	0.000350048	98	0.000324158	151	0.000247336	68	0.000211809	180	0.000208543	150	0.000203827	134	0.000199703
796	hexachlorobenzene_15day_High	105	0.198765	19	0.129913	34	0.120533	26	0.0845304	100	0.0735663	65	0.0704652	88	0.0673025	156	0.0658311	175	0.029746	178	0.026689	193	0.0251006	14	0.0159101	173	0.0157196	130	0.0141391	44	0.0141076	151	0.0111376	63	0.0110955	25	0.00632691	174	0.00476317	8	0.00316309	68	0.00172116	150	0.00171528	155	0.00166015	118	0.00037609
797	hexachlorobenzene_29day_Low	105	0.167722	34	0.157395	19	0.126324	65	0.120143	26	0.115976	121	0.0725592	108	0.0704227	98	0.0562213	142	0.0248803	51	0.0187609	14	0.0169081	134	0.0167592	100	0.0124357	180	0.00434449	150	0.00433989	178	0.00425125	58	0.00214609	118	0.00049757	36	0.000341351	151	0.000241191	68	0.000206546	69	0.000187977	63	0.000185533	149	0.000161036
798	hexachlorobenzene_29day_Middle	105	0.147317	19	0.0944412	65	0.0755689	34	0.0746163	100	0.0736628	88	0.0717719	115	0.0698822	152	0.0679945	108	0.065169	26	0.0547816	156	0.047276	145	0.0273924	66	0.0254998	56	0.0198742	20	0.0141846	172	0.0123153	98	0.0105317	32	0.00758433	36	0.00582161	194	0.00571115	161	0.00570612	107	0.00479182	118	0.00400422	37	0.00382419
799	hexachlorobenzene_29day_High	105	0.155827	108	0.0976482	50	0.0937116	152	0.0907367	26	0.0710201	34	0.0631344	19	0.058197	88	0.0562188	65	0.0522944	100	0.047345	115	0.0433966	56	0.0375221	66	0.0335351	98	0.0248064	161	0.0118767	1	0.0109083	151	0.0099772	107	0.00993564	111	0.00399918	96	0.00399264	20	0.0039656	63	0.00304707	51	0.00203242	121	0.00201507
800	hydroxyzine_4day_Low	118	0.386466	162	0.164914	14	0.0939937	134	0.092686	167	0.0915954	151	0.0203144	63	0.0198253	90	0.019352	1	0.0192979	62	0.019013	36	0.0029996	98	0.00277774	68	0.00181501	180	0.00178703	150	0.00174661	69	0.00165184	149	0.0014151	107	0.00135274	97	0.00132145	176	0.00124598	83	0.00122553	91	0.00117816	6	0.0011629	156	0.00115459
801	hydroxyzine_4day_Middle	36	0.479597	180	0.102557	58	0.101012	6	0.0516491	155	0.0515704	121	0.0511308	98	0.0288452	197	0.0260037	118	0.00601363	14	0.00415231	151	0.00291503	68	0.00249632	150	0.00240224	134	0.00235364	69	0.00227189	63	0.00224235	149	0.00194628	107	0.00186052	97	0.00181749	176	0.00171369	83	0.00168556	91	0.0016204	162	0.00159485	90	0.00159135
802	hydroxyzine_4day_High	121	0.257448	34	0.125833	44	0.120109	45	0.086034	26	0.0743687	173	0.0688396	107	0.0575807	25	0.0402528	134	0.0291155	65	0.0230022	98	0.0180193	116	0.0174638	192	0.0173557	151	0.0120969	180	0.0119925	150	0.0119798	90	0.00607904	118	0.00137349	14	0.000948373	36	0.000942264	68	0.000570151	69	0.000518892	63	0.000512146	149	0.000444525
803	hydroxyzine_8day_Low	149	0.211067	98	0.196136	180	0.1307	91	0.114021	51	0.0655386	151	0.0341587	63	0.0337249	176	0.0333839	6	0.0333102	116	0.0331741	172	0.032947	68	0.0177493	118	0.00387839	14	0.00267796	36	0.00266071	150	0.00154929	134	0.00151794	69	0.00146522	107	0.00119991	97	0.00117216	83	0.00108708	162	0.00102857	90	0.00102631	156	0.00102415
804	hydroxyzine_8day_Middle	142	0.175845	14	0.160918	90	0.159121	111	0.106302	36	0.0906747	151	0.0722693	68	0.0544195	162	0.036231	128	0.0359802	91	0.0186929	45	0.0184783	118	0.00421884	98	0.00268021	180	0.00172428	150	0.00168528	134	0.00165119	69	0.00159384	63	0.00157312	149	0.00136541	107	0.00130524	97	0.00127505	176	0.00120223	83	0.0011825	6	0.00112207
805	hydroxyzine_8day_High	121	0.230656	34	0.170611	44	0.152167	111	0.0647815	162	0.0556034	116	0.0555654	144	0.0416197	26	0.0369265	97	0.0325987	98	0.0237493	134	0.0234792	37	0.0232746	68	0.0142872	50	0.013919	106	0.0138461	150	0.00966073	69	0.00963672	17	0.00925791	118	0.00110761	14	0.000764783	36	0.000759857	151	0.000536898	180	0.000452689	63	0.000413003
806	hydroxyzine_15day_Low	68	0.204462	176	0.117002	144	0.116441	107	0.0880847	108	0.0871713	51	0.0588859	173	0.0586454	98	0.0457171	13	0.0440852	174	0.0296327	25	0.0296206	14	0.0169072	36	0.0168917	180	0.0159253	6	0.0154279	118	0.00348471	151	0.00168917	150	0.00139202	134	0.00136386	69	0.00131649	63	0.00129937	149	0.00112781	97	0.00105318	83	0.000976729
807	hydroxyzine_15day_Middle	121	0.255515	36	0.184949	160	0.182547	118	0.113542	165	0.0914495	109	0.0371125	14	0.021214	51	0.0193011	197	0.0189067	98	0.00277774	151	0.00211945	68	0.00181501	180	0.00178703	150	0.00174661	134	0.00171127	69	0.00165184	63	0.00163036	149	0.0014151	107	0.00135274	97	0.00132145	176	0.00124598	83	0.00122553	91	0.00117816	6	0.0011629
808	hydroxyzine_15day_High	121	0.252286	34	0.210843	44	0.119913	178	0.0539476	128	0.0456663	58	0.0414798	20	0.0372828	69	0.0293056	62	0.0291162	26	0.0289782	96	0.0249974	160	0.0249332	162	0.0209279	91	0.0167992	37	0.0167369	156	0.012661	118	0.00925898	151	0.00461433	6	0.00439706	14	0.000685764	36	0.000681346	98	0.000630952	68	0.000412273	180	0.000405916
809	hydroxyzine_29day_Low	150	0.257579	36	0.173867	156	0.171708	13	0.128622	83	0.0866126	14	0.0461225	63	0.0444972	118	0.00511723	98	0.00325094	151	0.00248051	68	0.00212421	180	0.00209146	134	0.0020028	69	0.00193324	149	0.00165617	107	0.00158319	97	0.00154657	176	0.00145825	91	0.00137886	6	0.00136101	162	0.00135712	90	0.00135414	51	0.00129454	155	0.00129407
810	hydroxyzine_29day_Middle	63	0.237771	174	0.118876	86	0.0965381	47	0.0817773	156	0.074566	83	0.0597758	107	0.0450084	111	0.0448651	128	0.0448239	8	0.0446138	176	0.0375553	173	0.0225563	14	0.0160486	142	0.0149391	97	0.00794772	172	0.00771637	130	0.00766369	139	0.00756217	118	0.00178057	36	0.00122153	98	0.00113119	151	0.00086311	68	0.000739134	180	0.000727736
811	hydroxyzine_29day_High	34	0.29177	121	0.238836	44	0.113707	36	0.0612397	26	0.0568706	173	0.0532057	90	0.0419138	156	0.030548	63	0.0268586	149	0.0192369	150	0.011729	14	0.0082055	45	0.0077759	0	0.00771495	118	0.00469884	128	0.00397577	96	0.00397174	67	0.00389671	98	0.000578365	151	0.0004413	68	0.000377912	180	0.000372084	134	0.000356312	69	0.000343936
812	ibuprofen_4day_Low	150	0.281562	14	0.166803	138	0.163629	118	0.0987028	32	0.0938425	172	0.0707956	62	0.0243239	36	0.00383746	98	0.00355364	151	0.00271147	68	0.002322	180	0.00228619	134	0.00218928	69	0.00211324	63	0.00208577	149	0.00181037	107	0.00173059	97	0.00169057	176	0.00159402	83	0.00156785	91	0.00150725	6	0.00148773	162	0.00148348	90	0.00148022
813	ibuprofen_4day_Middle	47	0.255031	150	0.205155	173	0.119474	118	0.105839	63	0.103283	14	0.0367353	134	0.0355163	85	0.0346115	55	0.0344432	36	0.0027961	98	0.00258929	151	0.00197566	68	0.00169188	180	0.00166579	69	0.00153977	149	0.00131909	107	0.00126097	97	0.0012318	176	0.00116145	83	0.00114239	91	0.00109823	6	0.00108401	162	0.00108091	90	0.00107854
814	ibuprofen_4day_High	67	0.352465	147	0.113968	48	0.113926	181	0.11045	173	0.0571049	9	0.0463452	8	0.032108	150	0.0288154	162	0.0287006	20	0.0285484	101	0.0179198	36	0.0148237	149	0.0109545	167	0.0107991	193	0.00725468	118	0.00441453	155	0.00377551	165	0.0036521	14	0.000590573	98	0.00054337	151	0.000414598	68	0.000355046	180	0.000349571	134	0.000334752
815	ibuprofen_8day_Low	134	0.285007	32	0.151651	36	0.135287	14	0.116425	178	0.0765324	107	0.05805	162	0.0389675	116	0.0388117	98	0.0217647	118	0.00453748	151	0.00219949	68	0.00188356	180	0.00185451	150	0.00181257	69	0.00171422	63	0.00169193	149	0.00146854	97	0.00137135	176	0.00129304	83	0.00127181	91	0.00122265	6	0.00120682	90	0.00120073	156	0.0011982
816	ibuprofen_8day_Middle	149	0.208366	37	0.147018	109	0.0980927	1	0.0861468	111	0.0860783	47	0.0858548	67	0.0735548	98	0.0506668	118	0.0395351	174	0.0371335	151	0.0136223	68	0.0134181	162	0.0129786	14	0.00202449	36	0.00201145	180	0.00119833	150	0.00117123	134	0.00114753	69	0.00110768	63	0.00109328	107	0.000907109	97	0.000886129	176	0.000835522	83	0.000821807
817	ibuprofen_8day_High	67	0.194063	181	0.158359	20	0.07155	14	0.0620836	147	0.0613409	80	0.0512077	97	0.0411952	178	0.041096	96	0.0308653	59	0.0308238	124	0.0306595	36	0.0263567	134	0.0259953	86	0.0256624	165	0.0256485	45	0.0206804	118	0.0114324	63	0.0106634	162	0.0105314	25	0.0104238	89	0.0102873	151	0.00569751	68	0.00561212	149	0.00549996
818	ibuprofen_15day_Low	118	0.342805	59	0.145904	173	0.129828	83	0.0979232	101	0.0812575	98	0.0347426	180	0.0338639	13	0.0329264	174	0.0168411	85	0.0167963	14	0.00267796	36	0.00266071	151	0.00188	68	0.00160996	150	0.00154929	134	0.00151794	69	0.00146522	63	0.00144617	149	0.00125523	107	0.00119991	97	0.00117216	176	0.00110522	91	0.00104505	6	0.00103152
819	ibuprofen_15day_Middle	59	0.263133	118	0.128067	172	0.12558	14	0.102125	85	0.100559	2	0.0881461	47	0.075496	155	0.0257724	116	0.0257062	36	0.014568	98	0.00190926	151	0.00145679	68	0.00124754	180	0.0012283	150	0.00120052	134	0.00117623	69	0.00113538	63	0.00112062	149	0.000972659	107	0.000929798	97	0.000908293	176	0.000856421	83	0.000842362	91	0.0008098
820	ibuprofen_15day_High	181	0.218881	67	0.151443	124	0.117064	98	0.0599937	157	0.0559918	70	0.0547192	92	0.0534534	145	0.0432686	139	0.0280174	147	0.0242002	27	0.0191044	116	0.0178832	122	0.0178416	46	0.0165658	118	0.0155737	161	0.0140498	111	0.0115209	20	0.0114776	91	0.010261	51	0.010256	57	0.0101941	99	0.0101809	9	0.00638858	180	0.00521428
821	ibuprofen_29day_Low	96	0.200704	68	0.138816	150	0.113756	32	0.100444	176	0.0758936	37	0.0631521	174	0.0630747	184	0.0500964	14	0.0395937	51	0.0382789	36	0.0270742	180	0.0137345	149	0.0134789	86	0.0128665	118	0.00300532	98	0.00190926	151	0.00145679	134	0.00117623	69	0.00113538	63	0.00112062	107	0.000929798	97	0.000908293	83	0.000842362	91	0.0008098
822	ibuprofen_29day_Middle	85	0.140282	150	0.108605	83	0.108297	37	0.108107	14	0.0878431	185	0.0864065	118	0.0563714	1	0.0544385	36	0.0448025	180	0.0440856	97	0.0438104	47	0.0434238	0	0.0219066	172	0.0112027	98	0.00164226	151	0.00125307	68	0.00107308	134	0.00101174	69	0.000976605	63	0.000963908	149	0.000836638	107	0.00079977	176	0.000736655	91	0.000696554
823	ibuprofen_29day_High	67	0.207758	181	0.164873	70	0.0767724	129	0.0699905	157	0.0677428	147	0.0655146	20	0.0497132	124	0.049684	96	0.0407449	116	0.0385034	48	0.0383975	178	0.0204379	150	0.018277	68	0.0137704	142	0.0135818	63	0.00923244	155	0.00916734	77	0.00905237	36	0.00714479	118	0.00505758	151	0.00477805	167	0.00459208	165	0.00457399	197	0.00234585
824	imipramine_4day_Low	162	0.279915	118	0.151579	56	0.115583	6	0.0994731	36	0.0847249	156	0.0666574	98	0.0353126	63	0.0342781	1	0.0173985	32	0.0169209	86	0.0168767	164	0.0167346	14	0.00272189	151	0.00191084	68	0.00163637	180	0.00161114	150	0.0015747	134	0.00154284	69	0.00148926	149	0.00127582	107	0.0012196	97	0.00119139	176	0.00112335	83	0.00110491
825	imipramine_4day_Middle	134	0.247436	83	0.124075	90	0.124009	56	0.1237	98	0.0729045	69	0.0718181	80	0.053277	151	0.0371572	62	0.0359015	118	0.0217749	150	0.0192414	14	0.00291304	36	0.00289427	68	0.00175128	180	0.00172428	63	0.00157312	149	0.00136541	107	0.00130524	97	0.00127505	176	0.00120223	91	0.00113679	6	0.00112207	162	0.00111886	156	0.00111405
826	imipramine_4day_High	44	0.191006	31	0.168155	197	0.130109	36	0.115797	156	0.0844794	90	0.0615728	80	0.0537161	134	0.0465336	14	0.0318106	107	0.0311113	116	0.0309672	51	0.015736	98	0.00880164	118	0.00183496	151	0.000889473	68	0.000761709	180	0.000749964	150	0.000733003	69	0.000693229	63	0.000684216	149	0.000593876	97	0.000554576	176	0.000522904	83	0.00051432
827	imipramine_8day_Low	36	0.179843	68	0.178565	118	0.1617	25	0.138199	86	0.0790577	150	0.060753	162	0.0601199	116	0.0207118	85	0.0204218	164	0.0200184	14	0.00325601	98	0.00299577	151	0.00228581	180	0.00192729	134	0.0018456	69	0.00178149	63	0.00175833	149	0.00152617	107	0.00145892	97	0.00142518	176	0.00134378	83	0.00132172	91	0.00127063	6	0.00125418
828	imipramine_8day_Middle	36	0.148944	97	0.147713	56	0.147358	116	0.134144	181	0.120491	174	0.107303	80	0.0538242	178	0.0407307	128	0.0273404	157	0.0134387	118	0.00320578	14	0.00221354	98	0.00203662	151	0.00155396	68	0.00133075	180	0.00131023	150	0.0012806	134	0.00125469	69	0.00121111	63	0.00119537	149	0.00103754	107	0.000991817	176	0.000913546	83	0.000898549
829	imipramine_8day_High	92	0.243226	197	0.185091	31	0.102828	116	0.0995186	39	0.0753881	83	0.065308	178	0.0584092	1	0.0550096	151	0.0449256	134	0.0140226	36	0.01084	160	0.0103879	176	0.0070848	91	0.00364691	121	0.0035731	185	0.00353602	139	0.00349566	118	0.00082308	14	0.000568322	98	0.000522898	68	0.000341669	180	0.0003364	150	0.000328792	69	0.000310951
830	imipramine_15day_Low	51	0.371207	53	0.131126	174	0.109735	98	0.0685954	151	0.0678082	69	0.067249	162	0.0666603	63	0.0237075	118	0.00522857	14	0.00361023	36	0.00358698	68	0.00217043	180	0.00213696	150	0.00208863	134	0.00204638	149	0.0016922	107	0.00161763	97	0.00158022	176	0.00148997	83	0.00146551	91	0.00140886	6	0.00139062	90	0.0013836	156	0.00138069
831	imipramine_15day_Middle	197	0.237759	118	0.138459	167	0.115386	14	0.073157	149	0.0725227	51	0.0652042	47	0.0578344	194	0.0435223	160	0.0434142	181	0.0434086	22	0.0361166	156	0.0220455	97	0.00771895	121	0.00750719	193	0.00747175	36	0.00118637	98	0.00109863	151	0.000838265	68	0.000717858	180	0.000706788	150	0.000690804	134	0.000676827	69	0.00065332	63	0.000644826
832	imipramine_15day_High	197	0.181638	122	0.157375	92	0.157333	121	0.129227	180	0.0608896	34	0.0524912	51	0.0446071	44	0.0323206	45	0.0244093	2	0.0243918	116	0.0203883	14	0.0168008	178	0.0163461	18	0.0122386	98	0.00868149	162	0.00832283	128	0.00826521	139	0.00814886	108	0.00811163	118	0.00500204	36	0.00469776	144	0.00415315	151	0.000469775	68	0.000402297
833	imipramine_29day_Low	111	0.221068	196	0.146699	56	0.123192	91	0.0992363	174	0.0987169	68	0.075677	128	0.0500349	176	0.0260857	121	0.0254686	28	0.0245395	118	0.00586681	14	0.00405093	36	0.00402484	98	0.00372715	151	0.00284386	180	0.00239782	150	0.00234359	134	0.00229618	69	0.00221642	63	0.00218761	149	0.00189877	107	0.0018151	97	0.00177312	83	0.00164441
834	imipramine_29day_Middle	118	0.246623	121	0.176354	51	0.108988	138	0.0815241	180	0.0689318	194	0.0682512	193	0.0681213	59	0.054627	98	0.0291057	150	0.0283394	192	0.0140151	14	0.00224347	36	0.00222902	151	0.00157497	68	0.00134875	134	0.00127166	69	0.00122749	63	0.00121153	149	0.00105157	107	0.00100523	97	0.000981978	176	0.000925898	83	0.000910698	91	0.000875494
835	imipramine_29day_High	197	0.22102	121	0.179657	67	0.0967753	31	0.0760317	134	0.0696332	14	0.0563322	50	0.0553246	167	0.0485244	122	0.0484464	194	0.0348225	142	0.0346038	116	0.021078	68	0.014485	181	0.00711965	35	0.00692081	118	0.00165774	36	0.00113727	98	0.00105315	151	0.000803569	180	0.000677534	150	0.000662211	69	0.000626278	63	0.000618136	149	0.00053652
836	indomethacin_4day_Low	135	0.36162	118	0.153331	32	0.14317	68	0.0849002	108	0.0841572	96	0.0340314	162	0.0257542	56	0.0256049	14	0.0182071	172	0.0171604	67	0.00864638	53	0.0086297	36	0.00138583	98	0.00128333	151	0.000979197	180	0.000825616	150	0.000806944	134	0.000790618	69	0.000763158	63	0.000753236	149	0.000653782	107	0.000624972	97	0.000610518	176	0.000575652
837	indomethacin_4day_Middle	150	0.246482	173	0.171976	68	0.148919	51	0.123553	58	0.098546	9	0.0493446	156	0.0259631	174	0.0254753	118	0.00586681	14	0.00405093	36	0.00402484	98	0.00372715	151	0.00284386	180	0.00239782	134	0.00229618	69	0.00221642	63	0.00218761	149	0.00189877	107	0.0018151	97	0.00177312	176	0.00167185	83	0.00164441	91	0.00158084	6	0.00156038
838	indomethacin_4day_High	67	0.194107	84	0.145006	124	0.11943	157	0.113032	139	0.0896037	145	0.0725167	118	0.0495571	172	0.0342063	178	0.0278343	147	0.0277644	176	0.0214698	69	0.0172526	182	0.0170685	83	0.0150703	55	0.0128599	35	0.0128012	98	0.00672267	134	0.00446531	32	0.00433193	91	0.00227045	155	0.00226196	2	0.00223513	14	0.00035382	36	0.000351541
839	indomethacin_8day_Low	107	0.191404	1	0.191032	36	0.112685	68	0.110923	130	0.109152	128	0.0554499	13	0.0551978	97	0.029021	2	0.0283598	118	0.00650174	14	0.00448934	98	0.00413052	151	0.00315164	180	0.00265732	150	0.00259723	134	0.00254468	69	0.0024563	63	0.00242436	149	0.00210426	176	0.00185279	83	0.00182237	91	0.00175193	6	0.00172925	162	0.0017243
840	indomethacin_8day_Middle	91	0.259287	194	0.172993	25	0.144239	36	0.119131	180	0.060017	13	0.0583556	109	0.0297398	53	0.0293645	118	0.00687369	14	0.00474617	98	0.00436682	151	0.00333194	68	0.00285334	150	0.00274581	134	0.00269025	69	0.00259681	63	0.00256305	149	0.00222464	107	0.00212661	97	0.00207742	176	0.00195878	83	0.00192663	6	0.00182817	162	0.00182294
841	indomethacin_8day_High	157	0.160583	67	0.14371	145	0.139455	124	0.101425	84	0.100009	23	0.0704299	139	0.0507361	122	0.0338368	31	0.0296095	181	0.0253987	187	0.0225413	135	0.0183368	172	0.0169607	150	0.015629	98	0.0143003	69	0.0128046	107	0.0127815	167	0.00849922	36	0.0044578	18	0.00427444	6	0.00290708	121	0.00287791	149	0.00151808	156	0.00149791
842	indomethacin_15day_Low	178	0.18658	174	0.172147	1	0.129511	138	0.114773	90	0.072378	118	0.0606102	13	0.0577489	194	0.0435658	150	0.0299598	6	0.0295012	156	0.0294947	149	0.0154055	14	0.00237174	36	0.00235646	98	0.00218217	151	0.00166502	68	0.00142586	180	0.00140387	134	0.00134436	69	0.00129767	63	0.0012808	107	0.0010627	97	0.00103812	176	0.000978836
843	indomethacin_15day_Middle	118	0.219581	37	0.203483	109	0.122224	155	0.095467	162	0.0549447	128	0.0547516	172	0.0546429	134	0.0418339	151	0.0286165	149	0.0280931	121	0.0276256	6	0.0143849	14	0.00224347	36	0.00222902	98	0.00206415	68	0.00134875	180	0.00132795	150	0.00129792	69	0.00122749	63	0.00121153	107	0.00100523	97	0.000981978	176	0.000925898	83	0.000910698
844	indomethacin_15day_High	145	0.13486	157	0.12054	67	0.115791	23	0.103826	84	0.0990527	124	0.0918994	187	0.0716065	181	0.05016	152	0.0358053	118	0.0289277	139	0.0238921	68	0.0180197	185	0.0143591	161	0.0119845	91	0.0108176	90	0.0084295	165	0.00838476	192	0.00720387	162	0.00604292	53	0.0059986	16	0.0059821	63	0.00368705	14	0.00258476	36	0.00258349
845	indomethacin_29day_Low	90	0.256348	68	0.139319	134	0.119584	118	0.102831	180	0.0607966	91	0.0601399	6	0.0601235	150	0.0411299	51	0.0404391	156	0.0208683	85	0.0204218	14	0.00325601	36	0.00323504	98	0.00299577	151	0.00228581	69	0.00178149	63	0.00175833	149	0.00152617	107	0.00145892	97	0.00142518	176	0.00134378	83	0.00132172	162	0.00125059	155	0.00119249
846	indomethacin_29day_Middle	118	0.233969	1	0.193183	162	0.141915	63	0.103766	6	0.064955	83	0.0521721	90	0.0521238	80	0.0517529	147	0.0387425	36	0.0149417	14	0.00212836	98	0.00195825	151	0.00149417	68	0.00127954	180	0.00125981	150	0.00123132	134	0.00120641	69	0.00116451	149	0.000997612	107	0.000953651	97	0.000931594	176	0.000878392	91	0.000830574	156	0.000813963
847	iproniazid_4day_Low	107	0.397711	98	0.27424	68	0.106333	36	0.0868397	160	0.042386	118	0.00501053	14	0.00345968	151	0.00242879	180	0.00204785	150	0.00200154	134	0.00196104	69	0.00189293	63	0.00186832	149	0.00162164	97	0.00151432	176	0.00142784	83	0.0014044	91	0.00135011	6	0.00133263	162	0.00132882	90	0.0013259	156	0.00132311	51	0.00126755	155	0.00126709
848	iproniazid_4day_Middle	47	0.217413	176	0.181635	80	0.108904	85	0.0969223	134	0.0855114	37	0.0729224	122	0.0605447	14	0.0502159	36	0.0381491	180	0.0252918	197	0.0125255	118	0.00289664	98	0.00184022	151	0.00140411	68	0.00120243	150	0.00115711	69	0.00109432	63	0.0010801	149	0.000937486	107	0.000896174	97	0.000875447	83	0.000811901	91	0.000780516	6	0.000770411
849	iproniazid_4day_High	47	0.198857	56	0.125375	165	0.125228	20	0.0810601	36	0.0600532	176	0.0593444	108	0.0515692	134	0.0448223	18	0.0443856	185	0.0443687	180	0.0301427	151	0.022922	122	0.022233	14	0.0159306	150	0.0154162	197	0.0149979	149	0.00792712	83	0.00785049	118	0.00176748	98	0.00112287	68	0.000733697	69	0.000667735	63	0.000659054	107	0.000546828
850	iproniazid_8day_Low	130	0.200845	36	0.183443	13	0.16093	118	0.124905	160	0.100737	180	0.0820294	14	0.0233371	162	0.0212915	2	0.0209804	98	0.00305573	151	0.00233156	68	0.00199666	150	0.00192141	134	0.00188254	69	0.00181715	63	0.00179353	149	0.00155672	107	0.00148812	97	0.0014537	176	0.00137068	83	0.00134818	91	0.00129607	6	0.00127929	90	0.00127283
851	iproniazid_8day_Middle	98	0.192698	176	0.157171	36	0.131914	130	0.122079	122	0.104582	134	0.0704073	174	0.0525701	18	0.0437949	50	0.0436661	121	0.0177731	14	0.010142	90	0.00925181	27	0.00883179	118	0.00209034	151	0.00101327	68	0.000867723	180	0.000854343	150	0.000835021	69	0.000789712	63	0.000779445	149	0.000676531	107	0.000646718	97	0.00063176	83	0.000585902
852	iproniazid_8day_High	56	0.245493	122	0.200116	98	0.102478	50	0.075558	14	0.0610126	63	0.0607246	8	0.0378211	108	0.0377844	87	0.0377844	18	0.0303241	176	0.0266775	138	0.0189823	155	0.015326	90	0.0077883	130	0.00767773	133	0.00759064	91	0.00401853	2	0.00395602	194	0.00395486	118	0.000906953	36	0.000622202	151	0.000439634	68	0.000376486	180	0.00037068
853	iproniazid_15day_Low	63	0.278896	1	0.200762	97	0.145315	176	0.0785733	128	0.0783617	36	0.0574126	180	0.0566718	107	0.0230585	32	0.0225822	156	0.0118214	118	0.00267125	14	0.00184445	98	0.00169703	151	0.00129486	68	0.00110886	150	0.00106707	134	0.00104548	69	0.00100917	149	0.000864539	83	0.000748725	91	0.000719782	6	0.000710464	162	0.000708432	90	0.000706876
854	iproniazid_15day_Middle	56	0.220724	50	0.129167	97	0.10794	96	0.0863	63	0.0542568	116	0.0540733	91	0.0487456	180	0.0435481	155	0.0379692	45	0.0379249	83	0.0272497	80	0.0270739	53	0.021653	150	0.0166487	176	0.0165007	98	0.0115759	32	0.0109244	5	0.0107925	118	0.00666974	128	0.00564338	173	0.0056152	14	0.000892274	36	0.000886526	151	0.0006264
855	iproniazid_15day_High	50	0.219805	56	0.140347	122	0.109951	98	0.102866	116	0.0721907	96	0.0645869	97	0.0457365	181	0.0455829	20	0.0455408	149	0.0343907	179	0.0303754	45	0.0153528	176	0.0116248	32	0.0114847	86	0.0114745	118	0.00848729	173	0.00774436	172	0.00394531	13	0.00394048	14	0.000628608	36	0.000624559	151	0.0004413	68	0.000377912	180	0.000372084
856	iproniazid_29day_Low	155	0.213365	63	0.163701	37	0.113177	176	0.0758936	51	0.0757975	151	0.0514816	68	0.0512723	144	0.0503977	116	0.0382124	55	0.0379036	98	0.0269217	111	0.0257003	128	0.0256308	118	0.00300532	14	0.00207512	36	0.00206176	180	0.0012283	150	0.00120052	134	0.00117623	69	0.00113538	149	0.000972659	107	0.000929798	97	0.000908293	83	0.000842362
857	iproniazid_29day_Middle	155	0.147803	98	0.140762	32	0.124313	91	0.0857997	14	0.0710756	176	0.0703199	116	0.0702191	50	0.069943	2	0.0546539	118	0.0251264	37	0.0236481	109	0.0235709	162	0.0160028	51	0.01598	85	0.0158243	68	0.00852784	101	0.00802371	36	0.00127837	151	0.000903267	180	0.000761595	150	0.000744371	134	0.000729311	69	0.00070398	63	0.000694828
858	iproniazid_29day_High	179	0.1336	50	0.112832	197	0.0891473	155	0.0832762	122	0.0831635	170	0.0801439	96	0.0713686	98	0.0687104	116	0.0684219	2	0.0357555	86	0.0297626	67	0.0238265	36	0.0182955	97	0.0180218	83	0.0180061	1	0.0150184	53	0.0149175	151	0.0122165	3	0.00891757	58	0.00307596	118	0.00071316	14	0.000492425	68	0.00029604	180	0.000291475
859	isoniazid_4day_Low	107	0.144287	14	0.128054	185	0.125667	98	0.109947	36	0.092295	68	0.0732618	9	0.0718575	63	0.0552106	13	0.0364567	192	0.0363929	181	0.0363126	2	0.0187309	118	0.00429423	151	0.00208158	180	0.00175509	150	0.0017154	134	0.00168069	69	0.00162232	149	0.00138981	97	0.00129784	176	0.00122372	83	0.00120363	91	0.0011571	6	0.00114212
860	isoniazid_4day_Middle	118	0.274419	121	0.196366	181	0.196094	36	0.150508	68	0.0268492	69	0.0266303	90	0.0259664	14	0.00405093	98	0.00372715	151	0.00284386	180	0.00239782	150	0.00234359	134	0.00229618	63	0.00218761	149	0.00189877	107	0.0018151	97	0.00177312	176	0.00167185	83	0.00164441	91	0.00158084	6	0.00156038	162	0.00155591	156	0.00154923	51	0.00148417
861	isoniazid_4day_High	69	0.244293	134	0.17287	173	0.129276	13	0.10063	50	0.0574593	185	0.0433443	36	0.0309441	98	0.0307698	107	0.0296503	6	0.0295012	161	0.0291959	58	0.029109	118	0.0177287	14	0.00237174	151	0.00166502	68	0.00142586	180	0.00140387	150	0.00137212	63	0.0012808	149	0.00111169	97	0.00103812	176	0.000978836	83	0.000962768	91	0.000925551
862	isoniazid_8day_Low	107	0.280089	45	0.263327	36	0.101129	25	0.0991242	1	0.0830149	91	0.0502745	37	0.050027	118	0.00394202	14	0.00272189	98	0.00250434	151	0.00191084	68	0.00163637	180	0.00161114	150	0.0015747	134	0.00154284	69	0.00148926	63	0.00146989	149	0.00127582	97	0.00119139	176	0.00112335	83	0.00110491	6	0.00104845	162	0.00104545	90	0.00104315
863	isoniazid_8day_Middle	63	0.267191	107	0.157509	36	0.11202	69	0.0795929	118	0.0506612	51	0.0478545	27	0.0471434	176	0.03234	162	0.0322658	155	0.0322195	45	0.0320907	50	0.0315801	116	0.0165021	14	0.00259423	98	0.00238688	151	0.00182122	68	0.00155962	180	0.00153557	150	0.00150084	134	0.00147048	149	0.00121598	97	0.00113551	83	0.00105308	91	0.00101238
864	isoniazid_8day_High	9	0.200485	107	0.151339	151	0.135364	176	0.117886	91	0.117824	16	0.0836013	13	0.0340247	36	0.0194272	51	0.0176916	1	0.0176887	2	0.0174814	80	0.017256	118	0.00400776	14	0.00276729	98	0.00254611	68	0.00166366	180	0.00163801	150	0.00160096	134	0.00156857	69	0.00151409	63	0.00149441	149	0.00129709	97	0.00121126	83	0.00112334
865	isoniazid_15day_Low	2	0.228574	149	0.206499	14	0.163009	90	0.115185	68	0.0705125	165	0.0460892	118	0.0282142	83	0.02428	181	0.0234772	36	0.00375017	98	0.0034728	151	0.00264979	180	0.00223419	150	0.00218366	134	0.00213948	69	0.00206517	63	0.00203832	107	0.00169123	97	0.00165211	176	0.00155776	91	0.00147296	6	0.00145389	162	0.00144973	156	0.0014435
866	isoniazid_15day_Middle	83	0.185765	14	0.171888	37	0.154705	116	0.0932181	62	0.0776622	118	0.0652753	134	0.0630239	150	0.0322658	107	0.0319325	172	0.0314254	2	0.0161358	138	0.0158489	36	0.00253784	98	0.00235013	151	0.00179318	68	0.00153561	180	0.00151193	69	0.00139755	63	0.00137938	149	0.00119726	97	0.00111803	176	0.00105418	91	0.000996791	6	0.000983886
867	isoniazid_15day_High	83	0.167615	8	0.128541	1	0.116221	32	0.10302	107	0.0779159	116	0.0776739	14	0.0662635	180	0.052568	69	0.0524727	110	0.0513236	59	0.0261701	63	0.0139764	2	0.0134451	118	0.00308242	36	0.00211465	98	0.00195825	151	0.00149417	68	0.00127954	150	0.00123132	134	0.00120641	149	0.000997612	97	0.000931594	176	0.000878392	91	0.000830574
868	isoniazid_29day_Low	173	0.184192	118	0.170785	22	0.117057	155	0.084402	160	0.0839362	144	0.0838857	14	0.0694781	69	0.0348695	107	0.0345953	193	0.0339938	18	0.0339338	36	0.00274946	98	0.00254611	151	0.00194271	68	0.00166366	180	0.00163801	150	0.00160096	134	0.00156857	63	0.00149441	149	0.00129709	97	0.00121126	176	0.00114208	83	0.00112334	91	0.00107991
869	isoniazid_29day_Middle	118	0.281664	1	0.114749	86	0.114346	22	0.0888899	62	0.076557	14	0.0654243	192	0.063786	194	0.0512647	63	0.0391286	180	0.026573	2	0.0132749	16	0.0128262	36	0.00208787	98	0.00193344	151	0.00147524	68	0.00126334	150	0.00121573	134	0.00119113	69	0.00114976	149	0.000984978	107	0.000941573	97	0.000919796	176	0.000867267	83	0.00085303
870	isoniazid_29day_High	90	0.113501	173	0.113385	194	0.101499	96	0.0955486	62	0.0895745	16	0.0893828	63	0.0600714	56	0.0598116	155	0.0539459	34	0.047724	1	0.0420374	118	0.0371535	80	0.0180678	69	0.0124481	13	0.0121465	22	0.0120194	98	0.00686272	162	0.00633323	27	0.00604491	14	0.000987897	36	0.000981534	151	0.000693531	68	0.000593912	180	0.000584754
871	ketoconazole_4day_Low	9	0.262024	150	0.216994	53	0.138955	118	0.111457	173	0.108439	109	0.0467934	149	0.0165913	37	0.0161586	174	0.0160633	14	0.00255429	36	0.00253784	98	0.00235013	151	0.00179318	68	0.00153561	180	0.00151193	134	0.00144784	69	0.00139755	63	0.00137938	107	0.0011445	97	0.00111803	176	0.00105418	83	0.00103687	91	0.000996791	6	0.000983886
872	ketoconazole_4day_Middle	9	0.367064	56	0.222831	176	0.100805	192	0.10045	118	0.0471353	90	0.0451709	178	0.0339392	98	0.012813	59	0.0115632	160	0.0114811	14	0.00184445	36	0.00183257	151	0.00129486	68	0.00110886	180	0.00109176	150	0.00106707	134	0.00104548	69	0.00100917	63	0.000996053	149	0.000864539	107	0.000826441	97	0.000807327	83	0.000748725	91	0.000719782
873	ketoconazole_4day_High	9	0.12098	101	0.107644	20	0.0874122	69	0.0744546	147	0.0672688	45	0.0607714	14	0.0548195	63	0.0475939	107	0.0474915	164	0.0404144	22	0.0404052	116	0.0339384	36	0.0279595	155	0.0272607	59	0.0271229	192	0.020385	8	0.0202811	118	0.0150396	18	0.0136592	32	0.0136379	5	0.0134732	3	0.0134591	98	0.00102487	151	0.000781991
874	ketoconazole_8day_Low	63	0.326282	14	0.164656	97	0.100958	59	0.100553	149	0.0760099	1	0.0757953	86	0.0753975	193	0.0254911	118	0.00300532	36	0.00206176	98	0.00190926	151	0.00145679	68	0.00124754	180	0.0012283	150	0.00120052	134	0.00117623	69	0.00113538	107	0.000929798	176	0.000856421	83	0.000842362	91	0.0008098	6	0.000799316	162	0.000797029	90	0.000795279
875	ketoconazole_8day_Middle	97	0.187693	59	0.165349	63	0.143905	47	0.110341	150	0.078012	1	0.0776231	36	0.0677752	155	0.0556371	80	0.0333626	14	0.0238118	22	0.0112002	118	0.00264188	98	0.00167837	151	0.00128062	68	0.00109667	180	0.00107976	134	0.00103399	69	0.000998078	149	0.000855034	107	0.000817355	176	0.000752852	83	0.000740494	91	0.000711869	6	0.000702653
876	ketoconazole_8day_High	63	0.215542	47	0.185511	156	0.1783	97	0.156139	118	0.0536477	98	0.0529983	134	0.0451544	91	0.0375277	116	0.0152303	111	0.0152267	107	0.00796046	85	0.00771118	14	0.00122945	36	0.00122153	151	0.00086311	68	0.000739134	180	0.000727736	150	0.000711278	69	0.000672683	149	0.000576274	176	0.000507406	83	0.000499077	6	0.000473573	162	0.000472218
877	ketoconazole_15day_Low	151	0.172138	97	0.133546	53	0.113794	90	0.095611	14	0.0786613	27	0.0758172	180	0.0585007	91	0.0578688	6	0.057853	118	0.0423016	134	0.020658	37	0.0198198	36	0.00311287	98	0.00288264	68	0.00188356	150	0.00181257	69	0.00171422	63	0.00169193	149	0.00146854	107	0.00140382	176	0.00129304	83	0.00127181	162	0.00120337	156	0.0011982
878	ketoconazole_15day_Middle	9	0.294762	53	0.235999	68	0.100073	174	0.0793456	118	0.0635849	180	0.0411735	149	0.0407724	58	0.039962	69	0.0214046	14	0.00325601	36	0.00323504	98	0.00299577	151	0.00228581	150	0.00188371	134	0.0018456	63	0.00175833	107	0.00145892	97	0.00142518	176	0.00134378	83	0.00132172	91	0.00127063	6	0.00125418	162	0.00125059	90	0.00124785
879	ketoconazole_15day_High	37	0.145461	65	0.0994536	155	0.0844589	109	0.0842982	17	0.0764247	69	0.0694163	180	0.0542013	45	0.0538524	118	0.0400145	101	0.0384448	53	0.0383826	36	0.0318024	97	0.0310982	63	0.0235919	90	0.0233933	51	0.0233719	58	0.0231862	27	0.0153887	151	0.00852537	6	0.00812394	14	0.00126701	98	0.00116574	68	0.000761709	150	0.000733003
880	ketoconazole_29day_Low	51	0.326317	118	0.22295	155	0.109868	150	0.0567093	97	0.0560771	14	0.0315454	180	0.0297134	156	0.0287729	172	0.0281763	36	0.00446042	98	0.00413052	151	0.00315164	68	0.00269894	134	0.00254468	69	0.0024563	63	0.00242436	149	0.00210426	107	0.00201153	176	0.00185279	83	0.00182237	91	0.00175193	6	0.00172925	162	0.0017243	90	0.00172051
881	ketoconazole_29day_Middle	118	0.239357	172	0.192533	155	0.150356	98	0.131018	192	0.107251	36	0.0460997	83	0.0227289	165	0.0218503	14	0.00353336	151	0.00248051	68	0.00212421	180	0.00209146	150	0.00204416	134	0.0020028	69	0.00193324	63	0.0019081	149	0.00165617	107	0.00158319	97	0.00154657	176	0.00145825	91	0.00137886	6	0.00136101	162	0.00135712	90	0.00135414
882	ketoconazole_29day_High	69	0.166121	37	0.165797	97	0.126596	63	0.0637176	156	0.0635116	85	0.0633324	27	0.0631324	155	0.055614	178	0.0555542	20	0.031671	14	0.0170599	176	0.0162923	62	0.0161071	80	0.0160261	185	0.016008	36	0.00917498	83	0.008407	193	0.00817796	9	0.00804321	118	0.00189277	98	0.00120247	151	0.000917496	68	0.000785708	180	0.000773592
883	labetalol_4day_Low	36	0.143813	180	0.141511	111	0.140019	25	0.139593	118	0.111888	68	0.0725045	107	0.0716272	59	0.0359193	14	0.00572948	98	0.00527154	151	0.00402225	150	0.00331468	134	0.00324762	69	0.00313482	63	0.00309407	149	0.00268554	97	0.00250782	176	0.0023646	83	0.00232579	91	0.00223588	6	0.00220693	162	0.00220062	90	0.00219579	156	0.00219116
884	labetalol_4day_Middle	1	0.491767	69	0.237259	167	0.0595387	56	0.0401483	193	0.0399973	98	0.0226189	62	0.0205054	118	0.00471556	14	0.00325601	36	0.00323504	151	0.00228581	68	0.00195748	180	0.00192729	150	0.00188371	134	0.0018456	63	0.00175833	149	0.00152617	107	0.00145892	97	0.00142518	176	0.00134378	83	0.00132172	91	0.00127063	6	0.00125418	162	0.00125059
885	labetalol_4day_High	165	0.174803	173	0.151747	164	0.139834	91	0.128719	180	0.0825755	25	0.0702957	69	0.0592225	167	0.0585632	118	0.0493286	36	0.0135511	107	0.0124982	192	0.0120586	14	0.00193028	98	0.001776	151	0.00135511	68	0.00116046	150	0.00111673	134	0.00109413	63	0.0010424	149	0.000904768	97	0.000844894	176	0.000796643	83	0.000783565	6	0.000743524
886	labetalol_8day_Low	80	0.396884	47	0.167569	109	0.125931	14	0.0660114	37	0.0635872	97	0.0432155	36	0.024288	172	0.0217139	118	0.00501053	98	0.00318316	151	0.00242879	68	0.00207992	180	0.00204785	150	0.00200154	134	0.00196104	69	0.00189293	63	0.00186832	149	0.00162164	107	0.00155018	176	0.00142784	83	0.0014044	91	0.00135011	6	0.00133263	162	0.00132882
887	labetalol_8day_Middle	36	0.414122	194	0.075959	13	0.0756716	171	0.0744109	14	0.043246	97	0.0397854	176	0.0396315	128	0.0389255	172	0.0386273	118	0.00891334	98	0.00566259	151	0.00432063	68	0.00370002	180	0.00364296	150	0.00356058	134	0.00348854	69	0.00336737	63	0.00332359	149	0.00288476	107	0.00275764	83	0.00249832	91	0.00240175	6	0.00237065	162	0.00236387
888	labetalol_8day_High	165	0.177428	65	0.135728	98	0.126643	178	0.115185	14	0.105939	109	0.0733607	36	0.0434019	53	0.041961	149	0.0320734	50	0.03147	118	0.0233462	150	0.0114213	111	0.0109942	58	0.0108011	101	0.010783	55	0.0107417	151	0.00121389	68	0.00103953	180	0.0010235	134	0.000980115	69	0.000946073	63	0.000933774	107	0.000774767	97	0.000756848
889	labetalol_15day_Low	51	0.187713	68	0.152066	180	0.114918	98	0.0798457	2	0.0759704	36	0.0432064	150	0.0406521	149	0.0399763	83	0.0395898	25	0.0386733	130	0.0383636	118	0.00891334	14	0.00615451	151	0.00432063	134	0.00348854	69	0.00336737	63	0.00332359	107	0.00275764	97	0.00269386	176	0.00254002	91	0.00240175	6	0.00237065	162	0.00236387	90	0.00235868
890	labetalol_15day_Middle	98	0.299194	180	0.138721	14	0.0947656	150	0.0931748	56	0.0920368	162	0.0696931	8	0.0459752	118	0.0282142	36	0.026498	69	0.0248129	151	0.00264979	68	0.00226918	134	0.00213948	63	0.00203832	149	0.00176919	107	0.00169123	97	0.00165211	176	0.00155776	83	0.00153219	91	0.00147296	6	0.00145389	90	0.00144655	156	0.0014435	51	0.00138289
891	labetalol_15day_High	98	0.211312	178	0.145355	165	0.116165	18	0.0654875	69	0.0586457	116	0.0511414	63	0.0441403	6	0.043954	55	0.0437139	36	0.0301888	3	0.0290291	118	0.0234872	149	0.0223091	16	0.0218379	194	0.014844	140	0.0145734	151	0.0080928	107	0.00778736	91	0.00771781	51	0.00768911	67	0.0074556	14	0.00120272	68	0.000723061	180	0.000711911
892	labetalol_29day_Low	36	0.437248	16	0.191446	118	0.106883	14	0.0556254	98	0.00728354	151	0.00555743	68	0.00475917	180	0.00468578	150	0.00457981	134	0.00448715	69	0.0043313	63	0.00427499	149	0.00371054	107	0.00354703	97	0.00346499	176	0.00326711	83	0.00321348	91	0.00308926	6	0.00304926	162	0.00304054	90	0.00303386	156	0.00302747	51	0.00290034	155	0.00289928
893	labetalol_29day_Middle	98	0.336246	128	0.158873	14	0.10825	180	0.0895047	149	0.0364776	37	0.0359841	80	0.0357209	27	0.0353809	150	0.0192414	134	0.0192073	192	0.0181979	167	0.0181549	175	0.0176704	118	0.00421884	36	0.00289427	151	0.00204503	68	0.00175128	69	0.00159384	63	0.00157312	107	0.00130524	97	0.00127505	176	0.00120223	83	0.0011825	91	0.00113679
894	lomustine_4day_Low	25	0.318338	96	0.175482	55	0.11167	107	0.0805959	36	0.0502675	83	0.0487189	91	0.0327945	174	0.0324566	192	0.0323467	14	0.0185184	151	0.0177332	149	0.0171183	118	0.00381679	98	0.00242479	68	0.00158439	180	0.00155996	150	0.00152468	134	0.00149383	69	0.00144195	63	0.0014232	97	0.00115354	176	0.00108766	6	0.00101514	162	0.00101224
895	lomustine_4day_Middle	107	0.224072	118	0.205521	91	0.134891	40	0.111299	69	0.0909865	86	0.0896081	6	0.0459052	14	0.00369053	36	0.00366676	98	0.00339556	151	0.00259085	68	0.00221871	180	0.00218449	150	0.00213509	134	0.00209189	63	0.00199298	149	0.00172984	97	0.00161537	176	0.00152311	83	0.00149811	162	0.00141749	90	0.00141438	156	0.0014114	51	0.00135213
896	lomustine_4day_High	37	0.305691	150	0.19791	134	0.132594	118	0.114018	98	0.0685954	149	0.045208	116	0.0447229	14	0.00361023	36	0.00358698	151	0.00253448	68	0.00217043	180	0.00213696	69	0.0019753	63	0.00194962	107	0.00161763	97	0.00158022	176	0.00148997	83	0.00146551	91	0.00140886	6	0.00139062	162	0.00138665	90	0.0013836	156	0.00138069	51	0.00132271
897	lomustine_8day_Low	97	0.296963	50	0.169389	162	0.12773	176	0.113704	36	0.0868775	90	0.071358	14	0.0305231	164	0.0284687	151	0.0157339	118	0.00338649	98	0.00215142	68	0.00140577	180	0.00138409	150	0.00135279	134	0.00132542	69	0.00127938	63	0.00126275	149	0.00109602	107	0.00104773	83	0.0009492	91	0.000912508	6	0.000900694	156	0.000894258	51	0.000856707
898	lomustine_8day_Middle	18	0.200775	12	0.164158	151	0.111289	68	0.110985	83	0.0922002	118	0.0771521	134	0.0562961	139	0.0549595	176	0.0376359	154	0.0182728	14	0.00301904	36	0.0029996	98	0.00277774	180	0.00178703	150	0.00174661	69	0.00165184	63	0.00163036	149	0.0014151	107	0.00135274	97	0.00132145	91	0.00117816	6	0.0011629	162	0.00115958	90	0.00115703
899	lomustine_8day_High	12	0.202741	118	0.133876	172	0.131507	183	0.13105	68	0.0964712	86	0.0718054	147	0.0597947	139	0.0478868	188	0.0238544	25	0.0124183	161	0.0124172	85	0.0123952	55	0.012277	14	0.00197626	36	0.00196353	98	0.0018183	151	0.00138739	180	0.00116979	150	0.00114333	134	0.0011202	69	0.00108129	63	0.00106723	149	0.00092632	107	0.000885501
900	lomustine_15day_Low	118	0.185838	98	0.183588	193	0.180652	167	0.154878	150	0.105132	128	0.0526034	149	0.0276634	14	0.00425889	36	0.00423145	151	0.00298985	68	0.00256039	180	0.00252091	134	0.00241405	69	0.0023302	63	0.00229991	107	0.00190827	97	0.00186414	176	0.00175768	83	0.00172882	91	0.00166199	6	0.00164048	162	0.00163579	90	0.00163219	156	0.00162875
901	lomustine_15day_Middle	118	0.205521	36	0.15936	97	0.157308	12	0.156186	68	0.0467024	91	0.0459239	173	0.0454668	69	0.0242611	138	0.0228991	65	0.0227862	9	0.0227127	14	0.00369053	98	0.00339556	151	0.00259085	180	0.00218449	150	0.00213509	134	0.00209189	63	0.00199298	149	0.00172984	107	0.00165361	176	0.00152311	83	0.00149811	6	0.00142155	162	0.00141749
902	lomustine_15day_High	183	0.18603	75	0.182076	10	0.131939	60	0.080485	12	0.0752311	34	0.0686259	108	0.0448722	145	0.044867	116	0.0317371	138	0.0237869	156	0.0225123	150	0.0199166	173	0.0172096	67	0.0158697	59	0.0119271	58	0.0119221	176	0.006687	36	0.00417549	1	0.00403797	101	0.0026845	9	0.00266659	14	0.00153824	180	0.00144891	90	0.00140323
903	lomustine_29day_Low	1	0.189393	150	0.175405	69	0.117325	164	0.0872987	27	0.0727274	193	0.0585594	135	0.0582713	151	0.0306913	156	0.0299224	109	0.0295781	86	0.0294199	98	0.0167149	180	0.0159253	111	0.0152987	43	0.0145658	118	0.00348471	14	0.00240613	36	0.00239063	68	0.00144654	134	0.00136386	63	0.00129937	149	0.00112781	107	0.00107811	97	0.00105318
904	lomustine_29day_Middle	12	0.308877	179	0.127904	180	0.0968304	14	0.0869082	101	0.0748693	59	0.0536421	116	0.0431616	118	0.0344859	96	0.0324433	98	0.0229104	121	0.0217454	167	0.0216486	68	0.0117044	173	0.0111132	185	0.0109874	36	0.00175456	151	0.00123973	150	0.00102165	134	0.00100098	69	0.000966211	63	0.000953649	149	0.000827734	107	0.000791259	97	0.000772958
905	lomustine_29day_High	10	0.162113	75	0.122159	34	0.0959127	60	0.0958999	183	0.0958982	12	0.0742296	145	0.0685047	50	0.0628109	42	0.061652	126	0.0285447	121	0.0263062	117	0.0251206	98	0.0218648	140	0.0102865	14	0.00932226	118	0.00712396	116	0.00691296	97	0.00579093	151	0.0046994	106	0.00342943	70	0.00229137	150	0.00125119	134	0.00124897	176	0.00121978
906	lornoxicam_4day_Low	85	0.18269	14	0.148579	36	0.0939743	98	0.0755575	1	0.0738827	138	0.0733174	158	0.0729545	96	0.0554651	45	0.0373456	172	0.0371432	118	0.0225673	150	0.0199416	51	0.0193011	181	0.0187784	151	0.00211945	68	0.00181501	180	0.00178703	134	0.00171127	69	0.00165184	63	0.00163036	149	0.0014151	107	0.00135274	97	0.00132145	176	0.00124598
907	lornoxicam_4day_Middle	67	0.206916	55	0.149064	59	0.0995387	162	0.0914658	90	0.0749303	45	0.0748388	111	0.0500578	96	0.050003	51	0.0418384	181	0.0333338	14	0.0179061	36	0.0178973	37	0.0169449	18	0.0168211	63	0.00900795	2	0.00866555	85	0.00860367	118	0.00198666	98	0.00126211	151	0.000963007	68	0.000824681	180	0.000811965	150	0.000793602	134	0.000777545
908	lornoxicam_4day_High	67	0.168982	84	0.14156	145	0.115993	157	0.105033	139	0.0876932	124	0.0831154	23	0.0666713	170	0.050235	187	0.0283147	158	0.0137079	14	0.0120241	178	0.0119211	70	0.0118791	183	0.0118754	101	0.010991	20	0.0100652	117	0.0100503	96	0.00917694	59	0.00825622	192	0.00825287	150	0.00739387	36	0.00654349	55	0.00642104	83	0.00462789
909	lornoxicam_8day_Low	37	0.217792	90	0.191113	118	0.141782	149	0.110328	151	0.0843197	83	0.0829905	98	0.0582426	14	0.00448934	36	0.00446042	68	0.00269894	180	0.00265732	150	0.00259723	134	0.00254468	69	0.0024563	63	0.00242436	107	0.00201153	97	0.00196501	176	0.00185279	91	0.00175193	6	0.00172925	162	0.0017243	156	0.00171689	51	0.0016448	155	0.00164419
910	lornoxicam_8day_Middle	67	0.184525	41	0.14923	98	0.124189	172	0.0968881	50	0.0791492	36	0.0716465	83	0.0707909	134	0.0447002	6	0.0356608	96	0.0355245	55	0.03537	160	0.0266132	45	0.00923593	118	0.00210869	14	0.00145601	151	0.00102216	68	0.000875337	180	0.00086184	150	0.000842348	69	0.000796641	63	0.000786284	149	0.000682467	107	0.000652393	97	0.000637304
911	lornoxicam_8day_High	67	0.135011	145	0.106239	124	0.0966548	157	0.0910631	23	0.0910591	84	0.087864	139	0.0822874	187	0.0487263	181	0.0327743	40	0.0303556	152	0.0287577	170	0.0215704	20	0.0191867	83	0.01523	129	0.0135811	68	0.0120609	122	0.0112007	150	0.0104604	161	0.00961896	178	0.0088287	31	0.00880346	14	0.00812001	45	0.00802943	87	0.00799654
912	lornoxicam_15day_Low	149	0.153964	14	0.104578	180	0.103429	172	0.102466	90	0.0858813	107	0.0691032	121	0.068575	62	0.0516443	13	0.0515623	118	0.0379968	155	0.0349518	63	0.0184803	86	0.0174492	44	0.0172018	136	0.0171743	36	0.0027961	98	0.00258929	151	0.00197566	68	0.00169188	150	0.00162812	134	0.00159518	69	0.00153977	97	0.0012318	176	0.00116145
913	lornoxicam_15day_Middle	14	0.164072	47	0.145846	67	0.145715	97	0.130287	173	0.113689	180	0.0822819	144	0.0488993	98	0.0347426	151	0.0341587	118	0.0200178	162	0.0171679	36	0.00266071	68	0.00160996	150	0.00154929	134	0.00151794	69	0.00146522	63	0.00144617	149	0.00125523	107	0.00119991	176	0.00110522	83	0.00108708	91	0.00104505	6	0.00103152	90	0.00102631
914	lornoxicam_15day_High	67	0.271102	124	0.162644	145	0.0934788	157	0.0860015	179	0.0748054	139	0.0673332	84	0.0635603	20	0.0336865	181	0.031838	116	0.0187967	58	0.0187612	144	0.0187487	149	0.0169691	97	0.0150901	178	0.0113152	51	0.00572153	90	0.00198817	118	0.000449205	14	0.000310168	36	0.00030817	98	0.000285377	151	0.000217746	68	0.000186469	180	0.000183594
915	lornoxicam_29day_Low	90	0.170684	180	0.154311	151	0.1207	150	0.120352	172	0.119426	85	0.119414	68	0.0525735	14	0.0367353	134	0.0355163	118	0.00407573	36	0.0027961	98	0.00258929	69	0.00153977	63	0.00151975	149	0.00131909	107	0.00126097	97	0.0012318	176	0.00116145	83	0.00114239	91	0.00109823	6	0.00108401	162	0.00108091	156	0.00107626	51	0.00103107
916	lornoxicam_29day_Middle	179	0.314301	90	0.215472	67	0.190381	151	0.0919019	32	0.0829322	144	0.0498495	116	0.016993	118	0.00198666	14	0.00137175	36	0.00136292	98	0.00126211	68	0.000824681	180	0.000811965	150	0.000793602	134	0.000777545	69	0.000750539	63	0.000740782	149	0.000642973	107	0.000614639	97	0.000600423	176	0.000566134	83	0.00055684	91	0.000535315	6	0.000528385
917	mefenamic_acid_4day_Low	180	0.518646	149	0.284818	98	0.102612	151	0.0186204	118	0.00400776	14	0.00276729	36	0.00274946	68	0.00166366	150	0.00160096	134	0.00156857	69	0.00151409	63	0.00149441	107	0.00123994	97	0.00121126	176	0.00114208	83	0.00112334	91	0.00107991	6	0.00106593	162	0.00106288	90	0.00106055	156	0.00105831	51	0.00101387	155	0.0010135	1	0.00101098
918	mefenamic_acid_4day_Middle	149	0.252194	14	0.229376	150	0.202601	25	0.126191	139	0.050565	180	0.0274826	118	0.00601363	36	0.00412556	98	0.00382042	151	0.00291503	68	0.00249632	134	0.00235364	69	0.00227189	63	0.00224235	107	0.00186052	97	0.00181749	176	0.00171369	83	0.00168556	91	0.0016204	6	0.00159943	162	0.00159485	90	0.00159135	156	0.001588	51	0.00152131
919	mefenamic_acid_4day_High	67	0.424743	181	0.103944	6	0.0569159	139	0.0567115	128	0.0474119	36	0.0432386	29	0.0425376	14	0.0385257	55	0.0378881	194	0.0332509	8	0.0236888	134	0.0193152	149	0.0145205	107	0.0145044	65	0.00955119	63	0.00514061	156	0.00501724	178	0.00496878	118	0.00113373	98	0.000720255	151	0.000549563	68	0.000470625	180	0.000463368	150	0.000452888
920	mefenamic_acid_8day_Low	36	0.188377	194	0.149144	97	0.112539	1	0.112316	151	0.0948194	14	0.0772035	172	0.0748958	85	0.0563507	144	0.0376168	58	0.0192081	118	0.00445339	98	0.00282922	68	0.00184865	180	0.00182014	150	0.00177898	134	0.00174299	69	0.00168245	63	0.00166058	149	0.00144132	107	0.00137781	176	0.00126907	83	0.00124824	91	0.00119999	6	0.00118445
921	mefenamic_acid_8day_Middle	162	0.263511	172	0.148316	98	0.133737	25	0.131932	194	0.115614	45	0.0336699	59	0.0334682	139	0.033146	14	0.019126	107	0.0176237	118	0.00394202	36	0.00270436	151	0.00191084	68	0.00163637	180	0.00161114	150	0.0015747	134	0.00154284	69	0.00148926	63	0.00146989	149	0.00127582	97	0.00119139	176	0.00112335	83	0.00110491	91	0.0010622
922	mefenamic_acid_8day_High	67	0.295423	98	0.151558	181	0.114678	36	0.0732998	116	0.0545641	178	0.0545503	108	0.0482728	50	0.0422985	13	0.0303695	68	0.0247032	97	0.0245398	118	0.0195246	149	0.0185452	174	0.0123131	134	0.00659225	63	0.00656546	14	0.000999803	151	0.000701888	180	0.000591801	150	0.000578417	69	0.000547031	107	0.00044798	176	0.000412627	83	0.000405853
923	mefenamic_acid_15day_Low	83	0.1679	68	0.151763	69	0.118258	107	0.117984	58	0.100674	134	0.084957	109	0.0840508	162	0.0344183	90	0.0344159	151	0.0186204	91	0.0177576	118	0.00400776	14	0.00276729	36	0.00274946	98	0.00254611	180	0.00163801	150	0.00160096	63	0.00149441	149	0.00129709	97	0.00121126	176	0.00114208	6	0.00106593	156	0.00105831	51	0.00101387
924	mefenamic_acid_15day_Middle	151	0.310995	68	0.18223	194	0.180899	173	0.078136	83	0.0530631	118	0.0318351	55	0.0264572	138	0.0264256	14	0.00425889	36	0.00423145	98	0.00391848	180	0.00252091	150	0.0024639	134	0.00241405	69	0.0023302	63	0.00229991	149	0.00199624	107	0.00190827	97	0.00186414	176	0.00175768	91	0.00166199	6	0.00164048	162	0.00163579	90	0.00163219
925	mefenamic_acid_15day_High	67	0.275347	181	0.139681	101	0.135814	111	0.0854977	151	0.0663532	9	0.054354	63	0.039113	116	0.0389807	124	0.0387968	178	0.0312187	14	0.0200261	62	0.0195571	83	0.00801424	193	0.00790151	138	0.00786768	11	0.00778267	0	0.00401783	142	0.00393929	118	0.000931564	36	0.000639086	98	0.000591817	68	0.000386702	180	0.000380739	150	0.000372128
926	mefenamic_acid_29day_Low	151	0.280141	68	0.168638	160	0.0932694	176	0.0753976	178	0.0751141	83	0.0568446	111	0.0566158	193	0.0563057	36	0.0215873	90	0.0197106	96	0.0194287	118	0.00445339	14	0.00307499	98	0.00282922	180	0.00182014	150	0.00177898	134	0.00174299	69	0.00168245	63	0.00166058	149	0.00144132	107	0.00137781	97	0.00134594	91	0.00119999	6	0.00118445
927	mefenamic_acid_29day_Middle	98	0.192384	160	0.143316	176	0.108009	90	0.0960405	111	0.0602071	118	0.0505037	178	0.048275	180	0.0369009	56	0.0362787	167	0.0361374	124	0.0358269	134	0.024941	69	0.0249021	174	0.0243386	107	0.0127959	32	0.0122856	17	0.0120128	14	0.00197626	36	0.00196353	151	0.00138739	68	0.00118811	150	0.00114333	63	0.00106723	149	0.00092632
928	mefenamic_acid_29day_High	67	0.210494	181	0.135495	124	0.131278	179	0.102129	170	0.0645997	178	0.0521984	118	0.0442543	62	0.0375968	116	0.0355352	160	0.027154	48	0.0229364	101	0.0209074	98	0.0190696	134	0.016864	45	0.0167775	194	0.0105173	14	0.00659623	150	0.00645052	13	0.00633413	44	0.00628015	155	0.00429363	85	0.00425182	144	0.00422913	69	0.00227266
929	meloxicam_4day_Low	31	0.409951	80	0.182771	14	0.163009	118	0.119205	149	0.024517	36	0.00375017	98	0.0034728	151	0.00264979	68	0.00226918	180	0.00223419	150	0.00218366	134	0.00213948	69	0.00206517	63	0.00203832	107	0.00169123	97	0.00165211	176	0.00155776	83	0.00153219	91	0.00147296	6	0.00145389	162	0.00144973	90	0.00144655	156	0.0014435	51	0.00138289
930	meloxicam_4day_Middle	18	0.270104	36	0.234118	6	0.0974573	111	0.0972859	194	0.0779033	156	0.0397122	13	0.0392632	98	0.0221836	91	0.0204916	1	0.0204121	118	0.00462481	14	0.00319335	151	0.00224182	68	0.00191981	180	0.0018902	150	0.00184745	134	0.00181008	69	0.00174721	63	0.00172449	149	0.0014968	107	0.00143084	97	0.00139775	176	0.00131792	83	0.00129629
931	meloxicam_4day_High	67	0.143883	84	0.137904	145	0.121044	23	0.114094	124	0.108147	157	0.0962413	139	0.0932781	181	0.0317791	113	0.029778	187	0.0168692	178	0.0139422	83	0.0119721	193	0.0119432	118	0.0111515	167	0.010947	20	0.00894971	45	0.00798893	2	0.00798463	0	0.00598877	36	0.00313986	192	0.00301258	176	0.00205214	47	0.0020206	90	0.00105519
932	meloxicam_8day_Low	14	0.294147	151	0.292845	160	0.132582	118	0.059017	6	0.0543703	18	0.0272569	31	0.0269119	36	0.00434292	98	0.00402171	68	0.00262784	180	0.00258732	150	0.00252881	134	0.00247764	69	0.00239159	63	0.0023605	149	0.00204883	107	0.00195854	97	0.00191324	176	0.00180398	83	0.00177437	91	0.00170578	162	0.00167888	90	0.00167519	156	0.00167166
933	meloxicam_8day_Middle	2	0.203244	58	0.177766	194	0.114588	62	0.114551	193	0.0764723	174	0.0638736	180	0.0519022	181	0.0510645	36	0.027417	31	0.0256025	24	0.0253573	109	0.0131675	118	0.00304338	14	0.0021014	98	0.00193344	151	0.00147524	68	0.00126334	150	0.00121573	134	0.00119113	69	0.00114976	63	0.00113481	149	0.000984978	107	0.000941573	97	0.000919796
934	meloxicam_8day_High	145	0.0996053	187	0.0930967	84	0.089092	124	0.0855913	23	0.0825854	67	0.079095	157	0.0760813	181	0.0650824	152	0.0565594	139	0.0510624	159	0.0510537	153	0.0300324	36	0.0186014	122	0.0155272	106	0.0140163	167	0.0135309	123	0.013515	45	0.00903548	0	0.00902743	40	0.00901121	196	0.00801259	80	0.00752501	151	0.00706545	91	0.00403649
935	meloxicam_15day_Low	36	0.290087	97	0.192881	63	0.110877	68	0.0973098	185	0.0689742	162	0.0419917	80	0.0415935	86	0.0415131	101	0.0278883	83	0.0146293	172	0.0142736	118	0.00329366	14	0.00227422	98	0.00209244	151	0.00159656	180	0.00134615	150	0.00131571	134	0.00128909	69	0.00124431	149	0.00106598	107	0.001019	176	0.000938588	91	0.000887494	6	0.000876004
936	meloxicam_15day_Middle	68	0.21622	36	0.199514	63	0.198169	118	0.0757734	97	0.072777	194	0.0723348	144	0.0362724	139	0.0361076	180	0.0196249	14	0.00296509	98	0.0027281	151	0.00208158	150	0.0017154	134	0.00168069	69	0.00162232	149	0.00138981	107	0.00132856	176	0.00122372	83	0.00120363	91	0.0011571	6	0.00114212	162	0.00113886	90	0.00113635	156	0.00113396
937	meloxicam_29day_Low	134	0.222082	16	0.186783	138	0.119225	14	0.104578	58	0.0684609	116	0.0518226	144	0.0513874	65	0.0512968	193	0.0345703	69	0.0185003	78	0.0170889	118	0.00407573	36	0.0027961	98	0.00258929	151	0.00197566	68	0.00169188	180	0.00166579	150	0.00162812	63	0.00151975	149	0.00131909	107	0.00126097	97	0.0012318	176	0.00116145	83	0.00114239
938	meloxicam_29day_Middle	67	0.329641	16	0.152137	151	0.128121	91	0.0894722	80	0.0764267	36	0.0654108	197	0.0384892	149	0.0263142	69	0.0138143	1	0.0134323	44	0.0128447	118	0.00304338	14	0.0021014	98	0.00193344	68	0.00126334	180	0.00124386	150	0.00121573	134	0.00119113	63	0.00113481	107	0.000941573	97	0.000919796	176	0.000867267	83	0.00085303	6	0.000809439
939	metformin_4day_Low	68	0.292404	14	0.215117	91	0.0807356	118	0.059017	63	0.0550471	194	0.0539479	55	0.0534974	36	0.0306862	83	0.0281177	62	0.0275278	98	0.00402171	151	0.00306861	180	0.00258732	150	0.00252881	134	0.00247764	69	0.00239159	149	0.00204883	107	0.00195854	97	0.00191324	176	0.00180398	6	0.00168369	162	0.00167888	90	0.00167519	156	0.00167166
940	metformin_4day_Middle	37	0.144176	98	0.122798	134	0.121402	149	0.121014	14	0.0992825	116	0.0966503	109	0.0724426	91	0.0492072	90	0.0253475	101	0.02466	165	0.0244539	118	0.00572699	36	0.00392892	151	0.00277609	68	0.00237733	180	0.00234068	150	0.00228774	69	0.0021636	63	0.00213547	107	0.00177184	97	0.00173086	176	0.00163201	83	0.00160522	6	0.00152319
941	metformin_4day_High	193	0.109478	134	0.0917972	128	0.0913915	55	0.0821276	6	0.0733348	145	0.0728211	132	0.0637208	68	0.0554723	3	0.0546094	109	0.0458321	14	0.0378857	162	0.0369563	174	0.0367722	83	0.0278951	172	0.0276591	118	0.0112796	36	0.0105934	180	0.00998738	176	0.00971696	194	0.00952962	192	0.00942667	98	0.00138837	151	0.00105934	150	0.00087299
942	metformin_8day_Low	118	0.462144	80	0.109544	116	0.0882387	176	0.0667637	27	0.0656067	63	0.0454654	45	0.0446587	14	0.0253681	36	0.00358698	98	0.00332168	151	0.00253448	68	0.00217043	180	0.00213696	150	0.00208863	134	0.00204638	69	0.0019753	149	0.0016922	107	0.00161763	97	0.00158022	83	0.00146551	91	0.00140886	6	0.00139062	162	0.00138665	90	0.0013836
943	metformin_8day_Middle	36	0.242249	118	0.148719	2	0.120309	174	0.120196	68	0.0738734	25	0.0725124	22	0.0481116	151	0.0266081	149	0.0256855	176	0.025464	14	0.00395439	98	0.00363833	180	0.00234068	150	0.00228774	134	0.00224145	69	0.0021636	63	0.00213547	107	0.00177184	97	0.00173086	83	0.00160522	91	0.00154317	6	0.00152319	162	0.00151883	90	0.0015155
944	metformin_8day_High	68	0.235095	118	0.145257	116	0.140955	2	0.140785	180	0.0953953	192	0.0706829	50	0.0470172	9	0.02377	14	0.00386234	36	0.00383746	98	0.00355364	151	0.00271147	150	0.00223449	134	0.00218928	69	0.00211324	63	0.00208577	149	0.00181037	107	0.00173059	97	0.00169057	176	0.00159402	83	0.00156785	91	0.00150725	6	0.00148773	162	0.00148348
945	metformin_15day_Low	63	0.371292	118	0.222591	1	0.0693612	162	0.0556978	59	0.0553758	138	0.0415232	86	0.0415131	134	0.0287012	173	0.028018	98	0.0157985	32	0.0141379	14	0.00227422	36	0.00225957	151	0.00159656	68	0.00136723	180	0.00134615	150	0.00131571	69	0.00124431	149	0.00106598	107	0.001019	97	0.000995437	176	0.000938588	83	0.00092318	91	0.000887494
946	metformin_15day_Middle	134	0.226593	118	0.127456	63	0.124378	142	0.122879	14	0.105513	150	0.0836594	138	0.0618776	1	0.0420875	128	0.0214346	36	0.00336719	98	0.00311815	151	0.00237918	68	0.00203744	180	0.00200602	69	0.00185427	149	0.00158851	107	0.00151851	97	0.00148339	176	0.00139868	83	0.00137572	91	0.00132254	6	0.00130542	162	0.00130168	90	0.00129882
947	metformin_15day_High	107	0.217313	116	0.177697	134	0.15883	13	0.098903	68	0.0804499	173	0.0793599	109	0.0400255	46	0.0396399	1	0.0208126	118	0.00471556	14	0.00325601	36	0.00323504	98	0.00299577	151	0.00228581	180	0.00192729	150	0.00188371	69	0.00178149	63	0.00175833	149	0.00152617	97	0.00142518	176	0.00134378	83	0.00132172	91	0.00127063	6	0.00125418
948	metformin_29day_Low	63	0.269648	85	0.233035	118	0.147253	192	0.107872	36	0.0386856	98	0.0384677	97	0.0191676	83	0.0190734	96	0.0187344	32	0.0184328	12	0.0182659	14	0.00296509	151	0.00208158	68	0.00178258	180	0.00175509	150	0.0017154	134	0.00168069	69	0.00162232	149	0.00138981	107	0.00132856	176	0.00122372	91	0.0011571	6	0.00114212	162	0.00113886
949	metformin_29day_Middle	192	0.306909	180	0.225199	167	0.167799	151	0.0866645	96	0.0569622	51	0.029499	118	0.00668255	14	0.00461418	36	0.00458446	98	0.00424538	68	0.00277399	150	0.00266945	134	0.00261544	69	0.0025246	63	0.00249178	149	0.00216278	107	0.00206747	97	0.00201965	176	0.00190431	83	0.00187305	91	0.00180065	6	0.00177734	162	0.00177225	90	0.00176836
950	metformin_29day_High	192	0.364409	134	0.122711	118	0.0794463	62	0.0764848	85	0.0764202	91	0.0616242	173	0.0613127	36	0.0328206	6	0.0312902	151	0.0169266	155	0.0160819	14	0.00251557	98	0.0023145	68	0.00151233	180	0.00148901	150	0.00145533	69	0.00137637	63	0.00135847	149	0.00117911	107	0.00112715	97	0.00110108	176	0.0010382	83	0.00102115	162	0.000966198
951	methapyrilene_4day_Low	135	0.242849	59	0.121895	176	0.107163	36	0.0783025	150	0.0772585	25	0.0764497	2	0.0462124	32	0.0459595	185	0.0308121	5	0.030427	118	0.0188038	151	0.0169266	69	0.016537	194	0.0158865	58	0.0157136	14	0.00251557	98	0.0023145	68	0.00151233	180	0.00148901	134	0.00142589	63	0.00135847	149	0.00117911	107	0.00112715	97	0.00110108
952	methapyrilene_4day_Middle	155	0.268612	118	0.14431	98	0.11489	176	0.113704	97	0.0855778	69	0.0717413	37	0.0570694	65	0.0567144	47	0.0146094	160	0.0145552	14	0.00233831	36	0.00232325	151	0.00164156	68	0.00140577	180	0.00138409	150	0.00135279	134	0.00132542	63	0.00126275	149	0.00109602	107	0.00104773	83	0.0009492	91	0.000912508	6	0.000900694	162	0.000898118
953	methapyrilene_4day_High	125	0.191567	133	0.106449	65	0.102249	130	0.0810107	155	0.0683552	12	0.0639349	18	0.0597321	98	0.0559782	132	0.0511012	36	0.0304939	44	0.0255968	169	0.0255693	150	0.0216887	184	0.0213046	162	0.0172954	45	0.0172477	14	0.0134743	25	0.00869358	142	0.00858094	118	0.00527879	91	0.00453162	62	0.0044474	151	0.000495767	68	0.000424556
954	methapyrilene_8day_Low	138	0.154303	160	0.128692	63	0.116593	59	0.115959	107	0.0907429	180	0.078222	91	0.0521387	118	0.0415635	173	0.0390481	98	0.0276123	69	0.0268186	37	0.0262911	8	0.0259246	125	0.0257913	14	0.00212836	36	0.00211465	151	0.00149417	68	0.00127954	150	0.00123132	134	0.00120641	149	0.000997612	97	0.000931594	176	0.000878392	83	0.000863972
955	methapyrilene_8day_Middle	98	0.19973	58	0.11672	162	0.0895019	125	0.0891386	151	0.0556075	155	0.0552258	180	0.04178	161	0.0413986	63	0.0348698	174	0.0345538	118	0.0290511	56	0.0277197	86	0.0207509	92	0.0206374	48	0.0206121	14	0.0148392	150	0.01436	62	0.0140104	181	0.013922	147	0.013842	36	0.00798065	134	0.00749554	176	0.00732034	27	0.00695603
956	methapyrilene_8day_High	189	0.0832678	166	0.0670291	133	0.0632863	188	0.0624502	141	0.0574548	199	0.057038	81	0.0499599	43	0.0441325	184	0.0437167	74	0.0437157	60	0.0403855	125	0.0387228	137	0.0370541	10	0.035806	11	0.0349746	121	0.0324915	94	0.0266463	42	0.0253979	177	0.0229001	38	0.0228985	93	0.0216501	183	0.0204013	156	0.0154305	159	0.0141565
957	methapyrilene_15day_Low	56	0.225084	6	0.208141	90	0.121869	174	0.104269	68	0.087987	91	0.0701299	162	0.0701123	14	0.020116	37	0.0181101	118	0.00414605	36	0.00284434	98	0.00263396	151	0.00200975	180	0.00169453	150	0.00165621	134	0.0016227	69	0.00156634	63	0.00154597	149	0.00134185	107	0.00128272	97	0.00125305	176	0.00118149	83	0.0011621	156	0.00109483
958	methapyrilene_15day_Middle	125	0.370314	156	0.125329	32	0.0963237	34	0.0625876	167	0.0530587	109	0.0386598	46	0.0337567	111	0.0243075	161	0.0242477	59	0.0242365	12	0.0241496	118	0.02039	116	0.0195012	56	0.0194555	134	0.0100695	168	0.00967577	36	0.00560135	98	0.00554272	63	0.00523949	136	0.00486921	38	0.00481538	14	0.000797881	151	0.000560134	68	0.000479677
959	methapyrilene_15day_High	166	0.0752425	189	0.0658741	81	0.0650211	199	0.06275	43	0.0573557	133	0.0559379	141	0.0522448	125	0.0454323	188	0.0445782	74	0.0425909	94	0.0394676	38	0.0377635	184	0.0352093	100	0.0295307	42	0.0289625	137	0.0275422	148	0.0275421	60	0.026407	159	0.0261227	10	0.0249874	11	0.0244204	93	0.0210118	145	0.0201613	115	0.0193081
960	methapyrilene_29day_Low	22	0.188786	14	0.161918	173	0.11665	125	0.101663	90	0.0879287	121	0.087633	180	0.0594286	151	0.0451924	83	0.0299789	86	0.0294199	97	0.0155543	32	0.0149579	118	0.00348471	36	0.00239063	98	0.00221382	68	0.00144654	150	0.00139202	134	0.00136386	69	0.00131649	63	0.00129937	149	0.00112781	107	0.00107811	176	0.00099303	91	0.000938972
961	methapyrilene_29day_Middle	125	0.234389	132	0.105647	34	0.0858718	118	0.0701092	184	0.0693349	31	0.0627857	133	0.0528492	43	0.0429246	63	0.0399049	121	0.036451	160	0.0364168	98	0.0302108	83	0.0299292	173	0.0199505	181	0.0199104	91	0.0167175	111	0.0166854	53	0.0066893	1	0.00350085	2	0.00345982	117	0.00331612	14	0.000547687	36	0.00054416	151	0.000384491
962	methapyrilene_29day_High	195	0.10919	38	0.0572827	166	0.0556028	199	0.0532513	159	0.0448522	189	0.0421649	81	0.0399804	60	0.0377971	141	0.0339334	74	0.0339333	133	0.0320868	188	0.0307415	79	0.0300695	137	0.0275497	43	0.0270461	125	0.0248634	42	0.0236865	148	0.0235181	184	0.0216709	11	0.0211672	10	0.0211667	94	0.0203266	132	0.0198232	145	0.0196553
963	methimazole_4day_Low	98	0.18133	161	0.178881	151	0.158284	180	0.135635	80	0.0897386	53	0.0895588	121	0.0454445	128	0.0233416	118	0.00534486	14	0.00369053	36	0.00366676	68	0.00221871	150	0.00213509	134	0.00209189	69	0.00201924	63	0.00199298	149	0.00172984	107	0.00165361	97	0.00161537	176	0.00152311	83	0.00149811	91	0.0014402	6	0.00142155	162	0.00141749
964	methimazole_4day_Middle	33	0.23489	161	0.226535	128	0.122211	134	0.105202	118	0.0455836	96	0.0439141	85	0.0351487	47	0.0351137	112	0.0348157	180	0.0269503	0	0.0264129	37	0.0178293	151	0.00971192	14	0.00144335	36	0.00143405	98	0.00132798	68	0.000867723	150	0.000835021	69	0.000789712	63	0.000779445	149	0.000676531	107	0.000646718	97	0.00063176	176	0.000595681
965	methimazole_4day_High	33	0.221849	161	0.206958	89	0.0978187	157	0.0752269	134	0.0717929	96	0.0528213	47	0.0490174	169	0.0376288	113	0.0301362	51	0.0265483	174	0.0189633	0	0.0189368	150	0.0154008	165	0.015138	68	0.0116549	14	0.0081438	197	0.007667	185	0.00764166	193	0.00390388	135	0.00382917	187	0.00377289	118	0.000903543	36	0.000619862	98	0.000574016
966	methimazole_8day_Low	161	0.305536	91	0.19723	134	0.110836	86	0.0876584	151	0.0678082	97	0.0668539	155	0.044838	194	0.0227997	118	0.00522857	14	0.00361023	36	0.00358698	98	0.00332168	68	0.00217043	180	0.00213696	150	0.00208863	69	0.0019753	63	0.00194962	149	0.0016922	107	0.00161763	176	0.00148997	83	0.00146551	6	0.00139062	162	0.00138665	90	0.0013836
967	methimazole_8day_Middle	89	0.189434	17	0.160267	161	0.14101	33	0.0971208	59	0.0730249	155	0.0682693	157	0.0631547	150	0.0490191	96	0.0487879	180	0.0393193	18	0.0293002	178	0.0148241	192	0.00503281	118	0.00116676	14	0.000805629	36	0.000800439	98	0.000741237	151	0.000565573	68	0.000484335	134	0.000456652	69	0.000440791	63	0.000435061	149	0.000377617	107	0.000360977
968	methimazole_8day_High	33	0.19954	161	0.177736	89	0.160638	17	0.114387	157	0.0705844	96	0.0512175	68	0.0391759	106	0.0316431	59	0.0219978	152	0.0219083	18	0.019551	134	0.0148288	85	0.014699	150	0.0124002	97	0.00991003	180	0.00753896	53	0.00493136	159	0.00487453	79	0.00487352	36	0.00283448	63	0.00265136	176	0.00259996	118	0.000584744	14	0.000403756
969	methimazole_15day_Low	89	0.25019	17	0.161875	161	0.125349	118	0.104739	98	0.0893839	156	0.0813727	91	0.0446068	36	0.037988	6	0.0225353	151	0.0155669	109	0.0150023	150	0.00806113	62	0.00768579	80	0.00761014	14	0.00122041	68	0.000733697	180	0.000722384	134	0.000691762	69	0.000667735	63	0.000659054	149	0.000572036	107	0.000546828	97	0.000534181	176	0.000503674
970	methimazole_15day_Middle	17	0.24049	89	0.159601	108	0.15959	98	0.135187	153	0.096646	161	0.0585278	178	0.0248408	68	0.0182033	155	0.0158683	116	0.0158564	2	0.01584	91	0.0136299	151	0.0114987	149	0.0114117	51	0.00463141	49	0.0044984	97	0.00241061	138	0.0023138	118	0.000540063	14	0.000372904	36	0.000370502	180	0.000220729	150	0.000215737	134	0.000211372
971	methimazole_15day_High	108	0.220079	89	0.145426	17	0.106116	98	0.0847859	161	0.0845696	153	0.0707396	165	0.0413119	65	0.0413087	33	0.0412665	68	0.0257383	173	0.0256291	118	0.0220848	176	0.0217472	70	0.0216267	155	0.0158377	107	0.00800523	69	0.00607274	36	0.00425349	172	0.00204614	58	0.00203646	159	0.00197115	14	0.000326013	151	0.00022887	180	0.000192973
972	methimazole_29day_Low	69	0.173998	89	0.173408	56	0.165768	96	0.102775	68	0.0953034	98	0.0799672	17	0.0788325	51	0.0477377	121	0.0397227	151	0.00879397	118	0.00189277	14	0.00130692	36	0.00129851	180	0.000773592	150	0.000756097	134	0.000740799	63	0.000705773	149	0.000612586	107	0.000585592	97	0.000572048	176	0.000539379	83	0.000530524	91	0.000510016	6	0.000503414
973	methimazole_29day_Middle	108	0.226648	17	0.199446	89	0.18436	98	0.136429	69	0.106027	155	0.0455063	172	0.0182542	197	0.0182473	192	0.0182395	180	0.00936129	138	0.00613231	153	0.00605402	36	0.00351963	176	0.00322842	37	0.00317157	161	0.00315008	118	0.000726089	14	0.000501352	151	0.000351963	68	0.000301407	150	0.000290048	134	0.000284179	63	0.000270743	149	0.000234995
974	methimazole_29day_High	108	0.139719	65	0.112073	89	0.0926965	17	0.0747048	98	0.0638384	70	0.0636372	169	0.0525724	39	0.0484264	121	0.0470886	161	0.0443213	49	0.0414983	153	0.0332019	165	0.0290833	118	0.0238468	155	0.0222153	45	0.0194375	180	0.0153511	197	0.0138861	4	0.0138348	150	0.00981519	192	0.00973298	107	0.00840205	0	0.00834962	63	0.00289035
975	methyldopa_4day_Low	36	0.316462	134	0.175898	14	0.143849	118	0.111888	97	0.0370378	162	0.0367306	85	0.0359355	98	0.00527154	151	0.00402225	68	0.0034445	180	0.00339138	150	0.00331468	69	0.00313482	63	0.00309407	149	0.00268554	107	0.0025672	176	0.0023646	83	0.00232579	91	0.00223588	6	0.00220693	90	0.00219579	156	0.00219116	51	0.00209915	155	0.00209838
976	methyldopa_4day_Middle	56	0.391937	31	0.150768	91	0.102824	134	0.0909498	140	0.0663444	180	0.0487961	176	0.0425914	164	0.0302491	174	0.0243641	161	0.018333	69	0.00657257	118	0.00144798	14	0.000999803	36	0.000993362	98	0.000919891	151	0.000701888	68	0.00060107	150	0.000578417	63	0.000539919	149	0.000468631	107	0.00044798	97	0.000437619	83	0.000405853	6	0.000385114
977	methyldopa_4day_High	56	0.253611	31	0.156024	164	0.0715778	89	0.0715503	197	0.0587107	141	0.058483	134	0.0525723	96	0.0522757	101	0.0521871	14	0.0400488	1	0.0328696	130	0.0326986	91	0.0264013	118	0.00805601	149	0.00700034	36	0.00107079	98	0.000991589	151	0.000756595	68	0.000647918	180	0.000637928	150	0.0006235	69	0.000589668	63	0.000582002	107	0.000482897
978	methyldopa_8day_Low	56	0.406247	173	0.0945504	96	0.0800838	134	0.0731663	162	0.0584496	174	0.0583028	68	0.0442138	80	0.0437421	138	0.043705	98	0.0301004	180	0.0297058	121	0.00756161	118	0.00174185	14	0.00120272	36	0.00119497	151	0.000844342	150	0.000695811	69	0.000658055	63	0.0006495	149	0.000563743	107	0.000538901	97	0.000526437	176	0.000496372	83	0.000488224
979	methyldopa_8day_Middle	56	0.415127	68	0.0914965	173	0.0798146	96	0.0684721	135	0.0569356	97	0.0515606	174	0.051395	101	0.0513453	118	0.0411474	140	0.0227923	109	0.017275	108	0.0171139	144	0.00585255	132	0.0057215	14	0.000942983	36	0.000936909	98	0.000867613	151	0.000661999	180	0.000558169	150	0.000545545	134	0.000534508	69	0.000515943	63	0.000509235	149	0.000441998
980	methyldopa_8day_High	56	0.445561	140	0.0898989	96	0.0744193	118	0.0673554	97	0.0510729	181	0.0431007	89	0.0391307	116	0.0353785	174	0.0353316	98	0.0279444	20	0.0274299	150	0.0199093	156	0.0197822	18	0.00794921	14	0.000648255	36	0.000644079	151	0.000455093	68	0.000389723	180	0.000383714	134	0.000367448	69	0.000354686	63	0.000350075	149	0.000303852	107	0.000290463
981	methyldopa_15day_Low	63	0.176886	156	0.176598	97	0.165705	118	0.123574	59	0.0554113	91	0.0446871	155	0.0446433	101	0.0443571	193	0.0334022	56	0.022493	173	0.0224736	14	0.012818	27	0.0111621	39	0.0111074	158	0.0110994	36	0.00181242	98	0.00167837	151	0.00128062	68	0.00109667	180	0.00107976	150	0.00105534	134	0.00103399	69	0.000998078	149	0.000855034
982	methyldopa_15day_Middle	56	0.53655	63	0.0788719	118	0.0677289	140	0.0542934	96	0.0364447	64	0.0361824	150	0.0307061	69	0.0306747	98	0.025022	85	0.0243474	155	0.0124172	130	0.0122577	181	0.0122443	14	0.00702534	6	0.00641065	2	0.00631589	36	0.000993362	151	0.000701888	68	0.00060107	180	0.000591801	134	0.000566715	149	0.000468631	107	0.00044798	97	0.000437619
983	methyldopa_15day_High	56	0.331766	98	0.0923219	29	0.0572488	112	0.0571696	155	0.0517876	140	0.0515005	197	0.0459482	134	0.0405466	63	0.0405212	109	0.0402361	122	0.0344239	36	0.0295202	96	0.0288544	62	0.0231193	150	0.0176954	91	0.0118013	51	0.0117786	68	0.00628573	172	0.00595223	118	0.00137349	14	0.000948373	151	0.000665783	180	0.000561359	69	0.000518892
984	methyldopa_29day_Low	51	0.261423	98	0.163183	118	0.144921	164	0.100483	176	0.0814342	36	0.0633474	151	0.0223474	150	0.0219373	96	0.0209843	192	0.0207477	133	0.0202404	14	0.00332119	68	0.00199666	180	0.00196587	134	0.00188254	69	0.00181715	63	0.00179353	149	0.00155672	107	0.00148812	97	0.0014537	83	0.00134818	91	0.00129607	6	0.00127929	162	0.00127563
985	methyldopa_29day_Middle	56	0.435846	140	0.109905	96	0.0986829	98	0.0877127	192	0.0531768	185	0.0493725	25	0.038046	118	0.0274295	68	0.0117433	97	0.0116405	6	0.0116075	181	0.0114868	162	0.00781834	156	0.0078173	151	0.00422975	83	0.00404362	173	0.00395591	58	0.00392663	92	0.00383483	64	0.00380682	14	0.000628608	36	0.000624559	180	0.000372084	150	0.000363669
986	methyldopa_29day_High	56	0.375331	96	0.119854	172	0.0763284	156	0.0655764	164	0.059905	140	0.0598528	104	0.0381062	176	0.027552	118	0.0230501	97	0.0221386	116	0.0220454	192	0.0219426	68	0.0168501	111	0.0166069	193	0.01108	179	0.0109692	197	0.0056486	144	0.00559804	14	0.000901975	36	0.000896165	98	0.000829882	151	0.000633211	180	0.000533895	150	0.000521821
987	methyltestosterone_4day_Low	14	0.299347	111	0.207743	118	0.183753	151	0.0623223	8	0.0595132	57	0.0592499	36	0.00485445	98	0.0044954	68	0.00293736	180	0.00289207	150	0.00282666	134	0.00276947	69	0.00267328	63	0.00263853	149	0.00229015	107	0.00218923	97	0.00213859	176	0.00201646	83	0.00198336	91	0.00190669	6	0.00188201	162	0.00187662	90	0.0018725	156	0.00186856
988	methyltestosterone_4day_Middle	91	0.210046	14	0.196623	178	0.180005	73	0.119572	134	0.0760757	165	0.0601266	68	0.0462924	9	0.0451188	118	0.00358879	36	0.00246204	98	0.00227994	151	0.00173962	180	0.00146677	150	0.0014336	69	0.00135581	63	0.00133818	149	0.0011615	107	0.00111031	97	0.00108463	176	0.00102269	83	0.0010059	6	0.000954499	162	0.000951769	90	0.000949679
989	methyltestosterone_4day_High	73	0.327607	178	0.204082	150	0.115934	101	0.10654	13	0.0711766	109	0.0711729	162	0.0182695	17	0.0177815	59	0.00920884	67	0.00910564	8	0.00903934	118	0.00212735	14	0.0014689	36	0.00145944	98	0.0013515	151	0.00103121	68	0.000883086	180	0.000869469	134	0.000832612	69	0.000803694	63	0.000793245	149	0.000688509	107	0.000658168	97	0.000642946
990	methyltestosterone_8day_Low	41	0.269394	57	0.134784	73	0.13473	101	0.0965247	118	0.0792639	164	0.0579081	68	0.0490548	36	0.0304429	178	0.0293687	14	0.0208342	98	0.0207066	134	0.0201428	37	0.0100968	174	0.0100373	151	0.00112048	180	0.000944741	150	0.000923374	69	0.000873271	63	0.000861917	149	0.000748114	107	0.000715147	97	0.000698607	176	0.00065871	83	0.000647897
991	methyltestosterone_8day_Middle	178	0.190958	150	0.167481	164	0.119245	48	0.103275	73	0.0953204	111	0.0877658	89	0.0636383	58	0.0558626	136	0.0477341	57	0.0239135	109	0.0082543	118	0.0019078	14	0.0013173	36	0.00130881	98	0.00121201	151	0.00092478	68	0.000791946	180	0.000779734	134	0.000746681	69	0.000720747	63	0.000711376	149	0.00061745	107	0.000590241	97	0.000576589
992	methyltestosterone_8day_High	73	0.181127	57	0.156454	178	0.107232	77	0.0700108	87	0.0576693	8	0.0535935	96	0.0495899	101	0.0495338	164	0.0412419	89	0.0371085	186	0.0370581	150	0.0209746	18	0.0207222	98	0.0170919	34	0.0165284	36	0.0130262	134	0.0127348	51	0.0125979	14	0.00891474	180	0.00863604	91	0.00849831	149	0.00443601	118	0.000989077	151	0.000479443
993	methyltestosterone_15day_Low	178	0.328955	134	0.165584	68	0.132869	98	0.100929	51	0.0502096	116	0.0337183	80	0.0333771	129	0.032858	36	0.0191085	155	0.017401	46	0.0167332	118	0.00394202	14	0.00272189	151	0.00191084	180	0.00161114	150	0.0015747	69	0.00148926	63	0.00146989	149	0.00127582	107	0.0012196	97	0.00119139	176	0.00112335	83	0.00110491	91	0.0010622
994	methyltestosterone_15day_Middle	178	0.200582	96	0.191009	98	0.115783	8	0.0859476	89	0.0858982	68	0.0771697	14	0.0587453	149	0.0388506	164	0.0383016	107	0.0197632	111	0.0195789	134	0.0104235	91	0.0101443	9	0.0097291	118	0.0022895	36	0.00157068	151	0.00110981	180	0.00093574	150	0.000914577	69	0.000864951	63	0.000853706	97	0.000691951	176	0.000652434	83	0.000641724
995	methyltestosterone_15day_High	73	0.172657	16	0.147303	8	0.116882	96	0.0967118	25	0.0662197	68	0.0614324	185	0.0610904	136	0.06099	165	0.0559813	63	0.0309179	109	0.0306646	59	0.0255901	101	0.0255622	167	0.0154047	144	0.0103057	118	0.00122008	14	0.000842442	36	0.000837015	98	0.000775108	151	0.000591417	180	0.000498656	150	0.000487379	134	0.000477518	69	0.000460933
996	methyltestosterone_29day_Low	176	0.227878	73	0.188945	36	0.154169	194	0.0953143	174	0.0763492	97	0.0580175	180	0.0396186	167	0.0384082	8	0.0381623	118	0.00453748	14	0.00313305	98	0.00288264	151	0.00219949	68	0.00188356	150	0.00181257	134	0.0017759	69	0.00171422	63	0.00169193	149	0.00146854	107	0.00140382	83	0.00127181	91	0.00122265	6	0.00120682	162	0.00120337
997	methyltestosterone_29day_Middle	16	0.212992	73	0.170355	176	0.107157	25	0.096239	37	0.0856709	116	0.0644472	134	0.0542149	174	0.0536767	91	0.0326175	113	0.0214455	186	0.0213244	180	0.0116881	160	0.0109924	20	0.0108658	118	0.00255753	14	0.00176593	36	0.00175456	98	0.00162479	151	0.00123973	68	0.00106166	150	0.00102165	69	0.000966211	63	0.000953649	149	0.000827734
998	methyltestosterone_29day_High	73	0.267616	30	0.153881	8	0.107108	34	0.0970555	161	0.0904553	16	0.0535615	127	0.0468452	180	0.0337778	14	0.0239695	109	0.0235473	192	0.0235368	19	0.0201013	134	0.0136943	172	0.0101733	27	0.010086	43	0.00670478	51	0.00354827	118	0.000803808	36	0.00055144	98	0.000510654	151	0.000389636	68	0.000333669	150	0.000321094	69	0.000303671
999	mexiletine_4day_Low	118	0.266408	162	0.165087	98	0.150141	134	0.0671593	155	0.0666133	111	0.0665188	69	0.0507016	63	0.0506822	75	0.0329084	45	0.0172658	14	0.00272189	36	0.00270436	151	0.00191084	68	0.00163637	180	0.00161114	150	0.0015747	149	0.00127582	107	0.0012196	97	0.00119139	176	0.00112335	83	0.00110491	91	0.0010622	6	0.00104845	90	0.00104315
1000	mexiletine_4day_Middle	63	0.120851	9	0.120417	162	0.101695	111	0.101639	47	0.0825314	98	0.0706042	138	0.0571634	32	0.0508451	192	0.0445464	139	0.0444453	68	0.032285	178	0.0256595	45	0.0256554	118	0.0205134	91	0.019402	130	0.0192092	14	0.0137118	180	0.0132832	149	0.00682307	155	0.00671542	36	0.00104367	151	0.000737436	150	0.000607711	134	0.000595416
1001	mexiletine_4day_High	47	0.1837	162	0.133909	185	0.125311	113	0.11683	134	0.0758088	22	0.0751813	2	0.0420821	174	0.0420429	26	0.041777	149	0.0339927	56	0.0253915	160	0.016946	36	0.00971037	97	0.00894152	176	0.00890694	90	0.00886619	109	0.00866715	181	0.0086034	118	0.00200322	14	0.00138319	98	0.00127263	151	0.000971035	68	0.000831556	180	0.000818733
1002	mexiletine_8day_Low	118	0.189254	128	0.115057	167	0.100544	160	0.100526	96	0.0864544	36	0.0738255	109	0.0720367	62	0.0578179	32	0.0433317	25	0.0291972	139	0.028882	56	0.0149509	67	0.0147023	50	0.0145779	14	0.00237174	98	0.00218217	151	0.00166502	68	0.00142586	180	0.00140387	150	0.00137212	134	0.00134436	69	0.00129767	63	0.0012808	149	0.00111169
1003	mexiletine_8day_Middle	180	0.195916	32	0.1533	53	0.139335	90	0.0981595	118	0.0867187	160	0.0838357	149	0.056667	139	0.0558723	98	0.0299146	128	0.0284802	36	0.0161875	14	0.00230582	151	0.00161875	68	0.00138623	150	0.00133399	134	0.001307	69	0.0012616	63	0.0012452	107	0.00103317	97	0.00100927	176	0.000951631	83	0.000936009	91	0.000899827	6	0.000888178
1004	mexiletine_8day_High	31	0.166928	83	0.130301	9	0.129873	62	0.0837804	151	0.0659176	1	0.0654001	26	0.0649459	149	0.037771	139	0.0372414	118	0.0300139	155	0.0283509	8	0.0279833	36	0.0200524	162	0.0191156	138	0.018799	147	0.0187141	56	0.00968846	181	0.00955968	14	0.00153693	98	0.00141409	68	0.000923985	180	0.000909737	150	0.000889163	134	0.000871173
1005	mexiletine_15day_Low	151	0.169233	36	0.149391	9	0.146395	68	0.127183	194	0.0844006	180	0.0645995	62	0.0634892	85	0.0634004	118	0.0258611	97	0.0223649	14	0.00345968	98	0.00318316	150	0.00200154	134	0.00196104	69	0.00189293	63	0.00186832	149	0.00162164	107	0.00155018	176	0.00142784	83	0.0014044	91	0.00135011	6	0.00133263	162	0.00132882	90	0.0013259
1006	mexiletine_15day_Middle	155	0.34392	68	0.158658	176	0.115329	180	0.0728729	6	0.0723826	62	0.0435241	14	0.0309594	69	0.0298853	178	0.0293478	149	0.0154055	162	0.0152048	194	0.0149782	118	0.0034349	36	0.00235646	98	0.00218217	151	0.00166502	150	0.00137212	134	0.00134436	63	0.0012808	107	0.0010627	97	0.00103812	83	0.000962768	91	0.000925551	90	0.000908955
1007	mexiletine_15day_High	134	0.181917	98	0.16342	36	0.106372	136	0.0858667	180	0.077155	45	0.0671923	59	0.0670752	26	0.0668022	9	0.0383113	151	0.029692	68	0.0295326	6	0.0196637	51	0.0101066	56	0.00996538	172	0.00992188	118	0.0022895	14	0.00158086	150	0.000914577	69	0.000864951	63	0.000853706	149	0.000740986	107	0.000708334	97	0.000691951	176	0.000652434
1008	mexiletine_29day_Low	63	0.18788	51	0.187563	155	0.132594	160	0.121293	2	0.0774864	25	0.0554379	118	0.0356233	128	0.033525	13	0.0334226	98	0.023666	130	0.0223646	164	0.0222091	36	0.0128062	96	0.0115257	14	0.00182418	151	0.00128062	68	0.00109667	180	0.00107976	150	0.00105534	134	0.00103399	69	0.000998078	149	0.000855034	107	0.000817355	97	0.000798451
1009	mexiletine_29day_Middle	155	0.141232	130	0.141036	180	0.0970523	160	0.0891584	63	0.0821694	3	0.0815415	69	0.0673589	138	0.0669052	128	0.0522335	13	0.0521644	111	0.0374555	164	0.0297876	118	0.0240093	26	0.00749538	14	0.00122945	36	0.00122153	98	0.00113119	151	0.00086311	68	0.000739134	150	0.000711278	134	0.000696887	149	0.000576274	107	0.00055088	97	0.000538139
1010	mexiletine_29day_High	26	0.105975	45	0.100332	16	0.0824473	136	0.0824463	128	0.0767794	25	0.0767393	2	0.0708882	6	0.0592133	0	0.0590517	151	0.0536389	97	0.0416134	69	0.0358365	122	0.0354366	118	0.0190651	13	0.0178873	134	0.0123208	96	0.0120521	167	0.0119682	133	0.0118335	51	0.00624141	139	0.00600489	14	0.000976272	36	0.000969984	98	0.000898242
1011	monocrotaline_4day_Low	36	0.394647	68	0.295402	6	0.074802	128	0.0500349	118	0.0302807	91	0.0259947	174	0.0254753	14	0.00405093	98	0.00372715	151	0.00284386	180	0.00239782	150	0.00234359	134	0.00229618	69	0.00221642	63	0.00218761	149	0.00189877	107	0.0018151	97	0.00177312	176	0.00167185	83	0.00164441	162	0.00155591	90	0.0015525	156	0.00154923	51	0.00148417
1012	monocrotaline_4day_Middle	27	0.212797	149	0.151047	134	0.138744	12	0.125339	68	0.101297	59	0.0755404	118	0.0655363	155	0.0382786	76	0.0250811	113	0.0126941	14	0.00207512	36	0.00206176	98	0.00190926	151	0.00145679	180	0.0012283	150	0.00120052	69	0.00113538	63	0.00112062	107	0.000929798	97	0.000908293	176	0.000856421	83	0.000842362	91	0.0008098	6	0.000799316
1013	monocrotaline_4day_High	12	0.203918	76	0.146533	27	0.117898	71	0.0860202	5	0.076465	117	0.0764576	69	0.0671766	118	0.0421719	47	0.0383382	193	0.0319731	179	0.0287231	14	0.0228243	36	0.0132656	62	0.00969856	180	0.00668306	44	0.00641554	83	0.00339965	85	0.00331476	181	0.00328725	20	0.00325187	98	0.000486257	151	0.00037102	68	0.000317727	150	0.000305753
1014	monocrotaline_8day_Low	101	0.155878	179	0.155587	109	0.138711	117	0.120853	53	0.103978	128	0.0698658	12	0.0693951	134	0.0533822	155	0.0183017	121	0.0179986	160	0.0178199	118	0.00414605	14	0.00286278	36	0.00284434	98	0.00263396	151	0.00200975	68	0.00172107	180	0.00169453	150	0.00165621	69	0.00156634	63	0.00154597	149	0.00134185	107	0.00128272	97	0.00125305
1015	monocrotaline_8day_Middle	76	0.235648	117	0.235644	12	0.192451	67	0.0722666	134	0.0677728	31	0.0433813	118	0.0348158	14	0.0296495	36	0.0248358	37	0.0242819	68	0.0149055	176	0.0051379	98	0.000734108	151	0.000560134	180	0.00047228	150	0.000461599	69	0.000436552	63	0.000430876	149	0.000373986	107	0.000357505	97	0.000349237	83	0.000323886	91	0.000311366	6	0.000307335
1016	monocrotaline_8day_High	117	0.10134	10	0.0983062	159	0.0904168	141	0.084956	145	0.0655401	5	0.0540104	12	0.0534128	189	0.0503689	183	0.0394445	124	0.0370203	137	0.0370169	75	0.0333783	184	0.0321644	67	0.0297511	21	0.0291278	143	0.024881	170	0.0194212	100	0.0182079	34	0.0176071	119	0.0157792	134	0.0134069	178	0.0121685	187	0.0109247	150	0.00916041
1017	monocrotaline_15day_Low	12	0.342907	179	0.119039	53	0.112105	118	0.106605	62	0.063269	155	0.0563847	151	0.0497794	176	0.0424487	116	0.0353628	19	0.0280461	161	0.0072926	47	0.00725157	14	0.00116065	36	0.00115318	98	0.00106789	68	0.000697772	180	0.000687013	150	0.000671475	134	0.00065789	69	0.00063504	63	0.000626784	149	0.000544026	107	0.000520053	97	0.000508025
1018	monocrotaline_15day_Middle	12	0.188459	117	0.168499	5	0.11234	76	0.0688555	183	0.0616041	10	0.0579837	193	0.0526094	34	0.0525685	102	0.043494	14	0.0347234	69	0.0291521	100	0.0235632	18	0.0199918	156	0.0182322	1	0.0109802	182	0.0108784	134	0.00922902	179	0.00909105	67	0.00548695	13	0.00369615	133	0.00364377	118	0.00224709	97	0.00194331	155	0.00192182
1019	monocrotaline_15day_High	10	0.100672	159	0.0785857	117	0.068314	145	0.0642065	12	0.0565097	42	0.0529054	187	0.0472549	5	0.0446886	100	0.0446881	99	0.0395498	183	0.0374959	186	0.0354417	75	0.0349294	152	0.034928	132	0.0267118	126	0.0267104	50	0.0256913	34	0.0241483	57	0.0231192	153	0.0226012	116	0.0123554	118	0.0114231	98	0.0108645	89	0.0107942
1020	monocrotaline_29day_Low	179	0.24068	12	0.171069	67	0.145787	118	0.121805	117	0.0570058	36	0.0516893	116	0.025674	178	0.0256595	109	0.0255742	139	0.0254532	69	0.0195668	130	0.0192092	14	0.0137118	150	0.0132691	180	0.00695248	85	0.00658838	53	0.00649905	98	0.00096648	151	0.000737436	68	0.000631511	134	0.000595416	63	0.000567264	149	0.000492365	107	0.000470668
1021	monocrotaline_29day_Middle	10	0.196788	34	0.107548	117	0.103235	75	0.0957096	183	0.0860284	12	0.0806724	5	0.049472	89	0.0484063	112	0.0440905	179	0.0301281	82	0.0290374	29	0.0193732	50	0.0161511	100	0.0139855	155	0.0118938	59	0.0107964	14	0.00878094	69	0.00870014	185	0.00863733	193	0.00541773	51	0.00436663	130	0.00326282	97	0.00222873	109	0.00219333
1022	moxisylyte_4day_Low	134	0.31042	176	0.258429	36	0.209569	2	0.0525711	97	0.0275313	142	0.0260825	118	0.00616798	14	0.00425889	98	0.00391848	151	0.00298985	68	0.00256039	180	0.00252091	150	0.0024639	69	0.0023302	63	0.00229991	149	0.00199624	107	0.00190827	83	0.00172882	91	0.00166199	6	0.00164048	162	0.00163579	90	0.00163219	156	0.00162875	51	0.00156036
1023	moxisylyte_4day_Middle	134	0.184526	149	0.184297	63	0.156279	98	0.128983	118	0.0879408	47	0.0850713	155	0.0431335	151	0.0298263	178	0.0289342	180	0.0154765	14	0.00233831	36	0.00232325	68	0.00140577	150	0.00135279	69	0.00127938	107	0.00104773	97	0.00102349	176	0.000965042	83	0.0009492	91	0.000912508	6	0.000900694	162	0.000898118	90	0.000896146	156	0.000894258
1024	moxisylyte_4day_High	134	0.287084	69	0.157104	149	0.143941	173	0.130511	37	0.0656139	174	0.0525398	36	0.0281295	101	0.0264388	14	0.0151497	6	0.0138242	53	0.0133392	46	0.0132544	118	0.00312247	98	0.00198369	151	0.00151358	68	0.00129617	180	0.00127618	150	0.00124732	63	0.0011643	107	0.000966042	97	0.000943699	176	0.000889805	83	0.000875198	91	0.000841367
1025	moxisylyte_8day_Low	118	0.654891	180	0.0912304	91	0.0607989	149	0.0317363	138	0.0303162	14	0.00488592	36	0.00485445	98	0.0044954	151	0.00343005	68	0.00293736	150	0.00282666	134	0.00276947	69	0.00267328	63	0.00263853	107	0.00218923	97	0.00213859	176	0.00201646	83	0.00198336	6	0.00188201	162	0.00187662	90	0.0018725	156	0.00186856	51	0.00179009	155	0.00178944
1026	moxisylyte_8day_Middle	134	0.210467	111	0.167951	118	0.130114	69	0.106146	13	0.084239	53	0.0839567	107	0.0432513	150	0.0228521	178	0.0219595	130	0.0215656	86	0.0214512	14	0.00345968	36	0.0034374	98	0.00318316	151	0.00242879	68	0.00207992	180	0.00204785	63	0.00186832	149	0.00162164	97	0.00151432	176	0.00142784	83	0.0014044	91	0.00135011	6	0.00133263
1027	moxisylyte_8day_High	197	0.208408	155	0.195695	150	0.183159	134	0.144153	51	0.10474	69	0.0661482	80	0.0394317	118	0.00312247	14	0.00215601	36	0.00214213	98	0.00198369	151	0.00151358	68	0.00129617	180	0.00127618	63	0.0011643	149	0.00101057	107	0.000966042	97	0.000943699	176	0.000889805	83	0.000875198	91	0.000841367	6	0.000830474	162	0.000828099	90	0.00082628
1028	moxisylyte_15day_Low	14	0.432931	97	0.192387	149	0.121014	90	0.0491796	86	0.0483506	173	0.0248855	80	0.0246585	118	0.00572699	36	0.00392892	98	0.00363833	151	0.00277609	68	0.00237733	180	0.00234068	150	0.00228774	134	0.00224145	69	0.0021636	63	0.00213547	107	0.00177184	176	0.00163201	83	0.00160522	91	0.00154317	6	0.00152319	162	0.00151883	156	0.0015123
1029	moxisylyte_15day_Middle	118	0.372075	14	0.101706	1	0.0991354	160	0.0984573	86	0.0983588	134	0.02671	37	0.0256264	85	0.0254076	192	0.0253064	80	0.0252605	36	0.00402484	98	0.00372715	151	0.00284386	68	0.00243537	180	0.00239782	150	0.00234359	69	0.00221642	63	0.00218761	149	0.00189877	107	0.0018151	97	0.00177312	176	0.00167185	83	0.00164441	91	0.00158084
1030	moxisylyte_15day_High	86	0.190334	63	0.140445	27	0.139504	149	0.114966	68	0.10258	14	0.0907535	69	0.0771373	36	0.027417	156	0.0261328	134	0.0138557	1	0.0134323	12	0.0129453	118	0.00304338	98	0.00193344	151	0.00147524	180	0.00124386	150	0.00121573	107	0.000941573	97	0.000919796	176	0.000867267	83	0.00085303	91	0.000820055	6	0.000809439	162	0.000807123
1031	moxisylyte_29day_Low	98	0.232539	85	0.167653	91	0.147304	150	0.0854038	90	0.0638776	167	0.0632629	75	0.062679	176	0.043129	180	0.0228984	156	0.0221737	118	0.00501053	14	0.00345968	36	0.0034374	151	0.00242879	68	0.00207992	134	0.00196104	69	0.00189293	63	0.00186832	149	0.00162164	107	0.00155018	97	0.00151432	83	0.0014044	6	0.00133263	162	0.00132882
1032	moxisylyte_29day_Middle	91	0.452602	85	0.255899	69	0.11952	36	0.0228581	107	0.021082	2	0.0205687	50	0.0200131	118	0.00471556	14	0.00325601	98	0.00299577	151	0.00228581	68	0.00195748	180	0.00192729	150	0.00188371	134	0.0018456	63	0.00175833	149	0.00152617	97	0.00142518	176	0.00134378	83	0.00132172	6	0.00125418	162	0.00125059	90	0.00124785	156	0.00124522
1033	moxisylyte_29day_High	91	0.160261	161	0.151669	80	0.151602	185	0.134771	85	0.109622	9	0.0926457	149	0.0426846	29	0.0337615	75	0.0252698	14	0.0182071	59	0.0171505	133	0.0169066	97	0.00901668	118	0.00202006	36	0.00138583	98	0.00128333	151	0.000979197	68	0.000838546	180	0.000825616	150	0.000806944	134	0.000790618	69	0.000763158	63	0.000753236	107	0.000624972
1034	naphthyl_isothiocyanate_4day_Low	56	0.231618	14	0.156494	150	0.155418	83	0.0934009	180	0.047694	130	0.04671	160	0.0466877	32	0.046667	107	0.0319325	2	0.0315298	193	0.0313773	63	0.0167734	118	0.00369928	36	0.00253784	98	0.00235013	151	0.00179318	68	0.00153561	134	0.00144784	69	0.00139755	149	0.00119726	97	0.00111803	176	0.00105418	91	0.000996791	6	0.000983886
1035	naphthyl_isothiocyanate_4day_Middle	32	0.168823	162	0.158632	96	0.126878	36	0.0859818	98	0.0858534	181	0.0740527	51	0.0638245	151	0.0433495	118	0.0341227	62	0.0320656	86	0.0318955	14	0.0228088	68	0.0115812	176	0.0112519	161	0.0109788	180	0.00103428	150	0.00101089	134	0.000990436	69	0.000956036	63	0.000943607	149	0.000819018	107	0.000782926	97	0.000764818	83	0.000709302
1036	naphthyl_isothiocyanate_4day_High	34	0.186986	132	0.181889	31	0.121345	164	0.0910291	60	0.0707438	69	0.0560253	47	0.0405975	56	0.0355928	58	0.0304934	135	0.0304021	111	0.0255355	179	0.025348	118	0.02142	76	0.0151823	180	0.0105992	193	0.0102964	63	0.00550416	97	0.0054184	91	0.00537861	85	0.00525713	86	0.00519704	14	0.000838186	36	0.000832787	98	0.000771192
1037	naphthyl_isothiocyanate_8day_Low	118	0.35947	51	0.355727	160	0.0840871	130	0.0424162	36	0.024288	68	0.0229305	194	0.0218489	14	0.00345968	98	0.00318316	151	0.00242879	180	0.00204785	150	0.00200154	134	0.00196104	69	0.00189293	63	0.00186832	149	0.00162164	107	0.00155018	97	0.00151432	176	0.00142784	83	0.0014044	91	0.00135011	6	0.00133263	162	0.00132882	90	0.0013259
1038	naphthyl_isothiocyanate_8day_Middle	36	0.387654	151	0.209553	118	0.0954145	68	0.0618296	194	0.0603021	109	0.0600617	14	0.00488592	98	0.0044954	180	0.00289207	150	0.00282666	134	0.00276947	69	0.00267328	63	0.00263853	149	0.00229015	107	0.00218923	97	0.00213859	176	0.00201646	83	0.00198336	91	0.00190669	6	0.00188201	162	0.00187662	90	0.0018725	156	0.00186856	51	0.00179009
1039	naphthyl_isothiocyanate_8day_High	60	0.315849	75	0.154429	34	0.150953	183	0.133363	174	0.0387544	107	0.0353535	85	0.0352354	14	0.0286564	193	0.0282084	118	0.0218989	59	0.010669	87	0.0105676	25	0.00716817	67	0.0071188	151	0.00391804	138	0.00361296	36	0.000578532	98	0.000535743	68	0.000350062	180	0.000344664	150	0.000336869	134	0.000330053	69	0.00031859	63	0.000314448
1040	naphthyl_isothiocyanate_15day_Low	134	0.22451	69	0.179954	1	0.134799	109	0.112092	192	0.0675386	36	0.0481504	180	0.0466681	181	0.0451969	150	0.0243769	194	0.0233068	118	0.00534486	14	0.00369053	98	0.00339556	151	0.00259085	68	0.00221871	63	0.00199298	149	0.00172984	107	0.00165361	97	0.00161537	176	0.00152311	83	0.00149811	91	0.0014402	6	0.00142155	162	0.00141749
1041	naphthyl_isothiocyanate_15day_Middle	118	0.187462	63	0.184949	58	0.184063	155	0.151113	69	0.10158	173	0.0507703	6	0.0344213	68	0.0183414	97	0.0178889	14	0.00276729	36	0.00274946	98	0.00254611	151	0.00194271	180	0.00163801	150	0.00160096	134	0.00156857	149	0.00129709	107	0.00123994	176	0.00114208	83	0.00112334	91	0.00107991	162	0.00106288	90	0.00106055	156	0.00105831
1042	naphthyl_isothiocyanate_15day_High	60	0.247197	183	0.213229	34	0.147211	75	0.132097	67	0.0793051	89	0.0302209	156	0.0284237	97	0.0246672	164	0.0207943	53	0.0170326	118	0.013662	180	0.0115069	63	0.00960375	80	0.00572623	78	0.00567508	151	0.00399367	56	0.00197368	14	0.000313094	36	0.000311078	98	0.00028807	68	0.000188229	150	0.000181135	134	0.00017747	69	0.000171306
1043	naphthyl_isothiocyanate_29day_Low	176	0.251307	149	0.201429	151	0.152042	194	0.084187	92	0.0669149	51	0.051047	69	0.0348695	0	0.0339631	162	0.0177406	173	0.0174149	13	0.017347	118	0.00400776	14	0.00276729	36	0.00274946	98	0.00254611	68	0.00166366	180	0.00163801	150	0.00160096	134	0.00156857	63	0.00149441	107	0.00123994	97	0.00121126	83	0.00112334	91	0.00107991
1044	naphthyl_isothiocyanate_29day_Middle	97	0.221786	176	0.162867	36	0.105427	68	0.104469	69	0.104337	13	0.103592	109	0.0447278	118	0.0329649	37	0.0301597	98	0.0169609	89	0.0149485	14	0.00244154	151	0.00171402	180	0.00144519	150	0.0014125	134	0.00138393	63	0.00131849	149	0.00114441	107	0.00109398	83	0.000991101	91	0.000952789	6	0.000940454	162	0.000937764	90	0.000935705
1045	naphthyl_isothiocyanate_29day_High	60	0.304044	75	0.152032	34	0.122722	183	0.114687	176	0.0375199	98	0.0350775	62	0.0321233	67	0.0294126	160	0.0267571	86	0.0267463	51	0.0161638	180	0.0135967	37	0.0134672	193	0.0107699	69	0.00824297	45	0.00814094	20	0.00805674	151	0.00564456	128	0.00546577	53	0.00540482	149	0.00287437	97	0.00286064	58	0.00276423	55	0.00274904
1046	naproxen_4day_Low	107	0.328603	180	0.175099	14	0.0801752	36	0.0801546	161	0.0585553	134	0.040301	176	0.0398088	116	0.0395586	27	0.0387855	98	0.0221836	69	0.0209927	118	0.00462481	151	0.00224182	68	0.00191981	150	0.00184745	63	0.00172449	149	0.0014968	97	0.00139775	83	0.00129629	91	0.00124618	6	0.00123005	162	0.00122653	90	0.00122383	156	0.00122126
1047	naproxen_4day_Middle	67	0.190907	14	0.132991	9	0.107446	98	0.0971014	180	0.0964529	128	0.0601408	29	0.0597458	36	0.0496051	0	0.0480756	181	0.0361131	118	0.0266829	150	0.0249641	187	0.0238617	151	0.00138739	68	0.00118811	134	0.0011202	69	0.00108129	63	0.00106723	149	0.00092632	107	0.000885501	97	0.00086502	176	0.00081562	83	0.000802231	91	0.00077122
1048	naproxen_4day_High	145	0.106911	187	0.104681	157	0.102456	67	0.0935592	139	0.0902139	84	0.0812948	124	0.0679347	152	0.0645913	23	0.0473298	153	0.0445464	181	0.0384374	159	0.0350805	170	0.0206047	53	0.0100373	180	0.00952037	166	0.00946636	165	0.00892341	106	0.00891114	122	0.00725117	150	0.00617831	1	0.00615861	109	0.00614697	69	0.0056186	58	0.00558836
1049	naproxen_8day_Low	134	0.268994	118	0.138796	1	0.134799	63	0.0909603	51	0.0903194	59	0.0676204	90	0.045898	68	0.0244605	97	0.0238572	91	0.023682	14	0.00369053	36	0.00366676	98	0.00339556	151	0.00259085	180	0.00218449	150	0.00213509	69	0.00201924	149	0.00172984	107	0.00165361	176	0.00152311	83	0.00149811	6	0.00142155	162	0.00141749	156	0.0014114
1050	naproxen_8day_Middle	67	0.161026	134	0.134816	180	0.11699	122	0.0984528	107	0.0899814	59	0.080745	185	0.0806748	167	0.0628268	14	0.037209	63	0.0275955	178	0.0183385	57	0.017972	118	0.0110781	36	0.0104042	149	0.00962639	80	0.00924146	98	0.00136357	151	0.00104042	68	0.000890974	150	0.000857396	69	0.000810872	97	0.000648689	176	0.000611643	83	0.000601602
1051	naproxen_8day_High	181	0.167792	67	0.167787	157	0.145823	124	0.0890472	139	0.0774499	145	0.0748521	187	0.0619431	122	0.0555161	177	0.024524	27	0.0232467	20	0.0206733	178	0.0129725	0	0.0116605	36	0.00924545	98	0.00793933	150	0.0078662	116	0.00781392	196	0.00775373	14	0.00537567	107	0.00525749	22	0.0038954	173	0.00263782	32	0.00262143	37	0.00135448
1052	naproxen_15day_Low	51	0.172381	118	0.127936	14	0.12612	155	0.123553	176	0.0993273	1	0.0991354	68	0.0512631	73	0.0489885	175	0.0489866	36	0.00402484	98	0.00372715	151	0.00284386	180	0.00239782	150	0.00234359	134	0.00229618	69	0.00221642	63	0.00218761	149	0.00189877	107	0.0018151	97	0.00177312	83	0.00164441	91	0.00158084	6	0.00156038	162	0.00155591
1053	naproxen_15day_Middle	67	0.310147	157	0.162069	89	0.0916869	91	0.0849868	6	0.0779367	181	0.0636239	14	0.0575226	134	0.0499721	180	0.0429572	150	0.0147646	174	0.00735049	94	0.00706851	118	0.00169277	36	0.0011613	98	0.00107541	151	0.000820551	68	0.000702687	69	0.000639513	63	0.000631199	149	0.000547859	107	0.000523716	97	0.000511603	176	0.000482386	83	0.000474467
1054	naproxen_15day_High	181	0.1646	157	0.115879	145	0.105803	124	0.103285	67	0.102462	187	0.0974033	139	0.0839831	70	0.0445079	20	0.0302453	152	0.0226737	92	0.0210017	122	0.0184916	91	0.0134889	116	0.0118018	173	0.0109527	98	0.00852477	134	0.0076359	147	0.00757404	113	0.00672988	13	0.00423199	37	0.00340034	68	0.00260273	97	0.00257996	36	0.00181774
1055	naproxen_29day_Low	130	0.228831	14	0.160918	98	0.160685	128	0.0710924	174	0.0709876	164	0.070578	172	0.0533951	59	0.0358185	32	0.0356652	149	0.0189215	83	0.0187386	118	0.00421884	36	0.00289427	151	0.00204503	68	0.00175128	180	0.00172428	150	0.00168528	134	0.00165119	69	0.00159384	63	0.00157312	107	0.00130524	97	0.00127505	176	0.00120223	91	0.00113679
1056	naproxen_29day_Middle	130	0.170411	96	0.130536	68	0.111042	193	0.110427	67	0.0903216	2	0.0805138	98	0.071555	53	0.0602898	6	0.0406553	164	0.0302134	63	0.0209043	167	0.0203492	160	0.0103326	165	0.010265	118	0.00240402	14	0.00165993	36	0.00164924	151	0.00116532	180	0.000982545	150	0.000960324	134	0.000940895	69	0.000908215	149	0.00077805	107	0.000743764
1057	nicotinic_acid_4day_Low	68	0.274739	47	0.237202	134	0.129076	25	0.128141	36	0.0939743	90	0.0557419	118	0.00437236	14	0.00301904	98	0.00277774	151	0.00211945	180	0.00178703	150	0.00174661	69	0.00165184	63	0.00163036	149	0.0014151	107	0.00135274	97	0.00132145	176	0.00124598	83	0.00122553	91	0.00117816	6	0.0011629	162	0.00115958	156	0.00115459	51	0.00110611
1058	nicotinic_acid_4day_Middle	47	0.230349	68	0.20416	85	0.17632	151	0.0962203	180	0.0824525	116	0.0413124	155	0.0278632	142	0.0272603	99	0.0270661	36	0.0157498	83	0.0144315	118	0.00324913	14	0.00224347	98	0.00206415	150	0.00129792	134	0.00127166	69	0.00122749	63	0.00121153	149	0.00105157	107	0.00100523	97	0.000981978	176	0.000925898	91	0.000875494	6	0.00086416
1059	nicotinic_acid_4day_High	134	0.287221	151	0.173191	118	0.117785	47	0.114875	68	0.101483	192	0.0862855	59	0.0291627	1	0.0151603	164	0.0145818	14	0.00237174	36	0.00235646	98	0.00218217	180	0.00140387	150	0.00137212	69	0.00129767	63	0.0012808	149	0.00111169	107	0.0010627	97	0.00103812	176	0.000978836	83	0.000962768	91	0.000925551	6	0.000913569	162	0.000910955
1060	nicotinic_acid_8day_Low	68	0.327371	111	0.217937	90	0.137001	14	0.0586014	155	0.0557563	36	0.0315165	22	0.0275641	29	0.0274964	118	0.00650174	98	0.00413052	151	0.00315164	180	0.00265732	150	0.00259723	134	0.00254468	69	0.0024563	63	0.00242436	149	0.00210426	107	0.00201153	97	0.00196501	176	0.00185279	83	0.00182237	91	0.00175193	6	0.00172925	162	0.0017243
1061	nicotinic_acid_8day_Middle	68	0.402314	155	0.181359	162	0.121371	36	0.0633474	134	0.0619302	97	0.0214696	176	0.0213866	121	0.0208806	130	0.0207023	118	0.00480995	14	0.00332119	98	0.00305573	151	0.00233156	180	0.00196587	150	0.00192141	69	0.00181715	63	0.00179353	149	0.00155672	107	0.00148812	83	0.00134818	91	0.00129607	6	0.00127929	90	0.00127283	156	0.00127014
1062	nicotinic_acid_8day_High	155	0.18226	135	0.181985	151	0.13066	20	0.0845735	192	0.0651893	45	0.0523026	170	0.0519959	118	0.0470271	138	0.0456582	63	0.0395531	162	0.039385	68	0.0266286	172	0.0132593	179	0.0131066	14	0.00107773	36	0.00107079	98	0.000991589	180	0.000637928	150	0.0006235	134	0.000610886	69	0.000589668	149	0.000505157	107	0.000482897	97	0.000471728
1063	nicotinic_acid_15day_Low	162	0.194236	151	0.177606	45	0.158927	91	0.124029	6	0.0537903	80	0.053277	36	0.0380064	180	0.0368364	156	0.0362262	118	0.0217749	98	0.0202363	51	0.0186233	14	0.00291304	68	0.00175128	150	0.00168528	134	0.00165119	69	0.00159384	63	0.00157312	149	0.00136541	107	0.00130524	97	0.00127505	176	0.00120223	83	0.0011825	90	0.00111641
1064	nicotinic_acid_15day_Middle	85	0.30598	150	0.205155	180	0.12039	194	0.0856148	107	0.0691032	118	0.0549574	63	0.0354409	36	0.0197567	149	0.0182796	27	0.0172201	14	0.00281422	98	0.00258929	151	0.00197566	68	0.00169188	134	0.00159518	69	0.00153977	97	0.0012318	176	0.00116145	83	0.00114239	91	0.00109823	6	0.00108401	162	0.00108091	90	0.00107854	156	0.00107626
1065	nicotinic_acid_15day_High	1	0.277937	47	0.247985	45	0.0995691	83	0.0898111	130	0.0894836	150	0.0603801	25	0.0499468	107	0.0403559	118	0.00238021	14	0.00164349	36	0.00163291	98	0.00151213	151	0.00115378	68	0.000988049	180	0.000972813	134	0.000931575	69	0.00089922	63	0.000887529	149	0.000770344	97	0.000719366	176	0.000678283	91	0.000641359	6	0.000633056	162	0.000631245
1066	nicotinic_acid_29day_Low	91	0.27646	118	0.250003	155	0.174894	25	0.116627	150	0.0593964	149	0.03013	85	0.0295924	14	0.00240613	36	0.00239063	98	0.00221382	151	0.00168917	68	0.00144654	180	0.00142423	134	0.00136386	69	0.00131649	63	0.00129937	107	0.00107811	97	0.00105318	176	0.00099303	83	0.000976729	6	0.000926816	162	0.000924165	90	0.000922136	156	0.000920193
1067	nicotinic_acid_29day_Middle	155	0.161832	1	0.13763	14	0.130412	144	0.11318	51	0.0811614	151	0.0735436	176	0.0731563	98	0.0577012	2	0.0568584	138	0.0325068	36	0.0174641	68	0.0169389	90	0.00858009	111	0.00851084	118	0.00193858	180	0.000792314	150	0.000774395	134	0.000758728	69	0.000732375	63	0.000722854	149	0.000627412	107	0.000599764	97	0.000585892	83	0.000543364
1068	nicotinic_acid_29day_High	155	0.198817	118	0.137349	85	0.13555	98	0.109523	1	0.0996808	151	0.0821599	25	0.0634699	83	0.0546804	41	0.0361058	37	0.0184721	59	0.0183871	36	0.010498	14	0.00149538	68	0.000899004	180	0.000885141	150	0.000865123	134	0.000847619	69	0.00081818	63	0.000807543	149	0.000700919	107	0.000670032	97	0.000654535	176	0.000617155	91	0.000583559
1069	nifedipine_4day_Low	62	0.244822	118	0.223828	173	0.116847	185	0.105076	134	0.0941603	181	0.0934392	2	0.0354604	162	0.0240079	160	0.0120154	14	0.00193028	36	0.00191785	98	0.001776	151	0.00135511	68	0.00116046	180	0.00114257	150	0.00111673	69	0.00105613	63	0.0010424	149	0.000904768	107	0.000864898	97	0.000844894	176	0.000796643	83	0.000783565	91	0.000753276
1070	nifedipine_4day_Middle	156	0.19532	121	0.150878	134	0.115917	162	0.0802382	122	0.0798759	150	0.0451131	164	0.0444417	68	0.0362937	107	0.0360688	14	0.0280269	155	0.027096	173	0.0269493	192	0.0268816	46	0.0267356	37	0.018145	34	0.0178446	1	0.0093893	118	0.00212735	36	0.00145944	98	0.0013515	151	0.00103121	180	0.000869469	69	0.000803694	63	0.000793245
1071	nifedipine_4day_High	156	0.274418	39	0.26649	98	0.0739598	196	0.0734044	134	0.0660103	56	0.0387935	181	0.0348782	192	0.0310339	121	0.027198	53	0.0232723	128	0.0194989	44	0.0155013	96	0.0117716	118	0.00865116	107	0.00414869	91	0.00411164	37	0.00405338	2	0.00404768	32	0.00398325	14	0.000640745	36	0.000636618	151	0.00044982	68	0.000385209	180	0.000379269
1072	nifedipine_8day_Low	62	0.131559	162	0.115314	83	0.0825461	36	0.0751462	158	0.0656738	176	0.0579572	128	0.0578011	14	0.0505568	134	0.0499675	13	0.0495254	90	0.033319	161	0.0331465	58	0.0330966	149	0.0252359	156	0.0251185	32	0.0248565	113	0.0247213	98	0.00945115	6	0.00872344	56	0.00857631	122	0.00838642	118	0.00197037	151	0.000955111	68	0.000817919
1073	nifedipine_8day_Middle	62	0.196226	162	0.152933	1	0.109402	138	0.109064	90	0.0876855	69	0.0553585	118	0.0461102	6	0.0333178	58	0.0330194	65	0.0328889	164	0.0328418	150	0.0119181	63	0.0118486	96	0.0114004	85	0.0113169	0	0.0112705	86	0.0111875	14	0.00180434	36	0.00179272	98	0.00166012	151	0.00126669	68	0.00108475	180	0.00106802	134	0.00102275
1074	nifedipine_8day_High	62	0.267504	156	0.185417	65	0.089233	2	0.0688419	162	0.055246	36	0.0490877	107	0.0484676	83	0.0484197	161	0.0276962	13	0.0276796	32	0.0276205	180	0.0212264	173	0.0208564	14	0.0148392	118	0.00849756	98	0.00789711	144	0.00705546	151	0.000798064	68	0.00068343	150	0.000657674	134	0.000644368	69	0.000621987	63	0.000613901	149	0.000532845
1075	nifedipine_15day_Low	121	0.222704	62	0.139356	180	0.0935364	36	0.0756283	58	0.0744391	172	0.0652221	158	0.0556649	6	0.0469053	185	0.0373506	90	0.028377	128	0.028246	130	0.0281056	31	0.0279879	68	0.0194493	139	0.0187161	118	0.00222588	14	0.00153693	98	0.00141409	151	0.00107897	150	0.000889163	134	0.000871173	69	0.000840915	63	0.000829983	149	0.000720396
1076	nifedipine_15day_Middle	62	0.193233	55	0.164552	36	0.144076	65	0.114493	144	0.0859516	156	0.0790471	86	0.0787995	135	0.0787252	139	0.0144369	68	0.00785761	25	0.00744958	118	0.00171696	14	0.00118553	98	0.00109078	151	0.000832276	180	0.000701738	150	0.000685868	134	0.000671991	69	0.000648652	63	0.000640219	149	0.000555687	107	0.0005312	97	0.000518914	176	0.000489279
1077	nifedipine_15day_High	156	0.18556	65	0.10068	62	0.095496	55	0.095421	185	0.0636767	135	0.0583107	90	0.0532577	176	0.0479914	36	0.0432094	162	0.0426742	2	0.0372998	173	0.0372787	180	0.0216882	179	0.0212632	118	0.0171481	134	0.011082	45	0.0108622	109	0.0107944	139	0.0106932	6	0.00563035	92	0.0053569	39	0.00534681	14	0.000878108	98	0.000807923
1078	nifedipine_29day_Low	62	0.306705	118	0.206617	134	0.0826258	69	0.0825925	167	0.0615975	97	0.0517825	6	0.0516935	130	0.0513911	83	0.0415204	36	0.0118911	2	0.0107001	14	0.00169382	98	0.00155844	151	0.00118911	68	0.00101831	180	0.00100261	150	0.00097993	63	0.000914709	149	0.000793935	107	0.000758949	176	0.000699055	91	0.000661001	162	0.000650577	90	0.000649148
1079	nifedipine_29day_Middle	62	0.243612	121	0.189532	36	0.109251	83	0.101834	174	0.101672	194	0.0679093	134	0.0479456	118	0.0286584	178	0.0273937	160	0.0272563	109	0.0137855	14	0.00788	173	0.00705733	98	0.0010318	151	0.000787276	68	0.000674192	180	0.000663796	150	0.000648784	69	0.00061358	63	0.000605603	149	0.000525642	107	0.000502479	97	0.000490857	176	0.000462825
1080	nifedipine_29day_High	62	0.272505	142	0.15837	156	0.152339	134	0.0765639	174	0.0635823	36	0.0516893	2	0.0509507	65	0.0508006	69	0.038559	107	0.0257935	83	0.0194185	116	0.0130126	118	0.00152131	14	0.00105044	98	0.00096648	151	0.000737436	68	0.000631511	180	0.000621773	150	0.000607711	63	0.000567264	149	0.000492365	97	0.000459782	176	0.000433525	91	0.000409925
1081	nimesulide_4day_Low	25	0.228978	149	0.176926	97	0.124168	14	0.10825	109	0.106034	36	0.0555625	98	0.0553484	13	0.0358167	68	0.0193074	130	0.0181581	118	0.00421884	151	0.00204503	180	0.00172428	150	0.00168528	134	0.00165119	69	0.00159384	63	0.00157312	107	0.00130524	176	0.00120223	83	0.0011825	91	0.00113679	6	0.00112207	162	0.00111886	90	0.00111641
1082	nimesulide_4day_Middle	25	0.238171	150	0.171234	149	0.0861219	36	0.0706383	68	0.0525735	194	0.0516937	59	0.051564	131	0.0510544	98	0.0365104	56	0.0347008	144	0.0344268	22	0.0342396	107	0.0182215	118	0.00407573	14	0.00281422	151	0.00197566	180	0.00166579	134	0.00159518	69	0.00153977	63	0.00151975	97	0.0012318	176	0.00116145	83	0.00114239	91	0.00109823
1083	nimesulide_4day_High	156	0.226108	25	0.128178	91	0.0756974	111	0.0756241	2	0.0680518	197	0.0679836	18	0.0679502	45	0.0605634	174	0.0454532	172	0.0454376	101	0.0453875	9	0.0227223	178	0.0154421	106	0.0150725	36	0.00876095	118	0.00180736	14	0.00124795	98	0.0011482	151	0.000876093	68	0.000750252	180	0.000738683	150	0.000721977	134	0.00070737	69	0.000682801
1084	nimesulide_8day_Low	36	0.283165	85	0.140611	181	0.14041	97	0.118077	194	0.0942237	2	0.0709535	68	0.0255993	63	0.0253631	118	0.00559369	14	0.00386234	98	0.00355364	151	0.00271147	180	0.00228619	150	0.00223449	134	0.00218928	69	0.00211324	149	0.00181037	107	0.00173059	176	0.00159402	83	0.00156785	91	0.00150725	6	0.00148773	162	0.00148348	90	0.00148022
1085	nimesulide_8day_Middle	69	0.184123	14	0.124035	1	0.12275	90	0.073982	147	0.0734548	59	0.061496	98	0.0506668	68	0.0500212	134	0.0499516	194	0.0493883	180	0.0378014	39	0.0367292	107	0.0253092	36	0.0142125	118	0.00293199	151	0.00142124	150	0.00117123	63	0.00109328	149	0.000948925	97	0.000886129	176	0.000835522	83	0.000821807	91	0.000790039	6	0.000779811
1086	nimesulide_8day_High	67	0.209474	113	0.121022	121	0.0978934	111	0.0932963	18	0.0745937	181	0.0745815	173	0.0560299	62	0.0467294	161	0.0420661	139	0.037312	36	0.0333311	118	0.02903	57	0.0233166	116	0.0188662	194	0.0141788	68	0.00511608	197	0.004834	14	0.000771899	98	0.000710203	151	0.000541894	180	0.000456901	150	0.000446568	134	0.000437533	69	0.000422336
1087	nimesulide_15day_Low	149	0.280247	150	0.225137	69	0.113758	134	0.0860407	116	0.0849681	102	0.05581	90	0.0295768	118	0.00668255	14	0.00461418	36	0.00458446	98	0.00424538	151	0.00323928	68	0.00277399	180	0.00273122	63	0.00249178	107	0.00206747	97	0.00201965	176	0.00190431	83	0.00187305	91	0.00180065	6	0.00177734	162	0.00177225	156	0.00176463	51	0.00169053
1088	nimesulide_15day_Middle	90	0.226374	69	0.198573	176	0.113704	85	0.113313	180	0.0577536	83	0.0573187	86	0.0567755	118	0.0315713	150	0.0295375	167	0.0286655	36	0.0164156	130	0.0145757	14	0.00233831	98	0.00215142	151	0.00164156	68	0.00140577	134	0.00132542	63	0.00126275	149	0.00109602	107	0.00104773	97	0.00102349	91	0.000912508	6	0.000900694	162	0.000898118
1089	nimesulide_15day_High	121	0.27377	69	0.12299	50	0.100891	173	0.09387	101	0.0866056	172	0.0722609	67	0.0649723	13	0.0434666	150	0.029476	116	0.0219881	98	0.0154912	19	0.0144608	97	0.00771895	90	0.00765392	161	0.00750252	32	0.00742301	118	0.00172932	14	0.00119406	36	0.00118637	151	0.000838265	68	0.000717858	180	0.000706788	134	0.000676827	63	0.000644826
1090	nimesulide_29day_Low	91	0.223391	14	0.161466	151	0.16068	6	0.0963132	22	0.0955963	53	0.0639544	55	0.0481379	107	0.0329469	167	0.0323078	128	0.0166684	118	0.00381679	36	0.00261845	98	0.00242479	68	0.00158439	180	0.00155996	150	0.00152468	134	0.00149383	69	0.00144195	63	0.0014232	149	0.00123529	97	0.00115354	176	0.00108766	83	0.00106981	162	0.00101224
1091	nimesulide_29day_Middle	69	0.209417	1	0.133319	14	0.0786613	111	0.0765669	161	0.0763317	65	0.0759903	46	0.0759071	58	0.0573349	96	0.0386776	197	0.0385027	118	0.0234195	180	0.0207366	173	0.0197167	36	0.00311287	98	0.00288264	151	0.00219949	68	0.00188356	150	0.00181257	134	0.0017759	63	0.00169193	149	0.00146854	107	0.00140382	97	0.00137135	176	0.00129304
1092	nimesulide_29day_High	121	0.429597	46	0.0758741	118	0.0668836	161	0.0658847	109	0.0608188	65	0.0556903	172	0.0507243	58	0.0405964	1	0.0356668	51	0.0306162	53	0.0304434	36	0.0058843	134	0.00552662	97	0.0054184	91	0.00537861	162	0.00537345	62	0.00527865	158	0.00510002	14	0.000838186	98	0.000771192	151	0.000588429	68	0.000503908	180	0.000496137	150	0.000484917
1093	nitrofurantoin_4day_Low	118	0.272341	36	0.199514	128	0.179582	62	0.125892	45	0.0724179	37	0.0366271	121	0.0186418	193	0.0185538	14	0.00296509	98	0.0027281	151	0.00208158	68	0.00178258	180	0.00175509	150	0.0017154	134	0.00168069	69	0.00162232	63	0.00160123	149	0.00138981	107	0.00132856	97	0.00129784	176	0.00122372	83	0.00120363	91	0.0011571	6	0.00114212
1094	nitrofurantoin_4day_Middle	36	0.429211	107	0.0996443	162	0.0994701	167	0.0825801	1	0.0666108	27	0.0658675	128	0.0336193	192	0.033408	118	0.0203461	14	0.00272189	98	0.00250434	151	0.00191084	68	0.00163637	180	0.00161114	150	0.0015747	134	0.00154284	69	0.00148926	63	0.00146989	149	0.00127582	97	0.00119139	176	0.00112335	83	0.00110491	91	0.0010622	6	0.00104845
1095	nitrofurantoin_4day_High	36	0.24349	1	0.221388	162	0.201434	150	0.102001	192	0.0807953	58	0.0607777	118	0.00480995	14	0.00332119	98	0.00305573	151	0.00233156	68	0.00199666	180	0.00196587	134	0.00188254	69	0.00181715	63	0.00179353	149	0.00155672	107	0.00148812	97	0.0014537	176	0.00137068	83	0.00134818	91	0.00129607	6	0.00127929	90	0.00127283	156	0.00127014
1096	nitrofurantoin_8day_Low	2	0.522269	150	0.189657	69	0.0435941	47	0.0424661	98	0.0240337	6	0.0221832	1	0.0221145	62	0.0217881	32	0.0215074	118	0.00501053	14	0.00345968	36	0.0034374	151	0.00242879	68	0.00207992	180	0.00204785	134	0.00196104	63	0.00186832	149	0.00162164	107	0.00155018	97	0.00151432	176	0.00142784	83	0.0014044	91	0.00135011	162	0.00132882
1097	nitrofurantoin_8day_Middle	36	0.282001	151	0.134144	83	0.133421	80	0.13294	192	0.118254	178	0.044926	116	0.0302453	109	0.0300133	162	0.0156522	130	0.0152191	118	0.00353598	14	0.00244154	98	0.00224639	68	0.00146782	180	0.00144519	150	0.0014125	134	0.00138393	69	0.00133586	63	0.00131849	149	0.00114441	107	0.00109398	97	0.00106867	176	0.00100764	91	0.000952789
1098	nitrofurantoin_8day_High	1	0.440577	118	0.109768	150	0.0924191	36	0.0631419	58	0.0611955	6	0.0464509	51	0.0312429	130	0.0308412	128	0.0159102	174	0.0158198	109	0.0157627	181	0.0156468	14	0.00251557	98	0.0023145	151	0.001766	68	0.00151233	180	0.00148901	134	0.00142589	69	0.00137637	63	0.00135847	149	0.00117911	107	0.00112715	97	0.00110108	176	0.0010382
1099	nitrofurantoin_15day_Low	150	0.293909	107	0.168355	144	0.146576	68	0.0646316	69	0.0644446	134	0.0436622	53	0.0422556	176	0.0222784	156	0.0221737	45	0.0219458	172	0.0217139	118	0.00501053	14	0.00345968	36	0.0034374	98	0.00318316	151	0.00242879	180	0.00204785	63	0.00186832	149	0.00162164	97	0.00151432	83	0.0014044	91	0.00135011	6	0.00133263	162	0.00132882
1100	nitrofurantoin_15day_Middle	150	0.222096	149	0.1817	98	0.163183	85	0.12091	51	0.0812803	134	0.0619302	69	0.0418489	107	0.021504	1	0.0212292	118	0.00480995	14	0.00332119	36	0.00329979	151	0.00233156	68	0.00199666	180	0.00196587	63	0.00179353	97	0.0014537	176	0.00137068	83	0.00134818	91	0.00129607	6	0.00127929	162	0.00127563	90	0.00127283	156	0.00127014
1101	nitrofurantoin_15day_High	91	0.16741	97	0.14665	36	0.12677	164	0.0835777	176	0.0736604	162	0.0736109	68	0.0635654	172	0.0629573	174	0.0525579	22	0.0314586	98	0.0224329	96	0.0213461	53	0.0211191	111	0.0109942	118	0.00250423	14	0.00172913	151	0.00121389	180	0.0010235	150	0.00100035	134	0.000980115	69	0.000946073	63	0.000933774	149	0.000810483	107	0.000774767
[truncated: 452 more rows]
[truncated: 352 more columns]
