# Supplementary material for: Asymmetric author-topic model for knowledge discovering of big data in toxicogenomics
Source: Front Pharmacol. 2015 Apr 20;6:81. doi: 10.3389/fphar.2015.00081 (PMC4403303; doi:10.3389/fphar.2015.00081)
Supplement: Supplementary file 3 [file Table2.XLSX]

## Sheet: 161
Category	Term	Count	%	PValue	Genes	List Total	Pop Hits	Pop Total	Fold Enrichment	Bonferroni	Benjamini	FDR
SP_PIR_KEYWORDS	oxidoreductase	20	39.2157	9.53018e-16	ME1, CYP4A1, HSD17B2, UGDH, GPX2, ALDH1A1, GSR, CRYL1, G6PD, ALDH1B1, IVD, ADH4, CYP7A1, AOX1, PHGDH, AKR7A3, ALDH1A7, SRD5A1, NQO1, CYP3A9	42	393	8979	10.8797	9.59233e-14	9.59233e-14	1.09912e-12
GOTERM_BP_FAT	GO:0055114~oxidation reduction	20	39.2157	4.67641e-14	ME1, CYP4A1, HSD17B2, UGDH, GCLM, GPX2, ALDH1A1, GSR, G6PD, ALDH1B1, IVD, ADH4, CYP7A1, AOX1, PHGDH, AKR7A3, ALDH1A7, SRD5A1, NQO1, CYP3A9	44	612	12092	8.98099	2.30898e-11	2.30898e-11	6.71907e-11
GOTERM_MF_FAT	GO:0048037~cofactor binding	14	27.451	3.22794e-11	ME1, GCLC, UGDH, ASNS, GSR, CRYL1, G6PD, IVD, ADH4, AOX1, PHGDH, PSAT1, NQO1, OAT	45	301	11963	12.3649	5.84257e-09	5.84257e-09	3.97969e-08
SP_PIR_KEYWORDS	nad	11	21.5686	6.42126e-11	ALDH1A1, CRYL1, HSD17B2, ALDH1B1, ADH4, AOX1, PHGDH, UGDH, AKR7A3, ALDH1A7, NQO1	42	115	8979	20.4491	6.16441e-09	3.08221e-09	7.07236e-08
GOTERM_MF_FAT	GO:0050662~coenzyme binding	11	21.5686	6.4334e-09	ME1, GSR, CRYL1, GCLC, G6PD, IVD, ADH4, AOX1, PHGDH, UGDH, NQO1	45	225	11963	12.9968	1.16445e-06	5.82223e-07	7.93166e-06
KEGG_PATHWAY	rno00480:Glutathione metabolism	8	15.6863	1.64837e-08	GPX2, GSR, GCLC, G6PD, GSTA5, GCLM, GSTP1, MGST2	36	50	5590	24.8444	7.41768e-07	7.41768e-07	1.55019e-05
UP_SEQ_FEATURE	nucleotide phosphate-binding region:NAD	8	15.6863	1.92138e-08	ALDH1A1, CRYL1, HSD17B2, ALDH1B1, ADH4, PHGDH, UGDH, ALDH1A7	42	56	7317	24.8878	1.92138e-06	1.92138e-06	2.13261e-05
GOTERM_BP_FAT	GO:0006749~glutathione metabolic process	6	11.7647	4.9866e-08	GSR, GCLC, G6PD, GSTT3, GCLM, GSTP1	44	29	12092	56.8589	2.46335e-05	1.23168e-05	7.16872e-05
GOTERM_BP_FAT	GO:0006575~cellular amino acid derivative metabolic process	9	17.6471	1.12638e-07	CHKA, GSR, GCLC, G6PD, PHGDH, AKR7A3, GSTT3, GCLM, GSTP1	44	168	12092	14.7224	5.56416e-05	1.85475e-05	0.000161928
GOTERM_CC_FAT	GO:0000267~cell fraction	15	29.4118	7.68637e-07	ME1, CAV2, CYP4A1, UGT2B1, EPHX1, ASNS, GCLM, ALDH1A1, GSR, G6PD, ADH4, CYP7A1, SRD5A1, CYP3A9, UGP2	36	967	10776	4.64323	5.6109e-05	5.6109e-05	0.000802296
GOTERM_BP_FAT	GO:0016053~organic acid biosynthetic process	8	15.6863	8.70852e-07	CYP4A1, CYP7A1, AMACR, PHGDH, UGDH, ASNS, PSAT1, UGP2	44	150	12092	14.657	0.000430109	0.000107545	0.00125193
GOTERM_BP_FAT	GO:0046394~carboxylic acid biosynthetic process	8	15.6863	8.70852e-07	CYP4A1, CYP7A1, AMACR, PHGDH, UGDH, ASNS, PSAT1, UGP2	44	150	12092	14.657	0.000430109	0.000107545	0.00125193
GOTERM_BP_FAT	GO:0006518~peptide metabolic process	6	11.7647	9.3108e-07	GSR, GCLC, G6PD, GSTT3, GCLM, GSTP1	44	51	12092	32.3316	0.000459848	9.19865e-05	0.00133851
KEGG_PATHWAY	rno00980:Metabolism of xenobiotics by cytochrome P450	7	13.7255	1.51047e-06	GSTA5, ADH4, UGT2B1, EPHX1, CYP3A9, GSTP1, MGST2	36	60	5590	18.1157	6.7969e-05	3.39851e-05	0.00142049
GOTERM_BP_FAT	GO:0006790~sulfur metabolic process	7	13.7255	2.29073e-06	GSR, GCLC, G6PD, PHGDH, GSTT3, GCLM, GSTP1	44	110	12092	17.4884	0.00113098	0.000188586	0.0032931
GOTERM_BP_FAT	GO:0009410~response to xenobiotic stimulus	5	9.80392	2.29223e-06	GCLC, GSTA5, AOX1, EPHX1, GSTP1	44	27	12092	50.8923	0.00113172	0.000161753	0.00329525
KEGG_PATHWAY	rno00982:Drug metabolism	7	13.7255	4.46728e-06	GSTA5, ADH4, UGT2B1, AOX1, CYP3A9, GSTP1, MGST2	36	72	5590	15.0965	0.000201008	6.70071e-05	0.0042011
GOTERM_MF_FAT	GO:0051287~NAD or NADH binding	6	11.7647	1.8565e-05	ME1, CRYL1, ADH4, AOX1, PHGDH, UGDH	45	90	11963	17.723	0.00335467	0.00111947	0.0228862
GOTERM_MF_FAT	GO:0019115~benzaldehyde dehydrogenase activity	3	5.88235	3.95713e-05	ALDH1A1, ADH4, ALDH1A7	45	3	11963	265.844	0.00713696	0.00178904	0.0487761
GOTERM_CC_FAT	GO:0005625~soluble fraction	8	15.6863	3.98363e-05	ME1, ALDH1A1, GSR, G6PD, ADH4, ASNS, GCLM, UGP2	36	298	10776	8.03579	0.00290388	0.001453	0.041573
GOTERM_BP_FAT	GO:0008610~lipid biosynthetic process	8	15.6863	5.34378e-05	ALDH1A1, CHKA, CYP4A1, G6PD, HSD17B2, CYP7A1, AMACR, SRD5A1	44	281	12092	7.82401	0.0260536	0.00329443	0.0767946
INTERPRO	IPR016040:NAD(P)-binding domain	6	11.7647	5.64156e-05	ME1, CRYL1, G6PD, HSD17B2, PHGDH, UGDH	43	102	10240	14.0082	0.00702734	0.00702734	0.0652202
SP_PIR_KEYWORDS	nadp	6	11.7647	6.28531e-05	ME1, GSR, G6PD, CYP7A1, AKR7A3, NQO1	42	94	8979	13.6459	0.00601592	0.00200934	0.0692044
SP_PIR_KEYWORDS	microsome	6	11.7647	6.61232e-05	CYP4A1, CYP7A1, UGT2B1, EPHX1, SRD5A1, CYP3A9	42	95	8979	13.5023	0.00632793	0.00158575	0.0728038
GOTERM_BP_FAT	GO:0051186~cofactor metabolic process	7	13.7255	7.34858e-05	GSR, GCLC, G6PD, ADH4, GSTT3, GCLM, GSTP1	44	202	12092	9.5234	0.0356523	0.00402558	0.105591
GOTERM_BP_FAT	GO:0006805~xenobiotic metabolic process	4	7.84314	8.04799e-05	GSTA5, AOX1, EPHX1, GSTP1	44	24	12092	45.803	0.0389787	0.00396797	0.115635
GOTERM_BP_FAT	GO:0009069~serine family amino acid metabolic process	4	7.84314	9.1228e-05	GCLC, PHGDH, PSAT1, GCLM	44	25	12092	43.9709	0.0440682	0.00408877	0.131069
KEGG_PATHWAY	rno00040:Pentose and glucuronate interconversions	4	7.84314	9.7197e-05	CRYL1, UGT2B1, UGDH, UGP2	36	15	5590	41.4074	0.00436452	0.00109292	0.09137
GOTERM_MF_FAT	GO:0004364~glutathione transferase activity	4	7.84314	0.000113775	GSTA5, GSTT3, GSTP1, MGST2	45	26	11963	40.8991	0.0203839	0.00411042	0.140182
GOTERM_CC_FAT	GO:0005829~cytosol	13	25.4902	0.000126379	ME1, CAV2, GCLC, GSTA5, UGDH, ASNS, ALDH1A1, GSR, CRYL1, G6PD, AOX1, ALDH1A7, UGP2	36	1118	10776	3.48062	0.0091838	0.00307068	0.131835
GOTERM_BP_FAT	GO:0006694~steroid biosynthetic process	5	9.80392	0.000133126	G6PD, HSD17B2, CYP7A1, AMACR, SRD5A1	44	74	12092	18.5688	0.0636524	0.00546572	0.191211
KEGG_PATHWAY	rno00140:Steroid hormone biosynthesis	5	9.80392	0.000133682	HSD17B2, CYP7A1, UGT2B1, SRD5A1, CYP3A9	36	43	5590	18.0556	0.00599804	0.0012025	0.125649
KEGG_PATHWAY	rno00053:Ascorbate and aldarate metabolism	4	7.84314	0.000144018	ALDH1B1, UGT2B1, UGDH, ALDH1A7	36	17	5590	36.5359	0.00646034	0.00107963	0.135358
GOTERM_MF_FAT	GO:0009055~electron carrier activity	7	13.7255	0.000149462	GSR, CYP4A1, IVD, CYP7A1, AOX1, NQO1, CYP3A9	45	222	11963	8.38248	0.0266919	0.00449894	0.184113
GOTERM_BP_FAT	GO:0006766~vitamin metabolic process	5	9.80392	0.000155366	ALDH1A1, GCLC, G6PD, ADH4, ALDH1A7	44	77	12092	17.8453	0.0738851	0.00588698	0.223122
GOTERM_CC_FAT	GO:0005792~microsome	7	13.7255	0.000175021	CYP4A1, G6PD, CYP7A1, UGT2B1, EPHX1, SRD5A1, CYP3A9	36	262	10776	7.99746	0.0126964	0.00318932	0.182535
GOTERM_CC_FAT	GO:0042598~vesicular fraction	7	13.7255	0.000206122	CYP4A1, G6PD, CYP7A1, UGT2B1, EPHX1, SRD5A1, CYP3A9	36	270	10776	7.76049	0.0149358	0.00300516	0.214939
GOTERM_BP_FAT	GO:0006732~coenzyme metabolic process	6	11.7647	0.000244353	GSR, GCLC, G6PD, GSTT3, GCLM, GSTP1	44	160	12092	10.3057	0.113723	0.00858616	0.350708
GOTERM_BP_FAT	GO:0019748~secondary metabolic process	5	9.80392	0.000295976	ALDH1A1, G6PD, ADH4, AKR7A3, ALDH1A7	44	91	12092	15.0999	0.136044	0.00970154	0.424652
GOTERM_MF_FAT	GO:0004029~aldehyde dehydrogenase (NAD) activity	3	5.88235	0.000365033	ALDH1A1, ALDH1B1, ALDH1A7	45	8	11963	99.6917	0.0639468	0.009396	0.449115
GOTERM_BP_FAT	GO:0006979~response to oxidative stress	6	11.7647	0.000453923	GPX2, ALDH1A1, GCLC, G6PD, NQO1, GCLM	44	183	12092	9.01043	0.200916	0.0139203	0.650581
KEGG_PATHWAY	rno00830:Retinol metabolism	5	9.80392	0.000459196	ALDH1A1, CYP4A1, ADH4, UGT2B1, CYP3A9	36	59	5590	13.1591	0.0204565	0.0029483	0.431012
GOTERM_BP_FAT	GO:0009064~glutamine family amino acid metabolic process	4	7.84314	0.000535637	GCLC, PHGDH, ASNS, GCLM	44	45	12092	24.4283	0.232545	0.0154486	0.767277
GOTERM_MF_FAT	GO:0043295~glutathione binding	3	5.88235	0.000712013	GSR, GSTA5, GSTP1	45	11	11963	72.503	0.120956	0.0159859	0.8743
GOTERM_MF_FAT	GO:0016765~transferase activity, transferring alkyl or aryl (other than methyl) groups	4	7.84314	0.000806486	GSTA5, GSTT3, GSTP1, MGST2	45	50	11963	21.2676	0.135871	0.0160949	0.989777
GOTERM_MF_FAT	GO:0016620~oxidoreductase activity, acting on the aldehyde or oxo group of donors, NAD or NADP as acceptor	4	7.84314	0.00106577	ALDH1A1, ALDH1B1, ADH4, ALDH1A7	45	55	11963	19.3341	0.175523	0.0191156	1.30607
UP_SEQ_FEATURE	binding site:NAD	4	7.84314	0.00111175	CRYL1, ADH4, PHGDH, UGDH	42	37	7317	18.834	0.105273	0.0540999	1.22706
GOTERM_MF_FAT	GO:0042802~identical protein binding	9	17.6471	0.00119822	ALDH1A1, CHKA, CAV2, GSR, CRYL1, G6PD, ALDH1A7, ASNS, STAC3	45	588	11963	4.06905	0.195077	0.0195347	1.46729
UP_SEQ_FEATURE	active site:Nucleophile	5	9.80392	0.00172871	ALDH1A1, ALDH1B1, AMACR, UGDH, ALDH1A7	42	93	7317	9.36636	0.15888	0.056042	1.9021
INTERPRO	IPR016162:Aldehyde dehydrogenase, N-terminal	3	5.88235	0.00190032	ALDH1A1, ALDH1B1, ALDH1A7	43	16	10240	44.6512	0.211612	0.112088	2.17562
INTERPRO	IPR015590:Aldehyde dehydrogenase	3	5.88235	0.0021481	ALDH1A1, ALDH1B1, ALDH1A7	43	17	10240	42.0246	0.235705	0.0857036	2.4561
KEGG_PATHWAY	rno00071:Fatty acid metabolism	4	7.84314	0.00218421	CYP4A1, ALDH1B1, ADH4, ALDH1A7	36	42	5590	14.7884	0.0937108	0.0122243	2.03535
UP_SEQ_FEATURE	site:Transition state stabilizer	3	5.88235	0.00267151	ALDH1A1, ALDH1B1, ALDH1A7	42	14	7317	37.3316	0.234716	0.0646899	2.92553
UP_SEQ_FEATURE	active site:Proton acceptor	8	15.6863	0.00282763	ME1, ALDH1A1, GSR, G6PD, HSD17B2, ALDH1B1, IVD, ALDH1A7	42	347	7317	4.01647	0.246604	0.055059	3.09406
KEGG_PATHWAY	rno00280:Valine, leucine and isoleucine degradation	4	7.84314	0.00283917	ALDH1B1, IVD, AOX1, ALDH1A7	36	46	5590	13.5024	0.120098	0.0141155	2.63842
GOTERM_MF_FAT	GO:0046983~protein dimerization activity	8	15.6863	0.0029022	CHKA, CAV2, GSR, CRYL1, GCLC, G6PD, ASNS, GCLM	45	528	11963	4.02795	0.409073	0.0428915	3.51985
GOTERM_BP_FAT	GO:0008202~steroid metabolic process	5	9.80392	0.00290922	G6PD, HSD17B2, CYP7A1, AMACR, SRD5A1	44	168	12092	8.17911	0.762895	0.0768452	4.10188
SP_PIR_KEYWORDS	amino-acid biosynthesis	3	5.88235	0.00297177	PHGDH, ASNS, PSAT1	42	18	8979	35.631	0.248523	0.055541	3.22483
INTERPRO	IPR016160:Aldehyde dehydrogenase, conserved site	3	5.88235	0.00328264	ALDH1A1, ALDH1B1, ALDH1A7	43	21	10240	34.0199	0.337017	0.0976487	3.73095
SP_PIR_KEYWORDS	Flavoprotein	4	7.84314	0.0036053	GSR, IVD, AOX1, NQO1	42	68	8979	12.5756	0.293006	0.0561509	3.89995
UP_SEQ_FEATURE	binding site:NADP	3	5.88235	0.00395036	ME1, G6PD, AKR7A3	42	17	7317	30.7437	0.326871	0.0638408	4.29821
GOTERM_BP_FAT	GO:0006776~vitamin A metabolic process	3	5.88235	0.00409785	ALDH1A1, ADH4, ALDH1A7	44	27	12092	30.5354	0.868467	0.101261	5.7323
SP_PIR_KEYWORDS	FAD	4	7.84314	0.00423668	GSR, IVD, AOX1, NQO1	42	72	8979	11.877	0.334745	0.0565637	4.56853
GOTERM_BP_FAT	GO:0016101~diterpenoid metabolic process	3	5.88235	0.00504436	ALDH1A1, ADH4, ALDH1A7	44	30	12092	27.4818	0.917769	0.117425	7.01213
GOTERM_BP_FAT	GO:0001523~retinoid metabolic process	3	5.88235	0.00504436	ALDH1A1, ADH4, ALDH1A7	44	30	12092	27.4818	0.917769	0.117425	7.01213
GOTERM_MF_FAT	GO:0042803~protein homodimerization activity	6	11.7647	0.00597326	CHKA, CAV2, GSR, CRYL1, G6PD, ASNS	45	318	11963	5.01593	0.661896	0.0800312	7.12024
GOTERM_BP_FAT	GO:0006721~terpenoid metabolic process	3	5.88235	0.00608165	ALDH1A1, ADH4, ALDH1A7	44	33	12092	24.9835	0.950881	0.133679	8.39612
GOTERM_CC_FAT	GO:0017109~glutamate-cysteine ligase complex	2	3.92157	0.00648567	GCLC, GCLM	36	2	10776	299.333	0.378112	0.0761134	6.56624
GOTERM_BP_FAT	GO:0006775~fat-soluble vitamin metabolic process	3	5.88235	0.00720776	ALDH1A1, ADH4, ALDH1A7	44	36	12092	22.9015	0.971943	0.149927	9.87691
GOTERM_CC_FAT	GO:0005624~membrane fraction	8	15.6863	0.00726605	CAV2, CYP4A1, G6PD, CYP7A1, UGT2B1, EPHX1, SRD5A1, CYP3A9	36	716	10776	3.34451	0.412781	0.0732312	7.32944
GOTERM_MF_FAT	GO:0050661~NADP or NADPH binding	3	5.88235	0.00728334	ME1, GSR, G6PD	45	35	11963	22.7867	0.733694	0.0901793	8.61821
GOTERM_MF_FAT	GO:0004357~glutamate-cysteine ligase activity	2	3.92157	0.00734279	GCLC, GCLM	45	2	11963	265.844	0.736565	0.0850903	8.68567
GOTERM_MF_FAT	GO:0018479~benzaldehyde dehydrogenase (NAD+) activity	2	3.92157	0.00734279	ALDH1A1, ALDH1A7	45	2	11963	265.844	0.736565	0.0850903	8.68567
SP_PIR_KEYWORDS	cytoplasm	15	29.4118	0.00739688	ME1, REEP6, CAV2, CHKA, GSTA5, RPRM, GPX2, ALDH1A1, FAM134B, CRYL1, ADH4, AOX1, AKR7A3, ALDH1A7, NQO1	42	1566	8979	2.04776	0.509701	0.085239	7.85178
SP_PIR_KEYWORDS	metalloprotein	4	7.84314	0.00812906	CYP4A1, ADH4, CYP7A1, CYP3A9	42	91	8979	9.39717	0.543232	0.0833819	8.59766
GOTERM_CC_FAT	GO:0005626~insoluble fraction	8	15.6863	0.00962825	CAV2, CYP4A1, G6PD, CYP7A1, UGT2B1, EPHX1, SRD5A1, CYP3A9	36	755	10776	3.17174	0.506517	0.0844987	9.60543
UP_SEQ_FEATURE	region of interest:Substrate binding	4	7.84314	0.0102968	CHKA, IVD, UGDH, NQO1	42	81	7317	8.60317	0.644778	0.137447	10.8527
GOTERM_BP_FAT	GO:0006065~UDP-glucuronate biosynthetic process	2	3.92157	0.0106312	UGDH, UGP2	44	3	12092	183.212	0.994907	0.205118	14.243
GOTERM_BP_FAT	GO:0051409~response to nitrosative stress	2	3.92157	0.0106312	GCLC, GCLM	44	3	12092	183.212	0.994907	0.205118	14.243
GOTERM_BP_FAT	GO:0046399~glucuronate biosynthetic process	2	3.92157	0.0106312	UGDH, UGP2	44	3	12092	183.212	0.994907	0.205118	14.243
GOTERM_MF_FAT	GO:0016209~antioxidant activity	3	5.88235	0.01085	GPX2, GSR, MGST2	45	43	11963	18.5473	0.86118	0.1161	12.5846
GOTERM_BP_FAT	GO:0050880~regulation of blood vessel size	3	5.88235	0.0130678	GCLC, G6PD, GCLM	44	49	12092	16.8256	0.998494	0.237195	17.2297
GOTERM_BP_FAT	GO:0008652~cellular amino acid biosynthetic process	3	5.88235	0.0130678	PHGDH, ASNS, PSAT1	44	49	12092	16.8256	0.998494	0.237195	17.2297
GOTERM_BP_FAT	GO:0035150~regulation of tube size	3	5.88235	0.0130678	GCLC, G6PD, GCLM	44	49	12092	16.8256	0.998494	0.237195	17.2297
SP_PIR_KEYWORDS	Serine biosynthesis	2	3.92157	0.0136377	PHGDH, PSAT1	42	3	8979	142.524	0.732391	0.123504	14.0357
GOTERM_BP_FAT	GO:0003018~vascular process in circulatory system	3	5.88235	0.0141046	GCLC, G6PD, GCLM	44	51	12092	16.1658	0.999104	0.244739	18.471
GOTERM_BP_FAT	GO:0046398~UDP-glucuronate metabolic process	2	3.92157	0.0141503	UGDH, UGP2	44	4	12092	137.409	0.999124	0.237213	18.5253
GOTERM_BP_FAT	GO:0010033~response to organic substance	9	17.6471	0.0152264	ME1, ALDH1A1, GCLC, G6PD, TFRC, ABCC3, EPHX1, ASNS, MGST2	44	928	12092	2.66526	0.999489	0.244768	19.7945
GOTERM_BP_FAT	GO:0032526~response to retinoic acid	3	5.88235	0.0162814	ALDH1A1, HSD17B2, TFRC	44	55	12092	14.9901	0.999699	0.251448	21.0209
SP_PIR_KEYWORDS	iron	5	9.80392	0.0167051	CYP4A1, PIR, CYP7A1, AOX1, CYP3A9	42	217	8979	4.92594	0.801554	0.136725	16.9347
GOTERM_BP_FAT	GO:0031667~response to nutrient levels	5	9.80392	0.0175113	ALDH1A1, G6PD, HSD17B2, TFRC, ASNS	44	282	12092	4.87266	0.999838	0.259877	22.4287
GOTERM_BP_FAT	GO:0051900~regulation of mitochondrial depolarization	2	3.92157	0.0176572	GCLC, GCLM	44	5	12092	109.927	0.999849	0.254242	22.5941
GOTERM_BP_FAT	GO:0006720~isoprenoid metabolic process	3	5.88235	0.0180022	ALDH1A1, ADH4, ALDH1A7	44	58	12092	14.2147	0.999873	0.251352	22.9839
SP_PIR_KEYWORDS	Detoxification	2	3.92157	0.0181431	AKR7A3, EPHX1	42	4	8979	106.893	0.827565	0.136255	18.263
GOTERM_MF_FAT	GO:0004028~3-chloroallyl aldehyde dehydrogenase activity	2	3.92157	0.0182583	ALDH1A1, ALDH1A7	45	5	11963	106.338	0.964396	0.178147	20.3226
GOTERM_MF_FAT	GO:0016651~oxidoreductase activity, acting on NADH or NADPH	3	5.88235	0.0185645	GSR, ADH4, NQO1	45	57	11963	13.9918	0.96635	0.171742	20.6285
UP_SEQ_FEATURE	binding site:Substrate	5	9.80392	0.0193284	G6PD, HSD17B2, IVD, UGDH, AKR7A3	42	185	7317	4.70849	0.857976	0.216489	19.4774
GOTERM_MF_FAT	GO:0000166~nucleotide binding	14	27.451	0.0203784	ME1, CHKA, GCLC, UGDH, ASNS, GSR, CRYL1, G6PD, IVD, ADH4, AOX1, PHGDH, ABCC3, UGP2	45	1955	11963	1.90375	0.975925	0.1781	22.4183
GOTERM_BP_FAT	GO:0034754~cellular hormone metabolic process	3	5.88235	0.0210331	ALDH1A1, ADH4, SRD5A1	44	63	12092	13.0866	0.999972	0.279754	26.3316
GOTERM_BP_FAT	GO:0006063~uronic acid metabolic process	2	3.92157	0.021152	UGDH, UGP2	44	6	12092	91.6061	0.999974	0.273877	26.4601
GOTERM_BP_FAT	GO:0019585~glucuronate metabolic process	2	3.92157	0.021152	UGDH, UGP2	44	6	12092	91.6061	0.999974	0.273877	26.4601
GOTERM_BP_FAT	GO:0006564~L-serine biosynthetic process	2	3.92157	0.021152	PHGDH, PSAT1	44	6	12092	91.6061	0.999974	0.273877	26.4601
GOTERM_BP_FAT	GO:0006534~cysteine metabolic process	2	3.92157	0.021152	GCLC, GCLM	44	6	12092	91.6061	0.999974	0.273877	26.4601
GOTERM_MF_FAT	GO:0005506~iron ion binding	5	9.80392	0.021229	CYP4A1, PIR, CYP7A1, AOX1, CYP3A9	45	289	11963	4.59938	0.979428	0.1765	23.2447
GOTERM_MF_FAT	GO:0004032~aldehyde reductase activity	2	3.92157	0.0218706	ADH4, AKR7A3	45	6	11963	88.6148	0.98173	0.173534	23.8628
GOTERM_BP_FAT	GO:0009991~response to extracellular stimulus	5	9.80392	0.0219209	ALDH1A1, G6PD, HSD17B2, TFRC, ASNS	44	302	12092	4.54997	0.999982	0.275331	27.2863
KEGG_PATHWAY	rno00500:Starch and sucrose metabolism	3	5.88235	0.0221151	UGT2B1, UGDH, UGP2	36	37	5590	12.5901	0.634449	0.0957368	18.9669
GOTERM_BP_FAT	GO:0009108~coenzyme biosynthetic process	3	5.88235	0.0223011	GCLC, G6PD, GCLM	44	65	12092	12.6839	0.999986	0.272635	27.6915
GOTERM_BP_FAT	GO:0033189~response to vitamin A	3	5.88235	0.0236001	ALDH1A1, HSD17B2, TFRC	44	67	12092	12.3053	0.999992	0.279442	29.0605
KEGG_PATHWAY	rno00620:Pyruvate metabolism	3	5.88235	0.0244147	ME1, ALDH1B1, ALDH1A7	36	39	5590	11.9444	0.671197	0.0961735	20.7413
GOTERM_BP_FAT	GO:0006750~glutathione biosynthetic process	2	3.92157	0.028105	GCLC, GCLM	44	8	12092	68.7045	0.999999	0.316558	33.6233
GOTERM_BP_FAT	GO:0006699~bile acid biosynthetic process	2	3.92157	0.028105	CYP7A1, AMACR	44	8	12092	68.7045	0.999999	0.316558	33.6233
GOTERM_BP_FAT	GO:0042493~response to drug	5	9.80392	0.0283201	ALDH1A1, GSTA5, ABCC3, SRD5A1, GCLM	44	327	12092	4.20211	0.999999	0.311661	33.8341
INTERPRO	IPR017973:Cytochrome P450, C-terminal region	3	5.88235	0.0290238	CYP4A1, CYP7A1, CYP3A9	43	65	10240	10.9911	0.974819	0.521133	28.8658
SP_PIR_KEYWORDS	acetylation	12	23.5294	0.0291762	ME1, ALDH1A1, CRYL1, G6PD, IVD, PHGDH, UGDH, ASNS, DAP, NQO1, GCLM, GSTP1	42	1309	8979	1.95984	0.941725	0.196405	27.8286
KEGG_PATHWAY	rno00380:Tryptophan metabolism	3	5.88235	0.0292932	ALDH1B1, AOX1, ALDH1A7	36	43	5590	10.8333	0.7376	0.1055	24.3913
GOTERM_MF_FAT	GO:0050660~FAD binding	3	5.88235	0.0294599	GSR, IVD, AOX1	45	73	11963	10.9251	0.995539	0.218091	30.8343
INTERPRO	IPR017972:Cytochrome P450, conserved site	3	5.88235	0.0298541	CYP4A1, CYP7A1, CYP3A9	43	66	10240	10.8245	0.977373	0.468171	29.566
SP_PIR_KEYWORDS	glutathione biosynthesis	2	3.92157	0.0315393	GCLC, GCLM	42	7	8979	61.0816	0.953882	0.197283	29.7401
INTERPRO	IPR001128:Cytochrome P450	3	5.88235	0.031543	CYP4A1, CYP7A1, CYP3A9	43	68	10240	10.5062	0.981801	0.435798	30.971
SP_PIR_KEYWORDS	chromoprotein	3	5.88235	0.0323733	CYP4A1, CYP7A1, CYP3A9	42	62	8979	10.3445	0.957543	0.189916	30.4036
GOTERM_BP_FAT	GO:0006563~L-serine metabolic process	2	3.92157	0.0350098	PHGDH, PSAT1	44	10	12092	54.9636	1	0.363268	40.0897
GOTERM_MF_FAT	GO:0004033~aldo-keto reductase activity	2	3.92157	0.0361906	ADH4, AKR7A3	45	10	11963	53.1689	0.998734	0.251801	36.5212
GOTERM_BP_FAT	GO:0009309~amine biosynthetic process	3	5.88235	0.0366099	PHGDH, ASNS, PSAT1	44	85	12092	9.69947	1	0.369105	41.502
SP_PIR_KEYWORDS	endoplasmic reticulum	6	11.7647	0.0379291	CYP4A1, CYP7A1, UGT2B1, EPHX1, SRD5A1, CYP3A9	42	411	8979	3.12096	0.975572	0.207056	34.6804
GOTERM_BP_FAT	GO:0014070~response to organic cyclic substance	4	7.84314	0.0387888	ALDH1A1, G6PD, ABCC3, EPHX1	44	211	12092	5.20982	1	0.379149	43.3756
GOTERM_BP_FAT	GO:0051259~protein oligomerization	4	7.84314	0.0387888	ALDH1A1, CAV2, IVD, ALDH1A7	44	211	12092	5.20982	1	0.379149	43.3756
GOTERM_MF_FAT	GO:0005536~glucose binding	2	3.92157	0.0397385	G6PD, UGP2	45	11	11963	48.3354	0.999351	0.263475	39.3428
GOTERM_MF_FAT	GO:0004602~glutathione peroxidase activity	2	3.92157	0.0397385	GPX2, MGST2	45	11	11963	48.3354	0.999351	0.263475	39.3428
INTERPRO	IPR012335:Thioredoxin fold	3	5.88235	0.0414777	GPX2, GSTA5, GSTP1	43	79	10240	9.04327	0.994985	0.484137	38.7303
GOTERM_BP_FAT	GO:0043043~peptide biosynthetic process	2	3.92157	0.0418667	GCLC, GCLM	44	12	12092	45.803	1	0.395309	45.9271
GOTERM_BP_FAT	GO:0042572~retinol metabolic process	2	3.92157	0.0418667	ALDH1A1, ADH4	44	12	12092	45.803	1	0.395309	45.9271
KEGG_PATHWAY	rno00330:Arginine and proline metabolism	3	5.88235	0.0430021	ALDH1B1, ALDH1A7, OAT	36	53	5590	8.78931	0.861645	0.141139	33.8575
KEGG_PATHWAY	rno00750:Vitamin B6 metabolism	2	3.92157	0.0430362	AOX1, PSAT1	36	7	5590	44.3651	0.861867	0.131854	33.8797
GOTERM_BP_FAT	GO:0051188~cofactor biosynthetic process	3	5.88235	0.0430986	GCLC, G6PD, GCLM	44	93	12092	8.8651	1	0.39717	46.918
GOTERM_BP_FAT	GO:0009070~serine family amino acid biosynthetic process	2	3.92157	0.0452773	PHGDH, PSAT1	44	13	12092	42.2797	1	0.405603	48.6292
GOTERM_BP_FAT	GO:0016051~carbohydrate biosynthetic process	3	5.88235	0.0456353	G6PD, UGDH, UGP2	44	96	12092	8.58807	1	0.401163	48.9055
SP_PIR_KEYWORDS	transmembrane protein	6	11.7647	0.0458205	CYP4A1, TFRC, CYP7A1, UGT2B1, EPHX1, CYP3A9	42	433	8979	2.96239	0.988921	0.232692	40.3451
GOTERM_BP_FAT	GO:0006536~glutamate metabolic process	2	3.92157	0.048676	GCLC, GCLM	44	14	12092	39.2597	1	0.414851	51.1966
SP_PIR_KEYWORDS	Monooxygenase	3	5.88235	0.0502571	CYP4A1, CYP7A1, CYP3A9	42	79	8979	8.11844	0.992918	0.240434	43.3299
GOTERM_BP_FAT	GO:0009719~response to endogenous stimulus	6	11.7647	0.0513305	ME1, ALDH1A1, GCLC, ABCC3, ASNS, MGST2	44	573	12092	2.87768	1	0.42527	53.1181
GOTERM_BP_FAT	GO:0007346~regulation of mitotic cell cycle	3	5.88235	0.0517628	CAV2, RPRM, ASNS	44	103	12092	8.00441	1	0.421321	53.4243
GOTERM_BP_FAT	GO:0051260~protein homooligomerization	3	5.88235	0.05539	ALDH1A1, IVD, ALDH1A7	44	107	12092	7.70518	1	0.437004	55.921
GOTERM_BP_FAT	GO:0043523~regulation of neuron apoptosis	3	5.88235	0.0563106	GCLC, NQO1, GCLM	44	108	12092	7.63384	1	0.435958	56.5346
GOTERM_BP_FAT	GO:0042445~hormone metabolic process	3	5.88235	0.0572366	ALDH1A1, ADH4, SRD5A1	44	109	12092	7.5638	1	0.434988	57.1438
GOTERM_BP_FAT	GO:0006541~glutamine metabolic process	2	3.92157	0.0588014	PHGDH, ASNS	44	17	12092	32.3316	1	0.437695	58.1551
GOTERM_BP_FAT	GO:0010243~response to organic nitrogen	3	5.88235	0.0600468	ABCC3, ASNS, MGST2	44	112	12092	7.3612	1	0.438526	58.9441
GOTERM_BP_FAT	GO:0033273~response to vitamin	3	5.88235	0.060994	ALDH1A1, HSD17B2, TFRC	44	113	12092	7.29606	1	0.437703	59.5349
GOTERM_BP_FAT	GO:0008206~bile acid metabolic process	2	3.92157	0.0654931	CYP7A1, AMACR	44	19	12092	28.9282	1	0.455776	62.2345
GOTERM_BP_FAT	GO:0009066~aspartate family amino acid metabolic process	2	3.92157	0.0654931	PHGDH, ASNS	44	19	12092	28.9282	1	0.455776	62.2345
KEGG_PATHWAY	rno00903:Limonene and pinene degradation	2	3.92157	0.0668148	ALDH1B1, ALDH1A7	36	11	5590	28.2323	0.95548	0.18735	47.8124
GOTERM_BP_FAT	GO:0000096~sulfur amino acid metabolic process	2	3.92157	0.0688215	GCLC, GCLM	44	20	12092	27.4818	1	0.466878	64.1228
UP_SEQ_FEATURE	binding site:FAD	2	3.92157	0.0705005	IVD, NQO1	42	13	7317	26.8022	0.999332	0.556174	55.5792
COG_ONTOLOGY	Secondary metabolites biosynthesis, transport, and catabolism	3	5.88235	0.0709555	CYP4A1, CYP7A1, CYP3A9	9	96	1697	5.89236	0.356988	0.356988	29.6884
GOTERM_BP_FAT	GO:0019439~aromatic compound catabolic process	2	3.92157	0.0721383	AKR7A3, EPHX1	44	21	12092	26.1732	1	0.477378	65.9168
KEGG_PATHWAY	rno03320:PPAR signaling pathway	3	5.88235	0.0723481	ME1, CYP4A1, CYP7A1	36	71	5590	6.56103	0.965934	0.1904	50.6511
GOTERM_MF_FAT	GO:0008028~monocarboxylic acid transmembrane transporter activity	2	3.92157	0.0745225	SLC6A6, ABCC3	45	21	11963	25.3185	0.999999	0.429193	61.5117
INTERPRO	IPR001395:Aldo/keto reductase	2	3.92157	0.0751824	AKR7A3, GCLM	43	19	10240	25.0673	0.999943	0.66228	59.4987
GOTERM_BP_FAT	GO:0017144~drug metabolic process	2	3.92157	0.0754436	UGT2B1, AOX1	44	22	12092	24.9835	1	0.48732	67.6213
GOTERM_CC_FAT	GO:0019898~extrinsic to membrane	4	7.84314	0.0779566	CAV2, CYP4A1, CYP7A1, CYP3A9	36	309	10776	3.87487	0.997328	0.482281	57.1375
GOTERM_MF_FAT	GO:0043176~amine binding	3	5.88235	0.0781943	CHKA, GCLC, SLC6A6	45	126	11963	6.32963	1	0.43267	63.3526
UP_SEQ_FEATURE	metal ion-binding site:Iron (heme axial ligand)	3	5.88235	0.0784574	CYP4A1, CYP7A1, CYP3A9	42	83	7317	6.2969	0.999717	0.558273	59.622
SP_PIR_KEYWORDS	Aminotransferase	2	3.92157	0.0791501	PSAT1, OAT	42	18	8979	23.754	0.999635	0.340736	59.6748
GOTERM_MF_FAT	GO:0008483~transaminase activity	2	3.92157	0.08133	PSAT1, OAT	45	23	11963	23.1169	1	0.433718	64.8603
GOTERM_MF_FAT	GO:0016655~oxidoreductase activity, acting on NADH or NADPH, quinone or similar compound as acceptor	2	3.92157	0.08133	ADH4, NQO1	45	23	11963	23.1169	1	0.433718	64.8603
GOTERM_MF_FAT	GO:0019842~vitamin binding	3	5.88235	0.0835943	ADH4, PSAT1, OAT	45	131	11963	6.08804	1	0.431246	65.9133
GOTERM_MF_FAT	GO:0008395~steroid hydroxylase activity	2	3.92157	0.0847154	CYP7A1, CYP3A9	45	24	11963	22.1537	1	0.424484	66.4239
INTERPRO	IPR004046:Glutathione S-transferase, C-terminal	2	3.92157	0.0865375	GSTA5, GSTP1	43	22	10240	21.649	0.999988	0.677423	64.8906
KEGG_PATHWAY	rno00120:Primary bile acid biosynthesis	2	3.92157	0.090019	CYP7A1, AMACR	36	15	5590	20.7037	0.985663	0.220966	58.8162
INTERPRO	IPR004045:Glutathione S-transferase, N-terminal	2	3.92157	0.0902922	GSTA5, GSTP1	43	23	10240	20.7078	0.999993	0.658826	66.5237
GOTERM_BP_FAT	GO:0006081~cellular aldehyde metabolic process	2	3.92157	0.0950351	ADH4, ALDH1A7	44	28	12092	19.6299	1	0.566606	76.2021
UP_SEQ_FEATURE	domain:GST N-terminal	2	3.92157	0.0963044	GSTA5, GSTP1	42	18	7317	19.3571	0.99996	0.601708	67.5006
KEGG_PATHWAY	rno00010:Glycolysis / Gluconeogenesis	3	5.88235	0.0965607	ALDH1B1, ADH4, ALDH1A7	36	84	5590	5.54563	0.989638	0.224204	61.5179
INTERPRO	IPR010987:Glutathione S-transferase, C-terminal-like	2	3.92157	0.0977564	GSTA5, GSTP1	43	25	10240	19.0512	0.999997	0.65753	69.566
SP_PIR_KEYWORDS	heme	3	5.88235	0.0980245	CYP4A1, CYP7A1, CYP3A9	42	116	8979	5.52894	0.99995	0.390555	67.8992
GOTERM_MF_FAT	GO:0016684~oxidoreductase activity, acting on peroxide as acceptor	2	3.92157	0.0981354	GPX2, MGST2	45	28	11963	18.9889	1	0.463768	72.0139
GOTERM_MF_FAT	GO:0004601~peroxidase activity	2	3.92157	0.0981354	GPX2, MGST2	45	28	11963	18.9889	1	0.463768	72.0139
GOTERM_BP_FAT	GO:0009110~vitamin biosynthetic process	2	3.92157	0.0982607	ALDH1A1, G6PD	44	29	12092	18.953	1	0.573257	77.3929
