# Supplementary material for: Asymmetric author-topic model for knowledge discovering of big data in toxicogenomics
Source: Front Pharmacol. 2015 Apr 20;6:81. doi: 10.3389/fphar.2015.00081 (PMC4403303; doi:10.3389/fphar.2015.00081)
Supplement: Supplementary file 4 [file Table3.XLSX]

## Sheet: doc_topic_compostion
No.	Drug	Latent Process No.	Probability	...
0	WY-14643	5	0.201713	54	0.184201	6	0.131222	63	0.122243	89	0.0788003	18	0.0766834	12	0.0458416	28	0.0395411	52	0.0269409	64	0.0198551	30	0.0162847	91	0.0135032	38	0.0102089	32	0.00838813	19	0.00825433	50	0.005975	1	0.00346366	10	0.00290515	33	0.00184832	9	0.00117917	90	0.000344205	21	0.00016791	16	0.000116928	73	7.85033e-05
1	acarbose	1	0.371038	67	0.169608	73	0.123733	76	0.0924583	51	0.0506124	31	0.0420964	7	0.0379422	36	0.0350739	16	0.0267271	53	0.016886	80	0.00846612	50	0.00719472	3	0.00437858	90	0.00304001	32	0.00197603	10	0.00153067	39	0.00145862	66	0.00143492	22	0.00141292	9	0.000201995	33	0.00020042	91	0.000186348	4	0.000157803	24	0.000128099
2	acetamidofluorene	86	0.134663	49	0.124273	83	0.114719	61	0.105723	15	0.0974946	14	0.0908685	8	0.0723189	34	0.0382168	39	0.0308269	9	0.0291603	12	0.0242693	64	0.0207143	32	0.0189276	52	0.0156275	58	0.0154827	17	0.0141606	67	0.0121473	33	0.0113772	55	0.00662719	77	0.0060023	90	0.00580021	4	0.00502896	1	0.00196023	76	0.00098065
3	acetaminophen	92	0.201153	17	0.190423	1	0.118238	4	0.0919798	45	0.0668879	73	0.0652983	32	0.0432179	33	0.0382829	24	0.0358647	98	0.0340263	76	0.0262978	67	0.0257748	36	0.0143602	94	0.0137449	72	0.0101645	50	0.00664914	69	0.00658825	3	0.00485139	77	0.00421967	53	0.000635711	90	0.000102718	51	9.71814e-05	9	8.6139e-05	91	7.94666e-05
4	acetazolamide	1	0.338491	50	0.176176	32	0.0893999	73	0.0845058	3	0.0451132	80	0.0440575	90	0.0392879	16	0.0392141	91	0.0363158	7	0.0304252	67	0.0295214	11	0.0156949	62	0.00986697	38	0.00983933	93	0.0078448	53	0.00201968	51	0.000159244	9	0.00014115	33	0.000140049	4	0.000110269	10	9.16142e-05	24	8.95132e-05	52	8.82971e-05	31	7.64102e-05
5	adapin	1	0.484559	3	0.170537	67	0.0892375	45	0.0522197	51	0.0396219	80	0.0382058	91	0.0344983	23	0.0292997	55	0.022925	11	0.0115042	16	0.00648017	73	0.00560413	33	0.00272497	7	0.00268264	10	0.002662	9	0.00145495	52	0.00138624	99	0.00129283	32	0.000523691	90	0.000218823	50	0.000178851	4	0.000143357	24	0.000116373	62	0.000113204
6	ajmaline	1	0.314372	30	0.233388	31	0.211136	24	0.095854	76	0.0456176	51	0.0373432	13	0.0260471	53	0.0167969	61	0.0139587	62	0.00101258	36	0.000986071	32	0.00038297	73	0.000379061	67	0.000172739	90	0.000160023	9	0.000134194	33	0.000133148	50	0.000130792	91	0.000123799	3	0.000119502	4	0.000104836	7	0.000102199	16	8.99053e-05	10	8.70995e-05
7	allopurinol	32	0.154304	73	0.123833	62	0.106403	10	0.102382	80	0.100632	23	0.0747594	47	0.0667167	11	0.0465926	38	0.0454501	1	0.0408787	90	0.0363161	91	0.0311198	51	0.0294123	77	0.0126876	94	0.0109397	31	0.00866805	16	0.00350484	4	0.00178945	34	0.00115528	50	0.000655742	7	0.000638064	67	0.000106802	9	8.29698e-05	33	8.2323e-05
8	allyl_alcohol	1	0.268397	73	0.112597	90	0.102443	47	0.0869199	31	0.0803493	38	0.0638377	52	0.0627707	4	0.0507009	23	0.0506257	92	0.0374197	80	0.0341384	32	0.0202438	72	0.0110287	9	0.00565618	45	0.00447616	50	0.00345316	67	0.00130377	18	0.00115244	51	0.000179029	33	0.00015745	91	0.000146395	3	0.000141313	7	0.000120852	16	0.000106315
9	amiodarone	39	0.137772	99	0.110055	10	0.108914	18	0.0952381	32	0.0774289	62	0.071059	1	0.0706764	89	0.0597104	5	0.0437159	3	0.0371232	31	0.0351524	73	0.0341102	22	0.0312232	40	0.0265427	33	0.021129	4	0.014483	52	0.00940106	94	0.00703595	11	0.00548219	28	0.00196359	67	0.000462743	51	0.000453785	90	6.71629e-05	9	5.63224e-05
10	amitriptyline	3	0.145757	9	0.135442	1	0.126818	55	0.110714	39	0.109	73	0.0897087	91	0.0843892	33	0.0505551	47	0.0310031	11	0.0206757	10	0.0184076	16	0.0178357	31	0.0178251	17	0.0178122	18	0.00633674	37	0.00460056	99	0.0045981	32	0.00310403	62	0.00234529	67	0.000680114	24	0.000626053	69	0.000595726	90	9.87122e-05	51	9.33911e-05
11	aspirin	1	0.298562	18	0.275752	5	0.109428	73	0.0625009	76	0.0621984	4	0.0543654	17	0.0411864	33	0.0246329	67	0.0194185	52	0.0132081	9	0.0106296	24	0.0088328	16	0.00708679	91	0.00624342	10	0.0027078	20	0.000886284	32	0.000360511	90	0.000150638	51	0.000142518	50	0.000123122	3	0.000112494	7	9.62055e-05	62	7.79299e-05	31	6.83847e-05
12	azathioprine	1	0.199862	50	0.0996349	65	0.095969	73	0.0847885	7	0.0630931	47	0.0594728	31	0.0516132	32	0.0411111	28	0.0408389	80	0.0387031	62	0.0344353	81	0.0322395	67	0.0280599	55	0.0279488	91	0.0273061	13	0.0257885	66	0.0179199	46	0.0128962	16	0.0115264	90	0.00298753	33	0.000818615	4	0.000796811	21	0.000723868	51	0.000116597
13	bendazac	18	0.187419	1	0.177136	73	0.165553	32	0.0895694	3	0.0760812	28	0.0627306	9	0.0495345	52	0.0406419	90	0.038489	24	0.0376919	99	0.0317349	91	0.0296075	80	0.00372488	45	0.00226564	62	0.00154115	38	0.0015203	4	0.000820912	77	0.000789429	64	0.000761643	0	0.000741705	67	0.000137057	51	0.000120123	33	0.000105644	50	0.000103775
14	benzbromarone	18	0.260015	5	0.248311	64	0.0890687	99	0.0725818	1	0.0630356	32	0.0407847	54	0.0393474	6	0.0372217	9	0.0282186	28	0.0260618	67	0.022115	22	0.0218023	73	0.0171228	31	0.0135792	50	0.00668367	4	0.00481529	72	0.00346421	3	0.00136342	62	0.00108707	33	0.000835623	91	0.00083295	37	0.000537314	66	0.000272567	60	0.000271843
15	benziodarone	18	0.329719	64	0.169222	5	0.143064	99	0.0990752	1	0.0816755	32	0.0600006	52	0.0479849	9	0.0198709	73	0.0164088	4	0.0162919	50	0.0083775	62	0.00479057	3	0.00123975	60	0.000801479	33	0.000453021	67	7.36206e-05	90	6.82009e-05	51	6.45245e-05	91	5.27626e-05	7	4.35566e-05	16	3.83172e-05	10	3.71214e-05	24	3.62701e-05	31	3.09609e-05
16	bromobenzene	92	0.318216	1	0.138495	17	0.124682	32	0.0998505	73	0.0760459	60	0.045739	90	0.0427008	9	0.0357934	98	0.0294463	44	0.0263154	33	0.0182544	31	0.0113236	24	0.0107056	7	0.00570616	67	0.00512731	96	0.00501432	77	0.00254936	53	0.00254627	51	0.00010199	50	8.81093e-05	91	8.33988e-05	3	8.05038e-05	4	7.06237e-05	16	6.05658e-05
17	bromoethylamine	1	0.210746	32	0.185246	24	0.179753	50	0.169478	73	0.121226	36	0.0775014	53	0.0393029	4	0.00734405	45	0.00213844	47	0.00212094	7	0.00114601	38	0.00109527	67	0.000191823	90	0.000177702	51	0.000168123	9	0.00014902	33	0.000147858	91	0.000137476	3	0.000132704	16	9.9838e-05	10	9.67222e-05	52	9.32202e-05	62	9.19306e-05	31	8.06706e-05
18	bucetin	1	0.27139	17	0.136147	73	0.132859	69	0.0838559	24	0.0793971	38	0.0622446	47	0.0496204	4	0.0424628	32	0.035522	76	0.0297989	51	0.0271858	85	0.0153295	87	0.0135322	45	0.00817579	90	0.00646423	9	0.00373529	67	0.000167446	33	0.000129068	50	0.000126784	91	0.000120005	3	0.00011584	7	9.90669e-05	16	8.71502e-05	10	8.44304e-05
19	caffeine	50	0.30768	1	0.204862	72	0.159474	31	0.0696704	91	0.0640492	76	0.0631822	67	0.0559979	90	0.037371	36	0.0138085	66	0.00973307	33	0.00820976	32	0.00195214	7	0.000898349	45	0.000866926	73	0.000329972	51	0.00013179	9	0.000116816	3	0.000104026	4	9.12591e-05	16	7.82624e-05	10	7.582e-05	24	7.40813e-05	52	7.30748e-05	62	7.20639e-05
20	captopril	1	0.239329	73	0.145672	91	0.139595	32	0.11081	51	0.0911983	90	0.0534351	50	0.0388769	45	0.0368725	62	0.0301103	7	0.0252879	10	0.0223666	53	0.0165279	52	0.0146152	3	0.0107782	47	0.00973761	17	0.00683352	31	0.00491826	23	0.0010115	67	0.000179933	9	0.000139783	33	0.000138693	4	0.000109202	16	9.36495e-05	24	8.86463e-05
21	carbamazepine	9	0.376296	67	0.127655	1	0.125475	73	0.115768	32	0.0909751	51	0.0475824	10	0.0475334	78	0.0276441	24	0.026278	4	0.0092899	45	0.00217576	3	0.000799518	62	0.000771541	90	0.00012193	33	0.000101453	50	9.96574e-05	91	9.43296e-05	7	7.78709e-05	16	6.85039e-05	52	6.39631e-05	31	5.53522e-05	77	4.9646e-05	53	4.61474e-05	76	4.39503e-05
22	carbon_tetrachloride	44	0.389094	43	0.176077	1	0.103265	98	0.100125	80	0.078042	32	0.0647027	91	0.0390585	16	0.0176408	73	0.0139505	24	0.00831744	38	0.00243769	51	0.00212768	4	0.00176514	50	0.000739052	3	0.000734859	15	0.000699015	10	0.000377585	67	6.41401e-05	90	5.94182e-05	9	4.98278e-05	33	4.94393e-05	7	3.79476e-05	52	3.11701e-05	62	3.07389e-05
23	carboplatin	50	0.203008	1	0.176348	39	0.162978	73	0.128012	32	0.0669107	53	0.0525381	62	0.0486398	67	0.0424485	16	0.0376784	61	0.0321288	38	0.0196323	91	0.0071548	51	0.00639467	36	0.00553113	4	0.00478866	76	0.00161538	23	0.00160154	90	0.000918214	9	0.000113064	33	0.000112182	3	0.000100685	7	8.61064e-05	10	7.33847e-05	24	7.17018e-05
24	cephalothin	1	0.368213	50	0.151726	32	0.106452	90	0.0993408	73	0.0961904	4	0.0457122	45	0.0376876	67	0.027562	33	0.0263738	51	0.0229774	11	0.00575283	53	0.00349301	16	0.00238938	60	0.00230487	78	0.00116224	9	0.000164473	91	0.000151733	3	0.000146466	7	0.000125259	10	0.000106753	24	0.000104305	52	0.000102887	62	0.000101464	31	8.90364e-05
25	chloramphenicol	52	0.226525	18	0.196024	1	0.124952	24	0.101638	51	0.0765834	64	0.052006	3	0.0425027	92	0.0412508	53	0.0358918	5	0.0328784	76	0.023939	67	0.0180375	81	0.0155498	90	0.00667587	4	0.00245757	32	0.00144122	73	0.00024361	9	8.6242e-05	33	8.55696e-05	50	8.40553e-05	91	7.95616e-05	7	6.56797e-05	16	5.77791e-05	10	5.59759e-05
26	chlormadinone	60	0.331256	51	0.107416	73	0.103191	1	0.0823253	10	0.0730554	31	0.0714125	32	0.0628774	4	0.044191	94	0.0425113	91	0.0349403	72	0.0207194	24	0.0158493	90	0.00663147	81	0.00219158	67	0.000101216	9	7.86303e-05	33	7.80173e-05	50	7.66367e-05	3	7.00214e-05	7	5.98828e-05	16	5.26796e-05	52	4.91877e-05	62	4.85072e-05	45	3.87318e-05
27	chlormezanone	9	0.340819	92	0.191513	1	0.128454	78	0.0707926	7	0.0587707	51	0.0445336	53	0.0395418	55	0.0389742	17	0.0208809	24	0.0121215	2	0.0109791	38	0.00936116	11	0.00661076	67	0.00558889	70	0.004942	32	0.00461556	52	0.0038904	90	0.00228921	33	0.00117596	50	0.000625878	18	0.000575115	39	0.000571844	28	0.000566098	82	0.000552419
28	chlorpheniramine	1	0.387391	73	0.139821	91	0.133622	51	0.11046	3	0.0944568	31	0.0595762	4	0.0320704	77	0.0218563	32	0.0121999	45	0.00300373	90	0.00169992	67	0.000269442	9	0.000209319	33	0.000207687	50	0.000204011	7	0.000159412	16	0.000140236	10	0.00013586	24	0.000132744	52	0.000130941	62	0.000129129	53	9.44696e-05	76	8.99719e-05	38	8.81452e-05
29	chlorpromazine	32	0.195201	1	0.194945	62	0.115638	76	0.065847	81	0.0649703	45	0.0481407	31	0.0464596	51	0.044844	7	0.0405818	90	0.0381037	69	0.03293	50	0.0254243	9	0.0237404	91	0.0186698	4	0.014435	73	0.0138402	33	0.00602545	23	0.00509856	65	0.00254848	28	0.000870275	67	0.000156711	3	0.000108413	16	8.15632e-05	10	7.90178e-05
30	chlorpropamide	1	0.189323	73	0.139798	16	0.139516	9	0.133222	32	0.0891004	24	0.0752296	91	0.058065	76	0.0534737	45	0.0462389	77	0.0272249	38	0.0172573	66	0.0163198	52	0.0073248	31	0.00369227	50	0.00103274	53	0.000964356	67	0.000168204	90	0.000155821	51	0.000147422	33	0.000129652	3	0.000116364	4	0.000102083	7	9.95154e-05	10	8.48126e-05
31	cimetidine	1	0.348709	32	0.260591	73	0.143931	67	0.112699	69	0.0478403	50	0.0283071	33	0.0254997	77	0.0169641	90	0.00867471	52	0.00153236	17	0.00148369	51	0.00022885	9	0.000202846	91	0.000187134	3	0.000180638	4	0.000158468	7	0.000154483	16	0.0001359	10	0.000131659	24	0.00012864	62	0.000125136	31	0.000109809	45	9.99184e-05	53	9.15486e-05
32	ciprofloxacin	7	0.390891	1	0.325763	90	0.135194	51	0.0475578	24	0.0462892	76	0.0320448	73	0.00877162	32	0.00759247	67	0.00140411	93	0.00120941	9	0.0001709	33	0.000169568	50	0.000166567	91	0.000157662	3	0.000152189	4	0.000133511	16	0.000114497	10	0.000110924	52	0.000106908	62	0.000105429	31	9.25155e-05	45	8.41824e-05	77	8.29783e-05	53	7.71307e-05
33	cisplatin	50	0.203131	1	0.178157	73	0.12164	53	0.0869373	39	0.0860574	61	0.0834513	91	0.067211	3	0.0517232	52	0.0413678	32	0.0347627	72	0.0327144	9	0.00356499	67	0.00274044	35	0.00172623	4	0.0009572	31	0.000927419	38	0.000912491	90	0.000148047	51	0.000140066	33	0.000123183	7	9.45503e-05	16	8.31769e-05	10	8.05811e-05	24	7.87332e-05
34	clofibrate	18	0.285146	5	0.201922	6	0.192812	1	0.107429	64	0.0687807	32	0.0312174	67	0.0283202	90	0.0258037	62	0.016671	4	0.0107121	24	0.00913533	28	0.00911655	7	0.00757101	23	0.00221208	77	0.00127809	73	0.000442041	51	0.000365152	17	0.000331497	9	4.53215e-05	33	4.49681e-05	50	4.41723e-05	91	4.18108e-05	3	4.03594e-05	16	3.03638e-05
35	clomipramine	1	0.236137	3	0.160313	51	0.145856	37	0.106536	73	0.0881186	76	0.0835633	91	0.0427208	32	0.0250633	10	0.0230878	7	0.0205452	45	0.0205121	67	0.0189056	55	0.0187734	94	0.00258173	81	0.00257575	90	0.000998806	50	0.000972016	77	0.000911862	9	0.000122987	33	0.000122029	4	9.60806e-05	16	8.23973e-05	24	7.79952e-05	52	7.69355e-05
36	colchicine	1	0.16382	8	0.151497	73	0.104512	48	0.0987474	58	0.0766721	44	0.0711513	33	0.0491524	15	0.0484664	81	0.0417187	37	0.036198	91	0.0264538	45	0.0239626	42	0.0226965	80	0.0214958	65	0.0214788	16	0.0196851	67	0.00808693	32	0.00638568	92	0.00308707	69	0.00186363	4	0.00129576	90	0.000105553	51	9.98634e-05	9	8.85164e-05
37	coumarin	98	0.292651	92	0.193092	1	0.142081	28	0.135472	7	0.0546422	67	0.0324415	73	0.030532	32	0.0259852	69	0.0222585	62	0.018746	9	0.0177631	90	0.0132282	33	0.00917015	51	0.00412575	31	0.00256665	5	0.0015275	50	0.00108196	52	0.000551064	76	0.000536787	65	0.000516166	91	6.72966e-05	3	6.49605e-05	4	5.69881e-05	16	4.88721e-05
38	cyclophosphamide	1	0.220561	85	0.180694	73	0.143727	50	0.110352	67	0.0755784	53	0.0497844	45	0.0398432	38	0.0390058	47	0.035685	36	0.0249154	90	0.0208636	80	0.019104	39	0.0166118	7	0.0116949	32	0.00282791	16	0.00256666	51	0.000963798	3	0.000935366	4	0.000922292	92	0.000856591	40	0.000841896	9	0.000119623	33	0.000118691	91	0.000110357
39	cyclosporine	32	0.140264	38	0.100146	10	0.0931108	51	0.0903231	50	0.0832621	80	0.0803989	62	0.0677267	1	0.0489346	98	0.0488888	73	0.0392044	94	0.0376167	7	0.0296638	11	0.0291647	21	0.025387	4	0.0216746	17	0.0188275	77	0.014604	67	0.0132483	3	0.0104012	53	0.00238079	33	0.00194745	90	0.001491	31	0.000506758	9	6.78383e-05
40	danazol	1	0.187652	50	0.185416	13	0.182307	3	0.110831	60	0.0806193	73	0.0613238	31	0.0512827	9	0.049826	33	0.041539	51	0.018955	32	0.0138695	90	0.0046494	67	0.00315312	24	0.00157553	71	0.00151163	91	0.000853591	7	0.000836091	53	0.00080236	38	0.000799075	69	0.000782409	4	8.49346e-05	16	7.28386e-05	10	7.05654e-05	52	6.80105e-05
41	dantrolene	24	0.201481	32	0.135365	1	0.102329	69	0.100426	52	0.0973596	73	0.0864005	9	0.0614465	62	0.0558343	98	0.0371931	50	0.0254977	17	0.0229659	51	0.018694	61	0.0186009	10	0.0130732	72	0.0111748	67	0.00445352	90	0.00382528	7	0.00130766	47	0.000653326	64	0.000639856	33	8.87516e-05	91	8.25201e-05	3	7.96556e-05	4	6.98796e-05
42	diazepam	73	0.115027	9	0.11092	32	0.108007	1	0.103869	52	0.0781036	67	0.0703748	3	0.0695498	80	0.0624649	50	0.0578543	10	0.056257	51	0.0485076	38	0.0476477	24	0.034406	53	0.0164378	94	0.0164101	33	0.00245274	90	0.000134299	91	0.000103899	4	8.79834e-05	7	8.57704e-05	16	7.54532e-05	62	6.94771e-05	31	6.09673e-05	45	5.54758e-05
43	diclofenac	1	0.283299	23	0.123512	47	0.104903	73	0.0934906	20	0.0813445	45	0.0716028	76	0.0559154	67	0.0540769	33	0.0412964	10	0.0304689	77	0.0128074	16	0.0108737	51	0.00995862	32	0.00726295	50	0.00503737	52	0.004988	4	0.00403011	9	0.00210124	31	0.00105647	90	0.000168647	91	0.000130471	3	0.000125942	7	0.000107707	24	8.96887e-05
44	diltiazem	9	0.197911	1	0.109214	55	0.10385	3	0.100893	32	0.0867081	51	0.0865194	4	0.0811764	24	0.0804025	73	0.0480541	45	0.0341576	91	0.0205631	10	0.015986	80	0.012163	23	0.0114015	90	0.00316187	92	0.00229895	22	0.00228081	62	0.0015832	67	0.000140797	33	0.000108526	50	0.000106606	7	8.33004e-05	16	7.32802e-05	52	6.84228e-05
45	disopyramide	1	0.188073	73	0.171154	50	0.125983	37	0.11526	3	0.0744815	67	0.073711	4	0.0687473	17	0.0613447	91	0.0336191	77	0.0262116	62	0.0221405	9	0.0140125	38	0.0139442	32	0.00442326	51	0.00258505	24	0.00170945	10	0.000893887	90	0.000140666	33	0.000117042	7	8.98364e-05	16	7.903e-05	52	7.37915e-05	31	6.38574e-05	45	5.81056e-05
46	disulfiram	66	0.259789	1	0.129932	9	0.121851	92	0.0990684	50	0.0910157	32	0.0610567	91	0.0509281	39	0.0489659	36	0.0462749	69	0.0246824	80	0.0200613	16	0.0196942	73	0.0124909	52	0.00581625	55	0.00386613	7	0.00158408	3	0.000820397	4	0.000428888	45	0.000412831	53	0.000410536	67	7.1606e-05	90	6.63345e-05	51	6.27587e-05	33	5.5194e-05
47	doxorubicin	53	0.259424	16	0.156553	1	0.129409	67	0.126606	50	0.109425	38	0.0879316	73	0.061027	91	0.0258185	80	0.0193276	33	0.00867678	7	0.00579484	31	0.00577213	90	0.00226659	32	0.000294308	51	0.000116347	9	0.000103127	3	9.18358e-05	4	8.0565e-05	10	6.69351e-05	24	6.54001e-05	52	6.45116e-05	62	6.36191e-05	45	5.07983e-05	77	5.00717e-05
48	enalapril	1	0.254133	32	0.217698	73	0.150038	90	0.131954	51	0.10227	91	0.0547571	45	0.0380663	10	0.022663	3	0.010835	24	0.00485638	16	0.00367558	62	0.00366649	67	0.00259438	9	0.000171306	33	0.000169971	50	0.000166963	4	0.000133828	7	0.000130462	52	0.000107162	31	9.27352e-05	77	8.31752e-05	53	7.73138e-05	76	7.36329e-05	38	7.21379e-05
49	erythromycin_ethylsuccinate	1	0.45147	4	0.223417	36	0.185146	67	0.0766392	90	0.027668	73	0.0231732	32	0.00526789	24	0.00249733	69	0.00124017	51	0.00019442	9	0.000172329	33	0.000170985	50	0.000167959	91	0.00015898	3	0.000153461	7	0.000131241	16	0.000115454	10	0.000111851	52	0.000107801	62	0.00010631	31	9.32888e-05	45	8.4886e-05	77	8.36718e-05	53	7.77754e-05
50	ethambutol	59	0.153762	43	0.110487	19	0.101089	29	0.082619	14	0.0730025	35	0.0630574	15	0.0555188	84	0.0416386	58	0.0366116	83	0.0351904	39	0.0322433	40	0.0289619	62	0.0270028	74	0.0265568	1	0.0162951	76	0.0159622	32	0.015454	66	0.0154117	12	0.0142079	67	0.0128065	17	0.0120273	53	0.006127	80	0.00601596	33	0.00558911
51	ethanol	1	0.464112	76	0.192259	7	0.141536	73	0.0678206	3	0.060574	37	0.0466998	90	0.0112176	32	0.00331073	53	0.00283476	17	0.00282174	67	0.00162769	92	0.00141863	51	0.000223509	9	0.000198113	33	0.000196568	50	0.00019309	91	0.000182767	4	0.00015477	16	0.000132729	10	0.000128587	24	0.000125638	52	0.000123931	62	0.000122216	31	0.000107247
52	ethinylestradiol	88	0.267476	94	0.233493	13	0.113215	40	0.0960017	58	0.0710636	34	0.0470079	10	0.0296931	33	0.0220848	9	0.0217538	53	0.0214141	1	0.0184396	0	0.017104	62	0.0138029	4	0.0134745	32	0.00545234	45	0.00331819	16	0.00287963	51	0.00101107	91	0.000345726	73	0.000265675	67	0.00024119	50	0.000125867	74	0.000111238	90	1.89909e-05
53	ethionamide	26	0.0892992	98	0.0762404	19	0.0752611	43	0.0749339	29	0.0708522	10	0.0628672	84	0.0626911	15	0.0604072	80	0.0553504	38	0.031191	12	0.0305297	46	0.0295502	37	0.0248177	83	0.0238363	91	0.0227137	39	0.0220459	1	0.0207507	16	0.0179735	24	0.0176461	8	0.0171442	32	0.0165557	9	0.0156957	55	0.0117591	87	0.00979741
54	ethionine	41	0.217568	97	0.170207	82	0.147562	68	0.118553	34	0.0831805	15	0.0386331	16	0.0380517	32	0.0314381	1	0.0222169	73	0.017081	7	0.0164449	11	0.0153997	31	0.0145161	52	0.0127418	91	0.00934405	62	0.00830149	9	0.00786565	45	0.00667077	60	0.00651558	64	0.00577701	77	0.00504256	67	0.0028396	33	0.00105723	90	0.0007655
55	etoposide	1	0.388659	31	0.158397	73	0.110962	7	0.110486	16	0.0832873	80	0.0672241	32	0.0566132	72	0.0112399	91	0.00820639	67	0.000297011	90	0.000275146	51	0.000260314	9	0.000230736	33	0.000228937	50	0.000224885	3	0.000205473	4	0.000180256	10	0.00014976	24	0.000146326	52	0.000144338	62	0.000142341	45	0.000113656	77	0.00011203	53	0.000104136
56	famotidine	1	0.362396	73	0.303131	32	0.16157	51	0.0515788	31	0.0459096	91	0.029331	67	0.0252403	3	0.00989378	90	0.00162678	4	0.0015444	16	0.00152212	38	0.00147227	18	0.00145474	9	0.000200313	33	0.000198751	50	0.000195234	7	0.000152553	10	0.000130014	24	0.000127033	52	0.000125307	62	0.000123573	45	9.86703e-05	77	9.72589e-05	53	9.0405e-05
57	fenofibrate	5	0.236887	54	0.188963	6	0.124584	63	0.11158	18	0.0993014	89	0.097773	52	0.0409464	28	0.0352423	73	0.0148832	1	0.0130129	64	0.0107592	60	0.010357	32	0.00444807	62	0.00410106	72	0.00257119	91	0.00169642	16	0.00161322	7	0.000570733	53	0.000165775	4	8.93238e-05	11	8.41372e-05	81	8.20917e-05	93	8.19868e-05	67	1.49133e-05
58	fluphenazine	32	0.291342	51	0.138327	81	0.114093	62	0.0914724	1	0.0834429	10	0.0768506	77	0.0410017	93	0.0358473	67	0.0337737	94	0.0241532	90	0.0235261	91	0.0220351	52	0.0212725	45	0.000783245	73	0.000298121	9	0.00010554	33	0.000104717	50	0.000102864	3	9.39848e-05	4	8.24502e-05	7	8.03765e-05	16	7.0708e-05	24	6.69305e-05	31	5.71332e-05
59	flutamide	10	0.188464	78	0.155532	92	0.151167	70	0.130772	32	0.112833	51	0.0606269	15	0.0512668	90	0.0478147	9	0.0446029	19	0.0305846	94	0.011076	34	0.00874023	69	0.00146749	28	0.00117423	1	0.00090539	24	0.0009004	52	0.000900038	64	0.000300687	73	0.000118736	67	5.41086e-05	33	4.1707e-05	50	4.09689e-05	91	3.87787e-05	3	3.74325e-05
60	furosemide	73	0.20488	91	0.108106	4	0.100442	77	0.100401	32	0.0825718	1	0.065082	50	0.0526903	53	0.050707	80	0.0497361	33	0.0354926	23	0.0306203	40	0.030593	51	0.0288224	52	0.0239753	66	0.0181798	76	0.00961489	10	0.00200063	90	0.00112002	9	0.00109347	3	0.00107837	62	0.00104064	67	0.000177526	7	0.000105031	16	9.23967e-05
61	gemfibrozil	5	0.356102	18	0.193493	22	0.152923	11	0.0874177	1	0.0594289	9	0.0373587	28	0.031954	52	0.0308876	91	0.022639	51	0.0167213	32	0.00420208	66	0.00305577	17	0.00126638	45	0.000730699	7	0.000558182	73	0.000252657	67	0.00021283	33	0.000205187	62	0.000195465	90	3.08903e-05	50	2.52476e-05	3	2.30682e-05	4	2.02371e-05	16	1.7355e-05
62	gentamicin	1	0.283319	50	0.144489	4	0.129477	16	0.0734487	90	0.0695635	65	0.0686555	73	0.0658046	67	0.0561621	31	0.0544993	53	0.022142	33	0.0127362	32	0.00900342	38	0.0039927	36	0.00399251	52	0.000860181	51	0.000128463	9	0.000113866	91	0.000105046	3	0.0001014	7	8.67178e-05	10	7.39058e-05	24	7.2211e-05	62	7.02445e-05	45	5.60885e-05
63	glibenclamide	1	0.495282	73	0.138645	31	0.0931397	51	0.0797635	32	0.071135	90	0.0302655	24	0.0286442	67	0.0272853	77	0.0226106	76	0.00609452	28	0.00154795	48	0.0015126	9	0.000216542	33	0.000214854	50	0.000211052	91	0.000199768	3	0.000192834	4	0.000169168	7	0.000164913	16	0.000145075	10	0.000140548	52	0.000135459	62	0.000133585	45	0.000106665
64	griseofulvin	1	0.189603	9	0.185648	90	0.125646	33	0.112265	32	0.0966128	52	0.0681653	24	0.0548248	51	0.0522515	31	0.0401306	7	0.0241625	28	0.0147187	53	0.0120948	36	0.00808603	76	0.00675383	73	0.00187815	47	0.00140645	18	0.00139846	83	0.00134707	67	0.000247873	50	0.00018768	91	0.000177646	3	0.000171479	4	0.000150434	16	0.00012901
65	haloperidol	32	0.202526	81	0.148815	1	0.12141	51	0.092455	62	0.0756113	4	0.058842	93	0.0587722	67	0.0512671	77	0.0488896	10	0.0252526	36	0.0229381	16	0.0199135	11	0.0183503	50	0.0146056	52	0.0122779	90	0.0092881	3	0.00696565	94	0.00612715	8	0.0015392	18	0.000799806	39	0.000795257	55	0.000786479	73	0.000311088	9	0.00011013
66	hexachlorobenzene	25	0.254582	15	0.123828	9	0.121078	78	0.11194	55	0.103423	10	0.0675767	33	0.0555013	32	0.0504035	64	0.0485452	17	0.0360684	1	0.0190408	24	0.00536731	73	0.00107136	66	0.000797475	4	0.000220456	67	3.68067e-05	90	3.40971e-05	51	3.22591e-05	50	2.78686e-05	91	2.63787e-05	3	2.5463e-05	7	2.17762e-05	16	1.91567e-05	52	1.78869e-05
67	hydroxyzine	9	0.272199	55	0.210509	73	0.143313	1	0.10349	7	0.0609531	3	0.0528993	33	0.0492431	32	0.0413727	16	0.0272068	4	0.0140174	77	0.00811883	31	0.00372432	50	0.00303678	52	0.00299983	51	0.00158623	94	0.00148857	67	0.000869657	24	0.00080053	11	0.00076871	90	0.000126223	91	9.76503e-05	10	6.87023e-05	62	6.52988e-05	45	5.21395e-05
68	ibuprofen	47	0.187907	23	0.173834	1	0.149811	95	0.0853236	36	0.0603858	18	0.0544805	33	0.0490778	7	0.0463398	10	0.0440633	45	0.0422377	77	0.0349761	3	0.0272877	32	0.0187936	63	0.0108942	11	0.00909829	17	0.00410966	73	0.000185015	67	8.43121e-05	90	7.81052e-05	51	7.38949e-05	9	6.54985e-05	50	6.38378e-05	91	6.04249e-05	4	5.1169e-05
69	imipramine	1	0.218389	39	0.207615	3	0.116528	9	0.090497	73	0.0853368	91	0.0736367	55	0.0666643	51	0.0338281	33	0.0307492	62	0.0207498	4	0.0169381	76	0.0146013	32	0.00874135	47	0.00693535	16	0.003904	45	0.00158643	31	0.000825833	95	0.000774411	67	0.000142307	90	0.00013183	50	0.000107749	7	8.41936e-05	10	7.17546e-05	24	7.01091e-05
70	indomethacin	20	0.218811	23	0.147237	1	0.146859	84	0.120127	79	0.101116	47	0.0991117	80	0.0437002	33	0.0324138	45	0.0242956	67	0.0190842	52	0.0174278	91	0.0117828	24	0.0101482	90	0.00411409	73	0.000973782	9	0.000867268	36	0.000833375	32	0.000166587	51	6.58554e-05	50	5.68925e-05	3	5.19816e-05	4	4.5602e-05	7	4.4455e-05	16	3.91076e-05
71	iproniazid	62	0.162041	39	0.129038	1	0.123869	32	0.107267	51	0.101916	7	0.0752731	50	0.0695055	3	0.0631346	38	0.0573101	67	0.0377122	36	0.0306973	10	0.0197244	47	0.0121805	53	0.00293036	60	0.00290571	90	0.00125664	87	0.00116522	16	0.000634475	73	0.000235858	9	8.34978e-05	33	8.28468e-05	91	7.703e-05	4	6.52304e-05	24	5.2952e-05
72	isoniazid	1	0.375371	73	0.118013	7	0.0999486	31	0.0784304	45	0.0695776	67	0.0507713	69	0.0505854	62	0.044332	32	0.0371594	16	0.0266539	9	0.0115531	24	0.010223	52	0.0102214	64	0.00888485	17	0.00512397	90	0.00021744	51	0.000205719	33	0.000180923	50	0.000177721	91	0.00016822	3	0.00016238	4	0.000142451	10	0.000118352	77	8.85346e-05
73	ketoconazole	1	0.252728	36	0.211742	7	0.191821	24	0.0809696	50	0.0510638	90	0.0480997	33	0.0420798	67	0.0371299	77	0.0270294	73	0.0193785	3	0.0161043	16	0.0160725	32	0.00140976	91	0.00113144	17	0.00105407	51	0.000162583	9	0.000144109	4	0.000112582	10	9.35352e-05	52	9.01486e-05	62	8.89015e-05	31	7.80124e-05	45	7.09856e-05	53	6.50394e-05
74	labetalol	1	0.263024	32	0.207851	90	0.149993	51	0.0803522	73	0.0598909	33	0.0594305	52	0.0593384	76	0.0314393	53	0.029704	11	0.0227119	62	0.0175612	94	0.00527352	4	0.00367751	7	0.00367257	91	0.00197238	67	0.000323377	9	0.000251218	50	0.000244849	3	0.000223714	16	0.000168308	10	0.000163055	24	0.000159316	31	0.000135995	45	0.000123746
75	lomustine	8	0.225526	58	0.117788	32	0.107926	48	0.107285	1	0.0676139	27	0.063914	33	0.0507386	9	0.0370436	93	0.0351614	53	0.0347249	40	0.0301372	7	0.025615	51	0.0233566	10	0.0228685	61	0.0228315	77	0.0164666	73	0.00703385	45	0.000945486	47	0.000937749	38	0.000484261	11	0.000478492	67	8.48124e-05	90	7.85687e-05	50	6.42167e-05
76	lornoxicam	23	0.236105	20	0.217313	47	0.105781	79	0.09103	84	0.0630008	1	0.0569595	87	0.0505747	38	0.0453867	73	0.0356617	33	0.0298058	62	0.0162083	50	0.0133335	45	0.0107126	67	0.00612216	52	0.00436072	42	0.00375863	3	0.00350484	4	0.00263336	31	0.00146745	32	0.00127493	90	0.00120563	37	0.001162	91	0.000905401	64	0.000876291
77	mefenamic	47	0.286787	1	0.168555	73	0.144967	23	0.103101	33	0.0628628	3	0.0582281	38	0.0489333	45	0.0317614	32	0.024058	51	0.0238934	11	0.0145676	4	0.0113067	16	0.0112961	24	0.00534621	9	0.00141679	50	0.000753659	81	0.000675688	67	0.00012275	90	0.000113713	91	8.79724e-05	7	7.2623e-05	10	6.18934e-05	52	5.96524e-05	62	5.88272e-05
78	meloxicam	20	0.200207	23	0.170578	84	0.139478	79	0.120008	95	0.0697401	1	0.0680251	47	0.0616167	73	0.0355681	87	0.0278989	33	0.0232872	46	0.0223767	38	0.0165802	91	0.0134049	81	0.0127917	18	0.00553483	80	0.00466339	76	0.0032143	67	0.00237855	24	0.00118888	17	0.000306742	37	0.000296704	32	0.000119682	90	5.00087e-05	51	4.7313e-05
79	metformin	1	0.468796	67	0.164326	73	0.0592591	36	0.0586781	90	0.0471495	53	0.040276	77	0.036937	81	0.0335104	7	0.0286356	51	0.0253769	58	0.0100656	3	0.00858322	32	0.00738384	39	0.0067651	9	0.000241548	33	0.000239665	50	0.000235424	91	0.000222838	4	0.000188703	16	0.000161829	10	0.000156778	24	0.000153183	52	0.000151102	62	0.000149012
80	methapyrilene	57	0.0952018	74	0.0903004	14	0.088156	29	0.0760545	49	0.0734506	59	0.0734503	15	0.0714605	43	0.0532308	83	0.0486355	8	0.0476404	19	0.0460317	48	0.0350023	94	0.0265025	84	0.0263481	87	0.0261949	97	0.0245094	40	0.0196083	32	0.0138944	1	0.0132584	44	0.00926838	50	0.00843569	51	0.00790126	38	0.00605528	58	0.00513263
81	methimazole	92	0.211475	21	0.185149	32	0.142614	93	0.140681	2	0.066861	90	0.0532966	62	0.0417755	9	0.0414897	36	0.0390441	10	0.0218102	1	0.019092	33	0.0106317	71	0.00907779	18	0.00727518	16	0.00456714	51	0.00216694	50	0.000950132	25	0.000909209	4	0.000336636	73	0.000123334	67	5.62038e-05	91	4.02803e-05	3	3.8882e-05	7	3.32522e-05
82	methyldopa	51	0.333887	10	0.122091	77	0.115391	32	0.109452	94	0.0741316	62	0.0580043	1	0.0546717	7	0.045199	91	0.0268225	90	0.0201571	36	0.0195377	67	0.00679061	18	0.00392763	76	0.00282085	73	0.00245621	72	0.0022461	24	0.000608261	47	0.000587429	9	8.04268e-05	33	7.97998e-05	50	7.83876e-05	3	7.16213e-05	4	6.28313e-05	16	5.38832e-05
83	methyltestosterone	33	0.285218	13	0.203269	32	0.0731262	77	0.0659519	88	0.0499506	93	0.0471877	90	0.0465986	1	0.0437797	37	0.0395566	62	0.0368289	36	0.0326468	60	0.0326204	28	0.027077	11	0.00697059	7	0.00354485	73	0.00236397	9	0.00148756	67	0.000128881	51	0.000112957	50	9.75834e-05	91	9.23664e-05	3	8.91601e-05	4	7.82176e-05	16	6.70782e-05
84	mexiletine	50	0.205583	73	0.165069	1	0.159608	69	0.100596	76	0.0789437	32	0.0714447	4	0.0590485	90	0.0460961	51	0.035685	16	0.0243577	91	0.0174539	36	0.0173909	77	0.00526228	82	0.00520742	9	0.00272589	3	0.00271219	33	0.000991067	67	0.000161059	7	9.5288e-05	10	8.12098e-05	24	7.93475e-05	52	7.82695e-05	62	7.71867e-05	31	6.77326e-05
85	monocrotaline	8	0.144293	27	0.118418	61	0.107308	58	0.0791133	44	0.061367	49	0.0534054	15	0.0499253	32	0.048331	87	0.035992	97	0.0359908	79	0.035162	65	0.034003	93	0.0321786	23	0.0306898	1	0.0204177	38	0.0164293	47	0.0157648	77	0.0132797	14	0.0132697	11	0.0126127	53	0.00929846	84	0.00929009	36	0.00697578	33	0.00483343
86	moxisylyte	1	0.399265	32	0.168892	36	0.14752	24	0.0805526	67	0.0538875	90	0.044932	7	0.0448394	50	0.03595	81	0.00747969	9	0.00319331	15	0.00301516	73	0.00209631	91	0.00168747	4	0.0016571	65	0.00152082	51	0.000242482	33	0.000213254	3	0.000191398	16	0.000143995	10	0.000139501	52	0.000134451	62	0.000132591	31	0.00011635	45	0.00010587
87	naphthyl_isothiocyanate	48	0.223393	1	0.138296	58	0.130502	8	0.12608	32	0.10584	33	0.0609029	44	0.0541954	51	0.048749	73	0.0416961	50	0.0183249	91	0.0166619	62	0.012214	64	0.0110768	67	0.00839687	17	0.00113666	90	0.000648107	28	0.00057048	9	7.98042e-05	3	7.10668e-05	4	6.23449e-05	7	6.07769e-05	16	5.34661e-05	10	5.17975e-05	24	5.06096e-05
88	naproxen	23	0.209422	95	0.155335	20	0.116215	47	0.0989653	79	0.0879092	84	0.0865295	1	0.0575557	2	0.0563823	33	0.0315598	36	0.0250973	90	0.0175289	77	0.0145139	38	0.0122105	32	0.011831	87	0.00897803	3	0.00555252	73	0.00101431	62	0.00094098	67	0.000502998	51	0.000497716	7	0.000255417	80	0.00024142	39	0.000239832	8	0.000234064
89	nicotinic_acid	1	0.41159	50	0.335509	73	0.161508	16	0.0287882	85	0.0253811	38	0.0144078	67	0.0112363	4	0.00343379	31	0.00229246	76	0.00227471	32	0.000454367	90	0.000189856	51	0.000179621	9	0.000159212	33	0.000157971	91	0.000146879	3	0.00014178	7	0.000121252	10	0.000103337	24	0.000100968	52	9.9596e-05	62	9.82182e-05	45	7.84248e-05	77	7.7303e-05
90	nifedipine	9	0.356586	73	0.177879	1	0.12721	52	0.093543	80	0.0505134	69	0.0411582	67	0.0400035	23	0.0305667	90	0.0281533	51	0.0212918	32	0.0139681	17	0.0106298	39	0.0056355	7	0.000691749	16	0.000683509	33	8.92494e-05	50	8.767e-05	91	8.2983e-05	3	8.01024e-05	4	7.02716e-05	10	5.83831e-05	24	5.70442e-05	62	5.54908e-05	31	4.86941e-05
91	nimesulide	1	0.234908	9	0.181949	24	0.160887	31	0.148997	73	0.0972198	47	0.0512141	17	0.0448199	45	0.0256473	32	0.0149948	91	0.0110855	90	0.00929379	67	0.00839263	76	0.00462495	7	0.00192773	10	0.000999242	53	0.000973167	51	0.000148768	33	0.000130836	50	0.000128521	3	0.000117427	4	0.000103016	16	8.83446e-05	52	8.24887e-05	62	8.13475e-05
92	nitrofurantoin	1	0.448408	73	0.215051	76	0.0998681	50	0.0657338	90	0.0642915	51	0.043429	4	0.0284625	33	0.0151052	32	0.0125269	67	0.00176586	10	0.00162869	9	0.00021493	91	0.000198281	3	0.000191398	7	0.000163685	16	0.000143995	24	0.000136302	52	0.000134451	62	0.000132591	31	0.00011635	45	0.00010587	77	0.000104356	53	9.70019e-05	38	9.05079e-05
93	nitrofurazone	1	0.151417	10	0.126865	92	0.123544	32	0.119764	51	0.108108	52	0.0957789	90	0.0606722	67	0.0475955	3	0.0418227	36	0.0417671	53	0.0352269	18	0.0188532	94	0.0172021	39	0.00657845	7	0.000907902	76	0.000868737	72	0.000843059	73	0.000333481	9	0.000118058	33	0.000117137	50	0.000115065	91	0.000108913	4	9.22296e-05	16	7.90946e-05
94	nitrosodiethylamine	61	0.182857	15	0.0951641	8	0.0671746	80	0.0638641	87	0.0636496	44	0.0553566	49	0.0493434	56	0.0458181	14	0.0437461	38	0.0391957	1	0.0371325	30	0.0371119	3	0.0292585	11	0.027376	86	0.0257083	91	0.0240765	96	0.0238427	97	0.0174161	31	0.0159797	7	0.0132911	72	0.0122381	12	0.0103679	4	0.0083161	64	0.00311649
95	omeprazole	78	0.174501	9	0.166453	1	0.0763793	92	0.0760011	77	0.0703851	25	0.0654371	52	0.0630044	73	0.0606534	17	0.0577151	39	0.031677	16	0.0274746	28	0.0263963	38	0.0246475	69	0.0204181	31	0.0197284	32	0.019494	45	0.0105791	10	0.00284737	66	0.00282331	67	0.00147257	91	0.000398644	62	0.000383125	15	0.000360492	90	6.0547e-05
96	papaverine	1	0.377898	3	0.141665	73	0.121803	50	0.105041	90	0.0785491	60	0.0493016	31	0.0455816	4	0.0279376	52	0.0178019	17	0.011441	24	0.00895954	45	0.00388006	32	0.0017838	33	0.00144434	7	0.00140228	16	0.00138558	36	0.00133988	67	0.00023472	51	0.000205719	9	0.000182344	91	0.00016822	10	0.000118352	62	0.000112489	77	8.85346e-05
97	pemoline	1	0.269683	72	0.190782	51	0.138392	90	0.10071	33	0.0869705	53	0.0697484	91	0.0481243	10	0.0457949	32	0.0221722	77	0.011502	3	0.00814218	31	0.00237363	9	0.00130705	39	0.00119039	73	0.000465654	67	0.0002122	50	0.000160669	4	0.000128784	7	0.000125545	16	0.000110443	24	0.000104543	52	0.000103122	62	0.000101696	45	8.12017e-05
98	penicillamine	1	0.246653	47	0.148316	73	0.141114	23	0.093331	33	0.0817515	62	0.0592159	3	0.051752	16	0.0467275	90	0.0326297	91	0.0325972	31	0.0308854	38	0.0242071	77	0.00422328	51	0.00263458	18	0.000873091	15	0.000853557	32	0.000343094	67	0.000154753	9	0.000120221	50	0.000117173	4	9.39197e-05	7	9.15575e-05	10	7.80305e-05	24	7.6241e-05
99	perhexiline	1	0.295821	50	0.199406	67	0.172957	33	0.0743432	32	0.0682687	73	0.0587253	91	0.0382967	4	0.0350954	31	0.02446	36	0.0244413	80	0.00323166	62	0.00115424	85	0.0010685	90	0.00018241	51	0.000172578	9	0.000152968	3	0.00013622	7	0.000116497	16	0.000102483	10	9.9285e-05	24	9.70082e-05	52	9.56903e-05	45	7.53493e-05	77	7.42715e-05
100	phenacetin	17	0.162269	9	0.143937	73	0.11718	1	0.10122	92	0.0867212	4	0.0657552	78	0.0499308	69	0.0492863	38	0.0394486	47	0.036817	52	0.0309295	32	0.0252294	53	0.0210608	91	0.0204486	80	0.0125117	16	0.0112293	51	0.0086455	62	0.00728341	67	0.00669014	33	0.00140768	44	0.000665119	90	0.000113041	50	9.23918e-05	3	8.44166e-05
101	phenobarbital	9	0.481488	1	0.160346	65	0.0903446	73	0.0850494	55	0.0710715	76	0.0474039	51	0.028181	16	0.0127219	32	0.0106923	45	0.00334402	67	0.00285638	91	0.00172577	10	0.00115322	69	0.00112291	31	0.000593845	17	0.000581466	90	9.47974e-05	33	7.88768e-05	50	7.74809e-05	3	7.07928e-05	4	6.21046e-05	7	6.05425e-05	24	5.04145e-05	52	4.97296e-05
102	phenylanthranilic_acid	1	0.143094	3	0.105944	10	0.0901467	17	0.0768924	47	0.0651839	33	0.0647202	73	0.0638368	84	0.0595644	51	0.0535314	18	0.0499098	32	0.0439866	23	0.0412543	52	0.0361874	66	0.0295368	35	0.0168016	93	0.0122277	43	0.011203	72	0.0107053	99	0.0050989	40	0.00458932	20	0.00407868	50	0.00261677	91	0.00261295	67	0.0021307
103	phenylbutazone	9	0.317014	1	0.154919	73	0.139798	32	0.132559	47	0.0942088	33	0.0453988	77	0.034468	23	0.0262963	4	0.0254528	28	0.00998792	3	0.0082648	2	0.00725167	51	0.0010528	60	0.000925787	67	0.000168204	90	0.000155821	50	0.000127357	91	0.000120549	7	9.95154e-05	16	8.75447e-05	10	8.48126e-05	24	8.28677e-05	52	8.17418e-05	62	8.0611e-05
104	phenytoin	1	0.309227	9	0.227299	50	0.201461	7	0.0820574	32	0.0654	67	0.0331275	4	0.0277172	55	0.0258624	18	0.0134059	3	0.00902314	11	0.00271548	73	0.00036319	90	0.000153322	51	0.000145058	33	0.000127573	91	0.000118616	16	8.61409e-05	10	8.34526e-05	24	8.15388e-05	52	8.0431e-05	62	7.93184e-05	31	6.96031e-05	45	6.33338e-05	77	6.24279e-05
105	promethazine	9	0.271549	42	0.142831	55	0.111363	1	0.0862121	50	0.0696991	32	0.0595757	67	0.0504369	4	0.0405715	73	0.0328182	33	0.0303533	60	0.0267647	78	0.0196812	69	0.01418	37	0.0129927	3	0.0110677	52	0.0102657	91	0.00241319	95	0.0015782	90	0.00124812	76	0.00120481	22	0.00118416	77	0.00042104	28	0.000405947	99	0.000400085
106	propylthiouracil	21	0.258115	71	0.201938	93	0.135763	32	0.0971191	62	0.0885389	9	0.053015	3	0.0351374	33	0.0253523	80	0.0240555	1	0.0236426	92	0.0221371	91	0.0138596	76	0.0091631	73	0.00689598	16	0.00299961	17	0.000650208	45	0.000440704	90	0.00024941	51	0.000247436	52	0.000232	67	3.95323e-05	50	2.99323e-05	4	2.39921e-05	7	2.33887e-05
107	puromycin_aminonucleoside	96	0.195015	35	0.180289	82	0.0868847	95	0.0845715	15	0.0534394	37	0.0492313	23	0.0399798	10	0.0376761	1	0.0357859	65	0.0345053	46	0.0248258	39	0.0242015	93	0.0227246	51	0.0219128	53	0.0216819	64	0.0180987	11	0.0170502	67	0.0141339	50	0.00823406	7	0.00822759	90	0.00760956	36	0.0046409	16	0.00359665	32	0.00282147
108	quinidine	1	0.324671	16	0.120469	73	0.115429	50	0.0732297	3	0.0689179	69	0.066672	32	0.0595503	4	0.0581541	36	0.0366043	52	0.0323376	9	0.0205741	90	0.0163052	67	0.00449839	51	0.000174989	33	0.000153896	91	0.000143091	7	0.000118124	10	0.000100672	24	9.83635e-05	62	9.56849e-05	31	8.3965e-05	45	7.6402e-05	77	7.53092e-05	53	7.00021e-05
109	ranitidine	73	0.294745	1	0.275569	32	0.147673	7	0.128492	3	0.0852603	85	0.0302927	76	0.0246026	50	0.00597063	33	0.00164844	77	0.00154299	67	0.000267888	90	0.000248167	51	0.00023479	9	0.000208111	91	0.000191991	4	0.000162581	16	0.000139427	10	0.000135076	24	0.000131978	52	0.000130185	62	0.000128384	31	0.000112659	45	0.000102512	53	9.39248e-05
110	rifampicin	1	0.307586	45	0.18764	7	0.0686163	3	0.0634931	24	0.0626048	51	0.0566702	80	0.0548598	73	0.0483147	65	0.0308532	18	0.0283066	39	0.0248754	33	0.0241054	9	0.0112585	11	0.00946303	16	0.00693503	4	0.00437921	2	0.00429079	52	0.00264691	32	0.00120932	67	0.000159127	90	0.000147413	50	0.000120485	91	0.000114044	10	8.0236e-05
111	simvastatin	18	0.189396	5	0.174744	1	0.13606	11	0.0864452	32	0.0559205	73	0.0516682	52	0.0397119	89	0.0354229	91	0.0340651	64	0.0330731	40	0.0311762	99	0.0302322	50	0.0298184	39	0.0226881	7	0.0203588	9	0.0104577	16	0.00618496	72	0.00568152	45	0.00192259	90	0.00149804	10	0.000988746	38	0.000973209	71	0.000475418	67	8.77363e-05
112	sulfasalazine	1	0.171841	9	0.139086	62	0.131768	90	0.100256	24	0.0777488	32	0.0718734	45	0.0486014	73	0.0457708	78	0.0443215	33	0.0401475	64	0.0370453	91	0.0298227	52	0.0297967	16	0.0267657	67	0.00254068	51	0.000705811	55	0.000625604	50	8.53818e-05	3	7.80117e-05	4	6.84375e-05	7	6.67162e-05	10	5.68593e-05	31	4.74232e-05	77	4.25344e-05
113	sulindac	47	0.215207	23	0.210602	1	0.113523	73	0.0891424	20	0.0628736	3	0.0583328	95	0.0577616	33	0.0547625	67	0.0404731	69	0.0235311	60	0.0194339	45	0.0143476	10	0.013848	91	0.00773478	11	0.00513576	32	0.00429944	16	0.00362723	50	0.00313859	9	0.000584883	31	0.000551049	90	8.79656e-05	51	8.32238e-05	4	5.76289e-05	7	5.61794e-05
114	sulpiride	73	0.275409	1	0.275025	51	0.181325	32	0.119989	7	0.0386765	4	0.0335421	31	0.0322132	33	0.0168826	62	0.0155285	90	0.00279009	80	0.00263208	67	0.00152315	92	0.00132752	9	0.000185389	50	0.000180689	91	0.000171029	3	0.000165092	16	0.000124204	10	0.000120328	24	0.000117569	52	0.000115971	45	9.13192e-05	77	9.0013e-05	53	8.36697e-05
115	tacrine	1	0.248909	36	0.161994	67	0.154622	90	0.0945539	77	0.0837207	69	0.0472261	91	0.0462551	72	0.0461452	2	0.0375435	53	0.0204451	50	0.0194537	32	0.0133102	23	0.0107714	7	0.00655215	10	0.00331759	94	0.0011042	65	0.00109515	73	0.00043719	51	0.000174613	9	0.000154773	33	0.000153566	3	0.000137827	4	0.000120912	16	0.000103692
116	tamoxifen	0	0.515428	90	0.132752	33	0.0770975	1	0.0753017	52	0.0731549	53	0.0367629	13	0.0349612	62	0.01858	16	0.0167992	9	0.00575862	24	0.00502639	67	0.00220645	32	0.0019304	4	0.0018237	7	0.000752599	51	0.000414776	50	0.000406872	73	0.000145419	91	4.74929e-05	3	4.58443e-05	10	3.34139e-05	31	2.78686e-05	45	2.53584e-05	77	2.49957e-05
117	tannic_acid	1	0.450049	73	0.235843	7	0.19591	33	0.039689	3	0.0317732	67	0.0255495	39	0.00795918	77	0.00642468	45	0.00169074	32	0.00065017	90	0.000271671	51	0.000257027	9	0.000227822	50	0.000222045	91	0.000210174	4	0.00017798	16	0.000152633	10	0.000147869	24	0.000144478	52	0.000142515	62	0.000140544	31	0.000123329	53	0.00010282	76	9.79251e-05
118	terbinafine	18	0.109786	89	0.0909403	46	0.0850945	78	0.0820655	99	0.0736205	39	0.0604183	52	0.0591296	90	0.0589308	1	0.0493901	24	0.0448395	17	0.0396353	9	0.0374893	38	0.0283773	68	0.0274992	5	0.0264203	72	0.0257725	32	0.0228238	6	0.0192724	67	0.0162792	16	0.0134452	91	0.0110714	73	0.0089656	92	0.00347157	10	0.00305157
119	tetracycline	1	0.310905	33	0.142028	90	0.10338	11	0.0980626	32	0.0946632	51	0.0878947	7	0.0710632	77	0.0465117	94	0.0348542	93	0.00518546	4	0.00143487	73	0.000525699	67	0.000239563	9	0.000186106	50	0.000181387	91	0.00017169	3	0.00016573	16	0.000124685	10	0.000120793	24	0.000118023	52	0.00011642	62	0.000114809	31	0.000100747	45	9.16725e-05
120	theophylline	50	0.222248	73	0.141225	1	0.121091	32	0.0942766	72	0.0686503	62	0.0578679	24	0.0488408	16	0.0407191	23	0.0406719	51	0.0398759	67	0.0254498	76	0.025338	91	0.0244993	90	0.0209228	66	0.0198873	3	0.00372777	9	0.00103325	55	0.000930637	78	0.000920874	33	0.000129301	4	0.000101806	7	9.92458e-05	10	8.45829e-05	52	8.15204e-05
121	thioacetamide	83	0.140241	74	0.133465	56	0.129438	15	0.106067	14	0.0929054	19	0.0755229	70	0.0581396	30	0.0542116	8	0.0499894	65	0.0334909	49	0.0304452	28	0.0239658	1	0.0231877	90	0.0136678	16	0.0101249	69	0.00766399	32	0.00573649	76	0.00540751	91	0.00403959	13	0.00108164	3	0.000405453	24	0.000205404	73	0.000138245	50	0.000112022
122	thioridazine	1	0.267827	90	0.18424	32	0.135428	3	0.0737625	51	0.0671081	36	0.0547242	67	0.0492867	7	0.0469712	73	0.0417261	24	0.030219	62	0.0179464	78	0.0100611	42	0.00893107	77	0.00453993	9	0.00239187	17	0.00117752	55	0.00114967	33	0.000159733	50	0.000156906	91	0.000148517	4	0.000125767	16	0.000107856	10	0.00010449	52	0.000100707
123	ticlopidine	9	0.248076	92	0.0931217	1	0.0890865	17	0.0878451	78	0.077666	28	0.0679127	73	0.0587141	10	0.0512679	52	0.041915	90	0.0342232	38	0.0309252	80	0.0219756	55	0.0170891	19	0.0134224	66	0.0126144	30	0.0105752	91	0.00940561	18	0.00855788	32	0.00829918	62	0.00532181	50	0.00330988	24	0.00207014	11	0.0020525	5	0.00163536
124	tiopronin	1	0.384023	50	0.243095	73	0.160361	3	0.0857496	67	0.0644247	32	0.0345018	10	0.0227735	4	0.00140056	90	0.000216619	51	0.000204942	9	0.000181656	33	0.000180239	91	0.000167584	7	0.000138344	16	0.000121703	24	0.000115201	52	0.000113636	62	0.000112064	31	9.83378e-05	45	8.94802e-05	77	8.82003e-05	53	8.19848e-05	76	7.80814e-05	38	7.64961e-05
125	tolbutamide	1	0.355928	9	0.190824	73	0.149856	32	0.0806453	51	0.069414	3	0.0657294	45	0.0413732	4	0.0256376	72	0.00610881	37	0.00609723	90	0.00142331	50	0.00138514	77	0.00129941	47	0.00128007	67	0.000225599	33	0.000173892	91	0.000161683	7	0.000133472	16	0.000117417	10	0.000113753	24	0.000111144	52	0.000109634	62	0.000108117	31	9.48748e-05
126	triamterene	51	0.257709	1	0.193878	73	0.191792	4	0.130119	32	0.078984	90	0.0480341	24	0.035673	47	0.0221386	17	0.00987811	50	0.00875612	77	0.00866956	3	0.00628876	67	0.00268028	10	0.0013411	11	0.00128526	9	0.000176978	33	0.000175598	91	0.000163269	7	0.000134782	16	0.000118569	52	0.00011071	62	0.000109178	31	9.58055e-05	45	8.7176e-05
127	triazolam	67	0.297021	3	0.115169	1	0.109647	51	0.106007	32	0.101262	50	0.0729356	76	0.0514611	9	0.0355948	10	0.0318907	24	0.0257676	73	0.025349	33	0.0221262	64	0.00308074	52	0.00127963	90	0.000105359	91	8.15098e-05	4	6.90241e-05	7	6.7288e-05	16	5.9194e-05	62	5.45057e-05	31	4.78296e-05	45	4.35214e-05	77	4.28989e-05	53	3.98758e-05
128	trimethadione	73	0.156622	40	0.142036	70	0.138163	1	0.11943	9	0.103976	17	0.0707683	3	0.05644	24	0.0403931	21	0.0403485	46	0.0337162	10	0.0304468	16	0.0243695	33	0.0100266	64	0.00664956	69	0.00610037	50	0.00505147	4	0.00503604	11	0.00500034	7	0.00227129	67	0.00120794	90	0.000647749	32	0.000227624	51	8.99847e-05	91	7.35818e-05
129	valproic_acid	1	0.426164	73	0.135245	18	0.103995	7	0.066373	32	0.0610069	3	0.0515457	24	0.0423658	31	0.0332129	16	0.0240966	81	0.018301	10	0.011529	45	0.010361	9	0.00816023	62	0.00352829	90	0.00133877	67	0.0002122	51	0.000185982	33	0.000163564	50	0.000160669	91	0.00015208	4	0.000128784	52	0.000103122	77	8.00402e-05	53	7.43997e-05
130	vitamin_A	75	0.223454	23	0.155913	79	0.142737	93	0.0786492	10	0.0568486	67	0.0554947	1	0.0509643	32	0.0431012	36	0.03709	33	0.0305363	81	0.0280695	50	0.0239531	62	0.0180457	53	0.0159588	77	0.0142283	16	0.00938737	7	0.00800619	90	0.00352402	47	0.00175096	73	0.000834117	91	0.000392567	39	0.000361056	51	5.641e-05	9	5.00004e-05
[truncated: 152 more columns]
