# Supplementary material for: Asymmetric author-topic model for knowledge discovering of big data in toxicogenomics
Source: Front Pharmacol. 2015 Apr 20;6:81. doi: 10.3389/fphar.2015.00081 (PMC4403303; doi:10.3389/fphar.2015.00081)
Supplement: Supplementary file 5 [file Table4.XLSX]

## Sheet: Topic92_annotation
Category	Term	Count	%	PValue	Genes	List Total	Pop Hits	Pop Total	Fold Enrichment	Bonferroni	Benjamini	FDR
GOTERM_BP_FAT	GO:0055114~oxidation reduction	28	19.5804	1.58102e-11	ME1, HMGCR, UGDH, TXN1, GCLM, GPX2, ALDH1A1, GSR, IVD, HMOX1, DHCR7, ADH4, AKR7A2, DMGDH, AKR7A3, BDH2, NQO1, RTN4IP1, GCDH, PTGR1, BCKDHB, POR, AKR1B8, G6PD, HSDL2, AOX1, TXNRD1, GULO	117	612	12092	4.72845	1.76284e-08	1.76284e-08	2.53262e-08
GOTERM_MF_FAT	GO:0048037~cofactor binding	20	13.986	1.72059e-11	ME1, GCDH, KYNU, GCLC, HMGCR, UGDH, POR, GSR, CRYL1, G6PD, IVD, ADH4, AOX1, DMGDH, GPT, BDH2, TXNRD1, NQO1, GULO, OAT	108	301	11963	7.36003	6.52104e-09	6.52104e-09	2.38105e-08
GOTERM_MF_FAT	GO:0050662~coenzyme binding	17	11.8881	1.37133e-10	ME1, GCDH, GCLC, HMGCR, UGDH, POR, GSR, CRYL1, G6PD, IVD, ADH4, AOX1, DMGDH, BDH2, TXNRD1, NQO1, GULO	108	225	11963	8.36918	5.19734e-08	2.59867e-08	1.89772e-07
KEGG_PATHWAY	rno00480:Glutathione metabolism	11	7.69231	5.18368e-10	GSTM1, GPX2, GSR, GCLC, GSTM4, G6PD, GSTA5, GSTT1, GCLM, GSTP1, GSTM7, MGST2	74	50	5590	16.6189	4.82082e-08	4.82082e-08	5.67483e-07
GOTERM_BP_FAT	GO:0006575~cellular amino acid derivative metabolic process	15	10.4895	6.87369e-10	SAT1, CHKA, KYNU, GCLC, GSTT1, GSTT3, GCLM, CPT1A, GSTM1, GSR, G6PD, DMGDH, AKR7A3, LIPC, GSTP1	117	168	12092	9.22772	7.66416e-07	3.83208e-07	1.10109e-06
SP_PIR_KEYWORDS	oxidoreductase	23	16.0839	8.93809e-10	ME1, PTGR1, HMGCR, BCKDHB, UGDH, POR, GPX2, ALDH1A1, GSR, CRYL1, G6PD, IVD, HSDL2, DHCR7, ADH4, HMOX1, AOX1, AKR7A2, DMGDH, AKR7A3, TXNRD1, NQO1, GULO	108	393	8979	4.86563	1.74293e-07	1.74293e-07	1.11565e-06
GOTERM_BP_FAT	GO:0006749~glutathione metabolic process	8	5.59441	8.16624e-09	GSTM1, GSR, GCLC, G6PD, GSTT1, GSTT3, GCLM, GSTP1	117	29	12092	28.5105	9.10531e-06	3.03511e-06	1.30814e-05
GOTERM_BP_FAT	GO:0051186~cofactor metabolic process	14	9.79021	6.52545e-08	GCDH, KYNU, GCLC, HMGCR, GSTT1, GSTT3, GCLM, GSTM1, GSR, G6PD, ADH4, HMOX1, GSTP1, NAPRT1	117	202	12092	7.1629	7.27561e-05	1.81895e-05	0.00010453
GOTERM_MF_FAT	GO:0004364~glutathione transferase activity	7	4.8951	8.85008e-08	GSTM1, GSTM4, GSTA5, GSTT1, GSTT3, GSTP1, GSTM7, MGST2	108	26	11963	29.8223	3.35413e-05	1.11805e-05	0.000122472
GOTERM_BP_FAT	GO:0006790~sulfur metabolic process	11	7.69231	9.35882e-08	GSTM1, GSR, GCLC, G6PD, GSTT1, SULT1C3, GSTT3, LIPC, PAPSS2, GCLM, GSTP1	117	110	12092	10.335	0.000104345	2.087e-05	0.000149917
SP_PIR_KEYWORDS	nadp	11	7.69231	1.48245e-07	ME1, GSR, PTGR1, G6PD, HMGCR, HSDL2, DHCR7, AKR7A2, AKR7A3, NQO1, POR	108	94	8979	9.72902	2.89074e-05	1.44538e-05	0.000185039
GOTERM_BP_FAT	GO:0009410~response to xenobiotic stimulus	7	4.8951	1.7186e-07	KYNU, GCLC, GSTM4, GSTA5, AOX1, EPHX1, GSTP1, GSTM7	117	27	12092	26.7946	0.000191606	3.19369e-05	0.0002753
GOTERM_BP_FAT	GO:0006732~coenzyme metabolic process	12	8.39161	3.66743e-07	GSTM1, GSR, GCDH, KYNU, GCLC, G6PD, HMGCR, GSTT1, GSTT3, GCLM, GSTP1, NAPRT1	117	160	12092	7.75128	0.000408835	5.84152e-05	0.000587478
GOTERM_BP_FAT	GO:0006518~peptide metabolic process	8	5.59441	5.09016e-07	GSTM1, GSR, GCLC, G6PD, GSTT1, GSTT3, GCLM, GSTP1	117	51	12092	16.2118	0.000567392	7.09416e-05	0.000815382
GOTERM_BP_FAT	GO:0010033~response to organic substance	27	18.8811	5.11415e-07	ME1, KYNU, APOBEC1, GCLC, COL3A1, GSTM7, GSTM1, ALDH1A1, GSTM4, INSIG2, HMOX1, PIK3C3, ACSL4, MYC, BCKDHB, GSTT1, EPHX1, MMP14, CPT1A, SLCO1B3, G6PD, TFRC, BTG1, ABCC3, GK, LIPC, CD14, MGST2	117	928	12092	3.00696	0.000570066	6.33567e-05	0.000819226
KEGG_PATHWAY	rno00980:Metabolism of xenobiotics by cytochrome P450	9	6.29371	8.5065e-07	GSTM1, GSTM4, GSTA5, ADH4, UGT2B1, EPHX1, GSTT1, GSTP1, GSTM7, MGST2	74	60	5590	11.3311	7.91074e-05	3.95545e-05	0.000931244
GOTERM_BP_FAT	GO:0006979~response to oxidative stress	12	8.39161	1.39796e-06	GPX2, ALDH1A1, GCLC, G6PD, BTG1, HMOX1, TXNRD1, MMP14, NQO1, GCLM, NAPRT1, CAR3	117	183	12092	6.77708	0.00155751	0.00015586	0.00223935
GOTERM_BP_FAT	GO:0006631~fatty acid metabolic process	12	8.39161	1.82166e-06	ACSM3, GCDH, CRYL1, ECH1, PTGIS, CPT2, CREM, ECHS1, BDH2, LIPC, ACSL4, CPT1A	117	188	12092	6.59684	0.00202909	0.000184633	0.00291805
GOTERM_BP_FAT	GO:0006805~xenobiotic metabolic process	6	4.1958	2.73748e-06	KYNU, GSTM4, GSTA5, AOX1, EPHX1, GSTP1, GSTM7	117	24	12092	25.8376	0.00304764	0.000254326	0.00438504
KEGG_PATHWAY	rno00982:Drug metabolism	9	6.29371	3.51164e-06	GSTM1, GSTM4, GSTA5, ADH4, UGT2B1, AOX1, GSTT1, GSTP1, GSTM7, MGST2	74	72	5590	9.44257	0.00032653	0.000108855	0.0038443
GOTERM_MF_FAT	GO:0050660~FAD binding	8	5.59441	3.77002e-06	GSR, GCDH, IVD, AOX1, DMGDH, TXNRD1, GULO, POR	108	73	11963	12.139	0.00142782	0.000357146	0.00521703
GOTERM_MF_FAT	GO:0016765~transferase activity, transferring alkyl or aryl (other than methyl) groups	7	4.8951	5.13319e-06	GSTM1, GSTM4, GSTA5, GSTT1, GSTT3, GSTP1, GSTM7, MGST2	108	50	11963	15.5076	0.00194359	0.000389021	0.00710336
GOTERM_CC_FAT	GO:0005829~cytosol	27	18.8811	7.07688e-06	ME1, CAV2, KYNU, GCLC, UGDH, SELENBP1, TXN1, ALDH1A1, CCNE2, GSR, CRYL1, SQSTM1, HMOX1, PIK3C3, SULT1C3, SULT1E1, NAPRT1, GSTA5, GSTT1, GPI, NR1I3, G6PD, AOX1, GPT, TXNRD1, GK, UGP2	101	1118	10776	2.57667	0.00111753	0.00111753	0.00852655
GOTERM_BP_FAT	GO:0006766~vitamin metabolic process	8	5.59441	8.6105e-06	ALDH1A1, KYNU, GCLC, G6PD, ADH4, GULO, CPT1A, NAPRT1	117	77	12092	10.7377	0.00955481	0.000738247	0.0137921
INTERPRO	IPR010987:Glutathione S-transferase, C-terminal-like	6	4.1958	1.01006e-05	GSTM1, GSTM4, GSTA5, GSTT1, CLIC2, GSTP1, GSTM7	124	25	10240	19.8194	0.0030961	0.0030961	0.0135441
GOTERM_MF_FAT	GO:0050661~NADP or NADPH binding	6	4.1958	1.3663e-05	ME1, GSR, G6PD, HMGCR, TXNRD1, POR	108	35	11963	18.9889	0.00516492	0.000862678	0.0189059
SP_PIR_KEYWORDS	Flavoprotein	8	5.59441	1.49445e-05	GSR, IVD, AOX1, DMGDH, TXNRD1, NQO1, GULO, POR	108	68	8979	9.78105	0.00290997	0.000970931	0.0186522
INTERPRO	IPR017933:Glutathione S-transferase/chloride channel, C-terminal	6	4.1958	1.8153e-05	GSTM1, GSTM4, GSTA5, GSTT1, CLIC2, GSTP1, GSTM7	124	28	10240	17.6959	0.00555751	0.00278263	0.0243404
UP_SEQ_FEATURE	domain:GST C-terminal	6	4.1958	1.84416e-05	GSTM1, GSTM4, GSTA5, GSTT1, CLIC2, GSTP1, GSTM7	101	25	7317	17.3869	0.00555394	0.00555394	0.0246657
SP_PIR_KEYWORDS	FAD	8	5.59441	2.18395e-05	GSR, IVD, AOX1, DMGDH, TXNRD1, NQO1, GULO, POR	108	72	8979	9.23765	0.00424969	0.00106412	0.0272566
GOTERM_BP_FAT	GO:0006767~water-soluble vitamin metabolic process	6	4.1958	3.30611e-05	KYNU, GCLC, G6PD, GULO, CPT1A, NAPRT1	117	39	12092	15.9001	0.0361926	0.00262966	0.052947
GOTERM_MF_FAT	GO:0016209~antioxidant activity	6	4.1958	3.82763e-05	GPX2, GSR, GSTT1, TXNRD1, TXN1, MGST2	108	43	11963	15.4561	0.0144023	0.00207028	0.0529559
INTERPRO	IPR012335:Thioredoxin fold	8	5.59441	4.30564e-05	GSTM1, GPX2, GSTM4, GSTA5, GSTT1, TXN1, CLIC2, GSTP1, GSTM7	124	79	10240	8.3626	0.0131316	0.00439651	0.0577233
PIR_SUPERFAMILY	PIRSF000503:glutathione transferase	5	3.4965	5.67576e-05	GSTM1, GSTM4, GSTA5, GSTT1, GSTP1, GSTM7	72	14	4368	21.6667	0.00453044	0.00453044	0.0603234
GOTERM_CC_FAT	GO:0000267~cell fraction	23	16.0839	5.97259e-05	ME1, SAT1, CAV2, KYNU, HMGCR, AQP8, UGT2B1, IGFALS, EPHX1, GCLM, POR, CPT1A, ALDH1A1, GSR, GPI, G6PD, ADH4, HMOX1, SLC13A3, GK, GULO, UGP2, UGT2B7	101	967	10776	2.53768	0.00939259	0.00470737	0.0719396
UP_SEQ_FEATURE	binding site:NADP	5	3.4965	6.81944e-05	ME1, PTGR1, G6PD, AKR7A2, AKR7A3	101	17	7317	21.3075	0.0203848	0.0102449	0.0911821
UP_SEQ_FEATURE	domain:GST N-terminal	5	3.4965	8.67617e-05	GSTM1, GSTM4, GSTA5, GSTT1, GSTP1, GSTM7	101	18	7317	20.1238	0.0258629	0.00869636	0.115995
GOTERM_CC_FAT	GO:0005625~soluble fraction	12	8.39161	9.54872e-05	ME1, SAT1, ALDH1A1, GPI, GSR, KYNU, G6PD, ADH4, GK, GCLM, UGP2, POR	101	298	10776	4.29637	0.0149745	0.00501661	0.114991
INTERPRO	IPR004046:Glutathione S-transferase, C-terminal	5	3.4965	0.000122646	GSTM1, GSTM4, GSTA5, GSTT1, GSTP1, GSTM7	124	22	10240	18.7683	0.0369544	0.00936946	0.164343
SP_PIR_KEYWORDS	lipid metabolism	8	5.59441	0.00013092	ACSM3, ECH1, CPT2, INSIG2, SULT2AL1, ECHS1, ACSL4, CPT1A	108	95	8979	7.00117	0.0252079	0.0050932	0.163291
INTERPRO	IPR004045:Glutathione S-transferase, N-terminal	5	3.4965	0.000147093	GSTM1, GSTM4, GSTA5, GSTT1, GSTP1, GSTM7	124	23	10240	17.9523	0.0441562	0.0089915	0.197072
GOTERM_MF_FAT	GO:0016651~oxidoreductase activity, acting on NADH or NADPH	6	4.1958	0.000150765	GSR, ADH4, TXNRD1, TXN1, NQO1, POR	108	57	11963	11.6598	0.055542	0.00711756	0.208435
GOTERM_CC_FAT	GO:0005792~microsome	11	7.69231	0.000153719	G6PD, HMGCR, AQP8, HMOX1, UGT2B1, EPHX1, IGFALS, GULO, POR, UGT2B7, CPT1A	101	262	10776	4.47948	0.0239969	0.00605397	0.185058
GOTERM_BP_FAT	GO:0009110~vitamin biosynthetic process	5	3.4965	0.000158674	ALDH1A1, KYNU, G6PD, GULO, NAPRT1	117	29	12092	17.819	0.162166	0.0117264	0.253875
KEGG_PATHWAY	rno00071:Fatty acid metabolism	6	4.1958	0.000193157	GCDH, CPT2, ADH4, ECHS1, ACSL4, CPT1A	74	42	5590	10.7915	0.0178049	0.00448125	0.211255
GOTERM_CC_FAT	GO:0042598~vesicular fraction	11	7.69231	0.00019636	G6PD, HMGCR, AQP8, HMOX1, UGT2B1, EPHX1, IGFALS, GULO, POR, UGT2B7, CPT1A	101	270	10776	4.34675	0.0305514	0.00618636	0.236336
SP_PIR_KEYWORDS	fatty acid metabolism	6	4.1958	0.000203342	ACSM3, ECH1, CPT2, ECHS1, ACSL4, CPT1A	108	46	8979	10.8442	0.0388798	0.00658751	0.253516
GOTERM_BP_FAT	GO:0019748~secondary metabolic process	7	4.8951	0.000235059	ALDH1A1, KYNU, G6PD, HMGCR, ADH4, AKR7A3, NAPRT1	117	91	12092	7.95003	0.230583	0.0162491	0.375874
GOTERM_BP_FAT	GO:0046395~carboxylic acid catabolic process	7	4.8951	0.00033262	KYNU, CPT2, BCKDHB, DMGDH, ECHS1, BDH2, HIBCH	117	97	12092	7.45828	0.30991	0.0215832	0.53149
GOTERM_BP_FAT	GO:0016054~organic acid catabolic process	7	4.8951	0.00033262	KYNU, CPT2, BCKDHB, DMGDH, ECHS1, BDH2, HIBCH	117	97	12092	7.45828	0.30991	0.0215832	0.53149
GOTERM_CC_FAT	GO:0005739~mitochondrion	25	17.4825	0.000364725	ME1, FKBP8, KYNU, ECH1, CPT2, ECHS1, TXN1, GSR, IVD, AKR7A2, DMGDH, ACSL4, RTN4IP1, GCDH, BCKDHB, CPT1A, POR, ACSM3, TFRC, HSDL2, TXNRD1, ATPIF1, GK, HIBCH, OAT	101	1250	10776	2.13386	0.0560075	0.00956018	0.43857
GOTERM_BP_FAT	GO:0009719~response to endogenous stimulus	16	11.1888	0.000370814	ME1, APOBEC1, GCLC, BCKDHB, MMP14, GSTM7, GSTM1, ALDH1A1, SLCO1B3, GSTM4, INSIG2, BTG1, HMOX1, PIK3C3, ABCC3, LIPC, MGST2	117	573	12092	2.88588	0.338691	0.0227122	0.592351
GOTERM_BP_FAT	GO:0009108~coenzyme biosynthetic process	6	4.1958	0.000389002	GCDH, KYNU, GCLC, G6PD, GCLM, NAPRT1	117	65	12092	9.54004	0.351972	0.022574	0.62132
SP_PIR_KEYWORDS	nad	8	5.59441	0.000427314	ALDH1A1, CRYL1, HSDL2, ADH4, AOX1, UGDH, AKR7A3, NQO1	108	115	8979	5.78357	0.0799654	0.0118357	0.532066
COG_ONTOLOGY	Lipid metabolism	6	4.1958	0.000440049	ACSM3, GCDH, ECH1, IVD, ECHS1, HIBCH	17	75	1697	7.98588	0.00439179	0.00439179	0.263945
SP_PIR_KEYWORDS	cytoplasm	34	23.7762	0.000461525	ME1, CHKA, CAV2, KYNU, SELENBP1, TXN1, GSTM7, ALDH1A1, GPX2, GSTM1, CRYL1, GSTM4, SQSTM1, ADH4, AKR7A2, AKR7A3, SULT1E1, SULT1C3, NQO1, PHLDA3, CAR3, NAPRT1, REEP6, PTGR1, GSTA5, SULT2AL1, GSTT1, CLIC2, FAM134B, GPI, ATF5, AOX1, PTTG1IP, GPT, GK	108	1566	8979	1.80506	0.0860855	0.0111892	0.574552
GOTERM_MF_FAT	GO:0009055~electron carrier activity	9	6.29371	0.000836135	GSR, GCDH, PTGIS, IVD, AOX1, TXNRD1, NQO1, GULO, POR	108	222	11963	4.49062	0.271689	0.0346121	1.1509
GOTERM_MF_FAT	GO:0046983~protein dimerization activity	14	9.79021	0.000841635	CAV2, CHKA, KYNU, GCLC, HMGCR, CREM, GCLM, GSTM1, ATF5, GSR, CRYL1, G6PD, ATPIF1, MYC	108	528	11963	2.93704	0.273207	0.0314076	1.15843
KEGG_PATHWAY	rno00040:Pentose and glucuronate interconversions	4	2.7972	0.000868669	CRYL1, UGT2B1, UGDH, UGP2	74	15	5590	20.1441	0.0776415	0.0160343	0.946876
SP_PIR_KEYWORDS	acetylation	29	20.2797	0.00114745	ME1, FKBP8, KYNU, ECH1, CPT2, UGDH, ECHS1, TXN1, GCLM, ALDH1A1, SPC25, CRYL1, IVD, HMOX1, DAP, NQO1, ACSL4, MYC, LGALS3, BCKDHB, POR, CPT1A, MCM6, GPI, G6PD, PCNA, GPT, HIBCH, GSTP1	108	1309	8979	1.84189	0.20059	0.0245689	1.42285
GOTERM_MF_FAT	GO:0004032~aldehyde reductase activity	3	2.0979	0.00116132	ADH4, AKR7A2, AKR7A3	108	6	11963	55.3843	0.356218	0.0392451	1.59517
GOTERM_MF_FAT	GO:0051287~NAD or NADH binding	6	4.1958	0.00125348	ME1, CRYL1, ADH4, AOX1, UGDH, BDH2	108	90	11963	7.38457	0.378342	0.0388395	1.72074
GOTERM_BP_FAT	GO:0042364~water-soluble vitamin biosynthetic process	4	2.7972	0.00132442	KYNU, G6PD, GULO, NAPRT1	117	23	12092	17.974	0.771839	0.0712216	2.10059
INTERPRO	IPR001395:Aldo/keto reductase	4	2.7972	0.00142391	AKR1B8, AKR7A2, AKR7A3, GCLM	124	19	10240	17.3854	0.354319	0.070314	1.89268
GOTERM_BP_FAT	GO:0015718~monocarboxylic acid transport	5	3.4965	0.0016391	SLCO1B3, CPT2, AQP8, ABCC3, ACSL4	117	53	12092	9.75004	0.839442	0.0834145	2.59358
GOTERM_BP_FAT	GO:0006695~cholesterol biosynthetic process	4	2.7972	0.00169619	G6PD, INSIG2, HMGCR, DHCR7	117	25	12092	16.5361	0.84936	0.0824416	2.68277
SP_PIR_KEYWORDS	transferase	20	13.986	0.0018398	SAT1, CHKA, CPT2, GSTA5, UGT2B1, SULT2AL1, GSTT1, CPT1A, GSTM7, GSTM1, GSTM4, PLK2, PIK3C3, GPT, SULT1C3, GK, SULT1E1, OAT, GSTP1, UGT2B7, NAPRT1	108	775	8979	2.14552	0.30169	0.0352721	2.27234
GOTERM_BP_FAT	GO:0051188~cofactor biosynthetic process	6	4.1958	0.00197907	GCDH, KYNU, GCLC, G6PD, GCLM, NAPRT1	117	93	12092	6.66777	0.890173	0.0915697	3.12357
GOTERM_BP_FAT	GO:0006576~biogenic amine metabolic process	6	4.1958	0.0020745	SAT1, CHKA, KYNU, DMGDH, LIPC, CPT1A	117	94	12092	6.59684	0.90128	0.0919699	3.27184
GOTERM_MF_FAT	GO:0042802~identical protein binding	14	9.79021	0.00221643	CAV2, CHKA, KYNU, HMGCR, CPT1A, MCM6, GSTM7, GSTM1, ALDH1A1, GSR, CRYL1, G6PD, GSTM4, ATPIF1, PHLDA3	108	588	11963	2.63735	0.568703	0.0626411	3.02395
GOTERM_MF_FAT	GO:0016668~oxidoreductase activity, acting on sulfur group of donors, NAD or NADP as acceptor	3	2.0979	0.00273868	GSR, TXNRD1, TXN1	108	9	11963	36.9228	0.646327	0.0715526	3.72402
GOTERM_BP_FAT	GO:0046942~carboxylic acid transport	7	4.8951	0.00279353	SLCO1B3, SLC38A2, CPT2, AQP8, ABCC3, SLC13A3, ACSL4	117	146	12092	4.95516	0.955805	0.117296	4.38225
KEGG_PATHWAY	rno00280:Valine, leucine and isoleucine degradation	5	3.4965	0.00288683	IVD, BCKDHB, AOX1, ECHS1, HIBCH	74	46	5590	8.21093	0.235752	0.0438214	3.11536
GOTERM_BP_FAT	GO:0015849~organic acid transport	7	4.8951	0.00289004	SLCO1B3, SLC38A2, CPT2, AQP8, ABCC3, SLC13A3, ACSL4	117	147	12092	4.92145	0.960326	0.116724	4.53038
GOTERM_BP_FAT	GO:0016126~sterol biosynthetic process	4	2.7972	0.00289167	G6PD, INSIG2, HMGCR, DHCR7	117	30	12092	13.7801	0.960398	0.112714	4.53289
UP_SEQ_FEATURE	nucleotide phosphate-binding region:NADP	5	3.4965	0.00318527	ME1, PTGR1, AKR7A2, AKR7A3, POR	101	45	7317	8.0495	0.61844	0.214058	4.17782
GOTERM_BP_FAT	GO:0046394~carboxylic acid biosynthetic process	7	4.8951	0.00319461	ACSM3, KYNU, PTGIS, UGDH, LIPC, GULO, UGP2	117	150	12092	4.82302	0.971779	0.119634	4.99645
GOTERM_BP_FAT	GO:0016053~organic acid biosynthetic process	7	4.8951	0.00319461	ACSM3, KYNU, PTGIS, UGDH, LIPC, GULO, UGP2	117	150	12092	4.82302	0.971779	0.119634	4.99645
GOTERM_MF_FAT	GO:0004033~aldo-keto reductase activity	3	2.0979	0.00340341	ADH4, AKR7A2, AKR7A3	108	10	11963	33.2306	0.725304	0.0825337	4.60829
GOTERM_BP_FAT	GO:0009725~response to hormone stimulus	13	9.09091	0.00355545	ME1, GCLC, APOBEC1, BCKDHB, MMP14, GSTM7, ALDH1A1, SLCO1B3, GSTM4, INSIG2, BTG1, HMOX1, ABCC3, LIPC	117	510	12092	2.63442	0.981153	0.127981	5.54586
GOTERM_BP_FAT	GO:0030258~lipid modification	5	3.4965	0.00366742	GCDH, CPT2, PIK3C3, ECHS1, BDH2	117	66	12092	7.82958	0.983372	0.127643	5.71573
INTERPRO	IPR018376:Enoyl-CoA hydratase/isomerase, conserved site	3	2.0979	0.00382209	ECH1, ECHS1, HIBCH	124	8	10240	30.9677	0.691375	0.154601	5.00562
GOTERM_MF_FAT	GO:0004602~glutathione peroxidase activity	3	2.0979	0.00413551	GPX2, GSTT1, MGST2	108	11	11963	30.2096	0.792081	0.0934988	5.57347
GOTERM_MF_FAT	GO:0043295~glutathione binding	3	2.0979	0.00413551	GSR, GSTA5, GSTP1	108	11	11963	30.2096	0.792081	0.0934988	5.57347
GOTERM_BP_FAT	GO:0014070~response to organic cyclic substance	8	5.59441	0.00417957	ALDH1A1, G6PD, HMOX1, ABCC3, EPHX1, GSTT1, LIPC, CPT1A	117	211	12092	3.9185	0.990628	0.139847	6.4891
GOTERM_BP_FAT	GO:0042493~response to drug	10	6.99301	0.00418967	ALDH1A1, SLCO1B3, APOBEC1, GSTA5, ABCC3, GSTT1, GK, LIPC, GCLM, CPT1A	117	327	12092	3.16056	0.990733	0.136093	6.5043
SP_PIR_KEYWORDS	transit peptide	10	6.99301	0.00448664	ACSM3, ECH1, CPT2, IVD, BCKDHB, DMGDH, ECHS1, ATPIF1, HIBCH, OAT	108	267	8979	3.11382	0.583914	0.0766204	5.45821
GOTERM_BP_FAT	GO:0015721~bile acid and bile salt transport	3	2.0979	0.00474223	SLCO1B3, AQP8, ABCC3	117	11	12092	28.1865	0.995009	0.148377	7.33189
GOTERM_BP_FAT	GO:0006261~DNA-dependent DNA replication	4	2.7972	0.00487771	CCNE2, POLD4, MCM4, MCM6	117	36	12092	11.4834	0.995712	0.148156	7.53375
GOTERM_BP_FAT	GO:0008203~cholesterol metabolic process	5	3.4965	0.00501029	G6PD, INSIG2, HMGCR, DHCR7, LIPC	117	72	12092	7.17711	0.996304	0.147869	7.73089
GOTERM_BP_FAT	GO:0008202~steroid metabolic process	7	4.8951	0.00555072	G6PD, INSIG2, HMGCR, DHCR7, SULT2AL1, SULT1E1, LIPC	117	168	12092	4.30627	0.997983	0.158355	8.53044
GOTERM_BP_FAT	GO:0008610~lipid biosynthetic process	9	6.29371	0.00561973	ACSM3, ALDH1A1, CHKA, PTGIS, G6PD, INSIG2, HMGCR, DHCR7, LIPC	117	281	12092	3.31016	0.998133	0.156191	8.63206
GOTERM_BP_FAT	GO:0019359~nicotinamide nucleotide biosynthetic process	3	2.0979	0.00565514	KYNU, G6PD, NAPRT1	117	12	12092	25.8376	0.998206	0.153296	8.68416
GOTERM_BP_FAT	GO:0031667~response to nutrient levels	9	6.29371	0.0057385	ALDH1A1, KYNU, G6PD, TFRC, HMOX1, PIK3C3, BCKDHB, LIPC, ACSL4	117	282	12092	3.29842	0.998366	0.151712	8.80672
INTERPRO	IPR001753:Crotonase, core	3	2.0979	0.0060468	ECH1, ECHS1, HIBCH	124	10	10240	24.7742	0.844639	0.207649	7.81141
GOTERM_BP_FAT	GO:0009081~branched chain family amino acid metabolic process	3	2.0979	0.00664164	IVD, BCKDHB, HIBCH	117	13	12092	23.8501	0.999407	0.169522	10.1246
GOTERM_BP_FAT	GO:0016125~sterol metabolic process	5	3.4965	0.00664905	G6PD, INSIG2, HMGCR, DHCR7, LIPC	117	78	12092	6.62503	0.999412	0.16592	10.1354
GOTERM_BP_FAT	GO:0019395~fatty acid oxidation	4	2.7972	0.00703434	GCDH, CPT2, ECHS1, BDH2	117	41	12092	10.083	0.999618	0.170892	10.6921
GOTERM_BP_FAT	GO:0034440~lipid oxidation	4	2.7972	0.00703434	GCDH, CPT2, ECHS1, BDH2	117	41	12092	10.083	0.999618	0.170892	10.6921
SP_PIR_KEYWORDS	mitochondrion	13	9.09091	0.00735509	FKBP8, CPT2, ECH1, BCKDHB, ECHS1, CPT1A, ACSM3, IVD, DMGDH, ATPIF1, HIBCH, GK, OAT	108	452	8979	2.39116	0.762964	0.113046	8.80275
UP_SEQ_FEATURE	active site:Proton acceptor	12	8.39161	0.00749265	ME1, ALDH1A1, GSR, G6PD, CPT2, PLK2, IVD, HSDL2, SULT2AL1, SULT1E1, SULT1C3, CPT1A	101	347	7317	2.50532	0.896822	0.365082	9.57082
INTERPRO	IPR016040:NAD(P)-binding domain	6	4.1958	0.0076003	ME1, CRYL1, PTGR1, G6PD, HSDL2, UGDH	124	102	10240	4.85769	0.903885	0.229137	9.72499
GOTERM_MF_FAT	GO:0042803~protein homodimerization activity	9	6.29371	0.00763501	GSTM1, CHKA, CAV2, GSR, KYNU, CRYL1, G6PD, HMGCR, ATPIF1	108	318	11963	3.13496	0.945239	0.157068	10.0632
GOTERM_CC_FAT	GO:0044429~mitochondrial part	12	8.39161	0.00806391	ACSM3, GCDH, FKBP8, CPT2, IVD, BCKDHB, ECHS1, ATPIF1, GK, ACSL4, OAT, CPT1A	101	515	10776	2.48605	0.721758	0.167025	9.29479
GOTERM_BP_FAT	GO:0009991~response to extracellular stimulus	9	6.29371	0.00854114	ALDH1A1, KYNU, G6PD, TFRC, HMOX1, PIK3C3, BCKDHB, LIPC, ACSL4	117	302	12092	3.07998	0.99993	0.199425	12.8384
KEGG_PATHWAY	rno00920:Sulfur metabolism	3	2.0979	0.00857331	SULT2AL1, SULT1E1, PAPSS2	74	11	5590	20.602	0.55101	0.108093	8.99546
PIR_SUPERFAMILY	PIRSF000856:alcohol sulfotransferase	3	2.0979	0.00871177	SULT2AL1, SULT1E1, SULT1C3	72	9	4368	20.2222	0.503412	0.29531	8.88266
GOTERM_BP_FAT	GO:0019363~pyridine nucleotide biosynthetic process	3	2.0979	0.00882956	KYNU, G6PD, NAPRT1	117	15	12092	20.6701	0.999949	0.201278	13.2437
UP_SEQ_FEATURE	transit peptide:Mitochondrion	10	6.99301	0.00934727	ACSM3, ECH1, CPT2, IVD, BCKDHB, DMGDH, ECHS1, ATPIF1, HIBCH, OAT	101	262	7317	2.7651	0.941349	0.376678	11.8052
KEGG_PATHWAY	rno03030:DNA replication	4	2.7972	0.0103669	POLD4, PCNA, MCM4, MCM6	74	35	5590	8.6332	0.620596	0.114094	10.7817
INTERPRO	IPR002085:Alcohol dehydrogenase superfamily, zinc-containing	3	2.0979	0.0118504	PTGR1, ADH4, RTN4IP1	124	14	10240	17.6959	0.974263	0.306484	14.774
GOTERM_MF_FAT	GO:0000166~nucleotide binding	28	19.5804	0.0118771	ME1, CHKA, SEPHS2, GCLC, HMGCR, UGDH, GSR, CRYL1, IVD, ADH4, PIK3C3, DMGDH, BDH2, ACSL4, PAPSS2, GCDH, MAP2K3, POR, MCM6, ACSM3, G6PD, PLK2, AOX1, ABCC3, TXNRD1, GK, GULO, UGP2	108	1955	11963	1.58645	0.989202	0.222425	15.2399
KEGG_PATHWAY	rno00500:Starch and sucrose metabolism	4	2.7972	0.0120809	GPI, UGT2B1, UGDH, UGP2	74	37	5590	8.16654	0.677083	0.118029	12.4588
GOTERM_BP_FAT	GO:0006641~triglyceride metabolic process	4	2.7972	0.0121539	INSIG2, LIPC, ACSL4, CPT1A	117	50	12092	8.26803	0.999999	0.261394	17.7892
KEGG_PATHWAY	rno03320:PPAR signaling pathway	5	3.4965	0.013464	ME1, CPT2, GK, ACSL4, CPT1A	74	71	5590	5.31976	0.716531	0.118443	13.7912
GOTERM_BP_FAT	GO:0006952~defense response	10	6.99301	0.014502	C1QA, KYNU, APOBEC1, TFRC, HAMP, MAP2K3, HMOX1, C6, CD14, RT1-DA	117	399	12092	2.59024	1	0.298188	20.8643
GOTERM_CC_FAT	GO:0005624~membrane fraction	14	9.79021	0.0148122	CAV2, HMGCR, AQP8, UGT2B1, EPHX1, IGFALS, CPT1A, POR, GPI, G6PD, HMOX1, SLC13A3, GULO, UGT2B7	101	716	10776	2.08618	0.905374	0.255266	16.4567
GOTERM_BP_FAT	GO:0016485~protein processing	5	3.4965	0.0150621	C1QA, C6, PIK3C3, MMP14, MYC	117	99	12092	5.21972	1	0.302353	21.5817
UP_SEQ_FEATURE	active site:Proton donor	6	4.1958	0.0153003	ME1, GPI, APOBEC1, HMGCR, AKR7A2, AKR7A3	101	107	7317	4.06237	0.990499	0.48583	18.6368
INTERPRO	IPR013149:Alcohol dehydrogenase, zinc-binding	3	2.0979	0.0153845	PTGR1, ADH4, RTN4IP1	124	16	10240	15.4839	0.991432	0.351248	18.772
GOTERM_BP_FAT	GO:0042219~cellular amino acid derivative catabolic process	3	2.0979	0.0154868	KYNU, AKR7A3, DMGDH	117	20	12092	15.5026	1	0.304108	22.1216
GOTERM_BP_FAT	GO:0051259~protein oligomerization	7	4.8951	0.0159679	ALDH1A1, CAV2, SQSTM1, IVD, ATPIF1, LIPC, CPT1A	117	211	12092	3.42869	1	0.306693	22.729
GOTERM_BP_FAT	GO:0006639~acylglycerol metabolic process	4	2.7972	0.0164933	INSIG2, LIPC, ACSL4, CPT1A	117	56	12092	7.38217	1	0.309864	23.3872
GOTERM_BP_FAT	GO:0019439~aromatic compound catabolic process	3	2.0979	0.0170108	KYNU, AKR7A3, EPHX1	117	21	12092	14.7643	1	0.312782	24.0305
GOTERM_BP_FAT	GO:0051604~protein maturation	5	3.4965	0.0171852	C1QA, C6, PIK3C3, MMP14, MYC	117	103	12092	5.01701	1	0.310435	24.2461
INTERPRO	IPR000863:Sulfotransferase	3	2.0979	0.0173002	SULT2AL1, SULT1E1, SULT1C3	124	17	10240	14.5731	0.995288	0.360117	20.8659
GOTERM_BP_FAT	GO:0046486~glycerolipid metabolic process	6	4.1958	0.0175416	CHKA, INSIG2, PIK3C3, LIPC, ACSL4, CPT1A	117	157	12092	3.9497	1	0.31086	24.685
GOTERM_MF_FAT	GO:0004357~glutamate-cysteine ligase activity	2	1.3986	0.0178092	GCLC, GCLM	108	2	11963	110.769	0.998898	0.301241	22.0167
GOTERM_BP_FAT	GO:0006638~neutral lipid metabolic process	4	2.7972	0.0181085	INSIG2, LIPC, ACSL4, CPT1A	117	58	12092	7.12762	1	0.314313	25.3781
GOTERM_BP_FAT	GO:0009063~cellular amino acid catabolic process	4	2.7972	0.0181085	KYNU, BCKDHB, DMGDH, HIBCH	117	58	12092	7.12762	1	0.314313	25.3781
KEGG_PATHWAY	rno00380:Tryptophan metabolism	4	2.7972	0.0181508	GCDH, KYNU, AOX1, ECHS1	74	43	5590	7.02703	0.81796	0.14347	18.1704
GOTERM_CC_FAT	GO:0017109~glutamate-cysteine ligase complex	2	1.3986	0.0184745	GCLC, GCLM	101	2	10776	106.693	0.947465	0.279178	20.1228
GOTERM_BP_FAT	GO:0006662~glycerol ether metabolic process	4	2.7972	0.018948	INSIG2, LIPC, ACSL4, CPT1A	117	59	12092	7.00681	1	0.321462	26.3936
UP_SEQ_FEATURE	nucleotide phosphate-binding region:PAPS	3	2.0979	0.0195898	SULT2AL1, SULT1E1, SULT1C3	101	16	7317	13.5835	0.997458	0.526145	23.2522
KEGG_PATHWAY	rno00053:Ascorbate and aldarate metabolism	3	2.0979	0.0201558	UGT2B1, UGDH, GULO	74	17	5590	13.3307	0.849477	0.145982	19.9813
GOTERM_BP_FAT	GO:0018904~organic ether metabolic process	4	2.7972	0.020691	INSIG2, LIPC, ACSL4, CPT1A	117	61	12092	6.77708	1	0.340513	28.4606
GOTERM_BP_FAT	GO:0048545~response to steroid hormone stimulus	8	5.59441	0.0219177	ALDH1A1, SLCO1B3, GSTM4, HMOX1, BCKDHB, ABCC3, MMP14, LIPC, GSTM7	117	291	12092	2.84125	1	0.35177	29.8827
GOTERM_CC_FAT	GO:0005626~insoluble fraction	14	9.79021	0.0220076	CAV2, HMGCR, AQP8, UGT2B1, EPHX1, IGFALS, CPT1A, POR, GPI, G6PD, HMOX1, SLC13A3, GULO, UGT2B7	101	755	10776	1.97841	0.970283	0.296441	23.5191
GOTERM_BP_FAT	GO:0045454~cell redox homeostasis	4	2.7972	0.0225192	GSR, GCLC, TXNRD1, TXN1	117	63	12092	6.56193	1	0.354585	30.5703
GOTERM_BP_FAT	GO:0010243~response to organic nitrogen	5	3.4965	0.0226204	GSTM1, PIK3C3, ABCC3, LIPC, MGST2	117	112	12092	4.61386	1	0.351048	30.6854
GOTERM_BP_FAT	GO:0005996~monosaccharide metabolic process	7	4.8951	0.0233156	GPI, G6PD, CREM, UGDH, MYC, UGP2, CPT1A	117	230	12092	3.14545	1	0.35494	31.4709
GOTERM_BP_FAT	GO:0009069~serine family amino acid metabolic process	3	2.0979	0.023705	GCLC, DMGDH, GCLM	117	25	12092	12.4021	1	0.355006	31.9073
GOTERM_BP_FAT	GO:0019637~organophosphate metabolic process	6	4.1958	0.0243514	CHKA, HMGCR, HMOX1, PIK3C3, GK, LIPC	117	171	12092	3.62633	1	0.358119	32.6259
UP_SEQ_FEATURE	region of interest:Substrate binding	5	3.4965	0.0245222	CHKA, IVD, UGDH, ECHS1, NQO1	101	81	7317	4.47195	0.999446	0.565306	28.2592
GOTERM_BP_FAT	GO:0009310~amine catabolic process	4	2.7972	0.0254217	KYNU, BCKDHB, DMGDH, HIBCH	117	66	12092	6.26366	1	0.366022	33.8001
GOTERM_MF_FAT	GO:0004601~peroxidase activity	3	2.0979	0.025753	GPX2, GSTT1, MGST2	108	28	11963	11.8681	0.999949	0.390071	30.3058
GOTERM_MF_FAT	GO:0016684~oxidoreductase activity, acting on peroxide as acceptor	3	2.0979	0.025753	GPX2, GSTT1, MGST2	108	28	11963	11.8681	0.999949	0.390071	30.3058
SP_PIR_KEYWORDS	microsome	5	3.4965	0.0265455	HMOX1, UGT2B1, EPHX1, GULO, UGT2B7	108	95	8979	4.37573	0.994733	0.332064	28.5246
SP_PIR_KEYWORDS	immune response	5	3.4965	0.0265455	C1QA, SQSTM1, C6, RT1-S3, CD14	108	95	8979	4.37573	0.994733	0.332064	28.5246
GOTERM_MF_FAT	GO:0015037~peptide disulfide oxidoreductase activity	2	1.3986	0.0265957	GSR, TXN1	108	3	11963	73.8457	0.999963	0.385217	31.1354
GOTERM_MF_FAT	GO:0004095~carnitine O-palmitoyltransferase activity	2	1.3986	0.0265957	CPT2, CPT1A	108	3	11963	73.8457	0.999963	0.385217	31.1354
GOTERM_MF_FAT	GO:0016416~O-palmitoyltransferase activity	2	1.3986	0.0265957	CPT2, CPT1A	108	3	11963	73.8457	0.999963	0.385217	31.1354
GOTERM_MF_FAT	GO:0019115~benzaldehyde dehydrogenase activity	2	1.3986	0.0265957	ALDH1A1, ADH4	108	3	11963	73.8457	0.999963	0.385217	31.1354
GOTERM_BP_FAT	GO:0006006~glucose metabolic process	6	4.1958	0.0271447	GPI, G6PD, CREM, MYC, UGP2, CPT1A	117	176	12092	3.52331	1	0.380875	35.6503
UP_SEQ_FEATURE	binding site:Substrate; via amide nitrogen	3	2.0979	0.0271856	ECH1, ECHS1, HIBCH	101	19	7317	11.4388	0.999757	0.564984	30.8357
GOTERM_BP_FAT	GO:0006635~fatty acid beta-oxidation	3	2.0979	0.0273933	CPT2, ECHS1, BDH2	117	27	12092	11.4834	1	0.37902	35.9132
GOTERM_BP_FAT	GO:0046399~glucuronate biosynthetic process	2	1.3986	0.0285065	UGDH, UGP2	117	3	12092	68.9003	1	0.386506	37.0781
GOTERM_BP_FAT	GO:0051409~response to nitrosative stress	2	1.3986	0.0285065	GCLC, GCLM	117	3	12092	68.9003	1	0.386506	37.0781
GOTERM_BP_FAT	GO:0006065~UDP-glucuronate biosynthetic process	2	1.3986	0.0285065	UGDH, UGP2	117	3	12092	68.9003	1	0.386506	37.0781
GOTERM_MF_FAT	GO:0030554~adenyl nucleotide binding	20	13.986	0.0290283	CHKA, GCDH, SEPHS2, GCLC, MAP2K3, POR, MCM6, ACSM3, GSR, PLK2, IVD, AOX1, PIK3C3, ABCC3, DMGDH, TXNRD1, GK, ACSL4, GULO, PAPSS2	108	1346	11963	1.64589	0.999986	0.397989	33.4792
GOTERM_MF_FAT	GO:0019842~vitamin binding	5	3.4965	0.0298581	KYNU, ADH4, DMGDH, GPT, OAT	108	131	11963	4.22781	0.99999	0.393169	34.2616
GOTERM_BP_FAT	GO:0044242~cellular lipid catabolic process	4	2.7972	0.0318014	CPT2, ECHS1, BDH2, LIPC	117	72	12092	5.74169	1	0.415986	40.4109
GOTERM_BP_FAT	GO:0046164~alcohol catabolic process	4	2.7972	0.0318014	GPI, G6PD, ADH4, DMGDH	117	72	12092	5.74169	1	0.415986	40.4109
GOTERM_BP_FAT	GO:0051605~protein maturation by peptide bond cleavage	4	2.7972	0.0318014	C1QA, C6, PIK3C3, MMP14	117	72	12092	5.74169	1	0.415986	40.4109
GOTERM_BP_FAT	GO:0006260~DNA replication	5	3.4965	0.0321416	CCNE2, POLD4, PCNA, MCM4, MCM6	117	125	12092	4.13402	1	0.414731	40.7454
GOTERM_MF_FAT	GO:0001883~purine nucleoside binding	20	13.986	0.0340181	CHKA, GCDH, SEPHS2, GCLC, MAP2K3, POR, MCM6, ACSM3, GSR, PLK2, IVD, AOX1, PIK3C3, ABCC3, DMGDH, TXNRD1, GK, ACSL4, GULO, PAPSS2	108	1370	11963	1.61706	0.999998	0.421057	38.0569
GOTERM_BP_FAT	GO:0006694~steroid biosynthetic process	4	2.7972	0.0340972	G6PD, INSIG2, HMGCR, DHCR7	117	74	12092	5.58651	1	0.429136	42.6345
INTERPRO	IPR000815:Mercuric reductase	2	1.3986	0.0356075	GSR, TXNRD1	124	3	10240	55.0538	0.999985	0.575236	38.5045
GOTERM_MF_FAT	GO:0001882~nucleoside binding	20	13.986	0.0365099	CHKA, GCDH, SEPHS2, GCLC, MAP2K3, POR, MCM6, ACSM3, GSR, PLK2, IVD, AOX1, PIK3C3, ABCC3, DMGDH, TXNRD1, GK, ACSL4, GULO, PAPSS2	108	1381	11963	1.60418	0.999999	0.430984	40.2319
GOTERM_BP_FAT	GO:0043200~response to amino acid stimulus	3	2.0979	0.037532	GSTM1, PIK3C3, LIPC	117	32	12092	9.6891	1	0.45629	45.8164
GOTERM_BP_FAT	GO:0046398~UDP-glucuronate metabolic process	2	1.3986	0.0378285	UGDH, UGP2	117	4	12092	51.6752	1	0.45425	46.0832
GOTERM_BP_FAT	GO:0006721~terpenoid metabolic process	3	2.0979	0.0397079	ALDH1A1, HMGCR, ADH4	117	33	12092	9.39549	1	0.466055	47.7457
GOTERM_BP_FAT	GO:0042439~ethanolamine and derivative metabolic process	3	2.0979	0.0397079	CHKA, DMGDH, LIPC	117	33	12092	9.39549	1	0.466055	47.7457
UP_SEQ_FEATURE	binding site:Substrate	7	4.8951	0.0406357	G6PD, IVD, UGDH, AKR7A2, AKR7A3, GK, HIBCH	101	185	7317	2.74118	0.999996	0.679841	42.5881
UP_SEQ_FEATURE	nucleotide phosphate-binding region:NAD	4	2.7972	0.040766	ALDH1A1, CRYL1, ADH4, UGDH	101	56	7317	5.17468	0.999997	0.649166	42.6923
GOTERM_BP_FAT	GO:0001501~skeletal system development	7	4.8951	0.0415562	LGALS3, INSIG2, COL3A1, MMP14, GPNMB, PAPSS2, MYC	117	264	12092	2.74035	1	0.477063	49.3337
GOTERM_BP_FAT	GO:0001936~regulation of endothelial cell proliferation	3	2.0979	0.0419305	POLD4, CAV2, ATPIF1	117	34	12092	9.11916	1	0.475557	49.6498
GOTERM_CC_FAT	GO:0070013~intracellular organelle lumen	18	12.5874	0.0426018	CREM, BCKDHB, ECHS1, TLE1, MCM4, MCM6, CCNE2, ACSM3, POLD4, ATF5, NPAS2, PTGIS, SQSTM1, IVD, HMOX1, PCNA, MYC, OAT	101	1178	10776	1.63028	0.99897	0.464917	40.8185
SP_PIR_KEYWORDS	Redox-active center	3	2.0979	0.0434904	GSR, TXNRD1, TXN1	108	28	8979	8.90774	0.999828	0.461693	42.5931
GOTERM_MF_FAT	GO:0016406~carnitine O-acyltransferase activity	2	1.3986	0.0439356	CPT2, CPT1A	108	5	11963	44.3074	1	0.480527	46.3005
GOTERM_MF_FAT	GO:0015198~oligopeptide transporter activity	2	1.3986	0.0439356	SLCO1B3, CDH17	108	5	11963	44.3074	1	0.480527	46.3005
GOTERM_BP_FAT	GO:0010035~response to inorganic substance	7	4.8951	0.044164	GSTM1, GCLC, APOBEC1, TFRC, HMOX1, TXNRD1, LIPC	117	268	12092	2.69945	1	0.489064	51.4975
GOTERM_BP_FAT	GO:0034599~cellular response to oxidative stress	3	2.0979	0.0441989	G6PD, HMOX1, TXNRD1	117	35	12092	8.85861	1	0.484806	51.5258
GOTERM_BP_FAT	GO:0006955~immune response	9	6.29371	0.045576	C1QA, KYNU, APOBEC1, SQSTM1, C6, RT1-CE10, RT1-S3, CD14, RT1-DA	117	414	12092	2.24675	1	0.491086	52.6325
GOTERM_BP_FAT	GO:0019318~hexose metabolic process	6	4.1958	0.0457123	GPI, G6PD, CREM, MYC, UGP2, CPT1A	117	203	12092	3.05469	1	0.487707	52.7408
GOTERM_CC_FAT	GO:0005576~extracellular region	19	13.2867	0.0465081	LGALS3, LOC360919, C6, COL3A1, IGFALS, C1R, POSTN, MMP14, GSTM1, C1QA, GPI, PTGIS, TFRC, HAMP, SLPI, FGL1, LIPC, SEZ6, CD14	101	1281	10776	1.58249	0.99946	0.465837	43.6632
GOTERM_BP_FAT	GO:0009062~fatty acid catabolic process	3	2.0979	0.0465119	CPT2, ECHS1, BDH2	117	36	12092	8.61254	1	0.489428	53.3712
GOTERM_BP_FAT	GO:0008629~induction of apoptosis by intracellular signals	3	2.0979	0.0465119	HMOX1, PHLDA3, MYC	117	36	12092	8.61254	1	0.489428	53.3712
SP_PIR_KEYWORDS	Detoxification	2	1.3986	0.0468292	AKR7A3, EPHX1	108	4	8979	41.5694	0.999913	0.463932	45.0447
GOTERM_BP_FAT	GO:0051900~regulation of mitochondrial depolarization	2	1.3986	0.0470617	GCLC, GCLM	117	5	12092	41.3402	1	0.489242	53.8
GOTERM_BP_FAT	GO:0051156~glucose 6-phosphate metabolic process	2	1.3986	0.0470617	GPI, G6PD	117	5	12092	41.3402	1	0.489242	53.8
GOTERM_BP_FAT	GO:0019852~L-ascorbic acid metabolic process	2	1.3986	0.0470617	GCLC, GULO	117	5	12092	41.3402	1	0.489242	53.8
INTERPRO	IPR012999:Pyridine nucleotide-disulphide oxidoreductase, class I, active site	2	1.3986	0.0471949	GSR, TXNRD1	124	4	10240	41.2903	1	0.653591	47.7069
GOTERM_BP_FAT	GO:0007584~response to nutrient	6	4.1958	0.0481488	ALDH1A1, KYNU, TFRC, HMOX1, BCKDHB, ACSL4	117	206	12092	3.01021	1	0.493016	54.6371
GOTERM_BP_FAT	GO:0055072~iron ion homeostasis	3	2.0979	0.0512677	TFRC, HAMP, HMOX1	117	38	12092	8.15924	1	0.511111	56.9604
GOTERM_BP_FAT	GO:0030198~extracellular matrix organization	4	2.7972	0.0524829	LGALS3, COL3A1, POSTN, DPT	117	88	12092	4.69775	1	0.515296	57.835
GOTERM_MF_FAT	GO:0004791~thioredoxin-disulfide reductase activity	2	1.3986	0.0524904	TXNRD1, TXN1	108	6	11963	36.9228	1	0.530859	52.5812
GOTERM_BP_FAT	GO:0009617~response to bacterium	6	4.1958	0.0532496	GPX2, SLCO1B3, HAMP, ABCC3, CD14, MGST2	117	212	12092	2.92501	1	0.516324	58.3783
GOTERM_CC_FAT	GO:0005783~endoplasmic reticulum	13	9.09091	0.0537331	FKBP8, HMGCR, UGT2B1, EPHX1, CPT1A, POR, PTGIS, INSIG2, DHCR7, HMOX1, GULO, ACSL4, UGT2B7	101	773	10776	1.79432	0.999838	0.488938	48.5968
GOTERM_BP_FAT	GO:0043627~response to estrogen stimulus	5	3.4965	0.0539819	ALDH1A1, GSTM4, HMOX1, ABCC3, MMP14, GSTM7	117	148	12092	3.49157	1	0.5171	58.891
SP_PIR_KEYWORDS	Isomerase	4	2.7972	0.05433	GPI, FKBP8, ECH1, PTGIS	108	72	8979	4.61883	0.999981	0.493795	50.2054
GOTERM_BP_FAT	GO:0045471~response to ethanol	4	2.7972	0.0554311	ALDH1A1, APOBEC1, G6PD, GK	117	90	12092	4.59335	1	0.522579	59.8883
GOTERM_CC_FAT	GO:0042175~nuclear envelope-endoplasmic reticulum network	6	4.1958	0.0554514	FKBP8, GSTA5, INSIG2, HMGCR, DHCR7, CPT1A	101	222	10776	2.8836	0.999878	0.474722	49.7102
SP_PIR_KEYWORDS	endoplasmic reticulum	10	6.99301	0.0560833	PTGIS, INSIG2, HMGCR, HMOX1, DHCR7, UGT2B1, EPHX1, GULO, POR, UGT2B7	108	411	8979	2.02284	0.999987	0.484208	51.3455
GOTERM_BP_FAT	GO:0006534~cysteine metabolic process	2	1.3986	0.0562072	GCLC, GCLM	117	6	12092	34.4501	1	0.52355	60.413
GOTERM_BP_FAT	GO:0006063~uronic acid metabolic process	2	1.3986	0.0562072	UGDH, UGP2	117	6	12092	34.4501	1	0.52355	60.413
GOTERM_BP_FAT	GO:0019585~glucuronate metabolic process	2	1.3986	0.0562072	UGDH, UGP2	117	6	12092	34.4501	1	0.52355	60.413
GOTERM_BP_FAT	GO:0019695~choline metabolic process	2	1.3986	0.0562072	CHKA, DMGDH	117	6	12092	34.4501	1	0.52355	60.413
GOTERM_MF_FAT	GO:0016667~oxidoreductase activity, acting on sulfur group of donors	3	2.0979	0.0564495	GSR, TXNRD1, TXN1	108	43	11963	7.72804	1	0.544563	55.2507
GOTERM_CC_FAT	GO:0043233~organelle lumen	18	12.5874	0.056482	CREM, BCKDHB, ECHS1, TLE1, MCM4, MCM6, CCNE2, ACSM3, POLD4, ATF5, NPAS2, PTGIS, SQSTM1, IVD, HMOX1, PCNA, MYC, OAT	101	1221	10776	1.57287	0.999898	0.457955	50.3674
GOTERM_BP_FAT	GO:0006954~inflammatory response	6	4.1958	0.0577328	C1QA, TFRC, MAP2K3, HMOX1, C6, CD14	117	217	12092	2.85762	1	0.529268	61.4257
INTERPRO	IPR004099:Pyridine nucleotide-disulphide oxidoreductase, dimerisation	2	1.3986	0.0586442	GSR, TXNRD1	124	5	10240	33.0323	1	0.709713	55.533
GOTERM_BP_FAT	GO:0044272~sulfur compound biosynthetic process	3	2.0979	0.0587104	GCLC, LIPC, GCLM	117	41	12092	7.56223	1	0.5314	62.0618
GOTERM_BP_FAT	GO:0046496~nicotinamide nucleotide metabolic process	3	2.0979	0.0587104	KYNU, G6PD, NAPRT1	117	41	12092	7.56223	1	0.5314	62.0618
GOTERM_BP_FAT	GO:0042981~regulation of apoptosis	12	8.39161	0.0600446	ALDH1A1, GPI, ATF5, GCLC, SQSTM1, BTG1, HMOX1, C6, NQO1, PHLDA3, GCLM, MYC	117	677	12092	1.83191	1	0.535668	62.9141
GOTERM_CC_FAT	GO:0031968~organelle outer membrane	4	2.7972	0.0612121	GSTA5, DHCR7, GK, CPT1A	101	97	10776	4.39971	0.999954	0.464075	53.2838
GOTERM_BP_FAT	GO:0006769~nicotinamide metabolic process	3	2.0979	0.0612698	KYNU, G6PD, NAPRT1	117	42	12092	7.38217	1	0.539161	63.6809
GOTERM_BP_FAT	GO:0033993~response to lipid	3	2.0979	0.0612698	SLCO1B3, INSIG2, LIPC	117	42	12092	7.38217	1	0.539161	63.6809
GOTERM_BP_FAT	GO:0008015~blood circulation	5	3.4965	0.0618986	GCLC, G6PD, MAP2K3, HMOX1, GCLM	117	155	12092	3.33388	1	0.539023	64.0687
GOTERM_BP_FAT	GO:0003013~circulatory system process	5	3.4965	0.0618986	GCLC, G6PD, MAP2K3, HMOX1, GCLM	117	155	12092	3.33388	1	0.539023	64.0687
GOTERM_BP_FAT	GO:0019362~pyridine nucleotide metabolic process	3	2.0979	0.0638667	KYNU, G6PD, NAPRT1	117	43	12092	7.21049	1	0.546727	65.2574
GOTERM_BP_FAT	GO:0009820~alkaloid metabolic process	3	2.0979	0.0638667	KYNU, G6PD, NAPRT1	117	43	12092	7.21049	1	0.546727	65.2574
GOTERM_BP_FAT	GO:0043067~regulation of programmed cell death	12	8.39161	0.0647308	ALDH1A1, GPI, ATF5, GCLC, SQSTM1, BTG1, HMOX1, C6, NQO1, PHLDA3, GCLM, MYC	117	686	12092	1.80788	1	0.547874	65.7675
GOTERM_BP_FAT	GO:0016051~carbohydrate biosynthetic process	4	2.7972	0.0647381	GPI, G6PD, UGDH, UGP2	117	96	12092	4.30627	1	0.544123	65.7718
GOTERM_BP_FAT	GO:0009083~branched chain family amino acid catabolic process	2	1.3986	0.0652656	BCKDHB, HIBCH	117	7	12092	29.5287	1	0.543379	66.0797
GOTERM_BP_FAT	GO:0042178~xenobiotic catabolic process	2	1.3986	0.0652656	GSTM4, GSTA5, GSTM7	117	7	12092	29.5287	1	0.543379	66.0797
GOTERM_BP_FAT	GO:0010941~regulation of cell death	12	8.39161	0.0663449	ALDH1A1, GPI, ATF5, GCLC, SQSTM1, BTG1, HMOX1, C6, NQO1, PHLDA3, GCLM, MYC	117	689	12092	1.80001	1	0.545747	66.7017
GOTERM_BP_FAT	GO:0046165~alcohol biosynthetic process	3	2.0979	0.0665004	GPI, G6PD, HMGCR	117	44	12092	7.04662	1	0.542941	66.7905
UP_SEQ_FEATURE	binding site:Carnitine	2	1.3986	0.0665092	CPT2, CPT1A	101	5	7317	28.9782	1	0.797869	60.1732
GOTERM_CC_FAT	GO:0031967~organelle envelope	10	6.99301	0.0670741	GCDH, FKBP8, CPT2, GSTA5, DHCR7, PCNA, ATPIF1, GK, ACSL4, CPT1A	101	547	10776	1.95051	0.999983	0.475487	56.6798
GOTERM_CC_FAT	GO:0019867~outer membrane	4	2.7972	0.0674107	GSTA5, DHCR7, GK, CPT1A	101	101	10776	4.22547	0.999984	0.458063	56.8678
GOTERM_BP_FAT	GO:0006644~phospholipid metabolic process	5	3.4965	0.0679098	CHKA, HMGCR, HMOX1, PIK3C3, LIPC	117	160	12092	3.2297	1	0.547086	67.5846
KEGG_PATHWAY	rno00650:Butanoate metabolism	3	2.0979	0.0684967	ACSM3, ECHS1, BDH2	74	33	5590	6.86732	0.998638	0.398065	54.0118
GOTERM_MF_FAT	GO:0008146~sulfotransferase activity	3	2.0979	0.0685359	SULT2AL1, SULT1E1, SULT1C3	108	48	11963	6.92303	1	0.604603	62.5628
SP_PIR_KEYWORDS	sulfotransferase	2	1.3986	0.0694224	SULT2AL1, SULT1E1	108	6	8979	27.713	0.999999	0.541344	59.2647
GOTERM_CC_FAT	GO:0031974~membrane-enclosed lumen	18	12.5874	0.0695241	CREM, BCKDHB, ECHS1, TLE1, MCM4, MCM6, CCNE2, ACSM3, POLD4, ATF5, NPAS2, PTGIS, SQSTM1, IVD, HMOX1, PCNA, MYC, OAT	101	1255	10776	1.53026	0.999989	0.450765	58.0308
GOTERM_CC_FAT	GO:0031975~envelope	10	6.99301	0.069539	GCDH, FKBP8, CPT2, GSTA5, DHCR7, PCNA, ATPIF1, GK, ACSL4, CPT1A	101	551	10776	1.93635	0.999989	0.434131	58.0389
INTERPRO	IPR003081:Glutathione S-transferase, Mu class	2	1.3986	0.069957	GSTM1, GSTM4, GSTM7	124	6	10240	27.5269	1	0.751314	62.1884
INTERPRO	IPR001327:Pyridine nucleotide-disulphide oxidoreductase, NAD-binding region	2	1.3986	0.069957	GSR, TXNRD1	124	6	10240	27.5269	1	0.751314	62.1884
GOTERM_BP_FAT	GO:0001101~response to acid	3	2.0979	0.071874	GSTM1, PIK3C3, LIPC	117	46	12092	6.74025	1	0.564671	69.7239
GOTERM_BP_FAT	GO:0042537~benzene and derivative metabolic process	2	1.3986	0.0742378	KYNU, GSTM4, GSTM7	117	8	12092	25.8376	1	0.573256	70.9357
GOTERM_BP_FAT	GO:0006750~glutathione biosynthetic process	2	1.3986	0.0742378	GCLC, GCLM	117	8	12092	25.8376	1	0.573256	70.9357
GOTERM_BP_FAT	GO:0006857~oligopeptide transport	2	1.3986	0.0742378	SLCO1B3, CDH17	117	8	12092	25.8376	1	0.573256	70.9357
GOTERM_BP_FAT	GO:0016064~immunoglobulin mediated immune response	3	2.0979	0.0773834	C1QA, C6, RT1-DA	117	48	12092	6.4594	1	0.585395	72.478
GOTERM_MF_FAT	GO:0015197~peptide transporter activity	2	1.3986	0.0777026	SLCO1B3, CDH17	108	9	11963	24.6152	1	0.640082	67.3514
GOTERM_MF_FAT	GO:0048029~monosaccharide binding	3	2.0979	0.0787581	GPI, G6PD, UGP2	108	52	11963	6.39049	1	0.633191	67.8646
UP_SEQ_FEATURE	glycosylation site:O-linked (Gal...)	2	1.3986	0.0792758	C1QA, COL3A1	101	6	7317	24.1485	1	0.831646	66.8734
UP_SEQ_FEATURE	domain:FAD-binding PCMH-type	2	1.3986	0.0792758	AOX1, GULO	101	6	7317	24.1485	1	0.831646	66.8734
GOTERM_CC_FAT	GO:0031980~mitochondrial lumen	5	3.4965	0.0796542	ACSM3, IVD, BCKDHB, ECHS1, OAT	101	175	10776	3.04837	0.999998	0.464482	63.2169
GOTERM_CC_FAT	GO:0005759~mitochondrial matrix	5	3.4965	0.0796542	ACSM3, IVD, BCKDHB, ECHS1, OAT	101	175	10776	3.04837	0.999998	0.464482	63.2169
GOTERM_BP_FAT	GO:0035150~regulation of tube size	3	2.0979	0.0801868	GCLC, G6PD, GCLM	117	49	12092	6.32758	1	0.595387	73.7874
GOTERM_BP_FAT	GO:0050880~regulation of blood vessel size	3	2.0979	0.0801868	GCLC, G6PD, GCLM	117	49	12092	6.32758	1	0.595387	73.7874
SP_PIR_KEYWORDS	glutathione biosynthesis	2	1.3986	0.0805192	GCLC, GCLM	108	7	8979	23.754	1	0.577494	64.9297
INTERPRO	IPR000542:Acyltransferase ChoActase/COT/CPT	2	1.3986	0.081135	CPT2, CPT1A	124	7	10240	23.5945	1	0.783045	67.8482
GOTERM_MF_FAT	GO:0030246~carbohydrate binding	7	4.8951	0.0815525	GPI, G6PD, LGALS3, POSTN, LIPC, GPNMB, UGP2	108	337	11963	2.30083	1	0.634889	69.1876
KEGG_PATHWAY	rno04110:Cell cycle	5	3.4965	0.0816887	CCNE2, PCNA, MCM4, MYC, MCM6	74	126	5590	2.99764	0.999639	0.432263	60.6602
SMART	SM00407:IGc1	3	2.0979	0.082157	RT1-CE10, RT1-S3, RT1-DA	39	64	5083	6.10938	0.988413	0.988413	56.5219
UP_SEQ_FEATURE	nucleotide phosphate-binding region:FAD	3	2.0979	0.0822504	IVD, NQO1, POR	101	35	7317	6.20962	1	0.822371	68.2767
GOTERM_BP_FAT	GO:0019724~B cell mediated immunity	3	2.0979	0.0830215	C1QA, C6, RT1-DA	117	50	12092	6.20103	1	0.605137	75.052
GOTERM_BP_FAT	GO:0006268~DNA unwinding during replication	2	1.3986	0.0831246	MCM4, MCM6	117	9	12092	22.9668	1	0.602102	75.0968
GOTERM_BP_FAT	GO:0051260~protein homooligomerization	4	2.7972	0.0835196	ALDH1A1, IVD, ATPIF1, CPT1A	117	107	12092	3.86357	1	0.600443	75.2681
GOTERM_BP_FAT	GO:0043523~regulation of neuron apoptosis	4	2.7972	0.0853318	GPI, GCLC, NQO1, GCLM	117	108	12092	3.82779	1	0.60523	76.04
GOTERM_BP_FAT	GO:0003018~vascular process in circulatory system	3	2.0979	0.0858867	GCLC, G6PD, GCLM	117	51	12092	6.07944	1	0.604304	76.2718
GOTERM_BP_FAT	GO:0006733~oxidoreduction coenzyme metabolic process	3	2.0979	0.0887815	KYNU, G6PD, NAPRT1	117	52	12092	5.96252	1	0.613665	77.4473
GOTERM_BP_FAT	GO:0009628~response to abiotic stimulus	8	5.59441	0.0890274	GCLC, APOBEC1, HMGCR, COL3A1, GK, MMP14, MYC, CD14	117	399	12092	2.07219	1	0.611375	77.5445
GOTERM_MF_FAT	GO:0016782~transferase activity, transferring sulfur-containing groups	3	2.0979	0.089422	SULT2AL1, SULT1E1, SULT1C3	108	56	11963	5.93403	1	0.658993	72.6468
GOTERM_CC_FAT	GO:0042611~MHC protein complex	3	2.0979	0.0894418	RT1-CE10, RT1-S3, RT1-DA	101	54	10776	5.92739	1	0.489783	67.6629
UP_SEQ_FEATURE	binding site:NAD	3	2.0979	0.090486	CRYL1, ADH4, UGDH	101	37	7317	5.87396	1	0.833073	71.8803
GOTERM_BP_FAT	GO:0006270~DNA replication initiation	2	1.3986	0.0919269	CCNE2, MCM6	117	10	12092	20.6701	1	0.620404	78.6625
GOTERM_MF_FAT	GO:0030170~pyridoxal phosphate binding	3	2.0979	0.0921519	KYNU, GPT, OAT	108	57	11963	5.82992	1	0.659615	73.76
GOTERM_MF_FAT	GO:0070279~vitamin B6 binding	3	2.0979	0.0921519	KYNU, GPT, OAT	108	57	11963	5.82992	1	0.659615	73.76
INTERPRO	IPR002213:UDP-glucuronosyl/UDP-glucosyltransferase	2	1.3986	0.0921797	UGT2B1, UGT2B7	124	8	10240	20.6452	1	0.807839	72.6613
GOTERM_BP_FAT	GO:0034097~response to cytokine stimulus	4	2.7972	0.092747	SLCO1B3, KYNU, COL3A1, ACSL4	117	112	12092	3.69109	1	0.620536	78.9691
GOTERM_MF_FAT	GO:0005536~glucose binding	2	1.3986	0.0941403	G6PD, UGP2	108	11	11963	20.1397	1	0.657208	74.5443
GOTERM_CC_FAT	GO:0044432~endoplasmic reticulum part	6	4.1958	0.0964092	FKBP8, PTGIS, INSIG2, HMGCR, DHCR7, CPT1A	101	262	10776	2.44335	1	0.501637	70.5214
GOTERM_BP_FAT	GO:0043065~positive regulation of apoptosis	7	4.8951	0.0976949	ALDH1A1, SQSTM1, HMOX1, C6, NQO1, PHLDA3, MYC	117	330	12092	2.19228	1	0.637372	80.733
GOTERM_BP_FAT	GO:0043068~positive regulation of programmed cell death	7	4.8951	0.0998303	ALDH1A1, SQSTM1, HMOX1, C6, NQO1, PHLDA3, MYC	117	332	12092	2.17908	1	0.642513	81.4506
