# Supplementary material for: Asymmetric author-topic model for knowledge discovering of big data in toxicogenomics
Source: Front Pharmacol. 2015 Apr 20;6:81. doi: 10.3389/fphar.2015.00081 (PMC4403303; doi:10.3389/fphar.2015.00081)
Supplement: Supplementary file 6 [file Table5.XLSX]

## Sheet: Sheet1
No. of Drug	Drug name	WY-14643	acarbose	acetamidofluorene	acetaminophen	acetazolamide	adapin	ajmaline	allopurinol	allyl_alcohol	amiodarone	amitriptyline	aspirin	azathioprine	bendazac	benzbromarone	benziodarone	bromobenzene	bromoethylamine	bucetin	caffeine	captopril	carbamazepine	carbon_tetrachloride	carboplatin	cephalothin	chloramphenicol	chlormadinone	chlormezanone	chlorpheniramine	chlorpromazine	chlorpropamide	cimetidine	ciprofloxacin	cisplatin	clofibrate	clomipramine	colchicine	coumarin	cyclophosphamide	cyclosporine	danazol	dantrolene	diazepam	diclofenac	diltiazem	disopyramide	disulfiram	doxorubicin
3	acetaminophen	17.7773	7.00127	14.3238	0	7.91085	7.54538	10.9496	10.734	6.87562	11.6006	9.25653	7.25496	9.8074	8.95714	13.4375	13.0927	3.04238	6.03549	4.51243	8.37379	7.23127	9.0647	12.7904	8.59851	5.89109	9.3027	10.6067	7.79603	7.51016	7.71751	7.8136	5.46445	10.1855	8.91865	12.8739	8.38598	9.59841	6.03134	7.84337	7.88846	9.71903	6.544	8.59168	7.58938	7.38915	5.85482	8.75709	10.0629
16	bromobenzene	17.401	7.82668	14.9741	3.04238	8.04027	9.29548	10.5268	10.1792	5.66044	12.0593	9.21713	9.41714	9.54166	8.58696	13.2476	12.9773	0	7.88437	6.83559	11.1384	7.2644	7.43547	9.56029	9.77875	6.89773	9.40742	8.07918	4.42373	8.20448	8.32827	7.91457	5.7816	7.79142	10.0453	13.2323	10.106	9.16396	4.2828	8.76824	9.33546	9.04845	7.21437	8.55191	9.55612	7.50824	8.31775	7.68455	10.4008
100	phenacetin	16.0148	7.28862	13.0352	4.47157	7.35744	7.86411	11.7302	7.46218	4.88874	11.3431	6.58524	7.19404	8.51677	7.38641	12.3341	11.4761	4.10425	8.2749	3.4929	11.5109	5.67053	4.87662	10.9858	8.10539	7.03071	9.33413	10.345	3.80511	6.57044	7.02849	5.74777	5.59102	10.5436	7.96564	13.2079	9.07664	9.64546	8.66193	7.85562	7.23871	9.40538	5.54551	5.71301	7.64029	6.26753	5.51027	7.21361	7.21128
18	bucetin	15.9601	5.82209	13.5964	4.51243	6.47611	7.04267	8.45945	7.21513	4.95758	10.6006	7.29919	6.08729	7.80809	6.61337	12.1345	11.5331	6.83559	5.11162	0	9.89137	4.92834	6.39353	11.5371	7.55467	5.19094	9.19891	8.48221	8.16978	5.53364	5.68166	5.09193	4.23981	6.96863	8.48316	11.3898	6.66933	9.36153	10.1707	5.40958	6.85428	8.48111	3.99353	6.28566	5.87877	6.04387	5.3696	9.50062	9.18673
31	cimetidine	13.5021	3.75184	11.8549	5.46445	2.54605	5.3056	9.39812	6.29045	4.96376	7.83163	7.25018	6.78737	4.84263	5.23365	8.84249	9.02263	5.7816	3.78395	4.23981	6.11427	3.87148	4.95473	9.88958	3.97474	1.78351	8.81216	7.85267	9.21958	4.74803	4.39092	5.10811	0	6.5909	4.92947	9.27339	5.60518	7.01229	7.32916	5.11586	5.74502	5.58918	4.30608	4.13347	4.898	6.94695	4.3083	7.05028	6.71007
45	disopyramide	15.5342	4.99936	14.2468	5.85482	3.68485	5.12569	10.634	7.49818	6.52104	9.40606	5.66586	7.11566	6.31029	6.55032	10.1878	10.8546	8.31775	5.40819	5.3696	6.82358	4.36726	5.47444	11.9124	4.93521	4.1496	10.1583	9.1928	9.195	3.98028	6.67049	6.2502	4.3083	9.23471	5.04187	11.8981	3.75243	8.30279	10.4719	5.89239	5.43249	5.90065	6.59381	4.77556	6.86851	5.95498	0	8.43006	6.73632
24	cephalothin	13.5565	3.64156	13.1756	5.89109	2.01211	4.91903	8.92105	6.29237	4.12125	8.81497	8.08272	6.91385	4.86075	5.73615	9.63548	9.29676	6.89773	3.35403	5.19094	4.63039	2.56924	6.01441	10.3877	3.47181	0	8.8325	5.91258	8.65093	4.18554	3.65635	5.29449	1.78351	5.92952	4.50761	9.81048	5.33637	7.75654	8.3818	3.88063	5.30278	4.60826	6.07696	4.87109	4.72963	6.00344	4.1496	7.34081	4.81263
96	papaverine	14.556	4.19235	14.3291	5.92761	2.64745	4.15861	7.24254	8.0423	3.93922	8.31695	6.15218	6.90819	5.50528	4.89641	9.95535	9.46939	6.65517	4.37151	5.1766	5.39555	3.66759	7.92896	11.0585	5.48321	2.49279	7.16931	5.21668	9.78105	3.25196	5.71686	5.97522	4.57541	5.67314	4.30539	10.9896	5.10079	8.81988	9.34987	5.22764	6.97586	3.04631	6.11766	5.08144	6.23991	5.91195	3.61279	8.04641	6.98671
49	erythromycin_ethylsuccinate	15.9837	3.94442	13.6355	5.92976	6.19261	5.89026	8.59452	9.11895	5.32893	9.56756	9.64125	6.31989	7.56163	7.55026	10.6532	10.4661	9.26043	4.61098	5.60929	7.51171	7.03238	6.92122	11.5982	6.21685	3.88381	8.96562	8.71978	10.425	5.24739	6.80201	8.01782	4.8665	7.35546	8.20882	9.83643	7.95815	8.99874	10.2164	5.74533	8.51438	9.15006	8.23801	8.03138	6.58057	7.155	5.65316	8.30512	8.75889
37	coumarin	16.1614	7.90559	17.6332	6.03134	8.66646	9.55308	11.9699	11.3659	8.26989	12.3123	11.6955	10.9797	8.2887	9.14981	12.3723	13.9175	4.2828	10.3248	10.1707	11.0702	8.84647	8.98307	11.7596	10.472	8.3818	10.9437	12.9027	7.13998	9.40276	7.91318	10.2689	7.32916	7.85075	11.3226	12.5262	10.3218	11.7896	0	10.0356	8.09164	11.1008	7.02238	9.9517	10.5932	10.092	10.4719	9.80759	11.8296
92	nitrofurantoin	14.3882	2.33643	13.3149	6.03479	3.03048	5.09988	7.36608	6.3953	4.2382	8.40923	7.37782	5.02912	5.33094	5.55681	9.97254	9.52272	7.14668	4.32055	3.96224	4.858	3.1606	6.16306	10.32	4.04365	1.50409	8.08128	6.76418	9.2597	3.43067	3.86427	4.85553	2.91058	4.75946	5.1053	10.2528	3.76704	7.5353	8.12226	4.77944	6.07003	5.2722	6.36249	5.25173	4.08982	6.17002	4.2805	7.9451	6.62129
17	bromoethylamine	14.6593	5.57085	15.0968	6.03549	3.87294	8.00502	8.35502	7.75491	6.36345	10.175	9.23649	8.2893	6.06224	6.09333	10.9033	10.306	7.88437	0	5.11162	6.70867	4.7148	7.06638	10.3995	4.21544	3.35403	9.00581	8.42168	9.46256	6.59799	6.06199	4.88582	3.78395	6.73975	4.90217	11.055	7.78788	9.8419	10.3248	5.2092	6.78701	6.20858	4.29386	4.58914	6.96786	6.47345	5.40819	7.30319	6.44052
99	perhexiline	13.5697	3.25491	13.235	6.18744	2.42614	5.02496	8.5725	7.47101	5.54442	8.98488	7.69304	6.78035	4.02756	7.55085	9.11833	10.1128	8.16337	3.93302	7.25914	3.24114	4.30322	6.64678	10.7685	3.56801	1.92786	9.97701	8.78527	9.84091	4.89005	5.06825	6.71531	1.90593	8.44128	4.50229	10.6657	6.5701	7.86945	8.71039	3.68446	5.7085	4.91041	6.89727	4.70957	5.2413	8.15417	3.52519	7.18642	5.09813
72	isoniazid	14.9205	2.93603	13.7336	6.26474	4.15667	4.45327	6.64986	6.7869	4.93314	8.21181	6.71493	6.90732	4.59425	5.91549	9.45833	9.22151	6.64746	5.24624	4.34006	7.4804	3.72274	4.8156	11.1661	6.0661	4.38905	8.13829	8.23424	7.4811	4.57561	3.10398	3.77034	3.05213	4.21431	7.11369	9.62267	5.90655	7.64511	7.29758	5.5972	7.0159	6.83087	3.99045	5.77257	5.19349	6.33795	5.85369	7.69576	6.32851
126	triamterene	15.8758	4.50405	13.4817	6.30205	5.13529	5.33514	8.25916	4.95449	4.84611	8.55549	8.1503	7.1831	6.78508	5.99387	11.1128	10.4864	7.67585	4.31262	2.76176	8.87442	3.15568	5.05927	10.4044	5.34883	2.19861	7.55026	5.30598	9.13501	2.64559	4.76079	6.52617	4.33946	5.73862	6.93579	10.4199	4.43352	9.24326	9.43644	6.20138	4.82846	6.30984	5.01599	4.75467	5.2588	3.86496	4.18177	9.70868	9.09214
51	ethanol	15.8605	2.54907	14.3425	6.3855	4.66177	4.47795	7.47171	9.10645	6.66007	9.99245	7.46662	6.04532	6.69208	6.83461	11.4227	11.2412	6.9562	7.09262	5.31021	6.99661	5.19942	8.44573	11.87	7.19226	5.67566	8.01911	10.0493	8.28244	5.14981	4.93499	5.91947	5.5175	2.29182	7.33362	10.7969	2.31249	8.7301	7.87659	6.70072	8.45668	7.50595	8.52432	7.44959	5.72041	8.10059	5.36584	9.17112	7.68361
114	sulpiride	15.1829	3.0923	13.7792	6.45463	4.36028	5.19053	7.23901	4.43332	4.46228	7.31915	7.45255	6.9987	5.13755	5.77649	10.0006	9.75723	5.92083	5.2526	4.44534	8.96723	2.41886	5.12228	9.70606	5.2357	2.78148	8.84546	5.22863	8.17216	2.42099	3.20212	5.79113	3.13804	3.75839	6.77542	10.394	4.17904	7.74863	7.04645	6.09784	4.56373	6.05289	5.54534	4.69632	5.28767	5.06383	5.18991	8.45818	8.12433
86	moxisylyte	14.2176	3.74041	13.0038	6.53649	3.46114	5.70642	7.58349	7.95326	6.10729	9.53443	8.4987	7.66868	5.15367	6.13536	10.3209	10.1794	7.12791	1.984	5.90101	5.06463	4.74635	5.49675	10.3651	5.13796	3.27625	8.13105	8.58771	7.48656	5.95402	4.74673	5.62804	3.23259	3.42068	6.55186	9.13873	6.7303	8.61529	8.55415	5.34592	7.16626	6.71836	5.16432	5.52041	6.97647	6.271	6.19708	6.46667	7.75284
41	dantrolene	15.4722	7.50857	12.7906	6.544	6.38404	8.49187	9.28037	7.5856	7.04202	9.62853	8.36665	8.37602	8.12845	5.65748	12.0336	10.3098	7.21437	4.29386	3.99353	8.61543	5.40203	4.31707	11.0234	6.94077	6.07696	7.23816	8.67999	7.61448	7.65085	5.56543	5.17331	4.30608	6.93641	6.43634	11.4727	8.58354	11.0228	7.02238	8.97772	6.88308	7.87434	0	4.0174	8.23398	5.6555	6.59381	8.45687	10.6694
84	mexiletine	14.8644	4.32753	13.9478	6.64332	3.30384	7.10402	9.94644	7.37296	5.96178	10.4083	7.97798	7.5045	6.09971	6.93642	11.0586	10.5156	9.17711	4.092	4.80448	5.27654	3.63878	7.14558	11.3386	4.25292	2.44586	10.229	8.44785	10.1101	4.52428	3.66834	4.75462	3.09567	7.38762	5.19922	12.2743	5.21213	9.132	9.36214	5.95591	6.53834	5.60336	5.59057	5.82978	6.18777	6.66479	4.66083	6.41493	6.9982
56	famotidine	13.8891	2.61312	13.3684	6.69946	3.05698	3.97445	7.18059	4.93968	3.82476	6.77776	5.45842	5.53259	4.61501	3.60409	8.03449	8.07144	6.19379	4.40978	4.26349	7.55453	1.8589	4.62365	9.08894	4.6228	2.73733	8.38535	5.17126	9.44944	1.25639	4.08666	3.81009	1.74672	6.20315	4.95022	9.27556	3.33039	6.85393	7.84802	5.36817	5.53328	5.38877	5.60904	4.01324	4.941	4.93192	4.18436	7.53455	6.25195
124	tiopronin	13.7691	3.24858	14.7018	6.77499	1.61435	3.95739	9.46235	7.26894	5.70756	8.19722	6.76563	7.19333	4.6732	5.94681	9.21656	9.28566	8.39457	3.57377	6.59147	4.85976	3.63415	6.20166	10.5327	3.51145	2.143	9.40613	8.66483	9.96547	4.41015	5.84888	6.31004	2.18063	7.87321	3.36058	11.1628	4.57414	8.55734	8.9447	4.09225	5.23397	3.86671	6.16394	3.3789	5.25604	6.83855	2.58106	7.0337	5.55836
108	quinidine	14.2859	3.97659	13.6337	6.83731	2.57075	4.48775	9.63505	7.58103	5.00488	8.84103	5.86092	6.61345	5.83423	5.22677	10.3235	9.34807	8.35723	4.18032	5.19695	6.68694	4.7077	5.38142	10.2843	4.31436	2.70993	8.17929	8.91383	8.6975	4.51375	5.39257	4.16114	2.91012	7.60623	4.85331	11.2041	6.02177	7.99267	9.14756	5.35285	7.33401	5.3851	5.23052	4.53845	6.00819	5.54372	4.32517	5.50506	5.993
8	allyl_alcohol	14.4034	5.3738	14.0653	6.87562	4.75287	5.97674	8.17784	4.2678	0	9.06653	7.75139	6.87876	5.38894	5.33609	10.4127	9.58464	5.66044	6.36345	4.95758	6.49253	4.44907	7.13428	11.2603	6.66693	4.12125	7.50826	8.04292	7.50246	5.1403	5.74187	6.07436	4.96376	7.44045	6.63398	10.291	8.13388	9.11087	8.26989	5.21392	6.93925	7.30032	7.04202	5.49436	4.37348	6.56077	6.52104	8.16316	7.39789
91	nimesulide	15.8912	5.10405	14.0853	6.89861	7.12984	6.70742	5.93866	7.8835	4.62458	10.0885	5.19354	6.79914	6.65569	5.63709	10.5145	11.425	5.83881	5.45373	3.8811	8.28967	5.09215	3.65852	12.1052	8.80639	6.40888	9.60134	7.95379	6.37005	5.25157	5.45519	3.15259	5.9142	6.33487	7.81175	11.851	8.01805	10.1503	9.72771	7.72818	9.64454	6.79496	4.81357	5.52735	5.70828	5.06021	6.29012	8.8838	8.58302
125	tolbutamide	14.4183	4.99491	12.7819	6.96223	4.54368	3.57862	8.88899	7.11308	4.71339	8.59581	4.73443	6.55232	6.91387	4.01019	9.1681	8.88648	6.88172	5.49219	4.55839	7.91079	3.65214	2.32203	10.6712	6.32112	3.3577	8.87096	7.3844	5.95147	2.96871	4.2119	3.67441	4.04156	6.99101	5.427	11.097	3.44099	8.07289	8.49017	6.29041	6.88257	4.90067	5.51265	3.48447	4.99196	2.25526	3.54359	6.59988	9.01241
63	glibenclamide	14.3194	1.92181	13.3915	6.98082	4.08173	4.30789	4.62632	5.73714	3.78676	7.65374	6.91211	6.17592	4.94539	4.86143	9.16492	9.7294	6.11229	4.17264	4.11163	6.39624	2.95668	5.04524	9.79171	5.54342	2.85001	7.31845	5.50651	8.39971	2.18241	3.76887	4.18861	2.31928	4.69735	6.29907	9.36933	4.16336	7.23166	7.27817	5.69094	6.22525	5.6699	4.95882	4.87355	4.60967	5.59688	5.18068	8.51633	6.9953
1	acarbose	15.2478	0	13.337	7.00127	3.30796	3.39384	6.01084	7.34361	5.3738	8.38816	6.99731	5.69856	4.69333	7.11721	9.95685	11.1529	7.82668	5.57085	5.82209	4.71683	4.59608	5.81023	10.9431	3.79428	3.64156	7.53459	7.85969	8.47439	3.98538	5.22048	5.08481	3.75184	3.6021	5.55671	10.219	3.37245	7.89058	7.90559	4.28051	6.32551	5.97383	7.50857	4.85922	4.30072	7.57036	4.99936	7.3947	3.68376
79	metformin	14.7618	1.85846	12.6617	7.13658	3.82317	3.32837	7.77459	7.88134	5.58884	8.71584	7.14536	6.64479	5.3871	6.39693	10.0994	10.7544	7.1711	5.44676	6.31148	6.6168	4.45714	5.89178	11.2592	4.47663	3.44135	7.11398	8.42247	7.74627	4.1174	5.53797	6.56399	2.94262	3.66841	5.78611	9.16851	4.3126	6.99433	7.95746	4.25019	6.86082	6.82036	7.33375	5.36252	5.34129	7.36762	5.05326	8.30757	4.87263
110	rifampicin	15.6333	5.39924	15.2577	7.17557	5.52967	2.8459	8.65405	8.48825	6.41114	8.55623	6.23232	6.16429	6.70445	4.61168	10.5636	9.48111	9.47439	6.26947	5.89206	9.73798	4.73296	6.10434	11.2944	7.59238	5.01634	6.48341	9.54414	7.7006	4.44616	5.92866	4.92458	6.83594	4.8232	7.78261	9.8486	4.58134	7.75058	10.3006	6.25495	7.80396	7.57734	7.11162	5.68109	6.04399	4.13862	7.30634	8.6539	8.92203
109	ranitidine	15.074	3.60688	14.2325	7.18201	2.7037	4.93187	9.66063	6.6244	6.01391	7.96636	6.37302	7.14073	5.03947	4.78811	10.0501	9.62791	6.88495	4.3824	5.1912	8.08703	3.40145	6.6161	10.3523	5.54842	3.98878	9.83474	8.15014	9.61204	3.90846	4.68743	5.16518	3.12979	3.91233	5.20665	10.6918	3.53523	8.0586	8.05296	3.96298	5.99762	5.52538	6.39812	5.10009	5.95679	6.23422	4.99392	7.85718	7.88922
20	captopril	13.651	4.59608	13.5864	7.23127	2.5126	3.99516	8.27989	3.57217	4.44907	7.85675	6.0785	7.56321	4.37053	4.67437	10.6461	10.236	7.2644	4.7148	4.92834	5.84883	0	6.5715	9.9425	4.16526	2.56924	7.946	5.85905	9.00899	2.02172	2.74158	4.91856	3.87148	4.26652	3.97995	10.8515	3.26898	8.00347	8.84647	5.35923	4.9924	5.6005	5.40203	4.64341	4.95999	5.00967	4.36726	7.46388	6.09069
11	aspirin	10.1195	5.69856	14.884	7.25496	7.76142	7.24593	9.57538	10.5391	6.87876	6.60558	7.08574	0	9.22571	4.53198	4.46556	4.30005	9.41714	8.2893	6.08729	9.40149	7.56321	7.36209	13.1906	8.8357	6.91385	3.98657	10.5466	9.02066	6.65442	8.45931	6.46877	6.78737	8.83809	9.11414	4.64031	8.04606	10.0585	10.9797	9.0361	10.3822	9.85006	8.37602	8.12431	6.76259	8.39164	7.11566	10.8009	9.31061
117	tannic_acid	15.1166	2.58409	14.1371	7.29829	3.50564	3.36998	8.91945	7.86751	5.91591	7.9958	5.65903	6.34647	4.83244	5.90668	10.3269	10.2703	6.95354	6.08203	5.96375	8.15564	4.08193	6.73873	10.9963	5.7033	4.46157	9.56693	8.79002	8.3271	3.99992	5.79747	6.10779	3.87129	3.0069	5.99005	9.99181	4.13087	7.28505	7.25264	4.79399	7.01609	5.99577	7.29193	6.07925	5.19164	7.29702	5.12035	8.1962	6.42921
93	nitrofurazone	14.0543	5.34273	14.1201	7.33376	6.97679	5.53352	10.0781	7.6364	6.39479	7.15949	8.83481	7.60639	9.62779	6.6711	11.152	9.52364	6.30622	7.86225	8.83276	9.19734	4.9703	7.43286	12.748	7.57625	6.09062	4.30074	8.29914	7.02753	6.66851	7.27509	9.07052	5.88282	7.0239	7.65518	10.1931	5.58064	11.1667	8.13718	8.05823	6.66599	9.13684	7.23079	4.81343	7.6269	6.88029	8.79529	8.20554	8.947
73	ketoconazole	16.1789	3.52731	15.3799	7.35603	4.33897	5.76536	8.93021	9.90178	8.02814	11.6158	8.90535	8.64722	6.57001	8.00685	12.8023	12.6861	8.4137	3.74468	7.59163	5.66887	6.06137	9.04635	12.8453	6.63034	5.36322	9.79115	11.012	9.17453	6.84112	7.32363	7.12366	5.84713	3.40713	8.00894	10.9067	7.06287	10.297	9.58326	5.39897	8.45356	7.14915	7.47065	7.67403	7.94532	8.92786	6.74939	8.05832	7.08753
74	labetalol	13.0285	4.47308	11.6692	7.37423	4.09481	6.01913	8.3474	4.88233	4.48588	7.60557	7.87879	7.13218	6.36144	5.04666	10.6197	9.33858	6.55093	5.65955	5.2061	7.47919	2.33056	6.85927	10.5662	5.68096	2.45562	6.23267	6.7282	7.89797	4.31817	2.98866	5.63871	3.03957	4.0337	6.25595	9.52072	4.91106	8.5095	7.87698	6.63352	5.35373	6.89526	5.16467	4.98061	5.79574	6.10981	7.06593	8.68925	7.36349
44	diltiazem	15.885	7.57036	13.0134	7.38915	6.85399	4.10533	9.90081	6.88611	6.56077	9.34208	4.32972	8.39164	8.34855	5.21594	11.1521	10.8747	7.50824	6.47345	6.04387	11.1419	5.00967	3.26089	11.4573	8.91879	6.00344	8.81594	8.12979	5.17361	4.37431	5.54449	4.95433	6.94695	8.48407	7.95872	12.3474	4.95275	10.582	10.092	9.15995	7.30238	7.22474	5.6555	4.06359	6.94304	0	5.95498	7.39714	11.4825
122	thioridazine	14.8008	3.44631	13.0437	7.45426	3.5886	4.33488	8.49891	6.08897	5.67892	8.86657	7.1726	8.41619	6.22858	4.85468	10.9756	10.8331	6.60965	4.70387	5.29127	7.65468	3.18663	5.04827	11.2083	6.33259	3.40734	7.37044	7.76044	6.87758	4.10833	4.15241	6.37932	3.27442	2.62365	7.57105	9.19162	4.20572	9.43257	8.13111	5.91151	5.97188	6.48134	5.04895	5.0977	7.17154	4.51767	5.90151	8.65748	8.56942
89	nicotinic_acid	13.707	3.33624	15.693	7.47544	2.20616	6.18698	8.79015	8.4049	5.15734	10.4932	8.66302	7.30445	4.48165	7.71954	9.98027	9.7872	9.41803	3.98827	6.16889	4.22328	4.62438	8.16439	10.9432	3.17602	2.39738	10.7334	9.61865	10.2436	5.61285	6.1781	5.51014	3.70108	8.18317	4.0578	12.0833	6.69862	8.87626	9.54447	2.22669	6.3959	4.75041	7.05699	5.21082	5.50622	8.99332	3.49584	6.95681	3.97574
129	valproic_acid	13.4432	4.05303	14.6536	7.48539	3.80666	4.11245	6.65495	6.55852	5.03391	6.01774	5.14924	4.04405	5.12864	2.61907	7.31856	6.63795	7.09855	4.43089	5.40018	8.36017	3.90869	5.1603	10.3516	6.48146	4.45924	6.10656	7.40759	7.47008	3.77245	4.12774	3.73029	3.99965	3.81035	6.58183	7.23361	4.76945	7.73715	8.60378	6.38244	6.93872	6.09732	5.33199	5.11801	5.88428	5.10377	5.84796	8.06373	7.44717
62	gentamicin	15.0154	3.71784	14.368	7.50355	3.38257	6.51374	8.31859	8.01321	4.16663	9.81653	8.88455	7.13065	3.95209	7.77977	10.5773	10.6714	8.87219	4.77907	6.72574	5.03606	5.43477	7.92216	11.6365	4.04588	2.01755	9.50098	8.67104	10.4984	5.40186	5.56478	6.36464	4.08902	7.88904	5.40618	11.1162	8.20242	8.31734	9.80493	4.80654	6.97808	6.18111	8.22002	6.50897	6.18701	8.37814	4.79762	8.42883	3.30383
28	chlorpheniramine	14.496	3.98538	13.918	7.51016	4.11645	2.7506	6.58912	6.14448	5.1403	8.01483	5.0463	6.65442	5.86597	4.85093	9.95629	10.3379	8.20448	6.59799	5.53364	7.26823	2.02172	6.71877	9.58416	6.28253	4.18554	8.21509	5.56337	9.60622	0	4.67366	5.04274	4.74803	6.72461	5.29245	11.0553	2.81877	7.71139	9.40276	6.82259	6.78336	5.44988	7.65085	5.6933	5.84698	4.37431	3.98028	8.16851	7.82466
48	enalapril	13.7948	4.48104	12.8926	7.5194	3.41278	4.33753	8.89795	3.98949	4.96158	7.68784	6.85464	8.02361	6.03549	4.17712	10.4712	10.1627	6.81816	4.80809	4.66348	7.97306	0.924333	5.3393	9.65346	5.48558	2.33686	8.35759	5.5091	9.29127	2.39893	3.20989	4.21403	2.84889	5.32919	6.32847	9.85972	3.3257	7.92559	8.49264	6.08339	5.41091	6.58637	4.92287	4.71665	5.58564	4.20145	5.79768	8.2561	7.99618
5	adapin	15.0178	3.39384	14.1478	7.54538	3.57619	0	8.37939	7.17571	5.97674	8.18829	4.51446	7.24593	6.32178	5.70475	10.2042	10.3875	9.29548	8.00502	7.04267	7.53993	3.99516	5.91024	10.1201	7.20422	4.91903	6.96552	9.05005	7.97184	2.7506	6.6357	6.11256	5.3056	6.13335	6.33317	10.6393	2.92104	7.79104	9.55308	5.96163	6.75044	6.24733	8.49187	4.58641	4.58076	4.10533	5.12569	8.19045	6.87611
60	furosemide	15.0112	6.11481	13.399	7.57658	4.51214	6.60346	10.9486	4.47107	5.62844	8.90861	7.84241	7.66856	6.27226	6.1485	11.4053	10.7518	9.00298	5.5009	7.11663	7.6782	3.69026	7.40172	10.4927	5.26457	4.24976	9.33964	7.70169	10.6674	3.6887	5.61449	5.19631	4.7166	9.32004	4.83163	12.2356	5.99102	8.55718	11.1716	6.82853	5.36402	7.38489	7.6444	5.14045	5.67634	5.86854	4.71458	6.24026	6.35594
43	diclofenac	15.9863	4.30072	14.8123	7.58938	6.19962	4.58076	9.01709	6.02005	4.37348	9.88296	7.65905	6.76259	6.73632	8.03405	12.0975	11.8719	9.55612	6.96786	5.87877	7.49694	4.95999	6.42468	12.75	6.70506	4.72963	9.3923	9.37826	10.2229	5.84698	5.8844	5.53189	4.898	8.35218	8.06629	11.7471	5.97531	8.78645	10.5932	6.06773	8.49601	8.21542	8.23398	6.62291	0	6.94304	6.86851	10.1584	7.91549
123	ticlopidine	12.9196	8.87675	14.0355	7.63405	7.61812	8.33283	10.3351	8.1573	6.08	10.1278	6.40008	6.6173	8.4565	5.17994	9.44547	9.48265	4.83331	8.95391	6.89506	10.6587	7.03349	4.80149	14.0841	9.18428	7.69623	8.76208	11.7689	2.98754	8.73891	8.05128	6.52475	7.78458	9.51846	8.53261	11.0495	10.1983	11.8338	7.51215	9.42825	8.29198	8.49937	6.37995	5.44277	9.54239	6.11303	7.26348	5.51168	10.7155
95	omeprazole	16.5925	8.84603	14.129	7.64418	9.49886	9.35955	11.7919	10.2727	7.32658	11.1075	8.16035	9.97494	10.3719	8.08442	13.5774	13.0764	6.13846	10.5849	7.50148	12.4516	8.6278	5.47207	15.2604	9.21639	8.6914	11.0973	12.4614	4.45745	8.57629	8.74424	5.78612	7.12798	12.133	9.46462	14.8917	11.0844	11.9693	9.00603	10.2439	10.451	10.7796	7.83344	7.5603	9.19644	8.90584	8.51402	6.93046	10.6832
127	triazolam	15.5123	3.15465	13.1795	7.695	4.27175	3.93195	9.6872	8.85671	8.53916	9.31225	7.34767	7.89998	7.39576	7.46008	10.1011	11.0657	9.23592	6.05811	7.64375	6.13887	5.80878	2.95845	12.7811	5.64	4.17157	6.55092	9.5072	7.87347	5.94256	6.68304	6.96351	3.58977	8.20413	6.40795	11.0537	3.51785	10.2135	9.62937	6.65229	5.67302	5.40823	5.58636	2.39625	5.69723	5.60761	4.61844	9.74349	7.80441
29	chlorpromazine	15.0669	5.22048	13.7179	7.71751	4.34633	6.6357	7.59102	5.63521	5.74187	8.49927	7.94101	8.45931	4.20493	6.53796	10.8034	10.5756	8.32827	6.06199	5.68166	6.02055	2.74158	5.88084	11.782	5.70898	3.65635	9.4487	7.67345	8.18002	4.67366	0	5.19279	4.39092	4.50459	7.25284	10.5371	5.18271	8.64559	7.91318	7.69616	6.08828	6.9216	5.56543	6.86968	5.8844	5.54449	6.67049	8.05464	9.70024
120	theophylline	14.6532	4.24436	15.1412	7.72377	2.77213	6.11384	9.4983	5.73837	5.92609	9.99968	7.78049	8.48646	5.04298	6.70345	10.4105	10.6851	9.17506	3.45653	6.75255	3.55893	3.12502	6.45294	11.1179	3.53697	3.14844	9.75309	8.2419	9.69015	5.37796	4.18048	4.32986	3.78754	7.57517	4.50712	11.5853	5.53402	9.82138	9.90772	6.06894	6.01538	5.93532	4.29286	4.8887	5.5647	6.1335	4.5687	5.85954	6.1908
27	chlormezanone	16.3541	8.47439	14.2052	7.79603	9.1727	7.97184	11.2577	12.0061	7.50246	13.1932	7.47069	9.02066	10.4663	8.36399	12.0523	11.5637	4.42373	9.46256	8.16978	11.6674	9.00899	4.83383	15.3725	10.2517	8.65093	8.21389	12.928	0	9.60622	8.18002	7.62438	9.21958	7.28814	9.51269	13.5214	9.89472	12.4911	7.13998	9.84206	10.4585	9.23437	7.61448	6.79008	10.2229	5.17361	9.195	6.67834	9.58291
30	chlorpropamide	14.3891	5.08481	13.5743	7.8136	4.85093	6.11256	8.15311	7.28856	6.07436	10.5769	5.87819	6.46877	6.76167	5.04329	10.9826	10.6495	7.91457	4.88582	5.09193	8.13012	4.91856	4.39098	10.3287	6.03973	5.29449	8.89314	8.8318	7.62438	5.04274	5.19279	0	5.10811	8.00334	6.56147	12.2062	6.54097	8.25601	10.2689	7.13959	8.71215	7.54249	5.17331	5.03787	5.53189	4.95433	6.2502	4.95166	6.20409
38	cyclophosphamide	16.0156	4.28051	15.7292	7.84337	3.92463	5.96163	10.6933	7.84877	5.21392	10.6095	8.72064	9.0361	6.04893	8.22132	12.1882	12.2847	8.76824	5.2092	5.40958	7.03116	5.35923	8.46143	12.4021	3.99157	3.88063	10.7787	10.8768	9.84206	6.82259	7.69616	7.13959	5.11586	6.85071	5.34607	12.7375	7.4386	9.65052	10.0356	0	7.09023	7.44446	8.97772	5.86946	6.06773	9.15995	5.89239	8.53778	4.07109
102	phenylanthranilic_acid	15.0412	6.69091	15.0348	7.87526	6.56089	5.15541	11.1522	6.82672	6.58358	6.91462	6.14775	5.94841	7.99841	5.73302	10.0952	8.61138	9.16957	8.1405	6.44157	8.67308	4.48852	8.34235	11.721	8.77022	6.50338	7.21564	9.20719	10.9738	5.43368	8.23416	8.71795	5.78019	8.73048	7.43944	10.756	5.88959	10.8344	11.892	8.6479	7.17136	7.02339	7.64647	5.76477	4.75224	7.34511	6.39886	8.99477	10.6214
39	cyclosporine	15.3102	6.32551	15.7814	7.88846	4.17479	6.75044	11.2473	3.2199	6.93925	8.6639	9.56408	10.3822	6.87494	8.45754	13.0955	12.5288	9.33546	6.78701	6.85428	9.03584	4.9924	7.93176	10.2219	5.87538	5.30278	11.5939	8.32546	10.4585	6.78336	6.08828	8.71215	5.74502	7.36881	7.73917	12.8383	6.6612	11.3828	8.09164	7.09023	0	7.98529	6.88308	3.89401	8.49601	7.30238	5.43249	10.4768	7.22295
4	acetazolamide	13.5145	3.30796	14.3601	7.91085	0	3.57619	9.50514	4.82598	4.75287	8.9426	6.58007	7.76142	3.5163	5.40535	9.97106	9.83605	8.04027	3.87294	6.47611	4.60142	2.5126	7.20668	9.22245	3.14726	2.01211	9.58612	8.95724	9.1727	4.11645	4.34633	4.85093	2.54605	4.65484	3.62476	10.622	5.01811	8.04217	8.66646	3.92463	4.17479	4.80271	6.38404	3.83246	6.19962	6.85399	3.68485	6.28976	3.17812
115	tacrine	15.7442	4.60505	13.6349	8.1133	5.25762	6.09573	10.0446	8.66124	7.26842	11.5425	10.0149	9.17107	7.26541	8.88444	11.9174	12.8894	9.42036	6.48553	8.41086	3.97205	6.38473	8.81797	13.0927	6.43707	5.24738	10.1529	10.3115	9.95954	6.74735	7.32434	8.50171	4.37057	6.44103	7.12316	10.9342	8.01664	10.2699	9.96851	6.18935	8.49471	8.75593	8.20464	8.12403	7.10909	9.94693	7.11322	8.50076	6.56806
19	caffeine	14.9026	4.71683	15.9118	8.37379	4.60142	7.53993	8.73196	10.481	6.49253	12.3122	10.3206	9.40149	6.0391	10.3807	10.6326	12.396	11.1384	6.70867	9.89137	0	5.84883	10.8021	13.1911	6.24374	4.63039	11.5236	9.99369	11.6674	7.26823	6.02055	8.13012	6.11427	8.0476	5.02117	13.3554	8.08502	11.4383	11.0702	7.03116	9.03584	6.59491	8.61543	8.3147	7.49694	11.1419	6.82358	7.0728	7.10981
35	clomipramine	16.3066	3.37245	15.024	8.38598	5.01811	2.92104	8.86206	7.6587	8.13388	9.09606	5.5124	8.04606	7.5309	6.6142	11.6165	11.9966	10.106	7.78788	6.66933	8.08502	3.26898	6.91317	11.6365	7.32628	5.33637	8.1016	7.96287	9.89472	2.81877	5.18271	6.54097	5.60518	5.10899	6.91364	12.4765	0	8.50332	10.3218	7.4386	6.6612	6.83628	8.58354	5.34809	5.97531	4.95275	3.75243	9.93173	9.35766
119	tetracycline	14.3673	6.19466	13.0271	8.39254	5.17371	5.60826	9.24087	6.57203	7.06411	8.83425	8.3507	8.45495	7.55558	7.99593	11.8315	11.3589	7.66234	7.81835	7.4076	8.39343	5.1811	8.71468	11.9791	8.55045	3.6306	9.42139	8.44441	8.00571	5.70468	4.99839	8.1284	4.54534	3.51945	9.41778	10.401	6.42743	9.44849	8.71718	8.43828	5.59099	7.6814	8.29801	7.45729	6.99478	7.86018	8.61442	10.2675	9.45647
42	diazepam	13.8722	4.85922	13.4493	8.59168	3.83246	4.58641	10.0549	5.71345	5.49436	8.46387	6.49827	8.12431	7.04395	4.88292	10.8006	10.0785	8.55191	4.58914	6.28566	8.3147	4.64341	2.87182	10.7795	5.61899	4.87109	6.92666	8.17946	6.79008	5.6933	6.86968	5.03787	4.13347	8.78945	4.76973	12.331	5.34809	9.72302	9.9517	5.86946	3.89401	5.50685	4.0174	0	6.62291	4.06359	4.77556	7.39526	5.6709
23	carboplatin	15.0851	3.79428	12.8685	8.59851	3.14726	7.20422	10.115	6.9781	6.66693	7.83315	7.21107	8.8357	5.85606	8.17199	11.3126	11.0646	9.77875	4.21544	7.55467	6.24374	4.16526	8.14084	11.9206	0	3.47181	10.9383	10.0308	10.2517	6.28253	5.70898	6.03973	3.97474	9.16503	1.89467	12.428	7.32628	10.0131	10.472	3.99157	5.87538	6.9497	6.94077	5.61899	6.70506	8.91879	4.93521	6.51273	3.47852
128	trimethadione	17.2753	7.86083	15.5637	8.61843	7.49466	7.55785	11.781	10.6311	9.12387	10.1206	6.95194	8.69818	9.45882	8.06637	12.9385	12.1955	9.34492	8.2075	6.56807	11.2615	8.2513	6.50712	14.3135	9.47504	7.82312	11.6944	11.4059	8.33101	7.72873	10.0479	6.87119	7.84358	9.06482	9.00314	14.0382	8.7914	11.4451	12.273	9.08662	9.57356	8.42306	7.40186	7.18393	9.09095	7.20341	6.6004	10.6553	10.1075
46	disulfiram	16.666	7.3947	15.5499	8.75709	6.28976	8.19045	12.6053	10.4283	8.16316	11.8843	7.29178	10.8009	6.79418	8.89993	12.5051	12.8499	7.68455	7.30319	9.50062	7.0728	7.46388	7.97018	13.4369	6.51273	7.34081	11.2684	12.6077	6.67834	8.16851	8.05464	4.95166	7.05028	10.2035	6.63372	15.0319	9.93173	11.3996	9.80759	8.53778	10.4768	8.83606	8.45687	7.39526	10.1584	7.39714	8.43006	0	9.20662
103	phenylbutazone	14.3961	7.70011	12.2403	8.84659	7.1011	6.74131	11.3878	6.84697	4.86373	10.1068	4.77445	7.59708	7.40211	4.92243	9.72967	9.67628	6.96537	7.04708	5.67504	11.1541	6.30404	3.28459	12.6092	8.46399	6.0412	11.7679	8.55781	6.5806	6.06914	5.78245	4.44475	4.96312	9.64029	7.66235	12.4523	7.79624	9.86825	8.56879	8.36665	8.98989	6.37017	6.28428	4.91933	4.60773	4.12677	6.01281	7.57125	10.8001
55	etoposide	15.0712	3.02141	14.9403	8.87532	3.45329	5.04721	6.56378	5.60674	4.40431	8.49113	6.76957	7.52736	3.6635	6.61533	10.0771	10.801	7.20255	6.29465	6.81939	6.38696	4.03405	8.02264	9.49509	6.68883	5.26843	10.4402	7.31571	9.38959	3.83264	4.8101	4.50104	4.65039	4.5586	6.80246	10.8622	6.52954	7.67362	8.3633	6.30362	6.70971	6.8704	7.70351	6.66467	6.37877	7.83717	7.2839	7.74963	5.72444
104	phenytoin	13.3335	5.64531	13.2506	8.89536	3.80496	5.26607	10.3397	9.72495	6.91847	10.3376	6.27738	6.37265	5.78885	6.15173	7.99743	7.49075	8.42258	5.59413	7.90462	5.96235	6.21256	4.39945	12.2716	6.19006	4.22126	9.60086	11.0795	4.99598	7.24225	4.88981	6.18079	4.72068	5.92531	5.76118	9.82286	7.15985	10.9503	8.62446	6.80382	7.22599	4.97862	6.46381	4.68407	7.33843	4.87154	4.94456	5.77146	7.75537
33	cisplatin	14.6505	5.55671	12.7296	8.91865	3.62476	6.33317	9.51123	8.98048	6.63398	8.9528	6.27547	9.11414	6.69152	6.90563	11.3359	10.8094	10.0453	4.90217	8.48316	5.02117	3.97995	8.07834	12.0655	1.89467	4.50761	9.13432	9.89009	9.51269	5.29245	7.25284	6.56147	4.92947	9.99717	0	13.5212	6.91364	10.3387	11.3226	5.34607	7.73917	5.87085	6.43634	4.76973	8.06629	7.95872	5.04187	6.63372	5.0568
64	griseofulvin	12.7656	5.90897	10.8894	8.93099	6.654	6.87098	7.20044	8.22446	4.9597	9.12018	6.87749	6.55181	7.32441	4.55185	9.59558	8.91322	6.50477	6.17173	6.28528	7.98625	5.22019	4.75775	12.3139	8.64265	4.96285	6.10847	8.54522	4.8739	6.335	4.08417	5.09338	5.27683	4.28843	7.8722	9.99491	7.4029	10.1157	7.37771	8.47508	8.32819	6.33347	4.50014	4.74546	6.66665	5.06055	8.54386	8.06675	8.58481
77	mefenamic	16.7909	7.41181	16.3343	8.95166	6.55203	5.33115	11.0139	4.81519	3.77046	10.7557	5.82546	9.21206	6.68603	7.72146	13.1284	12.6441	10.3446	6.17354	4.69046	10.9232	4.87452	8.27977	13.1096	7.99093	5.95527	11.057	10.3831	10.9942	5.89694	7.44026	6.6367	6.36545	9.74667	8.65276	13.3594	6.99292	9.78306	12.0202	6.08833	8.34111	8.18188	8.14995	6.98368	2.9144	6.45442	7.45088	11.1791	8.97107
13	bendazac	11.9427	7.11721	14.6023	8.95714	5.40535	5.70475	10.4446	7.43877	5.33609	5.85537	5.33249	4.53198	7.3787	0	5.79056	4.49126	8.58696	6.09333	6.61337	10.3807	4.67437	5.78538	11.5148	8.17199	5.73615	5.06313	9.46431	8.36399	4.85093	6.53796	5.04329	5.23365	8.09509	6.90563	7.42361	6.6142	9.82766	9.14981	8.22132	8.45754	7.76199	5.65748	4.88292	8.03405	5.21594	6.55032	8.89993	9.95414
97	pemoline	15.2351	6.44977	14.2533	8.96126	6.72515	5.59056	8.36786	7.81825	6.63273	9.33191	7.7729	9.1029	8.98306	8.35551	11.6277	12.5676	9.21984	8.60574	8.24719	5.6083	4.41798	8.16491	12.2804	7.85225	5.1665	8.86982	6.7472	8.63793	4.78122	6.40166	8.37713	6.45197	7.08582	6.42294	12.0003	6.12897	10.2665	10.5845	8.66374	7.67859	7.75842	7.72223	7.07996	7.71176	7.21517	8.72464	10.4176	7.84512
112	sulfasalazine	14.5397	7.17122	13.1504	9.0205	5.74194	6.66428	9.7144	7.14302	6.39746	9.80207	6.43227	8.25999	7.62093	4.92518	10.5446	9.03283	7.97651	6.47291	6.73044	9.53538	4.22415	3.95553	12.3823	7.52783	5.02839	8.01063	9.86037	6.44403	6.45281	4.30074	3.62244	5.33702	7.59653	8.44805	10.3097	8.24061	9.67866	9.51851	8.50927	8.82876	8.36596	3.98596	5.93384	7.31065	4.67134	7.20903	8.73548	9.17365
21	carbamazepine	14.8572	5.81023	12.2239	9.0647	7.20668	5.91024	10.7029	8.29445	7.13428	10.0523	6.12261	7.36209	8.85372	5.78538	9.74588	10.3866	7.43547	7.06638	6.39353	10.8021	6.5715	0	13.065	8.14084	6.01441	10.3159	8.98912	4.83383	6.71877	5.88084	4.39098	4.95473	9.17453	8.07834	12.3975	6.91317	10.5475	8.98307	8.46143	7.93176	7.04298	4.31707	2.87182	6.42468	3.26089	5.47444	7.97018	9.9063
69	imipramine	16.0369	5.57269	12.2013	9.14241	6.21912	4.30899	9.76061	8.39686	7.43045	6.7781	1.14567	7.89918	7.5128	6.37818	11.7502	11.5931	9.8527	8.71488	7.37214	9.62915	5.01639	6.02812	12.3209	5.22099	6.70022	10.282	9.45749	7.35936	3.75362	6.10222	5.56915	6.75606	9.20537	5.13207	13.2231	4.56886	9.74281	11.0698	7.5314	9.05869	7.17593	8.67639	6.55672	7.01796	3.70183	6.12403	6.59558	9.72674
65	haloperidol	15.5872	6.60216	13.7485	9.20126	5.30092	6.67052	10.817	6.28603	8.09266	7.89429	9.28369	9.08735	6.68256	8.01697	11.3108	10.3339	10.2637	7.00113	8.51961	8.94379	5.93226	7.54493	12.4231	6.07341	4.96589	7.40061	8.03035	10.8692	6.4219	3.94179	8.08927	5.36201	8.56703	8.38694	10.2766	6.24038	9.13269	10.8504	8.93861	5.29899	8.92098	7.50297	6.49598	8.09824	6.94977	6.89917	9.95295	9.69723
10	amitriptyline	15.6032	6.99731	12.8565	9.25653	6.58007	4.51446	10.3825	8.17936	7.75139	6.26586	0	7.08574	7.43292	5.33249	10.0693	9.81356	9.21713	9.23649	7.29919	10.3206	6.0785	6.12261	13.0687	7.21107	8.08272	10.448	10.3857	7.47069	5.0463	7.94101	5.87819	7.25018	10.7046	6.27547	12.7514	5.5124	10.0682	11.6955	8.72064	9.56408	7.2368	8.36665	6.49827	7.65905	4.32972	5.66586	7.29178	9.59455
25	chloramphenicol	11.0788	7.53459	14.9513	9.3027	9.58612	6.96552	9.63004	12.5006	7.50826	8.90254	10.448	3.98657	11.5565	5.06313	7.31291	4.55485	9.40742	9.00581	9.19891	11.5236	7.946	10.3159	14.5571	10.9383	8.8325	0	11.6954	8.21389	8.21509	9.4487	8.89314	8.81216	8.91437	9.13432	6.55194	8.1016	12.718	10.9437	10.7787	11.5939	10.7514	7.23816	6.92666	9.3923	8.81594	10.1583	11.2684	10.3404
90	nifedipine	14.8988	6.10615	12.047	9.52257	6.91676	6.16041	11.7651	7.98059	4.78816	10.7946	6.1712	7.43633	8.73828	5.23436	10.8807	10.0498	7.25908	8.94277	5.73055	11.304	6.48426	2.84754	12.9231	8.00394	6.75973	9.63808	10.7017	6.02758	7.27505	6.32726	4.79584	5.16377	8.2751	7.27087	13.3939	8.50644	10.3077	8.99952	8.31219	9.18878	7.74931	4.46047	3.30818	6.38595	5.13247	6.53515	6.71282	9.47289
98	penicillamine	15.4179	5.91325	14.9936	9.55756	5.35951	4.70135	8.87161	4.47386	3.35254	8.82579	4.97215	7.28873	5.56219	6.37697	11.1388	10.8966	9.30477	8.12273	6.06242	8.95489	3.95777	9.35099	12.1415	6.98922	5.85211	10.2662	9.40828	11.3792	4.07217	6.30103	6.33264	6.35224	8.28372	7.84036	11.0901	6.58347	8.54607	10.4002	6.67282	8.28349	7.30973	8.74634	7.73199	3.64929	7.72467	6.57588	10.4337	7.31464
36	colchicine	17.8262	7.89058	12.6303	9.59841	8.04217	7.79104	12.3838	10.4054	9.11087	12.7142	10.0682	10.0585	8.28616	9.82766	14.1019	13.9903	9.16396	9.8419	9.36153	11.4383	8.00347	10.5475	8.95347	10.0131	7.75654	12.718	11.8354	12.4911	7.71139	8.64559	8.25601	7.01229	11.1001	10.3387	14.6954	8.50332	0	11.7896	9.65052	11.3828	11.1102	11.0228	9.72302	8.78645	10.582	8.30279	11.3996	9.75608
40	danazol	15.9523	5.97383	16.162	9.71903	4.80271	6.24733	7.58141	9.922	7.30032	10.6905	7.2368	9.85006	5.64667	7.76199	11.2772	11.3861	9.04845	6.20858	8.48111	6.59491	5.6005	7.04298	13.2728	6.9497	4.60826	10.7514	6.82228	9.23437	5.44988	6.9216	7.54249	5.58918	8.63379	5.87085	13.8901	6.83628	11.1102	11.1008	7.44446	7.98529	0	7.87434	5.50685	8.21542	7.22474	5.90065	8.83606	7.72481
81	methimazole	17.3672	11.7262	16.5571	9.76164	9.42881	12.3727	14.5739	10.8969	9.87653	12.3556	12.7094	11.9954	11.5893	10.714	14.1121	13.0323	7.68865	10.6781	12.5758	12.7854	10.2103	9.98134	16.4019	11.6169	9.63998	11.5973	13.5094	7.90348	11.8366	9.50918	10.9151	9.82282	11.6025	13.0237	13.6756	12.5857	13.6988	10.5873	12.4296	9.48381	12.6348	11.4716	11.0571	12.7169	9.83043	12.7804	9.80645	13.9465
12	azathioprine	15.2631	4.69333	15.7345	9.8074	3.5163	6.32178	8.76184	6.03015	5.38894	10.0611	7.43292	9.22571	0	7.3787	11.1422	11.8931	9.54166	6.06224	7.80809	6.0391	4.37053	8.85372	11.6556	5.85606	4.86075	11.5565	9.63211	10.4663	5.86597	4.20493	6.76167	4.84263	6.17733	6.69152	11.9043	7.5309	8.28616	8.2887	6.04893	6.87494	5.64667	8.12845	7.04395	6.73632	8.34855	6.31029	6.79418	6.61404
67	hydroxyzine	15.9318	7.00146	12.2514	9.88781	6.48345	5.26238	11.0695	9.82255	7.47774	10.9453	3.01695	8.39517	6.7088	6.37249	11.3307	10.9856	8.48825	7.75985	7.96035	10.4899	7.31784	4.60006	13.6291	8.74591	6.81254	11.1699	10.5963	5.24619	6.5897	6.84238	4.98259	6.3605	7.50459	7.76513	13.7846	6.24276	10.6465	10.0383	9.14386	9.18758	6.46508	7.08809	5.26371	8.10676	2.63416	6.47233	7.07953	9.43039
47	doxorubicin	15.5923	3.68376	16.4286	10.0629	3.17812	6.87611	9.55222	9.01226	7.39789	12.8436	9.59455	9.31061	6.61404	9.95414	13.0115	13.6539	10.4008	6.44052	9.18673	7.10981	6.09069	9.9063	12.1274	3.47852	4.81263	10.3404	12.0678	9.58291	7.82466	9.70024	6.20409	6.71007	8.70889	5.0568	13.6797	9.35766	9.75608	11.8296	4.07109	7.22295	7.72481	10.6694	5.6709	7.91549	11.4825	6.73632	9.20662	0
118	terbinafine	10.9714	9.54549	16.1954	10.099	9.59337	9.54133	12.9621	11.4051	8.5029	6.46974	8.47628	6.72289	11.3856	5.97846	7.86438	7.54333	9.13152	9.98785	8.84419	11.1577	8.7805	7.73947	15.771	9.7605	9.17937	7.32098	12.6929	7.66961	9.66559	11.0001	8.07422	8.55328	10.8885	9.86571	7.58783	11.3068	13.8984	12.9878	11.1287	11.6079	12.4235	8.42861	8.44503	11.5502	9.89789	10.3948	10.0368	11.1917
68	ibuprofen	15.7561	9.11898	17.304	10.1213	9.30866	6.27145	12.346	7.08206	7.11857	10.731	8.81291	8.62233	9.30231	9.15341	12.5314	11.4494	11.5951	9.10973	8.76704	11.7877	7.58319	11.7246	15.257	11.1444	8.94852	11.2006	13.0297	12.5534	9.08301	8.735	10.5784	8.57457	8.52475	11.8513	10.9774	9.37751	12.4452	13.2583	9.34607	10.5886	11.2414	11.385	10.6127	4.6621	9.69452	10.7731	12.4741	12.8252
32	ciprofloxacin	16.4015	3.6021	15.3075	10.1855	4.65484	6.13335	8.56166	8.66575	7.44045	11.8997	10.7046	8.83809	6.17733	8.09509	13.2802	12.7878	7.79142	6.73975	6.96863	8.0476	4.26652	9.17453	12.9437	9.16503	5.92952	8.91437	9.77172	7.28814	6.72461	4.50459	8.00334	6.5909	0	9.99717	9.4279	5.10899	11.1001	7.85075	6.85071	7.36881	8.63379	6.93641	8.78945	8.35218	8.48407	9.23471	10.2035	8.70889
58	fluphenazine	15.2002	7.48573	14.194	10.3504	6.76523	7.61772	11.0805	5.3299	8.70555	8.31934	10.4261	11.0249	7.62788	8.48791	12.4289	11.6331	10.0941	8.69514	8.87767	10.5978	4.25615	7.1974	12.1477	8.0478	6.21297	8.45317	7.32574	11.0288	6.43838	3.74204	8.39703	5.53464	8.44275	9.65842	11.3421	6.20105	10.4529	10.6178	10.2895	5.32718	10.2741	6.72227	6.22855	8.18749	7.53577	8.55159	10.9493	11.6422
105	promethazine	16.1739	8.03929	13.4036	10.5137	7.23753	7.00529	12.9463	11.4681	8.24401	11.954	5.75442	9.17943	8.58413	7.54069	11.3192	11.1804	9.44651	8.40623	8.64663	8.9799	8.39451	4.66278	14.8452	8.71917	6.18703	11.7457	9.59198	6.52777	8.29363	7.44596	7.06278	5.93926	11.2681	7.7057	14.4064	7.78303	10.2288	10.8658	9.65503	10.6244	6.48916	7.4311	5.85138	8.79644	5.0236	5.58937	8.00092	10.5823
26	chlormadinone	17.6772	7.85969	17.0665	10.6067	8.95724	9.05005	9.46764	7.73283	8.04292	10.1914	10.3857	10.5466	9.63211	9.46431	12.4682	12.3776	8.07918	8.42168	8.48221	9.99369	5.85905	8.98912	13.5997	10.0308	5.91258	11.6954	0	12.928	5.56337	7.67345	8.8318	7.85267	9.77172	9.89009	14.3136	7.96287	11.8354	12.9027	10.8768	8.32546	6.82228	8.67999	8.17946	9.37826	8.12979	9.1928	12.6077	12.0678
7	allopurinol	15.6133	7.34361	15.691	10.734	4.82598	7.17571	10.9743	0	4.2678	8.1723	8.17936	10.5391	6.03015	7.43877	12.9277	12.3976	10.1792	7.75491	7.21513	10.481	3.57217	8.29445	11.139	6.9781	6.29237	12.5006	7.73283	12.0061	6.14448	5.63521	7.28856	6.29045	8.66575	8.98048	12.3535	7.6587	10.4054	11.3659	7.84877	3.2199	9.922	7.5856	5.71345	6.02005	6.88611	7.49818	10.4283	9.01226
113	sulindac	18.0775	7.74697	17.0932	10.741	7.64081	5.29107	12.239	6.27679	5.77878	11.5947	7.07028	10.2795	8.00803	9.61542	14.1041	14.0977	11.3123	8.94415	7.70674	10.344	6.26174	9.35884	14.7824	8.88725	7.56115	12.8838	9.44167	12.9116	7.44814	8.72456	9.02367	6.73427	11.4941	9.3942	13.8098	8.67323	11.0958	12.7875	7.88015	10.8479	8.49972	9.87502	8.6659	2.1829	8.69338	8.57095	12.0017	10.0113
101	phenobarbital	15.966	6.85193	12.7401	10.8263	8.87366	6.93788	10.8321	10.879	8.07103	12.7708	5.0993	7.81377	8.153	6.95993	11.2098	11.2289	8.47689	9.95048	6.89062	11.2042	7.98787	3.07305	14.5008	10.0526	8.35614	12.3421	11.3123	5.29949	7.5455	5.70903	3.74317	7.5151	10.2249	9.16061	14.7531	7.76847	10.9677	9.9076	10.3536	11.3275	8.08567	7.09005	5.716	7.53557	3.96633	7.52348	7.48764	10.8829
71	iproniazid	16.1924	5.45562	14.7815	10.8361	4.43693	6.1473	10.5804	6.17409	8.33281	6.76536	7.58645	11.1554	6.73167	9.00248	12.4939	12.0401	10.8024	6.7318	8.43382	8.26578	4.90735	8.39709	13.0412	3.22121	6.02144	10.4747	8.72647	9.69657	7.11561	5.19699	9.41338	6.39602	6.09686	6.22467	11.6601	6.36147	12.3658	10.0712	6.39557	4.22653	7.26869	7.74128	6.15553	8.46766	8.09426	6.61731	8.78389	7.49277
83	methyltestosterone	16.4851	10.6379	15.0877	10.8951	9.65433	10.5836	11.6664	10.4978	10.9442	11.3405	10.421	11.3278	8.66666	10.5272	13.8204	14.0229	10.0317	10.4966	11.76	11.516	9.94912	11.5662	15.7982	11.5532	7.83038	14.0962	10.8332	12.1433	10.4844	8.39075	10.822	7.31418	9.70012	12.6372	14.2267	10.8307	11.1783	11.122	12.158	10.4536	6.26616	11.6308	10.8828	9.93127	11.8638	10.389	13.174	12.4495
6	ajmaline	15.2794	6.01084	16.2362	10.9496	9.50514	8.37939	0	10.9743	8.17784	11.2551	10.3825	9.57538	8.76184	10.4446	12.9815	13.948	10.5268	8.35502	8.45945	8.73196	8.27989	10.7029	13.8798	10.115	8.92105	9.63004	9.46764	11.2577	6.58912	7.59102	8.15311	9.39812	8.56166	9.51123	13.3531	8.86206	12.3838	11.9699	10.6933	11.2473	7.58141	9.28037	10.0549	9.01709	9.90081	10.634	12.6053	9.55222
82	methyldopa	16.5223	6.01646	15.4745	10.9723	8.42	7.39915	10.2143	4.49588	10.036	8.87033	11.0011	9.98678	9.63323	9.03085	13.0703	12.2582	11.2625	9.10088	8.5718	10.3778	4.02469	7.4785	13.0232	8.91159	7.04883	9.24345	6.84261	10.4639	5.51276	5.50512	9.05072	7.14443	5.46454	11.0879	10.9927	5.1943	12.8841	11.1183	10.3178	4.25771	10.4499	7.44496	6.57139	7.61556	7.47066	8.49208	12.1743	12.2255
87	naphthyl_isothiocyanate	17.3856	8.51012	13.2275	10.9984	7.82558	9.0671	12.4569	10.12	10.2894	12.1997	11.1913	11.1492	9.69564	10.037	13.5389	12.7309	10.4423	8.81079	9.62926	10.0487	7.14181	10.2552	10.2948	8.93055	6.93517	12.5389	11.5457	13.0069	7.75742	8.33992	9.97095	6.58386	10.7719	9.68437	13.8688	9.44745	2.85393	12.3435	10.4124	9.94122	10.0934	10.3267	9.36456	9.84667	10.6899	9.26199	12.2031	11.3053
59	flutamide	17.5302	12.7797	16.1291	11.4978	12.7199	13.0511	15.0609	10.3718	11.2883	12.7007	12.9155	14.4552	14.041	12.3059	16.0396	15.2255	9.19811	12.4043	12.642	14.9615	10.1401	7.43157	16.2369	13.8986	10.8963	11.901	11.5502	6.06347	12.5466	11.1105	12.1638	11.2542	12.7154	14.273	16.1171	11.5787	14.2961	11.3554	14.1839	10.4163	13.9692	9.98602	9.5054	12.8082	9.10367	13.8572	11.9321	15.7069
106	propylthiouracil	18.5256	11.6272	17.0556	11.5449	9.36078	10.5521	14.8848	11.0608	11.8914	13.7082	10.9256	13.361	11.1654	11.0635	16.2289	15.5287	10.5506	12.4588	12.2959	14.2528	9.87918	10.4529	16.1452	12.4434	11.2255	14.2901	14.9152	11.3412	10.4523	9.61947	10.0136	10.2269	13.1286	12.7399	16.6356	11.2273	14.1922	13.331	13.8028	9.50697	11.591	11.7639	10.5232	12.5534	10.3106	11.7435	12.5112	14.264
9	amiodarone	12.0501	8.38816	15.9476	11.6006	8.9426	8.18829	11.2551	8.1723	9.06653	0	6.26586	6.60558	10.0611	5.85537	6.16914	6.17627	12.0593	10.175	10.6006	12.3122	7.85675	10.0523	14.9318	7.83315	8.81497	8.90254	10.1914	13.1932	8.01483	8.49927	10.5769	7.83163	11.8997	8.9528	8.95069	9.09606	12.7142	12.3123	10.6095	8.6639	10.6905	9.62853	8.46387	9.88296	9.34208	9.40606	11.8843	12.8436
111	simvastatin	8.55188	8.75946	16.008	11.8258	6.32561	8.39663	12.5513	9.33766	8.13182	3.87337	7.53672	4.13314	9.28654	5.15662	3.787	2.53262	11.5025	8.40698	9.92242	8.75725	6.88821	9.16175	14.1349	7.57168	6.81559	5.88358	11.8211	9.88463	8.09381	8.88029	7.60185	7.277	8.38519	7.44419	5.55273	9.96037	11.8977	11.8951	9.37344	9.66817	10.1971	9.38354	8.44266	9.87238	10.0434	9.32692	10.0705	10.2229
75	lomustine	18.423	10.1167	11.6234	12.6134	9.93224	10.5522	12.9429	10.7579	11.0822	12.3816	11.5084	12.4068	11.5476	11.3101	15.2114	14.7105	11.973	10.4032	10.9923	13.4682	9.09021	9.03884	15.7163	11.0152	9.32818	13.5612	12.5202	10.5746	9.87674	9.74603	9.92454	8.48762	9.41253	10.6732	15.4359	10.6802	5.66537	13.5735	11.5565	10.4448	11.8816	11.0561	9.50344	10.338	10.2167	11.8635	12.8949	11.4174
70	indomethacin	19.0005	9.67607	18.2969	12.6941	10.2431	7.6396	12.7771	9.75833	7.5323	14.7469	11.5026	10.9689	10.6637	11.5887	16.056	15.4483	13.5601	10.8912	10.5319	12.3156	9.29899	11.6057	15.3553	12.1641	9.84647	12.1393	14.4963	13.3942	10.1408	11.0919	10.8903	10.0563	11.5574	12.3565	14.9593	11.9745	12.679	14.6029	10.5432	13.4285	12.9178	11.4946	10.7588	4.08726	10.829	12.0418	13.403	12.4291
66	hexachlorobenzene	18.9787	13.0902	14.3035	12.7248	12.9483	11.8524	15.0515	13.3808	13.2714	14.3139	9.98789	12.8757	13.3177	12.5496	15.3419	14.1717	12.4658	12.0975	11.5748	15.2547	12.2343	8.41817	17.1269	14.4028	11.4915	14.9297	14.6976	9.12837	12.9472	12.2406	11.2792	10.788	14.2421	14.2487	16.4743	12.9938	13.8056	15.6878	14.9267	13.267	13.5717	11.089	11.027	12.7022	9.1482	12.8213	12.3006	15.6639
22	carbon_tetrachloride	19.8328	10.9431	19.0708	12.7904	9.22245	10.1201	13.8798	11.139	11.2603	14.9318	13.0687	13.1906	11.6556	11.5148	16.7578	16.2015	9.56029	10.3995	11.5371	13.1911	9.9425	13.065	0	11.9206	10.3877	14.5571	13.5997	15.3725	9.58416	11.782	10.3287	9.88958	12.9437	12.0655	16.7115	11.6365	8.95347	11.7596	12.4021	10.2219	13.2728	11.0234	10.7795	12.75	11.4573	11.9124	13.4369	12.1274
34	clofibrate	6.77061	10.219	17.1497	12.8739	10.622	10.6393	13.3531	12.3535	10.291	8.95069	12.7514	4.64031	11.9043	7.42361	2.31883	4.2961	13.2323	11.055	11.3898	13.3554	10.8515	12.3975	16.7115	12.428	9.81048	6.55194	14.3136	13.5214	11.0553	10.5371	12.2062	9.27339	9.4279	13.5212	0	12.4765	14.6954	12.5262	12.7375	12.8383	13.8901	11.4727	12.331	11.7471	12.3474	11.8981	15.0319	13.6797
76	lornoxicam	19.4151	10.5202	19.2	13.0556	9.83575	8.46462	13.3919	8.44096	6.67517	14.3231	11.7148	11.7953	10.661	11.8569	16.2138	15.1741	14.1049	10.527	9.71938	11.6913	8.99728	13.0261	16.9281	10.0532	9.34934	13.5162	14.4395	15.2082	10.1337	10.0503	11.5704	9.84484	12.939	11.3524	15.0763	11.4636	13.4291	15.2497	10.2336	12.2622	11.7346	12.0392	10.9586	3.94992	11.2155	9.84495	14.7352	11.9753
15	benziodarone	9.2206	11.1529	16.2053	13.0927	9.83605	10.3875	13.948	12.3976	9.58464	6.17627	9.81356	4.30005	11.8931	4.49126	1.88272	0	12.9773	10.306	11.5331	12.396	10.236	10.3866	16.2015	11.0646	9.29676	4.55485	12.3776	11.5637	10.3379	10.5756	10.6495	9.02263	12.7878	10.8094	4.2961	11.9966	13.9903	13.9175	12.2847	12.5288	11.3861	10.3098	10.0785	11.8719	10.8747	10.8546	12.8499	13.6539
130	vitamin_A	19.2878	9.43178	18.51	13.352	8.86461	9.66246	14.2647	9.36386	10.4245	12.7943	12.8308	13.0374	10.7199	13.0837	16.1846	16.0281	13.6352	10.0474	12.8916	11.0429	9.67395	11.9989	16.6674	9.10057	9.26339	14.3926	14.061	14.4825	11.6191	9.26185	11.7149	8.77498	10.4122	11.1894	15.0388	12.1838	13.6152	14.5261	11.0763	11.1629	12.4714	12.4936	11.0097	8.51925	12.443	11.346	13.4905	9.91417
53	ethionamide	17.8507	11.2663	14.5463	13.3708	9.46361	9.84817	13.3305	9.88173	10.7961	11.7852	9.04641	13.3883	10.6294	11.1588	16.3789	15.6821	13.3579	10.3453	11.7029	12.4701	10.1973	10.5289	10.5728	10.3367	10.8878	13.7832	12.9899	12.8488	10.0167	12.1572	9.48632	10.5337	13.6211	10.8155	17.3685	10.2109	10.879	12.2381	12.1816	9.07025	11.9955	10.1657	8.65366	11.6438	9.45458	10.26	12.5257	11.6382
14	benzbromarone	5.62522	9.95685	17.6232	13.4375	9.97106	10.2042	12.9815	12.9277	10.4127	6.16914	10.0693	4.46556	11.1422	5.79056	0	1.88272	13.2476	10.9033	12.1345	10.6326	10.6461	9.74588	16.7578	11.3126	9.63548	7.31291	12.4682	12.0523	9.95629	10.8034	10.9826	8.84249	13.2802	11.3359	2.31883	11.6165	14.1019	12.3723	12.1882	13.0955	11.2772	12.0336	10.8006	12.0975	11.1521	10.1878	12.5051	13.0115
78	meloxicam	19.615	10.5129	19.6383	13.6402	11.4746	9.84522	14.0051	10.3614	9.06063	15.1402	12.6304	10.1122	11.4796	11.7176	15.5516	14.8002	14.3151	12.2294	10.2881	13.633	10.5562	13.6217	16.7025	12.4561	11.5574	13.6428	14.9734	15.5069	10.7046	11.7466	11.8954	10.9742	13.2194	13.1564	14.5397	12.0519	13.3919	15.8241	11.9688	13.8755	13.9172	13.5286	12.4299	5.6378	12.8036	11.7721	15.3391	13.0506
52	ethinylestradiol	22.024	13.3828	19.3329	13.8076	13.4876	13.2969	15.1415	12.5241	14.7006	13.0944	14.6629	15.0125	14.0382	15.0614	18.7603	18.1639	16.2617	14.0896	14.8393	15.7076	12.6974	12.2704	19.1614	14.1509	12.5498	16.8426	13.6363	14.5187	13.167	13.0346	13.0032	12.6511	15.587	14.6057	18.826	13.5087	15.0556	17.5925	14.6139	12.173	12.2074	14.9617	11.7313	13.9697	13.1894	14.4184	16.1721	13.2998
50	ethambutol	20.3143	11.009	14.2648	13.886	12.4602	11.7762	15.5624	12.9406	14.0393	13.4427	13.519	14.3034	13.9312	14.3384	18.3981	18.021	14.6687	13.5503	13.1918	14.0134	12.4489	14.2128	14.8258	12.1592	12.5091	16.0359	14.399	16.321	12.8176	12.1983	13.7408	11.2468	13.2601	12.9378	18.0813	12.7174	14.1019	16.8441	13.7387	13.3432	14.8209	14.469	12.9916	13.4043	14.5319	13.4502	13.7743	13.7341
2	acetamidofluorene	20.1793	13.337	0	14.3238	14.3601	14.1478	16.2362	15.691	14.0653	15.9476	12.8565	14.884	15.7345	14.6023	17.6232	16.2053	14.9741	15.0968	13.5964	15.9118	13.5864	12.2239	19.0708	12.8685	13.1756	14.9513	17.0665	14.2052	13.918	13.7179	13.5743	11.8549	15.3075	12.7296	17.1497	15.024	12.6303	17.6332	15.7292	15.7814	16.162	12.7906	13.4493	14.8123	13.0134	14.2468	15.5499	16.4286
88	naproxen	20.3997	11.343	19.1586	14.449	11.4618	9.3692	14.6745	9.33811	8.53297	14.8322	12.5306	13.3609	12.2832	13.0085	17.3947	16.8521	14.3661	11.8926	11.5301	14.1152	10.5507	14.0788	17.3623	12.0609	10.9186	15.2782	15.4312	14.9664	11.2634	11.0489	13.0657	10.3396	11.9067	13.6863	15.8392	12.5169	14.3098	15.7857	12.1352	13.1168	13.6533	13.908	12.5789	6.47006	12.3384	12.9928	15.1597	14.0724
116	tamoxifen	19.3705	11.4439	18.1744	14.4548	11.0932	11.8896	13.738	13.7957	11.21	15.0034	13.9295	13.1475	12.7201	9.78125	17.4732	16.1229	13.7625	12.3247	13.0635	13.1017	11.1194	12.7791	17.9589	12.6752	9.92858	11.9725	15.4824	12.8469	12.4929	11.4359	11.8918	10.8461	10.875	12.8966	16.3522	13.9173	15.0725	14.9318	13.0103	13.9876	11.4086	11.6935	11.9561	12.8464	12.8609	13.733	14.9157	11.0502
61	gemfibrozil	10.1833	11.4814	19.6172	14.6534	11.9218	10.9995	14.9403	13.6312	12.4764	7.64863	11.7177	5.04528	13.3786	8.88529	4.32341	6.32438	14.6377	13.8367	13.0412	14.6803	11.0634	11.5654	17.7988	14.3695	11.7913	6.94896	15.3418	11.6443	11.0575	12.1983	11.9747	11.712	12.6203	13.7085	6.77256	12.8876	15.6331	12.9795	14.6075	13.9088	14.5542	13.1745	12.3218	13.3954	11.5368	13.5982	12.9047	15.3739
94	nitrosodiethylamine	17.8596	11.2761	7.79563	14.6928	10.6358	9.8968	9.32461	12.0408	10.4666	15.2388	12.1843	13.2389	12.1172	12.6928	15.297	15.2148	14.4337	13.4235	11.9034	12.5685	11.7133	13.7637	11.2728	12.084	12.3356	14.9674	14.6731	14.2251	9.86135	13.2095	12.59	12.6391	11.5245	10.3434	15.915	12.259	10.1432	16.1556	12.7672	12.4632	13.3354	13.299	11.9183	13.2268	12.3385	12.2328	14.4712	13.393
85	monocrotaline	20.5458	12.3602	9.79476	14.9212	11.1768	12.4575	13.8267	11.8391	11.2023	16.0445	13.8881	14.5058	12.1579	13.2157	17.6802	16.9588	13.9016	10.595	11.9502	13.4414	11.2961	12.9264	12.7155	11.4347	11.0061	14.7685	15.4989	14.3024	11.8956	12.1418	11.8323	10.7985	13.3156	10.8642	17.3565	13.5759	8.50352	16.4899	12.9892	13.1859	13.992	11.9378	12.2802	11.5044	12.9691	13.421	13.4699	12.7332
80	methapyrilene	21.7497	13.1172	12.1593	15.4922	12.9464	13.6661	15.0529	15.1926	13.7096	16.8957	16.3035	16.1418	14.1714	15.9039	19.0848	18.6727	14.8096	13.2815	14.4127	13.6874	13.1749	15.6764	12.6607	14.1772	12.6635	16.8102	15.8157	16.3079	12.891	13.9532	15.1567	12.3969	15.4836	14.4454	19.114	13.7388	10.8881	17.0456	14.6018	14.2434	14.8938	16.0506	14.1072	14.6898	15.716	13.9508	16.1125	14.4989
107	puromycin_aminonucleoside	20.4431	10.4451	18.0357	15.5152	10.5681	10.6223	14.8557	12.3606	12.4658	14.0067	12.6249	14.4221	11.891	13.7757	16.7529	15.8615	13.7679	11.9969	13.8463	12.8486	10.8069	12.5758	17.7011	10.6554	10.714	13.8987	14.6378	13.8576	11.4883	12.4997	12.9612	11.259	10.8434	10.5211	16.5584	10.6967	13.7945	16.024	12.459	12.7953	13.5528	14.0215	11.8213	11.87	13.0874	11.3852	14.5254	11.3259
54	ethionine	21.2047	11.604	17.9164	15.6433	11.9427	12.6369	13.4567	12.9654	12.8229	16.0454	13.8557	14.947	13.2862	13.4768	17.5503	16.2862	14.9213	13.357	14.3945	14.9968	11.3732	12.478	18.1367	13.6336	12.0175	15.1394	13.2862	13.8662	11.8791	11.9657	10.959	11.0932	12.1572	14.0468	17.7636	14.3042	14.8966	16.6175	14.0942	14.8061	14.4617	13.7671	13.0958	13.5019	13.9969	13.9479	14.389	13.1307
121	thioacetamide	19.9996	13.465	11.1679	16.7655	12.9861	13.3522	12.6958	16.0794	14.4836	17.6588	15.8472	15.4793	13.5184	14.2032	18.9263	18.736	16.5882	14.0619	14.1831	14.9547	13.3156	16.356	18.564	15.1818	12.8972	16.8842	17.3296	17.1824	13.1411	13.4879	13.4185	12.6063	14.2835	15.2142	18.6771	14.379	13.1684	16.3254	15.8136	16.7246	14.655	14.8517	15.4084	15.0687	15.5914	15.352	16.7912	15.6047
57	fenofibrate	1.18379	13.985	20.9621	17.0111	13.799	14.4322	17.1184	15.3863	13.8503	11.1015	15.8078	8.75107	14.573	11.0166	5.05615	8.43053	16.5267	14.6845	15.1815	15.8351	13.0133	16.2521	19.5499	15.074	13.8414	10.0286	14.161	17.2789	13.3686	14.0299	13.905	12.8846	14.5181	14.5543	6.12023	15.5504	16.9455	15.2987	15.802	16.449	16.1291	14.7522	14.7043	15.3555	16.2595	15.1864	17.4758	15.4281
0	WY-14643	0	15.2478	20.1793	17.7773	13.5145	15.0178	15.2794	15.6133	14.4034	12.0501	15.6032	10.1195	15.2631	11.9427	5.62522	9.2206	17.401	14.6593	15.9601	14.9026	13.651	14.8572	19.8328	15.0851	13.5565	11.0788	17.6772	16.3541	14.496	15.0669	14.3891	13.5021	16.4015	14.6505	6.77061	16.3066	17.8262	16.1614	16.0156	15.3102	15.9523	15.4722	13.8722	15.9863	15.885	15.5342	16.666	15.5923
[truncated: 83 more columns]

## Sheet: Sheet2
WY-14643	acarbose	acetamidofluorene	acetaminophen	acetazolamide	adapin	ajmaline	allopurinol	allyl_alcohol	amiodarone	amitriptyline	aspirin	azathioprine	bendazac	benzbromarone	benziodarone	bromobenzene	bromoethylamine	bucetin	caffeine	captopril	carbamazepine	carbon_tetrachloride	carboplatin	cephalothin	chloramphenicol	chlormadinone	chlormezanone	chlorpheniramine	chlorpromazine	chlorpropamide	cimetidine	ciprofloxacin	cisplatin	clofibrate	clomipramine	colchicine	coumarin	cyclophosphamide	cyclosporine	danazol	dantrolene	diazepam	diclofenac	diltiazem	disopyramide	disulfiram	doxorubicin	enalapril	erythromycin_ethylsuccinate
[truncated: 81 more columns]
