# Supplementary material for: Asymmetric author-topic model for knowledge discovering of big data in toxicogenomics
Source: Front Pharmacol. 2015 Apr 20;6:81. doi: 10.3389/fphar.2015.00081 (PMC4403303; doi:10.3389/fphar.2015.00081)
Supplement: Supplementary file 7 [file Table6.XLSX]

## Sheet: Treatmenet-wise
WY-14643_4day_Low	A	Dhrs4	Dhrs4	Thnsl1	Thnsl1	Cyp2c11	Cyp2c11	Acaa1a	Acaa1a	Acaa1a	Acaa1a	Acaa1a	Acaa1a	Acaa1a	Aqp3	Aqp3	Chchd10	Chchd10	Cidea	Cidea	Cidea	Cidea	Clec4f	Clec4f	Crat	Crat	Crat	Crat	Ubd	Ubd	Mgll	Mgll	Bmp7	Bmp7	Abhd1	Abhd1	Abhd1	Abhd1	Tmem184c	Tmem184c	Pbk	Pbk	Pgrmc2	Pgrmc2	Chrna2	Chrna2	Acad11	Acad11	Pank1
WY-14643_4day_Middle	A	Dhrs4	Dhrs4	Slbp	Slbp	Thnsl1	Thnsl1	Apip	Apip	Cyp2c11	Cyp2c11	Acaa1a	Acaa1a	Acaa1a	Acaa1a	Acaa1a	Acaa1a	Acaa1a	Slc2a2	Slc2a2	Aqp3	Aqp3	Aqp3	Aqp3	Aqp3	Chchd10	Chchd10	Dpt	Dpt	Commd6	Commd6	Cidea	Cidea	Cidea	Cidea	Cidea	Ppcs	Ppcs	Mrps18b	Mrps18b	Crat	Crat	Crat	Crat	Crat	Aass	Aass	Ubd	Ubd
WY-14643_4day_High	A	Dhrs4	Dhrs4	Apip	Apip	Cyp2c11	Cyp2c11	Acaa1a	Acaa1a	Acaa1a	Acaa1a	Acaa1a	Acaa1a	Slc2a2	Slc2a2	Psmb8	Psmb8	Sdc2	Sdc2	Aqp3	Aqp3	Aqp3	Aqp3	Chchd10	Chchd10	Sgk2	Sgk2	Dpt	Dpt	Commd6	Commd6	Cidea	Cidea	Cidea	Cidea	Cidea	Cidea	Clec4f	Clec4f	Ppcs	Ppcs	Mrps18b	Mrps18b	Crat	Crat	Crat	Crat	Crat	Aass
WY-14643_8day_Low	A	Dhrs4	Dhrs4	Gstm7	Gstm7	Mmp14	Mmp14	Cyp2c11	Cyp2c11	Acaa1a	Acaa1a	Acaa1a	Acaa1a	Acaa1a	Acaa1a	Acaa1a	Slc2a2	Slc2a2	Psmb8	Psmb8	Aqp3	Aqp3	Aqp3	Chchd10	Chchd10	Sgk2	Sgk2	Commd6	Commd6	Cidea	Cidea	Cidea	Cidea	Cidea	Cidea	Ppcs	Ppcs	Crat	Crat	Crat	Crat	Aass	Aass	Mgll	Mgll	Mgll	Abhd1	Abhd1	Abhd1
WY-14643_8day_Middle	A	Mospd2	Mospd2	Dhrs4	Dhrs4	Mmp14	Mmp14	Dpyd	Dpyd	Cyp2c11	Cyp2c11	Cyp2c11	Acaa1a	Acaa1a	Acaa1a	Acaa1a	Acaa1a	Acaa1a	Acaa1a	Acaa1a	Slc2a2	Slc2a2	Psmb8	Psmb8	Sdc2	Sdc2	Aqp3	Aqp3	Aqp3	Aqp3	Aqp3	Chchd10	Chchd10	Dpt	Dpt	Mgat2	Mgat2	Commd6	Commd6	Cidea	Cidea	Cidea	Cidea	Cidea	Cidea	Cidea	Cidea	Clec4f	Clec4f
WY-14643_8day_High	A	Mospd2	Mospd2	Dhrs4	Dhrs4	Dpyd	Dpyd	Apip	Apip	Cyp2c11	Cyp2c11	Cyp2c11	Cyp2c11	Cyp2c11	Cyp2c11	Acaa1a	Acaa1a	Acaa1a	Acaa1a	Acaa1a	Acaa1a	Acaa1a	Acaa1a	Slc2a2	Slc2a2	Slc2a2	Slc2a2	Psmb8	Psmb8	Sdc2	Sdc2	Aqp3	Aqp3	Aqp3	Aqp3	Aqp3	Aqp3	Chchd10	Chchd10	Dpt	Dpt	Mtmr7	Mtmr7	Mgat2	Mgat2	Commd6	Commd6	Cidea	Cidea
WY-14643_15day_Low	A	Dhrs4	Dhrs4	Gstm7	Gstm7	Cyp2c11	Cyp2c11	Acaa1a	Acaa1a	Acaa1a	Acaa1a	Acaa1a	Slc2a2	Slc2a2	Psmb8	Psmb8	Aqp3	Aqp3	Aqp3	Aqp3	Chchd10	Chchd10	Dpt	Dpt	Mtmr7	Mtmr7	Cidea	Cidea	Cidea	Cidea	Cidea	Cidea	Crat	Crat	Crat	Crat	Crat	Aass	Aass	Ubd	Ubd	Mgll	Mgll	Abhd1	Abhd1	Abhd1	Abhd1	Apom	Apom
WY-14643_15day_Middle	A	Mospd2	Mospd2	Dhrs4	Dhrs4	Cyp2c11	Cyp2c11	Cyp2c11	Acaa1a	Acaa1a	Acaa1a	Acaa1a	Acaa1a	Slc2a2	Slc2a2	Psmb8	Psmb8	Sdc2	Sdc2	Aqp3	Aqp3	Aqp3	Aqp3	Aqp3	Aqp3	Aqp3	Chchd10	Chchd10	Fam176a	Fam176a	Dpt	Dpt	Mtmr7	Mtmr7	Cd68	Cd68	Mgat2	Mgat2	Cidea	Cidea	Cidea	Cidea	Cidea	Cidea	Cidea	Clec4f	Clec4f	Ppcs	Ppcs
WY-14643_15day_High	A	Mospd2	Mospd2	Dhrs4	Dhrs4	Apip	Apip	Cyp2c11	Cyp2c11	Cyp2c11	Cyp2c11	Cyp2c11	Cyp2c11	Cyp2c11	Cyp2c11	Cyp2c11	Cyp2c11	Cyp2c11	Cyp2c11	Acaa1a	Acaa1a	Acaa1a	Acaa1a	Acaa1a	Acaa1a	Slc2a2	Slc2a2	Slc2a2	Slc2a2	Psmb8	Psmb8	Sdc2	Sdc2	Enpp3	Enpp3	Aqp3	Aqp3	Aqp3	Aqp3	Aqp3	Aqp3	Aqp3	Chchd10	Chchd10	Fam176a	Fam176a	Dpt	Dpt	Mtmr7
WY-14643_29day_Low	A	Dhrs4	Dhrs4	Mmp14	Mmp14	Cyp2c11	Cyp2c11	Acaa1a	Acaa1a	Acaa1a	Acaa1a	Acaa1a	Acaa1a	Acaa1a	Slc2a2	Slc2a2	Psmb8	Psmb8	Enpp3	Enpp3	Aqp3	Aqp3	Aqp3	Aqp3	Chchd10	Chchd10	Fam176a	Fam176a	Dpt	Dpt	Cidea	Cidea	Cidea	Cidea	Cidea	Cidea	Cidea	Cidea	Cidea	Cidea	Clec4f	Clec4f	Zfp189	Zfp189	Ppcs	Ppcs	Mrps18b	Mrps18b	Crat
WY-14643_29day_Middle	A	Mospd2	Mospd2	Dhrs4	Dhrs4	Nmd3	Nmd3	Apip	Apip	Cyp2c11	Cyp2c11	Cyp2c11	Cyp2c11	Acaa1a	Acaa1a	Acaa1a	Acaa1a	Acaa1a	Acaa1a	Acaa1a	Slc2a2	Slc2a2	Slc2a2	Psmb8	Psmb8	Sdc2	Sdc2	Enpp3	Enpp3	Aqp3	Aqp3	Aqp3	Aqp3	Aqp3	Chchd10	Chchd10	Dpt	Dpt	Mtmr7	Mtmr7	Mgat2	Mgat2	Commd6	Commd6	Cidea	Cidea	Cidea	Cidea	Cidea
WY-14643_29day_High	A	Mospd2	Mospd2	Dhrs4	Dhrs4	Dhrs4	Mpp6	Mpp6	Dpyd	Dpyd	Trmt1	Trmt1	Nmd3	Nmd3	Apip	Apip	Cyp2c11	Cyp2c11	Cyp2c11	Cyp2c11	Cyp2c11	Cyp2c11	Cyp2c11	Cyp2c11	Cyp2c11	Cyp2c11	Cyp2c11	Cyp2c11	Cyp2c11	Cyp2c11	Cyp2c11	Cyp2c11	Cyp2c11	Cyp2c11	Cyp2c11	Cyp2c11	Cyp2c11	Cyp2c11	Cyp2c11	Cyp2c11	Acaa1a	Acaa1a	Acaa1a	Acaa1a	Acaa1a	Acaa1a	Acaa1a	Acaa1a	Slc2a2
acarbose_4day_Low	A	Ubd	Ubd	Igha	Igha	Ifit1	Ifit1	Dhrs7	Dhrs7	Cyp3a9	Cyp3a9	Comt	Comt	Comt	Ephx2	Ephx2	Ephx2	Retsat	Retsat	Retsat	Ugt2b1	Ugt2b1	Zfp354a	Zfp354a	Sult2al1	Sult2al1	Acsm5	Acsm5	RGD1309362	RGD1309362	Rnf8	Rnf8	Casp12	Casp12	Asrgl1	Asrgl1	Acsm2a	Acsm2a	Mfsd2a	Mfsd2a	Fam111a	Fam111a
acarbose_4day_Middle	A	Igha	Igha	Sult1c2	Sult1c2	Serpina7	Serpina7	Ifit1	Ifit1	Lrrc8b	Lrrc8b	Cdkn3	Cdkn3	Comt	Comt	Ephx2	Ephx2	Akr1c12	Akr1c12	Retsat	Retsat	Aldh1a7	Aldh1a7	Sqrdl	Sqrdl	Onecut1	Onecut1	Adh4	Adh4	Socs2	Socs2	Acsm2a	Acsm2a	Fam111a	Fam111a
acarbose_4day_High	A	Cdh17	Cdh17	Slpi	Slpi	Hamp	Hamp	Sult1c2	Sult1c2	Scd1	Scd1	Ifit1	Ifit1	Ifit1	Sgk1	Sgk1	Akr1c12	Akr1c12	RT1-Bb	RT1-Bb	Acsm5	Acsm5	Igfbp1	Igfbp1	Sqrdl	Sqrdl	Casp12	Casp12	Tsku	Tsku	Acsm2a	Acsm2a	Agxt2	Agxt2	Wfdc2	Wfdc2	Fam111a	Fam111a	Fam111a	Fam111a
acarbose_8day_Low	A	Slpi	Slpi	Dusp6	Dusp6	Pdia5	Pdia5	Cyp8b1	Cyp8b1	Angptl4	Angptl4	Sez6	Sez6	Retsat	Retsat	Scpep1	Scpep1	Bcl6	Bcl6	RGD1564865	RGD1564865	RGD1309362	RGD1309362	G6pc	G6pc
acarbose_8day_Middle	A	LOC500300	LOC500300	Sephs2	Sephs2	Cxcl1	Cxcl1	Nqo1	Nqo1	Slc6a6	Slc6a6	Cyp8b1	Cyp8b1	Dhrs7	Dhrs7	Comt	Comt	Aldh1a1	Aldh1a1	Gsta5	Gsta5	Cyp7a1	Cyp7a1	Zfp354a	Zfp354a	Sult2al1	Sult2al1	Bcl6	Bcl6	Igfbp1	Igfbp1	RGD1309362	RGD1309362	Aldh1a7	Aldh1a7	Onecut1	Onecut1	G6pc	G6pc	RT1-T24-4	RT1-T24-4	Acsm2a	Acsm2a	Mfsd2a	Mfsd2a	Fam111a	Fam111a	Fam111a	Fam111a
acarbose_8day_High	A	Tat	Tat	Sephs2	Sephs2	Igha	Igha	Usp18	Usp18	Hamp	Hamp	Hsd3b7	Hsd3b7	Nqo1	Nqo1	Cyp8b1	Cyp8b1	Cyp8b1	Isg15	Isg15	Angptl4	Angptl4	Cish	Cish	Rdh2	Rdh2	Foxa2	Foxa2	Laptm4b	Laptm4b	Aldh1a1	Aldh1a1	Cyp7a1	Cyp7a1	Scpep1	Scpep1	Prlr	Prlr	Zfp354a	Zfp354a	Lcn2	Lcn2	Bcl6	Bcl6	Bcl6	Igfbp1	Igfbp1	RGD1309362	RGD1309362
acarbose_15day_Low	A	Cdh17	Cdh17	Sephs2	Sephs2	Igha	Igha	Slpi	Slpi	Prim1	Prim1	Dynlt3	Dynlt3	RGD1565709	RGD1565709	Ifit1	Ifit1	Rtn4ip1	Rtn4ip1	Ccrn4l	Ccrn4l	Ccrn4l	Lrrc8b	Lrrc8b	Akr1c12	Akr1c12	Slc25a25	Slc25a25	Dusp1	Dusp1	Evc	Evc	Cyp7a1	Cyp7a1	Cd14	Cd14	Zfp354a	Zfp354a	Bcl6	Bcl6	Igfbp1	Igfbp1	RGD1309362	RGD1309362	Aldh1a7	Aldh1a7	Gstt3	Gstt3	Casp12
acarbose_15day_Middle	A	Ly6c	Ly6c	Igha	Igha	Marveld1	Marveld1	Slpi	Slpi	Slpi	Slpi	Irf7	Irf7	Nqo1	Nqo1	Ifit1	Ifit1	Ifit1	Ifit1	Ifit1	Ifit1	Angptl4	Angptl4	Cish	Cish	Ccrn4l	Ccrn4l	Rsad2	Rsad2	Foxa2	Foxa2	Evc	Evc	Nr0b2	Nr0b2	Zfp354a	Zfp354a	Cebpb	Cebpb	Acsm5	Acsm5	LOC689064	LOC689064	Igfbp1	Igfbp1	Inmt	Inmt	RGD1309362	RGD1309362
acarbose_15day_High	A	Ppcs	Ppcs	Usp2	Usp2	Tat	Tat	Pik3r1	Pik3r1	Nr1i3	Nr1i3	Dusp6	Dusp6	Il6r	Il6r	Nqo1	Nqo1	Ifit1	Ifit1	Ifit1	Rgs3	Rgs3	Pim3	Pim3	Por	Por	Spink3	Spink3	Cish	Cish	Ccrn4l	Ccrn4l	Ccrn4l	Ccrn4l	Pxmp4	Pxmp4	Rdh2	Rdh2	Tsc22d3	Tsc22d3	Mid1ip1	Mid1ip1	Ddhd1	Ddhd1	Foxa2	Foxa2	Polg2	Polg2	Net1
acarbose_29day_Low	A	Clec4f	Clec4f	Ubd	Ubd	Ubd	LOC500300	LOC500300	Cdh17	Cdh17	Abcg5	Abcg5	Jun	Jun	Gadd45a	Gadd45a	RGD1308059	RGD1308059	Slpi	Slpi	Ctps2	Ctps2	Gadd45g	Gadd45g	Ltc4s	Ltc4s	Dusp6	Dusp6	Nqo1	Nqo1	Ifit1	Ifit1	Ifit1	Siglec5	Siglec5	Spink3	Spink3	Dhrs7	Dhrs7	Gpnmb	Gpnmb	Cish	Cish	Rdh2	Rdh2	Hrasls	Hrasls	Foxa2	Foxa2
acarbose_29day_Middle	A	Cidea	Cidea	RGD1308059	RGD1308059	Slpi	Slpi	Gadd45g	Gadd45g	Hacl1	Hacl1	C6	C6	Hrasls	Hrasls	Mst1	Mst1	Ephx2	Ephx2	Ephx2	Ephx2	Hes1	Hes1	Slc25a25	Slc25a25	Retsat	Retsat	Acsm3	Acsm3	Cyp7a1	Cyp7a1	Zfp354a	Zfp354a	Bhlhe40	Bhlhe40	Bcl6	Bcl6	Bcl6	Igfbp1	Igfbp1	Aldh1a7	Aldh1a7	Onecut1	Onecut1	Onecut1	Gstt3	Gstt3	Wfdc2	Wfdc2
acarbose_29day_High	A	Ubd	Ubd	Mgll	Mgll	Slpi	Slpi	Ctps2	Ctps2	Rbp1	Rbp1	Acsf2	Acsf2	Nqo1	Nqo1	Cyp4a8	Cyp4a8	Clca5	Clca5	Rtn4ip1	Rtn4ip1	Tsc22d3	Tsc22d3	Fam134b	Fam134b	Mst1	Mst1	Comt	Comt	Comt	Retsat	Retsat	Cyp7a1	Cyp7a1	Slc22a8	Slc22a8	Zfp354a	Zfp354a	A1bg	A1bg	Reep6	Reep6	Gpm6a	Gpm6a	RGD1564865	RGD1564865	RGD1564865	Igfbp1	Igfbp1
acetamidofluorene_4day_Low	A	Mmp14	Mmp14	Jam3	Jam3	Casp3	Casp3	Mtmr7	Mtmr7	Nfe2l2	Nfe2l2	G6pd	G6pd	Tat	Tat	Fmo3	Fmo3	Aldh1l2	Aldh1l2	Cdh17	Cdh17	Tyms	Tyms	Pik3r1	Pik3r1	Acly	Acly	Akr7a3	Akr7a3	Rtn4	Rtn4	Gpt	Gpt	Gpt	Zfp688	Zfp688	Igha	Igha	Igha	Pcsk7	Pcsk7	Hsd3b5	Hsd3b5	Atp6v1d	Atp6v1d	Atp6v1d	Atp6v1d	Slc46a1	Slc46a1
acetamidofluorene_4day_Middle	A	Mmp14	Mmp14	Jam3	Jam3	Casp3	Casp3	Mtmr7	Mtmr7	Cidea	Cidea	Crat	Crat	Aass	Aass	Ubd	Ubd	Cyp1a1	Cyp1a1	Dmgdh	Dmgdh	Elovl5	Elovl5	Nfe2l2	Nfe2l2	Nfkbiz	Nfkbiz	Gsr	Gsr	G6pd	G6pd	Fmo3	Fmo3	Aig1	Aig1	Aldh1l2	Aldh1l2	Aldh1b1	Aldh1b1	Tyms	Tyms	Pik3r1	Pik3r1	Gulo	Gulo	Zak	Zak	Acly	Acly
acetamidofluorene_4day_High	A	Jam3	Jam3	Cyp2c11	Cyp2c11	Casp3	Casp3	Acaa1a	Acaa1a	Mtmr7	Mtmr7	Cidea	Cidea	Crat	Crat	Cyp2a1	Cyp2a1	Dmgdh	Dmgdh	Lect2	Lect2	Elovl5	Elovl5	Nfe2l2	Nfe2l2	Usp2	Usp2	Gsr	Gsr	Fmo3	Fmo3	Aig1	Aig1	Aldh1l2	Aldh1l2	Aldh1b1	Aldh1b1	Cdh17	Cdh17	Hmgcr	Hmgcr	Tyms	Tyms	Hbb	Hbb	Pik3r1	Pik3r1	Aox1	Aox1
acetamidofluorene_8day_Low	A	Mmp14	Mmp14	Jam3	Jam3	Jam3	Tmem140	Tmem140	Mtmr7	Mtmr7	Cidea	Cidea	Ddit3	Ddit3	Ubd	Ubd	Cyp1a1	Cyp1a1	Dmgdh	Dmgdh	Lect2	Lect2	Hapln3	Hapln3	Efna1	Efna1	Cbs	Cbs	Aldh1l2	Aldh1l2	Aldh1l2	Cdh17	Cdh17	Hmgcr	Hmgcr	Tyms	Tyms	Hbb	Hbb	Hbb	Gypc	Gypc	Sephs2	Sephs2	Zak	Zak	Acly	Acly	Akr7a3
acetamidofluorene_8day_Middle	A	Mmp14	Mmp14	Dpyd	Dpyd	Jam3	Jam3	Jam3	Casp3	Casp3	Slc2a2	Slc2a2	Pdcd2	Pdcd2	Enpp3	Enpp3	Tmem140	Tmem140	Mtmr7	Mtmr7	Cidea	Cidea	Zfp189	Zfp189	Mrps18b	Mrps18b	Crat	Crat	Ddit3	Ddit3	Ubd	Ubd	Ubd	Cyp1a1	Cyp1a1	Cyp1a1	Cyp1a1	Cyp1a1	Cyp1a1	Dmgdh	Dmgdh	Lect2	Lect2	Elovl5	Elovl5	Nfe2l2	Nfe2l2	Smox	Smox
acetamidofluorene_8day_High	A	Mmp14	Mmp14	Jam3	Jam3	Acaa1a	Acaa1a	Tmem140	Tmem140	Cidea	Cidea	Crat	Crat	Ddit3	Ddit3	Ubd	Ubd	Ubd	Cyp2a1	Cyp2a1	Cyp1a1	Cyp1a1	Cyp1a1	Cyp1a1	Cyp1a1	Cyp1a1	Cyp1a1	Cyp1a1	Cyp1a1	Dmgdh	Dmgdh	Lect2	Lect2	Nfe2l2	Nfe2l2	Gsr	Gsr	Aig1	Aig1	Aldh1l2	Aldh1l2	Hmgcr	Hmgcr	Tyms	Tyms	Gulo	Gulo	Gypc	Gypc
acetamidofluorene_15day_Low	A	Gstm7	Gstm7	Gstm7	Mmp14	Mmp14	Dpyd	Dpyd	Trmt1	Trmt1	Thnsl1	Thnsl1	Nmd3	Nmd3	Itgb1bp1	Itgb1bp1	Jam3	Jam3	Jam3	Cyp2c11	Cyp2c11	Casp3	Casp3	Plcd4	Plcd4	Plcd4	Tax1bp1	Tax1bp1	Pdcd2	Pdcd2	Enpp3	Enpp3	Tmem140	Tmem140	Prmt7	Prmt7	Sgk2	Sgk2	Sssca1	Sssca1	Mtmr7	Mtmr7	Mtmr7	Cidea	Cidea	Cidea	Cidea	Rhoc	Rhoc
acetamidofluorene_15day_Middle	A	Gstm7	Gstm7	Gstm7	Mmp14	Mmp14	Dpyd	Dpyd	Trmt1	Trmt1	Nmd3	Nmd3	Itgb1bp1	Itgb1bp1	Maged2	Maged2	Jam3	Jam3	Jam3	Cyp2c11	Cyp2c11	Cyp2c11	Casp3	Casp3	Plcd4	Plcd4	Pdcd2	Pdcd2	Enpp3	Enpp3	Tmem140	Tmem140	Prmt7	Prmt7	Sgk2	Sgk2	Sssca1	Sssca1	Mtmr7	Mtmr7	Mtmr7	Cidea	Cidea	Cidea	Cidea	Tp53inp1	Tp53inp1	Flvcr2	Flvcr2
acetamidofluorene_15day_High	A	Gpr64	Gpr64	Gstm7	Gstm7	Jam3	Jam3	Jam3	Casp3	Casp3	Acaa1a	Acaa1a	Mtmr7	Mtmr7	Mtmr7	Cidea	Cidea	Cidea	Mrps18b	Mrps18b	Crat	Crat	Ddit3	Ddit3	Ubd	Ubd	Cyp2a1	Cyp2a1	Cyp1a1	Cyp1a1	Cyp1a1	Cyp1a1	Cyp1a1	Cyp1a1	Cyp1a1	Cyp1a1	Cyp1a1	Cyp1a1	Cyp1a1	Cyp1a1	Cyp1a1	Cyp1a1	Cyp1a1	Cyp1a1	Cyp1a1	Dmgdh	Dmgdh	Elovl5	Elovl5
acetamidofluorene_29day_Low	A	Gstm7	Gstm7	Gstm7	Mmp14	Mmp14	Mmp14	Nmd3	Nmd3	Jam3	Jam3	Jam3	Cyp2c11	Cyp2c11	Cyp2c11	Cyp2c11	Cyp2c11	Cyp2c11	Casp3	Casp3	Atp1b1	Atp1b1	Sdc2	Sdc2	Plcd4	Plcd4	Plcd4	Pdcd2	Pdcd2	Enpp3	Enpp3	Procr	Procr	Tmem140	Tmem140	Sgk2	Sgk2	Dpt	Dpt	Mtmr7	Mtmr7	Mtmr7	Mtmr7	Cidea	Cidea	Cidea	Cidea	Rhoc	Rhoc
acetamidofluorene_29day_Middle	A	Gstm7	Gstm7	Gstm7	Gstm7	Mmp14	Mmp14	RGD1566401	RGD1566401	Cdr2	Cdr2	Trmt1	Trmt1	Nmd3	Nmd3	Itgb1bp1	Itgb1bp1	Maged2	Maged2	Jam3	Jam3	Jam3	Cyp2c11	Cyp2c11	Cyp2c11	Cyp2c11	Cyp2c11	Cyp2c11	Cyp2c11	Cyp2c11	Cyp2c11	Cyp2c11	Cyp2c11	Cyp2c11	Cyp2c11	Cyp2c11	Cyp2c11	Casp3	Casp3	Atp1b1	Atp1b1	Sdc2	Sdc2	Plcd4	Plcd4	Enpp3	Enpp3	Procr	Procr
acetamidofluorene_29day_High	A	Gstm7	Gstm7	Mmp14	Mmp14	Dpyd	Dpyd	Jam3	Jam3	Cyp2c11	Cyp2c11	Cyp2c11	Tmem140	Tmem140	Slc39a4	Slc39a4	Mtmr7	Mtmr7	Mtmr7	Mtmr7	Cidea	Cidea	Cidea	Cidea	Rhoc	Rhoc	Mrps18b	Mrps18b	Crat	Crat	Ddit3	Ddit3	Cyp2a1	Cyp2a1	Cyp1a1	Cyp1a1	Cyp1a1	Cyp1a1	Cyp1a1	Cyp1a1	Cyp1a1	Cyp1a1	Cyp1a1	Cyp1a1	Cyp1a1	Cyp1a1	Cyp1a1	Cyp1a1	Dmgdh
acetaminophen_4day_Low	A	Akr7a3	Akr7a3	Hsd3b5	Hsd3b5	Tfrc	Tfrc	Slpi	Slpi	Slpi	Hamp	Hamp	LOC100359478	LOC100359478	Bcmo1	Bcmo1	Hacl1	Hacl1	Serpina7	Serpina7	Aspa	Aspa	Acox2	Acox2	Spink3	Spink3	Sds	Sds	Ephx2	Ephx2	RT1-Bb	RT1-Bb	Aldh1a1	Aldh1a1	Dusp1	Dusp1	Gsta5	Gsta5	Scpep1	Scpep1	RGD1564865	RGD1564865	Igfbp1	Igfbp1	Plk2	Plk2	Inmt	Inmt	Oas1a
acetaminophen_4day_Middle	A	Ubd	Ubd	Ubd	Ubd	Ubd	G6pd	G6pd	Cdh17	Cdh17	Hbb	Hbb	Akr7a3	Akr7a3	Igha	Igha	Hsd3b5	Hsd3b5	Abcg5	Abcg5	Slpi	Slpi	Sult1c2	Sult1c2	Nqo1	Nqo1	Pxmp4	Pxmp4	Fam134b	Fam134b	Sez6	Sez6	RT1-Bb	RT1-Bb	Aldh1a1	Aldh1a1	Dusp1	Dusp1	Gsta5	Gsta5	Abcc3	Abcc3	Gck	Gck	Zfp354a	Zfp354a	LOC689064	LOC689064	Abcg8
acetaminophen_4day_High	A	Cyp2c11	Cyp2c11	Cyp1a1	Cyp1a1	Mx2	Mx2	G6pd	G6pd	Ctgf	Ctgf	Hbb	Hbb	Hbb	Gulo	Gulo	Akr7a3	Akr7a3	Akr7a3	Akr7a3	Akr7a3	Cela1	Cela1	Fcn1	Fcn1	Igha	Igha	Tfrc	Tfrc	Tfrc	Abcg5	Abcg5	Abhd2	Abhd2	Ptgr1	Ptgr1	Cldn2	Cldn2	Slpi	Slpi	Slpi	Igf2bp3	Igf2bp3	Ca2	Ca2	Gadd45g	Gadd45g	Adora2b	Adora2b
acetaminophen_8day_Low	A	Akr7a3	Akr7a3	Slpi	Slpi	Cav2	Cav2	Sult1c2	Sult1c2	Sult1c2	Lrrc8a	Lrrc8a	Sds	Sds	Fam134b	Fam134b	Retsat	Retsat	Aldh1a1	Aldh1a1	Gsta5	Gsta5	Gsta5	Gsta5	Akr1b7	Akr1b7	Igfbp1	Igfbp1	RGD1309362	RGD1309362	Agxt2	Agxt2	Fam111a	Fam111a	Fam111a	Fam111a	Fam111a	Mlc1	Mlc1
acetaminophen_8day_Middle	A	Acaa1a	Acaa1a	Ubd	Ubd	Cdh17	Cdh17	Akr7a3	Akr7a3	Akr7a3	Akr7a3	Cela1	Cela1	Akr1c1	Akr1c1	RGD1305807	RGD1305807	Slpi	Slpi	Hamp	Hamp	Adora2b	Adora2b	LOC360919	LOC360919	R3hdm2	R3hdm2	Ube2c	Ube2c	Nqo1	Nqo1	Ccnd1	Ccnd1	Asns	Asns	Slc6a6	Slc6a6	Vnn1	Vnn1	Ephx1	Ephx1	Fam134b	Fam134b	Sgk1	Sgk1	Rcan1	Rcan1	Cyp3a9	Cyp3a9
acetaminophen_8day_High	A	Tat	Tat	Aldh1b1	Aldh1b1	Cdh17	Cdh17	Cdh17	Cdh17	Hbb	Hbb	Acly	Acly	Akr7a3	Akr7a3	Akr7a3	Akr7a3	Akr7a3	Pla2g12a	Pla2g12a	Akr1c1	Akr1c1	Igha	Igha	Abcg5	Abcg5	Jun	Jun	Cldn2	Cldn2	RGD1305807	RGD1305807	Slpi	Slpi	Abcg2	Abcg2	Cav2	Cav2	Srebf1	Srebf1	Adora2b	Adora2b	LOC360919	LOC360919	Thrsp	Thrsp	Alox15	Alox15	Bcmo1
acetaminophen_15day_Low	A	G6pd	G6pd	Cdh17	Cdh17	Marveld1	Marveld1	Slpi	Slpi	Cav2	Cav2	Sult1c2	Sult1c2	Dusp6	Dusp6	Scd1	Scd1	Nqo1	Nqo1	Acox2	Acox2	Comt	Comt	Ephx2	Ephx2	Retsat	Retsat	Aldh1a1	Aldh1a1	Gsta5	Gsta5	Cyp7a1	Cyp7a1	Cyp7a1	Zfp354a	Zfp354a	Zfp354a	Me1	Me1	Igfbp1	Igfbp1	RGD1309362	RGD1309362	Aldh1a7	Aldh1a7	Aldh1a7	Gstt3	Gstt3	Osgin1
acetaminophen_15day_Middle	A	Mtmr7	Mtmr7	Ubd	Ubd	G6pd	G6pd	Aox1	Aox1	Akr7a3	Akr7a3	Akr7a3	Akr7a3	Akr7a3	Akr1c1	Akr1c1	Akr1c1	Tfrc	Tfrc	UST4r	UST4r	Prkcdbp	Prkcdbp	Avpr1a	Avpr1a	Sult1e1	Sult1e1	Cav2	Cav2	Hamp	Hamp	Elovl2	Elovl2	Ugt2b7	Ugt2b7	Idi1	Idi1	Sult1c2	Sult1c2	Scd1	Scd1	Nqo1	Nqo1	Thumpd1	Thumpd1	Cryl1	Cryl1	Asns	Asns
acetaminophen_15day_High	A	Fkbp11	Fkbp11	Acaa1a	Acaa1a	Mtmr7	Mtmr7	Ubd	Ubd	Gsr	Gsr	G6pd	G6pd	Aldh1b1	Aldh1b1	Aox1	Aox1	Sephs2	Sephs2	Acly	Acly	Akr7a3	Akr7a3	Akr7a3	Akr7a3	Akr7a3	Akr7a3	Akr1c1	Akr1c1	Akr1c1	Igha	Igha	Marveld1	Marveld1	Ednra	Ednra	Ptgr1	Ptgr1	Prkcdbp	Prkcdbp	Slpi	Slpi	Abcg2	Abcg2	Rbp1	Rbp1	Igf2bp3	Igf2bp3	Cav2
acetaminophen_29day_Low	A	Ubd	Ubd	Cdh17	Cdh17	Pik3r1	Pik3r1	Akr7a3	Akr7a3	UST4r	UST4r	Ctps2	Ctps2	Abcg2	Abcg2	LOC100359478	LOC100359478	Ltc4s	Ltc4s	Dusp6	Dusp6	Nqo1	Nqo1	Ifit1	Ifit1	Sds	Sds	Cish	Cish	Rdh2	Rdh2	Ddhd1	Ddhd1	Tm7sf2	Tm7sf2	Ugt2b1	Ugt2b1	Gsta5	Gsta5	Tmem176a	Tmem176a	Acsm3	Acsm3	Cyp7a1	Cyp7a1	Cd14	Cd14	Prlr	Prlr
acetaminophen_29day_Middle	A	Mmp14	Mmp14	G6pd	G6pd	Aldh1b1	Aldh1b1	Cdh17	Cdh17	Akr7a3	Akr7a3	Akr7a3	Akr7a3	Akr1c1	Akr1c1	Marveld1	Marveld1	Ednra	Ednra	UST4r	UST4r	Slpi	Slpi	Sult1e1	Sult1e1	Adora2b	Adora2b	Ltc4s	Ltc4s	Ces1d	Ces1d	Dusp6	Dusp6	Pdia5	Pdia5	Nqo1	Nqo1	Cryl1	Cryl1	Siglec5	Siglec5	Vnn1	Vnn1	Eci1	Eci1	Angptl4	Angptl4	Cyp3a9	Cyp3a9
acetaminophen_29day_High	A	Sat1	Sat1	Acaa1a	Acaa1a	Ubd	Ubd	Nfe2l2	Nfe2l2	Usp2	Usp2	G6pd	G6pd	Aldh1b1	Aldh1b1	Hbb	Hbb	Hbb	Aox1	Aox1	Sephs2	Sephs2	Akr7a3	Akr7a3	Akr7a3	Akr7a3	Akr7a3	Akr7a3	Ugp2	Ugp2	Akr1c1	Akr1c1	Igha	Igha	Marveld1	Marveld1	Jun	Jun	Ctps2	Ctps2	Sult1e1	Sult1e1	H1f0	H1f0	Cav2	Cav2	Adora2b	Adora2b	Ifitm3
acetazolamide_4day_Low	A	Ubd	Ubd	Cdh17	Cdh17	Cdh17	Marveld1	Marveld1	Jun	Jun	Slpi	Slpi	Atg10	Atg10	Hamp	Hamp	Cyp17a1	Cyp17a1	Ifit1	Ifit1	Dhrs7	Dhrs7	Akr1c12	Akr1c12	Akr1b7	Akr1b7	LOC287167	LOC287167	Onecut1	Onecut1	Fam111a	Fam111a	Mlc1	Mlc1	Mlc1
acetazolamide_4day_Middle	A	Zfp189	Zfp189	Ubd	Ubd	Cdh17	Cdh17	Pik3r1	Pik3r1	Sephs2	Sephs2	Jun	Jun	UST4r	UST4r	Hamp	Hamp	Hsd3b7	Hsd3b7	Cyp8b1	Cyp8b1	Dhrs7	Dhrs7	Dhrs7	Gpnmb	Gpnmb	Cish	Cish	Sgk1	Sgk1	Cxcl9	Cxcl9	Slc25a25	Slc25a25	Dusp1	Dusp1	Gsta5	Gsta5	Bcl6	Bcl6	Igfbp2	Igfbp2	RGD1309362	RGD1309362	RGD1309362	Creld2	Creld2
acetazolamide_4day_High	A	Zfp189	Zfp189	Ubd	Ubd	Mx2	Mx2	Aldh1l2	Aldh1l2	Aldh1b1	Aldh1b1	Cdh17	Cdh17	Ly6e	Ly6e	Gpt	Gpt	Prc1	Prc1	Abcg5	Abcg5	Abhd2	Abhd2	Usp18	Usp18	Jun	Jun	Ect2	Ect2	Prkcdbp	Prkcdbp	Bub1	Bub1	Hamp	Hamp	Hamp	Hamp	Fabp2	Fabp2	LOC100361444	LOC100361444	Acmsd	Acmsd	Gadd45g	Gadd45g	Adora2b	Adora2b	Thrsp	Thrsp
acetazolamide_8day_Low	A	Ubd	Ubd	Ubd	Ubd	Ubd	Ubd	LOC500300	LOC500300	Cdh17	Cdh17	Cdh17	Akr1c1	Akr1c1	Gadd45a	Gadd45a	Pltp	Pltp	Slpi	Slpi	Slpi	Csf1r	Csf1r	Hamp	Hamp	Gadd45g	Gadd45g	Hhex	Hhex	Pla2g2d	Pla2g2d	Aif1	Aif1	Mmd2	Mmd2	Sds	Sds	Dhrs7	Dhrs7	Cish	Cish	Ephx2	Ephx2	Ephx2	Akr1c12	Akr1c12	Akr1c12	RT1-Bb	RT1-Bb
acetazolamide_8day_Middle	A	Efna1	Efna1	Cdh17	Cdh17	Pik3r1	Pik3r1	Slpi	Slpi	Hamp	Hamp	Adora2b	Adora2b	Hhex	Hhex	Sult1c2	Sult1c2	Aspa	Aspa	Angptl4	Angptl4	Cish	Cish	Sgk1	Sgk1	Ephx2	Ephx2	Ephx2	RT1-Bb	RT1-Bb	Aldh1a1	Aldh1a1	Dusp1	Dusp1	Gsta5	Gsta5	Gck	Gck	Zfp354a	Zfp354a	Sult2al1	Sult2al1	RGD1309362	RGD1309362	Aldh1a7	Aldh1a7	G6pc	G6pc	Osgin1
acetazolamide_8day_High	A	Zfp189	Zfp189	Ubd	Ubd	Ubd	Usp2	Usp2	LOC500300	LOC500300	Cdh17	Cdh17	Cdh17	Abhd2	Abhd2	Avpr1a	Avpr1a	Hamp	Hamp	Adora2b	Adora2b	RGD1562323	RGD1562323	Mmd2	Mmd2	Sds	Sds	Dhrs7	Dhrs7	Angptl4	Angptl4	Ccrn4l	Ccrn4l	Tsc22d3	Tsc22d3	Acot4	Acot4	Cyp3a9	Cyp3a9	Polg2	Polg2	Retsat	Retsat	Adh7	Adh7	Aldh1a1	Aldh1a1	Ugt2b1	Ugt2b1
acetazolamide_15day_Low	A	Psmb8	Psmb8	Ubd	Ubd	Ubd	Ubd	Ubd	Sephs2	Sephs2	Akr1c1	Akr1c1	Marveld1	Marveld1	Abcg5	Abcg5	Slpi	Slpi	RT1-CE10	RT1-CE10	Ifit1	Ifit1	Psmb9	Psmb9	Sgk1	Sgk1	Comt	Comt	Ephx2	Ephx2	RT1-Bb	RT1-Bb	RT1-Bb	Retsat	Retsat	Aldh1a1	Aldh1a1	Ugt2b1	Ugt2b1	Gsta5	Gsta5	RGD1564865	RGD1564865	Inmt	Inmt	Oat	Oat	Rtp4	Rtp4
acetazolamide_15day_Middle	A	Zfp189	Zfp189	LOC500300	LOC500300	Pik3r1	Pik3r1	Sephs2	Sephs2	Marveld1	Marveld1	Gadd45a	Gadd45a	Slpi	Slpi	Avpr1a	Avpr1a	Gadd45g	Gadd45g	Hsd3b7	Hsd3b7	LOC100359478	LOC100359478	RT1-CE10	RT1-CE10	Scd1	Scd1	Spink3	Spink3	Sds	Sds	Cish	Cish	Ccrn4l	Ccrn4l	Tsc22d3	Tsc22d3	Sgk1	Sgk1	Ivd	Ivd	Ephx2	Ephx2	RT1-Bb	RT1-Bb	RT1-Bb	Tifa	Tifa	Aldh1a1
acetazolamide_15day_High	A	Zfp189	Zfp189	Ubd	Ubd	Ubd	LOC500300	LOC500300	Ly6e	Ly6e	Akr1c1	Akr1c1	Marveld1	Marveld1	Abcg5	Abcg5	Gadd45a	Gadd45a	Hamp	Hamp	Ca2	Ca2	LOC100361444	LOC100361444	Gadd45g	Gadd45g	Gadd45g	Hacl1	Hacl1	Ifit1	Ifit1	Spink3	Spink3	Gpnmb	Gpnmb	Cish	Cish	Sgk1	Sgk1	Ces2c	Ces2c	Foxa2	Foxa2	Comt	Comt	Comt	Ephx2	Ephx2	Hes1
acetazolamide_29day_Low	A	Ubd	Ubd	Ubd	Ubd	Sult1c2	Sult1c2	RT1-CE10	RT1-CE10	Angptl4	Angptl4	Pxmp4	Pxmp4	RT1-A2	RT1-A2	RT1-A2	RT1-A2	Ephx2	Ephx2	Akr1c12	Akr1c12	RT1-Bb	RT1-Bb	RT1-Bb	Retsat	Retsat	Cib2	Cib2	Msra	Msra	Acsm5	Acsm5	Bcl6	Bcl6	Gpm6a	Gpm6a	Igfbp1	Igfbp1	Plk2	Plk2	Gstt3	Gstt3	G6pc	G6pc	Cited2	Cited2	Dmxl2-ps1	Dmxl2-ps1	RT1-T24-4
acetazolamide_29day_Middle	A	Ubd	Ubd	Ubd	Ubd	Nfkbiz	Nfkbiz	Sephs2	Sephs2	Akr1c1	Akr1c1	Srebf1	Srebf1	Hhex	Hhex	Idi1	Idi1	Sult1c2	Sult1c2	Scd1	Scd1	Aspa	Aspa	Pxmp4	Pxmp4	Pxmp4	Tsc22d3	Tsc22d3	Mid1ip1	Mid1ip1	Comt	Comt	Ephx2	Ephx2	Ephx2	RT1-Bb	RT1-Bb	Retsat	Retsat	Aldh1a1	Aldh1a1	Ugt2b1	Ugt2b1	Dusp1	Dusp1	Gsta5	Gsta5	Acsm3	Acsm3
acetazolamide_29day_High	A	Zfp189	Zfp189	Ubd	Ubd	Ubd	LOC500300	LOC500300	Acly	Acly	Srebf1	Srebf1	Gadd45g	Gadd45g	LOC100359478	LOC100359478	Scd1	Scd1	Angptl4	Angptl4	Pxmp4	Pxmp4	Tsc22d3	Tsc22d3	Sgk1	Sgk1	Mid1ip1	Mid1ip1	Comt	Comt	Hes1	Hes1	Retsat	Retsat	Aldh1a1	Aldh1a1	Ugt2b1	Ugt2b1	Gsta5	Gsta5	Acsm3	Acsm3	Nr0b2	Nr0b2	Zfp354a	Zfp354a	Zfp354a	Cebpb	Cebpb
adapin_4day_Low	A	Zfp189	Zfp189	Cdh17	Cdh17	Igha	Igha	Slpi	Slpi	LOC100359478	LOC100359478	Nqo1	Nqo1	Spink3	Spink3	Cyp3a9	Cyp3a9	RT1-Bb	RT1-Bb	Laptm4b	Laptm4b	Gsta5	Gsta5	Nr0b2	Nr0b2	Akr1b7	Akr1b7	Gpm6a	Gpm6a	Aldh1a7	Aldh1a7	Wipi1	Wipi1	Fam111a	Fam111a	Mlc1	Mlc1
adapin_4day_Middle	A	Ubd	Ubd	Cdh17	Cdh17	Ly6c	Ly6c	Igha	Igha	Lbp	Lbp	Hamp	Hamp	Mocos	Mocos	Cyp3a18	Cyp3a18	S100a8	S100a8	Ms4a11	Ms4a11	Scd1	Scd1	LOC100361552	LOC100361552	Pdia5	Pdia5	Ifit1	Ifit1	Ifit1	Ifit1	RGD1562323	RGD1562323	Psmb10	Psmb10	Spink3	Spink3	Dhrs7	Dhrs7	Isg15	Isg15	Angptl4	Angptl4	Mettl7b	Mettl7b	Rdh2	Rdh2	Igtp	Igtp
adapin_4day_High	A	Zfp189	Zfp189	Ubd	Ubd	Rarres1	Rarres1	Cdh17	Cdh17	Akr1c1	Akr1c1	Ect2	Ect2	Slpi	Slpi	Hamp	Hamp	Hamp	LOC100359478	LOC100359478	Sult1c2	Sult1c2	Scd1	Scd1	Pdia5	Pdia5	Ube2c	Ube2c	Nusap1	Nusap1	Cyp3a23/3a1	Cyp3a23/3a1	Angptl4	Angptl4	Spc25	Spc25	Cdk1	Cdk1	Tsc22d3	Tsc22d3	Fam134b	Fam134b	Cyp3a9	Cyp3a9	Ces2c	Ces2c	Cdkn3	Cdkn3	Akr1c12
adapin_8day_Low	A	Ubd	Ubd	LOC500300	LOC500300	Cdh17	Cdh17	Cxcl1	Cxcl1	RGD1308059	RGD1308059	Slpi	Slpi	Slpi	LOC100359478	LOC100359478	Sult1c2	Sult1c2	Ifit1	Ifit1	Ccrn4l	Ccrn4l	Tsc22d3	Tsc22d3	Comt	Comt	Comt	Ephx2	Ephx2	Akr1c12	Akr1c12	Akr1c12	Slc25a25	Slc25a25	Slc38a2	Slc38a2	Zfp354a	Zfp354a	Me1	Me1	RGD1564865	RGD1564865	RGD1309362	RGD1309362	RGD1309362	Onecut1	Onecut1	Gstt3	Gstt3
adapin_8day_Middle	A	Ubd	Ubd	LOC500300	LOC500300	Igha	Igha	Hsd3b5	Hsd3b5	Slpi	Slpi	Slpi	LOC100359478	LOC100359478	Tcn2	Tcn2	Dusp6	Dusp6	Pdia5	Pdia5	Sds	Sds	Dhrs7	Dhrs7	Cish	Cish	Cyp3a9	Cyp3a9	Foxa2	Foxa2	Comt	Comt	Comt	Nr0b2	Nr0b2	Zfp354a	Zfp354a	Sult2al1	Sult2al1	Gpm6a	Gpm6a	Igfbp1	Igfbp1	Tsku	Tsku	Wfdc2	Wfdc2
adapin_8day_High	A	Ubd	Ubd	Ubd	LOC500300	LOC500300	Aldh1b1	Aldh1b1	Hamp	Hamp	Srebf1	Srebf1	Hsd3b7	Hsd3b7	LOC100359478	LOC100359478	LOC100359478	Sult1c2	Sult1c2	Ube2c	Ube2c	Nqo1	Nqo1	Ifit1	Ifit1	Slc6a6	Slc6a6	Dhrs7	Dhrs7	Ccrn4l	Ccrn4l	Pxmp4	Pxmp4	Comt	Comt	Ephx2	Ephx2	RT1-Bb	RT1-Bb	Retsat	Retsat	Aldh1a1	Aldh1a1	Ugt2b1	Ugt2b1	Gsta5	Gsta5	Cmc1	Cmc1
adapin_15day_Low	A	Cdh17	Cdh17	Aox1	Aox1	Arpc4	Arpc4	Hsd3b7	Hsd3b7	LOC100359478	LOC100359478	Hacl1	Hacl1	Dhrs7	Dhrs7	Retsat	Retsat	Anp32a	Anp32a	Bcl6	Bcl6	Inmt	Inmt	RGD1309362	RGD1309362	Oas1a	Oas1a	Onecut1	Onecut1	Rtp4	Rtp4	Fam111a	Fam111a	Fam111a	Mlc1	Mlc1
adapin_15day_Middle	A	LOC500300	LOC500300	Gadd45g	Gadd45g	Dusp6	Dusp6	Rgs3	Rgs3	Cish	Cish	Ccrn4l	Ccrn4l	Tsc22d3	Tsc22d3	Sgk1	Sgk1	Foxa2	Foxa2	Hes1	Hes1	Retsat	Retsat	Nr0b2	Nr0b2	Gck	Gck	Zfp354a	Zfp354a	Zfp354a	Igfbp1	Igfbp1	RGD1309362	RGD1309362	RGD1309362	Gstt3	Gstt3	G6pc	G6pc	Ppp1r3c	Ppp1r3c	Tsku	Tsku	Bckdhb	Bckdhb	Herpud1	Herpud1	Mfsd2a	Mfsd2a
adapin_15day_High	A	Ubd	Ubd	LOC500300	LOC500300	Cdh17	Cdh17	Sephs2	Sephs2	Abhd2	Abhd2	Slpi	Slpi	Slpi	Arpc4	Arpc4	Cyp3a18	Cyp3a18	Slc6a6	Slc6a6	Dhrs7	Dhrs7	Sgk1	Sgk1	Cyp3a9	Cyp3a9	Ces2c	Ces2c	Ephx2	Ephx2	RT1-Bb	RT1-Bb	Tifa	Tifa	Aldh1a1	Aldh1a1	Ugt2b1	Ugt2b1	Ugt2b1	Ugt2b1	Gsta5	Gsta5	Prlr	Prlr	Gck	Gck	Zfp354a	Zfp354a	Sult2al1
adapin_29day_Low	A	Ubd	Ubd	Cdh17	Cdh17	Cdh17	Akr1c1	Akr1c1	Igha	Igha	Marveld1	Marveld1	LOC100359478	LOC100359478	RT1-CE10	RT1-CE10	Ifit1	Ifit1	Retsat	Retsat	Ugt2b1	Ugt2b1	Cyp7a1	Cyp7a1	Nr0b2	Nr0b2	Zfp354a	Zfp354a	Fabp7	Fabp7	Mfsd2a	Mfsd2a	Fam111a	Fam111a	Mlc1	Mlc1
adapin_29day_Middle	A	Cdh17	Cdh17	Marveld1	Marveld1	Slpi	Slpi	Hhex	Hhex	RT1-CE10	RT1-CE10	Rgs3	Rgs3	Sds	Sds	Ccrn4l	Ccrn4l	Net1	Net1	RT1-Bb	RT1-Bb	Ugt2b1	Ugt2b1	Cyp7a1	Cyp7a1	Nr0b2	Nr0b2	Zfp354a	Zfp354a	Inmt	Inmt	Onecut1	Onecut1	Gstt3	Gstt3	G6pc	G6pc	Mfsd2a	Mfsd2a	Wfdc2	Wfdc2	Mlc1	Mlc1
adapin_29day_High	A	Ubd	Ubd	Igha	Igha	Hao2	Hao2	Adora2b	Adora2b	Hhex	Hhex	Idi1	Idi1	Gstt1	Gstt1	Rgs3	Rgs3	RGD1562323	RGD1562323	Acox2	Acox2	Slc6a6	Slc6a6	Por	Por	Msmo1	Msmo1	Tmem97	Tmem97	Dhrs7	Dhrs7	Dhcr7	Dhcr7	Cish	Cish	Ccrn4l	Ccrn4l	Psmb9	Psmb9	Csrp1	Csrp1	Ces2c	Ces2c	Ces2c	Dcn	Dcn	Ephx2	Ephx2	Pnpla3
ajmaline_4day_Low	A	Ubd	Ubd	Sephs2	Sephs2	Gpt	Gpt	Akr1c1	Akr1c1	RGD1308059	RGD1308059	Hamp	Hamp	Gadd45g	Gadd45g	Hhex	Hhex	Klf9	Klf9	Nqo1	Nqo1	Acox2	Acox2	Sds	Sds	Sds	Cish	Cish	Fam134b	Fam134b	Foxa2	Foxa2	Comt	Comt	Akr1c12	Akr1c12	Akr1c12	Xbp1	Xbp1	Dusp1	Dusp1	Acsm3	Acsm3	Akr1b7	Akr1b7	Slc35c2	Slc35c2	RGD1564865	RGD1564865
ajmaline_4day_Middle	A	Ubd	Ubd	Sephs2	Sephs2	Akr1c1	Akr1c1	Hamp	Hamp	Hamp	Gadd45g	Gadd45g	LOC100359478	LOC100359478	Hhex	Hhex	Nqo1	Nqo1	Ifit1	Ifit1	Acox2	Acox2	Spink3	Spink3	Sds	Sds	Comt	Comt	Ephx2	Ephx2	Ephx2	Akr1c12	Akr1c12	Retsat	Retsat	Dusp1	Dusp1	Evc	Evc	Serpina3m	Serpina3m	RGD1564865	RGD1564865	Igfbp1	Igfbp1	Inmt	Inmt	Inmt	Inmt
ajmaline_4day_High	A	Dpyd	Dpyd	Psmb8	Psmb8	Tat	Tat	Aldh1b1	Aldh1b1	Sephs2	Sephs2	Akr7a3	Akr7a3	Akr1c1	Akr1c1	Hsd3b5	Hsd3b5	Marveld1	Marveld1	UST4r	UST4r	Slpi	Slpi	Fabp2	Fabp2	LOC100361444	LOC100361444	Gadd45g	Gadd45g	Pgcp	Pgcp	Gls2	Gls2	R3hdm2	R3hdm2	Rbp7	Rbp7	Scd1	Scd1	Nqo1	Nqo1	Spink1	Spink1	Spink3	Spink3	Spink3	Sds	Sds	Sds
ajmaline_8day_Low	A	Ubd	Ubd	Mx2	Mx2	Usp18	Usp18	UST4r	UST4r	LOC100361444	LOC100361444	Mocos	Mocos	Nqo1	Nqo1	G0s2	G0s2	Mmd2	Mmd2	Sds	Sds	Cyp8b1	Cyp8b1	Isg15	Isg15	Cish	Cish	Pxmp4	Pxmp4	Fam134b	Fam134b	Cyp3a9	Cyp3a9	Cdkn3	Cdkn3	Comt	Comt	Comt	RT1-Bb	RT1-Bb	Aldh1a1	Aldh1a1	Tmem2	Tmem2	Slfn3	Slfn3	Nr0b2	Nr0b2	Akr1b7
ajmaline_8day_Middle	A	Ubd	Ubd	Ubd	Cdh17	Cdh17	Rtn4	Rtn4	Hsd3b5	Hsd3b5	Abcg5	Abcg5	UST4r	UST4r	Mocos	Mocos	RGD1565709	RGD1565709	Serpina7	Serpina7	RT1-CE10	RT1-CE10	Cyp17a1	Cyp17a1	Nqo1	Nqo1	Ifit1	Ifit1	Clca5	Clca5	Mmd2	Mmd2	Nupr1	Nupr1	Sds	Sds	Dhrs7	Dhrs7	Angptl4	Angptl4	Pxmp4	Pxmp4	Cyp3a9	Cyp3a9	Ephx2	Ephx2	Ephx2	Ephx2	Cib2
ajmaline_8day_High	A	Dpyd	Dpyd	Ubd	Ubd	Nfe2l2	Nfe2l2	Cdh17	Cdh17	Akr7a3	Akr7a3	UST4r	UST4r	RT1-CE5	RT1-CE5	Atg10	Atg10	Mgmt	Mgmt	Hamp	Hamp	Hamp	Adora2b	Adora2b	Mocos	Mocos	Thrsp	Thrsp	Tcn2	Tcn2	Pgcp	Pgcp	Cadps2	Cadps2	Sult1c2	Sult1c2	Serpina7	Serpina7	Serpina7	LOC100359529	LOC100359529	R3hdm2	R3hdm2	Rbp7	Rbp7	Rbp7	Cyp17a1	Cyp17a1	Scd1
ajmaline_15day_Low	A	Ubd	Ubd	Marveld1	Marveld1	Slpi	Slpi	Hamp	Hamp	Sult1c2	Sult1c2	Ifit1	Ifit1	Comt	Comt	Akr1c12	Akr1c12	Akr1c12	Ugt2b1	Ugt2b1	Prlr	Prlr	RGD1564865	RGD1564865	Aldh1a7	Aldh1a7	Gstt3	Gstt3	Rtp4	Rtp4	Rexo4	Rexo4	Fam111a	Fam111a	Mlc1	Mlc1
ajmaline_15day_Middle	A	Marveld1	Marveld1	Hamp	Hamp	LOC100361444	LOC100361444	Sult1c2	Sult1c2	Slc6a6	Slc6a6	Acot4	Acot4	Fam134b	Fam134b	Akr1c12	Akr1c12	Retsat	Retsat	Ugt2b1	Ugt2b1	Cd14	Cd14	Igfbp1	Igfbp1	Oas1a	Oas1a	Aldh1a7	Aldh1a7	Rtp4	Rtp4	Asrgl1	Asrgl1	Acsm2a	Acsm2a	Mfsd2a	Mfsd2a	Fam111a	Fam111a
ajmaline_15day_High	A	Dpyd	Dpyd	Aox1	Aox1	Acly	Acly	Akr7a3	Akr7a3	Akr7a3	Akr1c1	Akr1c1	Slpi	Slpi	Slpi	Mgmt	Mgmt	Thrsp	Thrsp	Serpina7	Serpina7	Serpina7	LOC100359529	LOC100359529	R3hdm2	R3hdm2	Ltc4s	Ltc4s	Ppp1r3b	Ppp1r3b	Rbp7	Rbp7	Cyp17a1	Cyp17a1	Anxa2	Anxa2	Acox2	Acox2	Slc6a6	Slc6a6	Abcb4	Abcb4	Pcsk9	Pcsk9	Vnn1	Vnn1	Sds	Sds	Csrp1
ajmaline_29day_Low	A	Zfp189	Zfp189	Ubd	Ubd	Ubd	Cdh17	Cdh17	Aox1	Aox1	Ltc4s	Ltc4s	Il6r	Il6r	Clca5	Clca5	Rtn4ip1	Rtn4ip1	Ccrn4l	Ccrn4l	Dcn	Dcn	Comt	Comt	Akr1c12	Akr1c12	RT1-Bb	RT1-Bb	Cyp7a1	Cyp7a1	Zfp354a	Zfp354a	Zfp354a	Slc35c2	Slc35c2	Inmt	Inmt	Gstt3	Gstt3	Casp12	Casp12	Tsku	Tsku	Herpud1	Herpud1	Mfsd2a	Mfsd2a	Fam111a	Fam111a
ajmaline_29day_Middle	A	Cdh17	Cdh17	Hbb	Hbb	Aox1	Aox1	LOC100361444	LOC100361444	Mocos	Mocos	Tcn2	Tcn2	Serpina7	Serpina7	Ltc4s	Ltc4s	Ifit1	Ifit1	Slc6a6	Slc6a6	Clca5	Clca5	Spink3	Spink3	LOC100363476	LOC100363476	Gpnmb	Gpnmb	Ddhd1	Ddhd1	Cib2	Cib2	Aldh1a1	Aldh1a1	Ugt2b1	Ugt2b1	Gsta5	Gsta5	Sult2al1	Sult2al1	Reep6	Reep6	LOC689064	LOC689064	Bcl6	Bcl6	Gpm6a	Gpm6a
ajmaline_29day_High	A	Dpyd	Dpyd	Mtmr7	Mtmr7	Zfp189	Zfp189	Ubd	Ubd	Tmem184c	Tmem184c	Tat	Tat	Cdh17	Cdh17	Akr7a3	Akr7a3	Cela1	Cela1	Akr1c1	Akr1c1	Marveld1	Marveld1	Atp6v1d	Atp6v1d	Slpi	Slpi	Avpr1a	Avpr1a	Mgmt	Mgmt	Mgmt	Fabp2	Fabp2	RGD1562101	RGD1562101	Scfd2	Scfd2	Rb1	Rb1	Thrsp	Thrsp	Pgcp	Pgcp	Cadps2	Cadps2	Serpina7	Serpina7	Serpina7
allopurinol_4day_Low	A	Ubd	Ubd	Cdh17	Cdh17	Akr1c1	Akr1c1	UST4r	UST4r	Slpi	Slpi	Hamp	Hamp	RT1-CE10	RT1-CE10	Ces1d	Ces1d	Pdia5	Pdia5	Acox2	Acox2	Spink3	Spink3	Dhrs7	Dhrs7	RT1-A2	RT1-A2	RT1-A2	RT1-A2	Ephx2	Ephx2	RT1-Bb	RT1-Bb	RT1-Bb	Prlr	Prlr	Sult2al1	Sult2al1	Sult2al1	RGD1309362	RGD1309362	Aldh1a7	Aldh1a7	Sqrdl	Sqrdl	Onecut1	Onecut1	Amacr	Amacr
allopurinol_4day_Middle	A	Cdh17	Cdh17	Igha	Igha	Slpi	Slpi	Slpi	Gadd45g	Gadd45g	Hhex	Hhex	Hhex	Bcmo1	Bcmo1	Ube2c	Ube2c	Cish	Cish	RT1-A2	RT1-A2	RT1-A2	RT1-Bb	RT1-Bb	Dusp1	Dusp1	Bhlhe40	Bhlhe40	Bcl6	Bcl6	Igfbp1	Igfbp1	Igfbp1	Inmt	Inmt	RGD1309362	RGD1309362	RGD1309362	RGD1309362	RGD1309362	Aldh1a7	Aldh1a7	Aldh1a7	Onecut1	Onecut1	Onecut1	G6pc	G6pc	Mafb
allopurinol_4day_High	A	Nfkbiz	Nfkbiz	Pbk	Pbk	LOC500300	LOC500300	Mx2	Mx2	Hes6	Hes6	Acot12	Acot12	Aldh1b1	Aldh1b1	Acly	Acly	Prc1	Prc1	Igha	Igha	Igha	Hsd3b5	Hsd3b5	Lbp	Lbp	Lbp	Marveld1	Marveld1	Cxcl1	Cxcl1	Cxcl1	Ckap2	Ckap2	Usp18	Usp18	Ect2	Ect2	Tmem176b	Tmem176b	Slpi	Slpi	Bub1	Bub1	Fam213b	Fam213b	Ca2	Ca2	Srebf1
allopurinol_8day_Low	A	Ubd	Ubd	Cdh17	Cdh17	Ugp2	Ugp2	Slpi	Slpi	Rbp1	Rbp1	Sult1c2	Sult1c2	Sult1c2	Acox2	Acox2	Ccrn4l	Ccrn4l	RT1-A2	RT1-A2	Ephx2	Ephx2	Akr1c12	Akr1c12	Retsat	Retsat	Bcl6	Bcl6	Gpm6a	Gpm6a	RGD1564865	RGD1564865	Car3	Car3	Inmt	Inmt	RGD1309362	RGD1309362	Oas1a	Oas1a	Gstt3	Gstt3	RT1-T24-4	RT1-T24-4	Wfdc2	Wfdc2	Mlc1	Mlc1	Mlc1
allopurinol_8day_Middle	A	Ubd	Ubd	Cdh17	Cdh17	Ednra	Ednra	Gadd45g	Gadd45g	Thrsp	Thrsp	Cyp17a1	Cyp17a1	Nqo1	Nqo1	Rgs3	Rgs3	Aspa	Aspa	Gpnmb	Gpnmb	Cish	Cish	Comt	Comt	LOC100359743	LOC100359743	Evc	Evc	Cyp7a1	Cyp7a1	Nr0b2	Nr0b2	Lcn2	Lcn2	Elovl6	Elovl6	Fam111a	Fam111a	Fam111a	Mlc1	Mlc1	Mlc1
allopurinol_8day_High	A	Ubd	Ubd	Cyp2a1	Cyp2a1	Mgll	Mgll	Pik3r1	Pik3r1	Gulo	Gulo	Akr7a3	Akr7a3	Chmp4c	Chmp4c	Gpt	Gpt	Lbp	Lbp	Il33	Il33	UST4r	UST4r	UST4r	Slpi	Slpi	Acsl5	Acsl5	Gadd45g	Gadd45g	Rb1	Rb1	Thrsp	Thrsp	Fam89a	Fam89a	Sult1c2	Sult1c2	Sult1c2	Serpina7	Serpina7	Aif1	Aif1	R3hdm2	R3hdm2	Plbd1	Plbd1	Cyp17a1	Cyp17a1
allopurinol_15day_Low	A	Ubd	Ubd	Ednra	Ednra	Slpi	Slpi	Rbp1	Rbp1	Hhex	Hhex	Pdia5	Pdia5	Fzd1	Fzd1	Thumpd1	Thumpd1	Sds	Sds	Comt	Comt	Akr1c12	Akr1c12	Acsm3	Acsm3	Cyp7a1	Cyp7a1	Ifi27l2b	Ifi27l2b	Prlr	Prlr	Sult2al1	Sult2al1	Fabp7	Fabp7	Inmt	Inmt	Onecut1	Onecut1	Onecut1	Gstt3	Gstt3	Casp12	Casp12	Fam111a	Fam111a	Fam111a	Fam111a	Fam111a
allopurinol_15day_Middle	A	Gadd45g	Gadd45g	Hhex	Hhex	Hhex	Fzd1	Fzd1	Acox2	Acox2	Clca5	Clca5	Cish	Cish	Sgk1	Sgk1	Sgk1	Rcan1	Rcan1	Retsat	Retsat	Aldh1a1	Aldh1a1	Ugt2b1	Ugt2b1	Dusp1	Dusp1	Nr0b2	Nr0b2	Cd14	Cd14	Acsm5	Acsm5	Bcl6	Bcl6	Igfbp1	Igfbp1	Inmt	Inmt	RGD1309362	RGD1309362	RGD1309362	LOC367746	LOC367746	Onecut1	Onecut1	Onecut1	Fam111a	Fam111a
allopurinol_15day_High	A	Cyp2c11	Cyp2c11	Map7d1	Map7d1	Naprt1	Naprt1	Clec4f	Clec4f	Cyp2a1	Cyp2a1	Dmgdh	Dmgdh	Aqp9	Aqp9	Aldh1b1	Aldh1b1	Cdh17	Cdh17	Cdh17	C1qb	C1qb	Cyp51	Cyp51	Gulo	Gulo	Akr7a3	Akr7a3	Cela1	Cela1	Chmp4c	Chmp4c	Igha	Igha	Hadh	Hadh	Hsd3b5	Hsd3b5	Lbp	Lbp	Lbp	Tfrc	Tfrc	Il7	Il7	Cxcl1	Cxcl1	Cxcl1	Slc46a1
allopurinol_29day_Low	A	C1qb	C1qb	Ly6c	Ly6c	Aox1	Aox1	Igha	Igha	Clec4a3	Clec4a3	Slpi	Slpi	Fcer1g	Fcer1g	Csf1r	Csf1r	Fcgr3a	Fcgr3a	Tcn2	Tcn2	Hhex	Hhex	Ltc4s	Ltc4s	Capg	Capg	Scd1	Scd1	Ctss	Ctss	Ifit1	Ifit1	Ifit1	Siglec5	Siglec5	Nupr1	Nupr1	Sds	Sds	Dnaja3	Dnaja3	Cyp8b1	Cyp8b1	Gpnmb	Gpnmb	Cish	Cish	Psmb9
allopurinol_29day_Middle	A	Cdh17	Cdh17	Pik3r1	Pik3r1	Igha	Igha	Jun	Jun	Slpi	Slpi	Slpi	Fcer1g	Fcer1g	Fcgr3a	Fcgr3a	Hsd3b7	Hsd3b7	Hhex	Hhex	Sult1c2	Sult1c2	Serpina7	Serpina7	Aif1	Aif1	Ltc4s	Ltc4s	Il6r	Il6r	Ifit1	Ifit1	Ifit1	Siglec5	Siglec5	Clca5	Clca5	Mmd2	Mmd2	B4galnt1	B4galnt1	Gpnmb	Gpnmb	Psmb9	Psmb9	Igtp	Igtp	Fam134b	Fam134b
allopurinol_29day_High	A	Cyp2c11	Cyp2c11	Cyp2c11	Map7d1	Map7d1	Naprt1	Naprt1	Ubd	Ubd	Elovl5	Elovl5	Cdh17	Cdh17	Cyp51	Cyp51	Pik3r1	Pik3r1	Gulo	Gulo	Cela1	Cela1	Chmp4c	Chmp4c	Lbp	Lbp	Marveld1	Marveld1	Abcg5	Abcg5	Cxcl1	Cxcl1	Slc46a1	Slc46a1	Ect2	Ect2	Il33	Il33	UST4r	UST4r	UST4r	Prkcdbp	Prkcdbp	Slpi	Slpi	Slpi	Abcg2	Abcg2	Fam213b
allyl_alcohol_4day_Low	A	LOC500300	LOC500300	Acly	Acly	Igha	Igha	Ednra	Ednra	Slpi	Slpi	Slpi	Slpi	Thrsp	Thrsp	Sult1c2	Sult1c2	Serpina7	Serpina7	Dhrs7	Dhrs7	RT1-A2	RT1-A2	RT1-A2	Cdkn3	Cdkn3	RT1-Bb	RT1-Bb	Retsat	Retsat	Nr0b2	Nr0b2	Akr1b7	Akr1b7	Prlr	Prlr	Me1	Me1	Sult2al1	Sult2al1	Bhlhe40	Bhlhe40	LOC287167	LOC287167	RGD1309362	RGD1309362	Aldh1a7	Aldh1a7	Aldh1a7
allyl_alcohol_4day_Middle	A	Ubd	Ubd	Acly	Acly	Marveld1	Marveld1	Abcg5	Abcg5	LOC100361444	LOC100361444	Mocos	Mocos	Serpina7	Serpina7	RT1-CE10	RT1-CE10	Ppp1r3b	Ppp1r3b	Itga1	Itga1	RT1-A2	RT1-A2	RT1-Bb	RT1-Bb	Aldh1a1	Aldh1a1	Cpt1a	Cpt1a	Sult2al1	Sult2al1	Acsm5	Acsm5	Gpm6a	Gpm6a	Igfbp1	Igfbp1	Inmt	Inmt	RGD1309362	RGD1309362	Oas1a	Oas1a	Tsku	Tsku	Asrgl1	Asrgl1	P2ry2	P2ry2
allyl_alcohol_4day_High	A	Mtmr7	Mtmr7	Ubd	Ubd	Hes6	Hes6	G6pd	G6pd	Hmgcr	Hmgcr	Aox1	Aox1	Acly	Acly	Acly	Akr7a3	Akr7a3	Lbp	Lbp	Cxcl1	Cxcl1	Slpi	Slpi	Slpi	Hamp	Hamp	Srebf1	Srebf1	LOC100361444	LOC100361444	Rab30	Rab30	Nr1i3	Nr1i3	Thrsp	Thrsp	Hsd3b7	Hsd3b7	Hhex	Hhex	RGD1307603	RGD1307603	Serpina7	Serpina7	Serpina7	R3hdm2	R3hdm2	Ppp1r3b
allyl_alcohol_8day_Low	A	Akr7a3	Akr7a3	Ednra	Ednra	Slpi	Slpi	LOC100359478	LOC100359478	Scd1	Scd1	Acox2	Acox2	Cyp8b1	Cyp8b1	Dhrs7	Dhrs7	RT1-Bb	RT1-Bb	Laptm4b	Laptm4b	Cyp7a1	Cyp7a1	Akr1b7	Akr1b7	Onecut1	Onecut1	Gstt3	Gstt3	Fam111a	Fam111a	Fam111a
allyl_alcohol_8day_Middle	A	Ubd	Ubd	Tat	Tat	Aldh1b1	Aldh1b1	Cdh17	Cdh17	Cxcl1	Cxcl1	Slpi	Slpi	Srebf1	Srebf1	Adora2b	Adora2b	Hacl1	Hacl1	Abhd3	Abhd3	Comt	Comt	Ephx2	Ephx2	RT1-Bb	RT1-Bb	Retsat	Retsat	Cdc20	Cdc20	Tm7sf2	Tm7sf2	Ugt2b1	Ugt2b1	Bcl6	Bcl6	Bcl6	Aldh1a7	Aldh1a7	Per2	Per2	Lancl1	Lancl1	Acsm2a	Acsm2a	Fam111a	Fam111a	Fam111a
allyl_alcohol_8day_High	A	Cd68	Cd68	Ubd	Ubd	Pla2g2a	Pla2g2a	Aldh1b1	Aldh1b1	C1qb	C1qb	Reg3b	Reg3b	Hbb	Hbb	Pik3r1	Pik3r1	Ly6c	Ly6c	Cela1	Cela1	Ly6e	Ly6e	Lbp	Lbp	Lbp	Cxcl1	Cxcl1	RGD1308059	RGD1308059	Slpi	Slpi	Ms4a6b	Ms4a6b	Fam213b	Fam213b	Csf1r	Csf1r	Fcgr3a	Fcgr3a	Srebf1	Srebf1	Rab30	Rab30	Adora2b	Adora2b	Acsf2	Acsf2	Lgals3
allyl_alcohol_15day_Low	A	Slpi	Slpi	RT1-CE10	RT1-CE10	Ltc4s	Ltc4s	Scd1	Scd1	Nqo1	Nqo1	Clca5	Clca5	Comt	Comt	Ephx2	Ephx2	Ephx2	RT1-Bb	RT1-Bb	Retsat	Retsat	Zfp354a	Zfp354a	Sult2al1	Sult2al1	Gpm6a	Gpm6a	Gpm6a	Inmt	Inmt	Fam111a	Fam111a	Fam111a
allyl_alcohol_15day_Middle	A	Ubd	Ubd	Akr1c1	Akr1c1	Slpi	Slpi	Adora2b	Adora2b	RT1-CE10	RT1-CE10	Nqo1	Nqo1	Akr1c12	Akr1c12	RT1-Bb	RT1-Bb	Retsat	Retsat	Aldh1a1	Aldh1a1	Cyp7a1	Cyp7a1	Nr0b2	Nr0b2	Gck	Gck	Zfp354a	Zfp354a	Sult2al1	Sult2al1	Gpm6a	Gpm6a	RGD1564865	RGD1564865	RGD1564865	Inmt	Inmt	Aldh1a7	Aldh1a7	Casp12	Casp12	Tsku	Tsku	Herpud1	Herpud1	Mfsd2a	Mfsd2a	Fam111a
allyl_alcohol_15day_High	A	Clec4f	Clec4f	Fabp4	Fabp4	Col3a1	Col3a1	Aldh1l2	Aldh1l2	C1qb	C1qb	Ly6e	Ly6e	Lbp	Lbp	Abcg5	Abcg5	Pltp	Pltp	RGD1305807	RGD1305807	Dynlt3	Dynlt3	Hhex	Hhex	Cd63	Cd63	Serpina7	Serpina7	Col4a1	Col4a1	R3hdm2	R3hdm2	Scd1	Scd1	Ctss	Ctss	Nr1d1	Nr1d1	Nqo1	Nqo1	Rgs3	Rgs3	Clca5	Clca5	Nupr1	Nupr1	Cyp3a23/3a1	Cyp3a23/3a1
allyl_alcohol_29day_Low	A	Usp2	Usp2	Aldh1b1	Aldh1b1	Sephs2	Sephs2	Slpi	Slpi	Sult1c2	Sult1c2	RT1-CE10	RT1-CE10	Sds	Sds	Angptl4	Angptl4	Rcan1	Rcan1	Hrasls	Hrasls	RT1-Bb	RT1-Bb	RT1-Bb	Retsat	Retsat	Gsta5	Gsta5	Nr0b2	Nr0b2	Hspb1	Hspb1	Sult2al1	Sult2al1	Bhlhe40	Bhlhe40	Bcl6	Bcl6	RGD1309362	RGD1309362	Aldh1a7	Aldh1a7	Onecut1	Onecut1	Onecut1	Socs2	Socs2	Fam111a	Fam111a
allyl_alcohol_29day_Middle	A	Aldh1b1	Aldh1b1	Marveld1	Marveld1	Slpi	Slpi	LOC100361444	LOC100361444	Cd63	Cd63	Sult1c2	Sult1c2	Cyp3a9	Cyp3a9	Hrasls	Hrasls	Upb1	Upb1	Comt	Comt	RT1-Bb	RT1-Bb	Slc25a25	Slc25a25	Nr0b2	Nr0b2	Zfp354a	Zfp354a	Hspb1	Hspb1	Igfbp1	Igfbp1	Aldh1a7	Aldh1a7	Oat	Oat	Mfsd2a	Mfsd2a	Wfdc2	Wfdc2	Cdkn1a	Cdkn1a	Mlc1	Mlc1	Srd5a1	Srd5a1
allyl_alcohol_29day_High	A	Cdh17	Cdh17	UST4r	UST4r	Slpi	Slpi	Sult1c2	Sult1c2	Nqo1	Nqo1	Acox2	Acox2	Nupr1	Nupr1	RT1-Bb	RT1-Bb	Aldh1a1	Aldh1a1	Ugt2b1	Ugt2b1	RGD1564865	RGD1564865	Aldh1a7	Aldh1a7	Aldh1a7	Aldh1a7	Asrgl1	Asrgl1	RT1-T24-4	RT1-T24-4	Acsm2a	Acsm2a	Fam111a	Fam111a	Fam111a	Mlc1	Mlc1	Gstp1	Gstp1
amiodarone_4day_Low	A	Ubd	Ubd	Cdh17	Cdh17	Hsd3b5	Hsd3b5	Marveld1	Marveld1	LOC100359478	LOC100359478	Pdia5	Pdia5	Dhrs7	Dhrs7	Cish	Cish	Sgk1	Sgk1	Cyp3a9	Cyp3a9	Comt	Comt	Fam160b1	Fam160b1	Akr1c12	Akr1c12	Cib2	Cib2	Dusp1	Dusp1	Zfp354a	Zfp354a	RGD1309362	RGD1309362	Aldh1a7	Aldh1a7	Oat	Oat	Sqrdl	Sqrdl	Onecut1	Onecut1	Gstt3	Gstt3	Tsku	Tsku	Mfsd2a	Mfsd2a
amiodarone_4day_Middle	A	Akr1c1	Akr1c1	Igha	Igha	Abcg5	Abcg5	Slpi	Slpi	Slpi	Pdia5	Pdia5	RGD1562323	RGD1562323	Cyp3a9	Cyp3a9	Cyp3a9	Ephx2	Ephx2	Ephx2	Fam160b1	Fam160b1	Akr1c12	Akr1c12	Tm7sf2	Tm7sf2	Akr1b7	Akr1b7	Prlr	Prlr	Sult2al1	Sult2al1	Bcl6	Bcl6	RGD1564865	RGD1564865	Inmt	Inmt	Aldh1a7	Aldh1a7	Onecut1	Onecut1	Gstt3	Gstt3	Wfdc2	Wfdc2	Fam111a	Fam111a	Fam111a
amiodarone_4day_High	A	Acaa1a	Acaa1a	Mtmr7	Mtmr7	Cidea	Cidea	Crat	Crat	Mx2	Mx2	Aig1	Aig1	Cdh17	Cdh17	Aox1	Aox1	Acly	Acly	Hsd3b5	Hsd3b5	Ehhadh	Ehhadh	Abcg5	Abcg5	Ect2	Ect2	UST4r	UST4r	Hamp	Hamp	Slc2a5	Slc2a5	LOC100359478	LOC100359478	Hhex	Hhex	Serpina7	Serpina7	Slc22a5	Slc22a5	Scd1	Scd1	Ube2c	Ube2c	Impa2	Impa2	RGD1562323	RGD1562323
amiodarone_8day_Low	A	Ubd	Ubd	Igha	Igha	Marveld1	Marveld1	UST4r	UST4r	Duoxa1	Duoxa1	LOC100361444	LOC100361444	Adora2b	Adora2b	Lrrc8a	Lrrc8a	Acox2	Acox2	Fam134b	Fam134b	Cyp3a9	Cyp3a9	Mid1ip1	Mid1ip1	Comt	Comt	Akr1c12	Akr1c12	Tm7sf2	Tm7sf2	Prlr	Prlr	Zfp354a	Zfp354a	Bcl6	Bcl6	Igfbp1	Igfbp1	Inmt	Inmt	RGD1309362	RGD1309362	RGD1309362	Aldh1a7	Aldh1a7	Onecut1	Onecut1	A2m
amiodarone_8day_Middle	A	Ubd	Ubd	Ubd	Pik3r1	Pik3r1	Igha	Igha	Ednra	Ednra	Slpi	Slpi	Hamp	Hamp	Clic2	Clic2	Rgs3	Rgs3	Clca5	Clca5	Nupr1	Nupr1	Ccrn4l	Ccrn4l	Tsc22d3	Tsc22d3	Fam134b	Fam134b	Cyp3a9	Cyp3a9	Comt	Comt	Comt	Ephx2	Ephx2	Slc25a25	Slc25a25	Aldh1a1	Aldh1a1	Gsta5	Gsta5	Nr0b2	Nr0b2	Zfp354a	Zfp354a	Zfp354a	Adh1	Adh1	Acsm5
amiodarone_8day_High	A	Acaa1a	Acaa1a	Mtmr7	Mtmr7	Cidea	Cidea	Crat	Crat	Ubd	Ubd	Elovl5	Elovl5	Mx2	Mx2	Pank1	Pank1	G6pd	G6pd	Aig1	Aig1	Aig1	Aig1	Aldh1b1	Aldh1b1	Cdh17	Cdh17	Hbb	Hbb	Hbb	Gulo	Gulo	Chmp4c	Chmp4c	Abcb1a	Abcb1a	Drg1	Drg1	Ppp2r1b	Ppp2r1b	Igha	Igha	Ehhadh	Ehhadh	Ehhadh	Marveld1	Marveld1	Abcg5	Abcg5
amiodarone_15day_Low	A	LOC500300	LOC500300	Cdh17	Cdh17	Cela1	Cela1	Marveld1	Marveld1	Abcg2	Abcg2	Gadd45g	Gadd45g	LOC100359478	LOC100359478	Hhex	Hhex	Nqo1	Nqo1	Ifit1	Ifit1	Ifit1	Dhrs7	Dhrs7	Cish	Cish	Tsc22d3	Tsc22d3	Net1	Net1	Mst1	Mst1	Retsat	Retsat	Cyp7a1	Cyp7a1	Nr0b2	Nr0b2	Nr0b2	Akr1b7	Akr1b7	Zfp354a	Zfp354a	RGD1564865	RGD1564865	Igfbp1	Igfbp1	Aldh1a7	Aldh1a7
amiodarone_15day_Middle	A	Ubd	Ubd	Ubd	Pik3r1	Pik3r1	Cela1	Cela1	Akr1c1	Akr1c1	Marveld1	Marveld1	Ifit1	Ifit1	Slc6a6	Slc6a6	Vnn1	Vnn1	Dhrs7	Dhrs7	Rdh2	Rdh2	Mst1	Mst1	Comt	Comt	Aldh1a1	Aldh1a1	Acsm3	Acsm3	Nr0b2	Nr0b2	Akr1b7	Akr1b7	Prlr	Prlr	A1bg	A1bg	Gpm6a	Gpm6a	RGD1564865	RGD1564865	RGD1309362	RGD1309362	RGD1309362	Slc27a5	Slc27a5	Gstt3	Gstt3
amiodarone_15day_High	A	Cyp2c11	Cyp2c11	Atp1b1	Atp1b1	Acaa1a	Acaa1a	Acaa1a	Chchd10	Chchd10	Sgk2	Sgk2	Map7d1	Map7d1	Cidea	Cidea	Cidea	Ppcs	Ppcs	Crat	Crat	Crat	Cyp2a1	Cyp2a1	Cyp1a1	Cyp1a1	Elovl5	Elovl5	Abhd1	Abhd1	Pgrmc2	Pgrmc2	Acad11	Acad11	Pank1	Pank1	G6pd	G6pd	Col3a1	Col3a1	Amd1	Amd1	Aig1	Aig1	Aig1	Aig1	Aig1	Aldh1l2	Aldh1l2
amiodarone_29day_Low	A	Ubd	Ubd	Marveld1	Marveld1	Gadd45a	Gadd45a	Slpi	Slpi	Gadd45g	Gadd45g	Nqo1	Nqo1	Fzd1	Fzd1	Ifit1	Ifit1	Rtn4ip1	Rtn4ip1	Hrasls	Hrasls	RT1-A2	RT1-A2	Comt	Comt	Akr1c12	Akr1c12	RT1-Bb	RT1-Bb	Fabp7	Fabp7	Bcl6	Bcl6	RGD1564865	RGD1564865	Igfbp1	Igfbp1	RGD1309362	RGD1309362	RGD1309362	Casp12	Casp12	Asrgl1	Asrgl1	RT1-T24-4	RT1-T24-4	Bckdhb	Bckdhb	Fam111a
amiodarone_29day_Middle	A	Aldh1b1	Aldh1b1	Marveld1	Marveld1	Tuba4a	Tuba4a	Nqo1	Nqo1	Siglec5	Siglec5	Sds	Sds	Rtn4ip1	Rtn4ip1	Comt	Comt	Ephx2	Ephx2	Ephx2	RT1-Bb	RT1-Bb	Ugt2b1	Ugt2b1	Gsta5	Gsta5	Acsm3	Acsm3	Sult2al1	Sult2al1	Inmt	Inmt	RGD1309362	RGD1309362	RGD1309362	RGD1309362	Casp12	Casp12	Tsku	Tsku	Fam111a	Fam111a	Mlc1	Mlc1	Mlc1
amiodarone_29day_High	A	Fkbp11	Fkbp11	Cyp2c11	Cyp2c11	Cyp2c11	Cyp2c11	Cyp2c11	Atp1b1	Atp1b1	Acaa1a	Acaa1a	Acaa1a	Sgk2	Sgk2	Commd6	Commd6	Cidea	Cidea	Cidea	Cidea	Flvcr2	Flvcr2	Crat	Crat	Crat	Cyp2a1	Cyp2a1	Cyp1a1	Cyp1a1	Cyp1a1	Elovl5	Elovl5	Abhd1	Abhd1	Pank1	Pank1	G6pd	G6pd	G6pd	Fmo3	Fmo3	Col3a1	Col3a1	Amd1	Amd1	Cmtm8	Cmtm8	Aig1
amitriptyline_4day_Low	A	Sephs2	Sephs2	Slpi	Slpi	Slpi	LOC100359478	LOC100359478	Pdia5	Pdia5	RGD1562323	RGD1562323	Sds	Sds	Dhrs7	Dhrs7	Ccrn4l	Ccrn4l	Foxa2	Foxa2	RT1-Bb	RT1-Bb	Aldh1a1	Aldh1a1	Gsta5	Gsta5	Acsm3	Acsm3	Nr0b2	Nr0b2	Akr1b7	Akr1b7	Prlr	Prlr	Zfp354a	Zfp354a	Sult2al1	Sult2al1	Bcl6	Bcl6	Stac3	Stac3	RGD1309362	RGD1309362	RGD1309362	RGD1309362	Aldh1a7	Aldh1a7	Gstt3
amitriptyline_4day_Middle	A	Pla2g2a	Pla2g2a	Cdh17	Cdh17	Abcg5	Abcg5	Hamp	Hamp	Idi1	Idi1	Sult1c2	Sult1c2	Serpina7	Serpina7	Cyp17a1	Cyp17a1	Pdia5	Pdia5	Nqo1	Nqo1	Ephx2	Ephx2	Akr1c12	Akr1c12	RT1-Bb	RT1-Bb	Aldh1a1	Aldh1a1	Ugt2b1	Ugt2b1	Gsta5	Gsta5	Igfbp1	Igfbp1	Inmt	Inmt	Aldh1a7	Aldh1a7	Onecut1	Onecut1	Gstt3	Gstt3	A2m	A2m
amitriptyline_4day_High	A	Sgk2	Sgk2	Tat	Tat	Acly	Acly	Prc1	Prc1	Ckap2	Ckap2	Ect2	Ect2	UST4r	UST4r	Slpi	Slpi	Sc5dl	Sc5dl	Hamp	Hamp	Prim1	Prim1	Alox15	Alox15	Ube2c	Ube2c	Ube2c	Nusap1	Nusap1	Slc6a6	Slc6a6	Nupr1	Nupr1	Pcsk9	Pcsk9	Por	Por	Cyp3a23/3a1	Cyp3a23/3a1	Spink3	Spink3	Msmo1	Msmo1	Gk	Gk	Cyp8b1	Cyp8b1	Dhrs7
amitriptyline_8day_Low	A	Ubd	Ubd	Cdh17	Cdh17	Marveld1	Marveld1	Clca5	Clca5	Cish	Cish	Ephx2	Ephx2	Ephx2	Gsta5	Gsta5	Nr0b2	Nr0b2	Akr1b7	Akr1b7	Sult2al1	Sult2al1	Bcl6	Bcl6	Igfbp1	Igfbp1	LOC287167	LOC287167	RGD1309362	RGD1309362	RGD1309362	Aldh1a7	Aldh1a7	Asrgl1	Asrgl1	Dmxl2-ps1	Dmxl2-ps1	Fam111a	Fam111a
amitriptyline_8day_Middle	A	Zfp189	Zfp189	Ubd	Ubd	Cdh17	Cdh17	Cdh17	Cdh17	Sephs2	Sephs2	Abcg5	Abcg5	Ednra	Ednra	Hsd3b7	Hsd3b7	RT1-CE10	RT1-CE10	Ube2c	Ube2c	Ifit1	Ifit1	Slc6a6	Slc6a6	Sds	Sds	Dhrs7	Dhrs7	Cish	Cish	Ccrn4l	Ccrn4l	Tsc22d3	Tsc22d3	Sgk1	Sgk1	RT1-A2	RT1-A2	Cdkn3	Cdkn3	Comt	Comt	Ephx2	Ephx2	RT1-Bb	RT1-Bb	RT1-Bb	RT1-Bb
amitriptyline_8day_High	A	Mtmr7	Mtmr7	Cidea	Cidea	Cyp2a1	Cyp2a1	Cyp1a1	Cyp1a1	Elovl5	Elovl5	Mx2	Mx2	Efna1	Efna1	G6pd	G6pd	Amd1	Amd1	Aldh1b1	Aldh1b1	Cdh17	Cdh17	Gulo	Gulo	Tmem106b	Tmem106b	Meox2	Meox2	Akr7a3	Akr7a3	Ly6e	Ly6e	Pla2g12a	Pla2g12a	Abcb1a	Abcb1a	Prc1	Prc1	Akr1c1	Akr1c1	Ppp2r1b	Ppp2r1b	Lbp	Lbp	Lbp	Marveld1	Marveld1	Abcg5
amitriptyline_15day_Low	A	Elovl5	Elovl5	Tat	Tat	Cdh17	Cdh17	Meox2	Meox2	Cxcl1	Cxcl1	UST4r	UST4r	Slpi	Slpi	Slpi	Slpi	Hamp	Hamp	Elovl2	Elovl2	Arpc4	Arpc4	Mug1	Mug1	Cish	Cish	Ccrn4l	Ccrn4l	Foxa2	Foxa2	Rtp3	Rtp3	Acadsb	Acadsb	Prlr	Prlr	Zfp354a	Zfp354a	Mpeg1	Mpeg1	Pde4b	Pde4b	Bcl6	Bcl6	Igfbp1	Igfbp1	Pnpla8	Pnpla8
amitriptyline_15day_Middle	A	Ubd	Ubd	Ubd	Ubd	Tat	Tat	RT1-T24-3	RT1-T24-3	Ly6c	Ly6c	Slpi	Slpi	Sult1c2	Sult1c2	Ifit1	Ifit1	Cyp8b1	Cyp8b1	Ccrn4l	Ccrn4l	Mettl7b	Mettl7b	RT1-A2	RT1-A2	Akr1c12	Akr1c12	RT1-Bb	RT1-Bb	RT1-Bb	Slc25a25	Slc25a25	Ugt2b1	Ugt2b1	Evc	Evc	Cyp7a1	Cyp7a1	Slc22a8	Slc22a8	A1bg	A1bg	Acsm5	Acsm5	Bcl6	Bcl6	RGD1564865	RGD1564865	Igfbp1
amitriptyline_15day_High	A	Ubd	Ubd	Ubd	Cyp2a1	Cyp2a1	Cyp1a1	Cyp1a1	Usp2	Usp2	Aldh1l2	Aldh1l2	Cdh17	Cdh17	Cdh17	Cdh17	Cyp51	Cyp51	Sephs2	Sephs2	Meox2	Meox2	Akr7a3	Akr7a3	Akr1c1	Akr1c1	Ppp2r1b	Ppp2r1b	Lbp	Lbp	Abhd2	Abhd2	Gadd45a	Gadd45a	Il33	Il33	Abcg2	Abcg2	Hao2	Hao2	Aim1l	Aim1l	Hamp	Hamp	Srebf1	Srebf1	Adora2b	Adora2b	App
amitriptyline_29day_Low	A	Sephs2	Sephs2	Ednra	Ednra	Ctps2	Ctps2	Duoxa1	Duoxa1	LOC100361444	LOC100361444	Gadd45g	Gadd45g	Hsd3b7	Hsd3b7	Sult1c2	Sult1c2	Nqo1	Nqo1	Clca5	Clca5	Pnpla3	Pnpla3	Ugt2b1	Ugt2b1	Slc22a8	Slc22a8	Akr1b7	Akr1b7	RGD1564865	RGD1564865	Igfbp1	Igfbp1	Gstt3	Gstt3	Abca8	Abca8	Crot	Crot	Pik3c3	Pik3c3
amitriptyline_29day_Middle	A	LOC500300	LOC500300	Abcg5	Abcg5	Slpi	Slpi	Dusp6	Dusp6	Ifit1	Ifit1	Retsat	Retsat	Ugt2b1	Ugt2b1	Ugt2b1	Acsm3	Acsm3	Nr0b2	Nr0b2	Akr1b7	Akr1b7	Zfp354a	Zfp354a	Inmt	Inmt	Aldh1a7	Aldh1a7	Gstt3	Gstt3	Osgin1	Osgin1	Abca8	Abca8	Fam111a	Fam111a	Fam111a	Fam111a	Fam111a	Pik3c3	Pik3c3
amitriptyline_29day_High	A	Fkbp11	Fkbp11	Psmb8	Psmb8	Mtmr7	Mtmr7	Cidea	Cidea	Ubd	Ubd	Cyp1a1	Cyp1a1	Dmgdh	Dmgdh	Elovl5	Elovl5	LOC500300	LOC500300	Aig1	Aig1	Aldh1l2	Aldh1l2	Cyp51	Cyp51	Sephs2	Sephs2	Agxt	Agxt	Akr7a3	Akr7a3	Akr7a3	Pla2g12a	Pla2g12a	Abcb1a	Abcb1a	Igha	Igha	Lbp	Lbp	Lbp	Abhd2	Abhd2	Gadd45a	Gadd45a	Il33	Il33	Icam1	Icam1
aspirin_4day_Low	A	LOC500300	LOC500300	Tat	Tat	Aox1	Aox1	Gpt	Gpt	Slpi	Slpi	Slpi	LOC100361444	LOC100361444	Hsd3b7	Hsd3b7	LOC100359478	LOC100359478	Sds	Sds	Sds	Angptl4	Angptl4	Tsc22d3	Tsc22d3	Ephx2	Ephx2	Hspa1b	Hspa1b	Retsat	Retsat	Cyp7a1	Cyp7a1	Cyp7a1	Lcn2	Lcn2	Igfbp1	Igfbp1	RGD1309362	RGD1309362	Aldh1a7	Aldh1a7	Oat	Oat	A2m	A2m	Got1	Got1	Agxt2
aspirin_4day_Middle	A	Cdh17	Cdh17	Ehhadh	Ehhadh	Marveld1	Marveld1	Abcg5	Abcg5	Hamp	Hamp	Hsd3b7	Hsd3b7	Ifit1	Ifit1	Vnn1	Vnn1	Sds	Sds	Eci1	Eci1	Angptl4	Angptl4	Angptl4	Comt	Comt	Cyp4a1	Cyp4a1	Ephx2	Ephx2	Hspa1b	Hspa1b	Akr1c12	Akr1c12	Aldh1a1	Aldh1a1	Cyp7a1	Cyp7a1	Zfp354a	Zfp354a	Lcn2	Lcn2	RGD1309362	RGD1309362	RGD1309362	RGD1309362	Aldh1a7	Aldh1a7	Agxt2
aspirin_4day_High	A	Acaa1a	Acaa1a	Acaa1a	Chchd10	Chchd10	Ubd	Ubd	Mgll	Mgll	Abhd1	Abhd1	LOC500300	LOC500300	Mx2	Mx2	G6pd	G6pd	Aig1	Aig1	Aig1	Cdh17	Cdh17	Acly	Acly	Ehhadh	Ehhadh	Ehhadh	Ehhadh	Marveld1	Marveld1	Abcg5	Abcg5	Abhd2	Abhd2	Slpi	Slpi	Prim1	Prim1	Acot1	Acot1	Acot1	Acot1	Acot1	Acot1	Acot1	Acot1	Acot1	Acot1
aspirin_8day_Low	A	Ubd	Ubd	LOC500300	LOC500300	Cdh17	Cdh17	Slpi	Slpi	Gadd45g	Gadd45g	Pdia5	Pdia5	Ube2c	Ube2c	Ifit1	Ifit1	Sds	Sds	Sgk1	Sgk1	Comt	Comt	RT1-Bb	RT1-Bb	Retsat	Retsat	Akr1b7	Akr1b7	Cd14	Cd14	Gck	Gck	A1bg	A1bg	Gpm6a	Gpm6a	Inmt	Inmt	Aldh1a7	Aldh1a7	Onecut1	Onecut1	Wfdc2	Wfdc2	Rexo4	Rexo4	Fam111a	Fam111a
aspirin_8day_Middle	A	Ubd	Ubd	Sephs2	Sephs2	Abcg5	Abcg5	Abhd2	Abhd2	Ect2	Ect2	Hamp	Hamp	Idi1	Idi1	Sult1c2	Sult1c2	Hacl1	Hacl1	Ube2c	Ube2c	Cyp8b1	Cyp8b1	Cdk1	Cdk1	Sgk1	Sgk1	Cyp3a9	Cyp3a9	Cyp4a1	Cyp4a1	RT1-Bb	RT1-Bb	Retsat	Retsat	Cyp7a1	Cyp7a1	Nr0b2	Nr0b2	Akr1b7	Akr1b7	Cmc1	Cmc1	Gpm6a	Gpm6a	Igfbp1	Igfbp1	Inmt	Inmt
aspirin_8day_High	A	Acaa1a	Acaa1a	Cidea	Cidea	Ubd	Ubd	Abhd1	Abhd1	Aig1	Aig1	Aig1	Aig1	Ehhadh	Ehhadh	Ehhadh	Ehhadh	Marveld1	Marveld1	Abhd2	Abhd2	Slpi	Slpi	Acot1	Acot1	Acot1	Acot1	Acot1	Acot1	Acot1	Acot1	Acot1	Acot1	Acot1	Acot1	Acot1	Acot1	Sult1c2	Sult1c2	Hacl1	Hacl1	Abhd3	Abhd3	Nqo1	Nqo1	Aspa	Aspa	RGD1562323	RGD1562323
aspirin_15day_Low	A	Mtmr7	Mtmr7	Zfp189	Zfp189	Ubd	Ubd	Ubd	Ubd	Cdh17	Cdh17	Cdh17	Slpi	Slpi	Duoxa1	Duoxa1	Srebf1	Srebf1	LOC100359478	LOC100359478	Clic2	Clic2	Scd1	Scd1	Acox2	Acox2	Sds	Sds	Sgk1	Sgk1	Comt	Comt	Aldh1a1	Aldh1a1	Cyp7a1	Cyp7a1	Cyp7a1	RGD1309362	RGD1309362	Aldh1a7	Aldh1a7	Pir	Pir	Fam111a	Fam111a	Fam111a	Fam111a	Mlc1	Mlc1
aspirin_15day_Middle	A	Ehhadh	Ehhadh	Slpi	Slpi	Slpi	Duoxa1	Duoxa1	Fzd1	Fzd1	Ifit1	Ifit1	Spink3	Spink3	Eci1	Eci1	Comt	Comt	Cyp4a1	Cyp4a1	Ephx2	Ephx2	Cyp7a1	Cyp7a1	Cyp7a1	Decr1	Decr1	Acsm5	Acsm5	Gpm6a	Gpm6a	Aldh1a7	Aldh1a7	LOC367746	LOC367746	Rnf19a	Rnf19a	Acsm2a	Acsm2a	Wfdc2	Wfdc2
aspirin_15day_High	A	Mmp14	Mmp14	Acaa1a	Acaa1a	Cidea	Cidea	Abhd1	Abhd1	Aig1	Aig1	Aig1	Aig1	Cdh17	Cdh17	Ehhadh	Ehhadh	Ehhadh	Ehhadh	Abcg5	Abcg5	Abhd2	Abhd2	Slpi	Slpi	Hamp	Hamp	Acot1	Acot1	Acot1	Acot1	Acot1	Acot1	Acot1	Cpt2	Cpt2	Adora2b	Adora2b	Serpina7	Serpina7	Pdia5	Pdia5	Aspa	Aspa	RGD1562323	RGD1562323	Cyp4a8	Cyp4a8	Vnn1
aspirin_29day_Low	A	Cidea	Cidea	Usp18	Usp18	Slpi	Slpi	Tcn2	Tcn2	Sult1c2	Sult1c2	Sds	Sds	Ccrn4l	Ccrn4l	Sgk1	Sgk1	Ephx2	Ephx2	Akr1c12	Akr1c12	RT1-Bb	RT1-Bb	Slfn3	Slfn3	Scpep1	Scpep1	RGD1309362	RGD1309362	Oas1a	Oas1a	Gstt3	Gstt3	Rtp4	Rtp4	Mlc1	Mlc1
aspirin_29day_Middle	A	UST4r	UST4r	A1cf	A1cf	Ltc4s	Ltc4s	Sds	Sds	Sds	Ddhd1	Ddhd1	Cyp4a1	Cyp4a1	Ephx2	Ephx2	Ephx2	Ephx2	Aldh1a1	Aldh1a1	Gsta5	Gsta5	Akr1b7	Akr1b7	Me1	Me1	Bhlhe40	Bhlhe40	Fabp7	Fabp7	Bcl6	Bcl6	Myc	Myc	Car3	Car3	Inmt	Inmt	RGD1309362	RGD1309362	Aldh1a7	Aldh1a7	Mafb	Mafb	Crot	Crot	Mlc1	Mlc1	Mlc1
aspirin_29day_High	A	Acaa1a	Acaa1a	Acaa1a	Crat	Crat	Ubd	Ubd	Abhd1	Abhd1	Mx2	Mx2	G6pd	G6pd	Tat	Tat	Fmo3	Fmo3	Aig1	Aig1	Aig1	Aig1	Pik3r1	Pik3r1	Sephs2	Sephs2	Acly	Acly	Akr7a3	Akr7a3	Igha	Igha	Ehhadh	Ehhadh	Ehhadh	Ehhadh	Acot3	Acot3	Usp18	Usp18	Pkib	Pkib	Abcg2	Abcg2	Hist1h4b	Hist1h4b	Aim1l	Aim1l	Acot1
azathioprine_4day_Low	A	Ubd	Ubd	LOC500300	LOC500300	Cdh17	Cdh17	Marveld1	Marveld1	Gadd45g	Gadd45g	Hhex	Hhex	RT1-CE10	RT1-CE10	Spink3	Spink3	Sds	Sds	Dhrs7	Dhrs7	Cish	Cish	Ccrn4l	Ccrn4l	Foxa2	Foxa2	Pbsn	Pbsn	Akr1c12	Akr1c12	RT1-Bb	RT1-Bb	Aldh1a1	Aldh1a1	Dusp1	Dusp1	Dusp1	Cyp7a1	Cyp7a1	Nr0b2	Nr0b2	Akr1b7	Akr1b7	Prlr	Prlr	Zfp354a	Zfp354a	Sult2al1
azathioprine_4day_Middle	A	LOC500300	LOC500300	Cdh17	Cdh17	Marveld1	Marveld1	Jun	Jun	Hhex	Hhex	Dusp6	Dusp6	Ifit1	Ifit1	Rgs3	Rgs3	Spink3	Spink3	Cish	Cish	Ccrn4l	Ccrn4l	Tsc22d3	Tsc22d3	Fam134b	Fam134b	Foxa2	Foxa2	Ephx2	Ephx2	Rtp3	Rtp3	RT1-Bb	RT1-Bb	Cyp7a1	Cyp7a1	Nr0b2	Nr0b2	Zfp354a	Zfp354a	Zfp354a	Bhlhe40	Bhlhe40	Bcl6	Bcl6	Igfbp1	Igfbp1	Inmt
azathioprine_4day_High	A	Ubd	Ubd	Nfil3	Nfil3	Hbb	Hbb	Hbb	Lbp	Lbp	Marveld1	Marveld1	Cxcl1	Cxcl1	LOC680262	LOC680262	Ect2	Ect2	Prkcdbp	Prkcdbp	Slpi	Slpi	Igf2bp3	Igf2bp3	Hamp	Hamp	Hhex	Hhex	Serpina7	Serpina7	R3hdm2	R3hdm2	Il6r	Il6r	Cyp17a1	Cyp17a1	Scd1	Scd1	Ube2c	Ube2c	Fads2	Fads2	Slc6a6	Slc6a6	Spink3	Spink3	Spink3	LOC100363476	LOC100363476
azathioprine_8day_Low	A	Cdh17	Cdh17	Ect2	Ect2	UST4r	UST4r	Slpi	Slpi	LOC100359478	LOC100359478	LOC100359478	Nqo1	Nqo1	Clca5	Clca5	Nupr1	Nupr1	Sds	Sds	Dnaja3	Dnaja3	Dhrs7	Dhrs7	Cdk1	Cdk1	Fam134b	Fam134b	Sgk1	Sgk1	Comt	Comt	Ephx2	Ephx2	Akr1c12	Akr1c12	Prlr	Prlr	RGD1564865	RGD1564865	Tmem55a	Tmem55a	Inmt	Inmt	Inmt	Onecut1	Onecut1	A2m	A2m
azathioprine_8day_Middle	A	Ubd	Ubd	Aox1	Aox1	Ect2	Ect2	RGD1308059	RGD1308059	Slpi	Slpi	Prim1	Prim1	Gadd45g	Gadd45g	LOC100359478	LOC100359478	Tcn2	Tcn2	Cd63	Cd63	Nqo1	Nqo1	Fzd1	Fzd1	Aspa	Aspa	Sds	Sds	Ccrn4l	Ccrn4l	Cdk1	Cdk1	Fam134b	Fam134b	Sgk1	Sgk1	RT1-A2	RT1-A2	RT1-A2	RT1-A2	Comt	Comt	Comt	Comt	Ephx2	Ephx2	RT1-Bb	RT1-Bb
azathioprine_8day_High	A	Cidea	Cidea	Ubd	Ubd	LOC500300	LOC500300	Tat	Tat	Cdh17	Cdh17	Hbb	Hbb	Aox1	Aox1	Akr1c1	Akr1c1	Igha	Igha	Lbp	Lbp	Marveld1	Marveld1	Pdia4	Pdia4	Gadd45a	Gadd45a	Ect2	Ect2	Il33	Il33	RGD1308059	RGD1308059	UST4r	UST4r	Slpi	Slpi	Slpi	Prim1	Prim1	Tle1	Tle1	LOC100359478	LOC100359478	Fam89a	Fam89a	Hhex	Hhex	Cd63
azathioprine_15day_Low	A	Sgk2	Sgk2	Zfp189	Zfp189	Ubd	Ubd	Nfkbiz	Nfkbiz	Aldh1b1	Aldh1b1	RGD1308059	RGD1308059	Hamp	Hamp	Adora2b	Adora2b	Hsd3b7	Hsd3b7	LOC100359478	LOC100359478	Klf9	Klf9	Nqo1	Nqo1	Ifit1	Ifit1	Ifit1	Sds	Sds	Tsc22d3	Tsc22d3	Ddhd1	Ddhd1	Akr1c12	Akr1c12	Retsat	Retsat	Cyp7a1	Cyp7a1	Nr0b2	Nr0b2	Scpep1	Scpep1	Slc38a2	Slc38a2	Zfp354a	Zfp354a	Zfp354a
azathioprine_15day_Middle	A	Sgk2	Sgk2	Ubd	Ubd	Aldh1b1	Aldh1b1	Igha	Igha	Gadd45a	Gadd45a	Slpi	Slpi	Ca2	Ca2	Gadd45g	Gadd45g	Adora2b	Adora2b	Slc2a5	Slc2a5	RT1-CE10	RT1-CE10	Fads2	Fads2	Spink3	Spink3	Sds	Sds	Cish	Cish	Tsc22d3	Tsc22d3	Irf1	Irf1	Akr1c12	Akr1c12	RT1-Bb	RT1-Bb	Slc25a25	Slc25a25	Aldh1a1	Aldh1a1	Ugt2b1	Ugt2b1	Acsm3	Acsm3	Cyp7a1	Cyp7a1
azathioprine_15day_High	A	Gpr64	Gpr64	Gstm7	Gstm7	Enpp3	Enpp3	Sgk2	Sgk2	Cidea	Cidea	Cyp1a1	Cyp1a1	Elovl5	Elovl5	Nfkbiz	Nfkbiz	Serpina10	Serpina10	Efna1	Efna1	RT1-T24-3	RT1-T24-3	Aldh1b1	Aldh1b1	Rarres1	Rarres1	Ly6c	Ly6c	Gulo	Gulo	Acly	Acly	Acly	Hspa5	Hspa5	Akr7a3	Akr7a3	Ly6e	Ly6e	Pla2g12a	Pla2g12a	Abcb1a	Abcb1a	Parp9	Parp9	Akr1c1	Akr1c1	Akr1c1
azathioprine_29day_Low	A	LOC500300	LOC500300	Cdh17	Cdh17	Tfrc	Tfrc	Abcg2	Abcg2	Duoxa1	Duoxa1	Hamp	Hamp	Gadd45g	Gadd45g	LOC100359478	LOC100359478	RGD1307603	RGD1307603	RT1-CE10	RT1-CE10	Nqo1	Nqo1	Ifit1	Ifit1	Acox2	Acox2	Nupr1	Nupr1	Rtn4ip1	Rtn4ip1	Cish	Cish	Tsc22d3	Tsc22d3	Comt	Comt	Hes1	Hes1	RT1-Bb	RT1-Bb	RT1-Bb	Ugt2b1	Ugt2b1	Cyp7a1	Cyp7a1	Prlr	Prlr	Zfp354a
azathioprine_29day_Middle	A	Zfp189	Zfp189	LOC500300	LOC500300	Aldh1b1	Aldh1b1	Cdh17	Cdh17	Igha	Igha	Lbp	Lbp	Tfrc	Tfrc	Marveld1	Marveld1	Gadd45a	Gadd45a	Il33	Il33	Slpi	Slpi	Slpi	Rpesp	Rpesp	Abcg2	Abcg2	Aim1l	Aim1l	Duoxa1	Duoxa1	Thrsp	Thrsp	LOC100359478	LOC100359478	Sult1c2	Sult1c2	Ltc4s	Ltc4s	Dusp6	Dusp6	Rbp7	Rbp7	Cyp17a1	Cyp17a1	Ifit1	Ifit1	Rgs3
bendazac_4day_Low	A	Aldh1b1	Aldh1b1	Cdh17	Cdh17	Cdh17	Akr1c1	Akr1c1	Akr1c1	Hsd3b5	Hsd3b5	Ifit1	Ifit1	Ifit1	Dhrs7	Dhrs7	Dhrs7	Ccrn4l	Ccrn4l	Sgk1	Sgk1	Cyp3a9	Cyp3a9	Comt	Comt	Comt	Akr1c12	Akr1c12	Akr1c12	Akr1c12	Slc25a25	Slc25a25	Aldh1a1	Aldh1a1	Akr1b7	Akr1b7	Prlr	Prlr	Zfp354a	Zfp354a	A1bg	A1bg	Acsm5	Acsm5	RGD1564865	RGD1564865	RGD1564865	Igfbp1	Igfbp1
bendazac_4day_Middle	A	Cdh17	Cdh17	Cdh17	Cdh17	Pik3r1	Pik3r1	Aox1	Aox1	Akr1c1	Akr1c1	Akr1c1	Ednra	Ednra	Slpi	Slpi	Hamp	Hamp	Serpina7	Serpina7	Cyp17a1	Cyp17a1	Scd1	Scd1	G0s2	G0s2	Dhrs7	Dhrs7	Dhrs7	Cish	Cish	Ccrn4l	Ccrn4l	Ephx2	Ephx2	Akr1c12	Akr1c12	Akr1c12	Slc25a25	Slc25a25	Aldh1a1	Aldh1a1	Gsta5	Gsta5	Evc	Evc	Cyp7a1	Cyp7a1	Zfp354a
bendazac_4day_High	A	Acaa1a	Acaa1a	Cidea	Cidea	Ubd	Ubd	Usp2	Usp2	Pbk	Pbk	Aig1	Aig1	Aig1	Cdh17	Cdh17	Akr7a3	Akr7a3	Akr1c1	Akr1c1	Ehhadh	Ehhadh	Ehhadh	Ednra	Ednra	Ckap2	Ckap2	Gadd45a	Gadd45a	Ect2	Ect2	Slpi	Slpi	Slpi	Mgmt	Mgmt	Acot1	Acot1	Acot1	Acot1	Acot1	Arpc4	Arpc4	Krt8	Krt8	Cryab	Cryab	Lgals3	Lgals3
bendazac_8day_Low	A	Akr1c1	Akr1c1	Slpi	Slpi	Hamp	Hamp	Gadd45g	Gadd45g	Hhex	Hhex	Nqo1	Nqo1	Nqo1	Rgs3	Rgs3	Cish	Cish	Mettl7b	Mettl7b	Sez6	Sez6	Foxa2	Foxa2	Rtp3	Rtp3	Laptm4b	Laptm4b	Aldh1a1	Aldh1a1	Gsta5	Gsta5	Acsm3	Acsm3	Cyp7a1	Cyp7a1	Nr0b2	Nr0b2	Zfp354a	Zfp354a	Adh1	Adh1	Sult2al1	Sult2al1	Acsm5	Acsm5	RGD1564865	RGD1564865	RGD1309362
bendazac_8day_Middle	A	Cdh17	Cdh17	Ly6c	Ly6c	Aox1	Aox1	Igha	Igha	Nqo1	Nqo1	Ifit1	Ifit1	RGD1562323	RGD1562323	Mmd2	Mmd2	Eci1	Eci1	Dhrs7	Dhrs7	Comt	Comt	Cyp4a1	Cyp4a1	Ephx2	Ephx2	Slc25a25	Slc25a25	Aldh1a1	Aldh1a1	Aldh1a1	Gsta5	Gsta5	Cyp7a1	Cyp7a1	Plac8	Plac8	Adh1	Adh1	Acsm5	Acsm5	Stac3	Stac3	RGD1309362	RGD1309362	RGD1309362	RGD1309362	Oas1a
bendazac_8day_High	A	Acaa1a	Acaa1a	Acaa1a	Ubd	Ubd	Ubd	Aig1	Aig1	Aldh1b1	Aldh1b1	Cdh17	Cdh17	Cdh17	Pik3r1	Pik3r1	Aox1	Aox1	Gulo	Gulo	Sephs2	Sephs2	Akr7a3	Akr7a3	Rtn4	Rtn4	Gpt	Gpt	Igha	Igha	Ehhadh	Ehhadh	Ehhadh	Ehhadh	Abhd2	Abhd2	Acot1	Acot1	LOC100361444	LOC100361444	Hhex	Hhex	Cd63	Cd63	Pck1	Pck1	RT1-CE10	RT1-CE10	Nqo1
bendazac_15day_Low	A	Ubd	Ubd	Cdh17	Cdh17	Cdh17	Popdc2	Popdc2	Igha	Igha	Ednra	Ednra	Slpi	Slpi	Sult1c2	Sult1c2	Ltc4s	Ltc4s	Ifit1	Ifit1	Siglec5	Siglec5	Sds	Sds	Comt	Comt	Ephx2	Ephx2	Akr1c12	Akr1c12	RT1-Bb	RT1-Bb	Adh7	Adh7	Ugt2b1	Ugt2b1	Acsm3	Acsm3	Cyp7a1	Cyp7a1	Adh1	Adh1	Sult2al1	Sult2al1	Acsm5	Acsm5	RGD1564865	RGD1564865	RGD1309362
bendazac_15day_Middle	A	Akr1c1	Akr1c1	Igha	Igha	Marveld1	Marveld1	Abcg5	Abcg5	Slpi	Slpi	Elovl2	Elovl2	Jund	Jund	Gadd45g	Gadd45g	RT1-CE10	RT1-CE10	Nqo1	Nqo1	Ifit1	Ifit1	Acox2	Acox2	Nupr1	Nupr1	Pxmp4	Pxmp4	Comt	Comt	Ephx2	Ephx2	Akr1c12	Akr1c12	RT1-Bb	RT1-Bb	Retsat	Retsat	Tm7sf2	Tm7sf2	Aldh1a1	Aldh1a1	Ugt2b1	Ugt2b1	Gsta5	Gsta5	S100a9	S100a9
bendazac_15day_High	A	Cyp26a1	Cyp26a1	Acaa1a	Acaa1a	Ubd	Ubd	Aig1	Aig1	Cdh17	Cdh17	Pik3r1	Pik3r1	Igha	Igha	Ehhadh	Ehhadh	Abcg5	Abcg5	Tusc3	Tusc3	Slpi	Slpi	Gadd45g	Gadd45g	LOC360919	LOC360919	Sult1c2	Sult1c2	Serpina7	Serpina7	Clic2	Clic2	Ltc4s	Ltc4s	Dusp6	Dusp6	Scd1	Scd1	Ccnd1	Ccnd1	Ifit1	Ifit1	Rgs3	Rgs3	Aspa	Aspa	RGD1562323	RGD1562323
bendazac_29day_Low	A	LOC500300	LOC500300	Pik3r1	Pik3r1	Slpi	Slpi	Bcmo1	Bcmo1	Nqo1	Nqo1	Spink3	Spink3	Sez6	Sez6	Ephx2	Ephx2	Ephx2	Ephx2	RT1-Bb	RT1-Bb	Cib2	Cib2	Dusp1	Dusp1	Serpina3m	Serpina3m	Fabp7	Fabp7	Igfbp1	Igfbp1	Tsku	Tsku	Wfdc2	Wfdc2	Mlc1	Mlc1
bendazac_29day_Middle	A	Ubd	Ubd	Ubd	Cdh17	Cdh17	UST4r	UST4r	Slpi	Slpi	Slpi	Slpi	Slpi	Slpi	Bcmo1	Bcmo1	Nqo1	Nqo1	Cyp4a8	Cyp4a8	Vnn1	Vnn1	Sez6	Sez6	C6	C6	RT1-Bb	RT1-Bb	Aldh1a1	Aldh1a1	Gsta5	Gsta5	Bcl6	Bcl6	Igfbp1	Igfbp1	RGD1309362	RGD1309362	RGD1309362	RGD1309362	Aldh1a7	Aldh1a7	Onecut1	Onecut1	Casp12	Casp12	Asrgl1	Asrgl1	Wfdc2
bendazac_29day_High	A	Cyp26a1	Cyp26a1	Acaa1a	Acaa1a	Acaa1a	Cidea	Cidea	Ubd	Ubd	Ubd	Aig1	Aig1	Aig1	Aldh1b1	Aldh1b1	Aox1	Aox1	Sephs2	Sephs2	Akr7a3	Akr7a3	Rtn4	Rtn4	Ehhadh	Ehhadh	Ehhadh	RGD1308059	RGD1308059	Acaa2	Acaa2	Slpi	Slpi	Ctps2	Ctps2	Rbp1	Rbp1	Duoxa1	Duoxa1	Acot1	Acot1	LOC100361444	LOC100361444	Bphl	Bphl	Gadd45g	Gadd45g	LOC100359478	LOC100359478
benzbromarone_4day_Low	A	Ubd	Ubd	Akr1c1	Akr1c1	Ehhadh	Ehhadh	Gadd45a	Gadd45a	Hamp	Hamp	Gadd45g	Gadd45g	Hhex	Hhex	Dusp6	Dusp6	Cyp17a1	Cyp17a1	Ifit1	Ifit1	Rgs3	Rgs3	Eci1	Eci1	Dhrs7	Dhrs7	Cish	Cish	Cyp3a9	Cyp3a9	Ddhd1	Ddhd1	Foxa2	Foxa2	Cyp4a1	Cyp4a1	Ephx2	Ephx2	Ephx2	Aldh1a1	Aldh1a1	Prlr	Prlr	Decr1	Decr1	Sult2al1	Sult2al1	Bcl6
benzbromarone_4day_Middle	A	Acaa1a	Acaa1a	Acaa1a	Acaa1a	Crat	Crat	Ubd	Ubd	Abhd1	Abhd1	Tat	Tat	Aig1	Aig1	Aig1	Aig1	Cdh17	Cdh17	Aox1	Aox1	Acot8	Acot8	Rtn4	Rtn4	Akr1c1	Akr1c1	Ehhadh	Ehhadh	Ehhadh	Ehhadh	Ehhadh	Ehhadh	Marveld1	Marveld1	Acaa2	Acaa2	Acot1	Acot1	Acot1	Acot1	Acot1	Acot1	Acot1	Acot1	Acot1	Acot1	Acot1	Acot1
benzbromarone_4day_High	A	Dhrs4	Dhrs4	Gstm7	Gstm7	Dpyd	Dpyd	Acaa1a	Acaa1a	Acaa1a	Acaa1a	Acaa1a	Acaa1a	Acaa1a	Aqp3	Aqp3	Chchd10	Chchd10	Cyb5b	Cyb5b	Cidea	Cidea	Cidea	Cidea	Cidea	Crat	Crat	Crat	Ubd	Ubd	Ubd	Mgll	Mgll	Abhd1	Abhd1	Abhd1	Pgrmc2	Pgrmc2	Mx2	Mx2	Acad11	Acad11	Tspan4	Tspan4	G6pd	G6pd	Ass1	Ass1	Aig1
benzbromarone_8day_Low	A	Acaa1a	Acaa1a	Ubd	Ubd	Ubd	Ubd	Aig1	Aig1	Igha	Igha	Ehhadh	Ehhadh	Abcg5	Abcg5	Gadd45g	Gadd45g	LOC100359478	LOC100359478	Hhex	Hhex	Nqo1	Nqo1	Vnn1	Vnn1	Sds	Sds	Eci1	Eci1	Dhrs7	Dhrs7	RT1-A2	RT1-A2	RT1-A2	Cyp4a1	Cyp4a1	RT1-Bb	RT1-Bb	Aldh1a1	Aldh1a1	Serpina3m	Serpina3m	Decr1	Decr1	Abcg8	Abcg8	Bcl6	Bcl6	Inmt
benzbromarone_8day_Middle	A	Gstm7	Gstm7	Acaa1a	Acaa1a	Acaa1a	Acaa1a	Crat	Crat	Ubd	Ubd	Abhd1	Abhd1	Aig1	Aig1	Aig1	Aig1	Aig1	Aldh1b1	Aldh1b1	Cdh17	Cdh17	Hmgcr	Hmgcr	Cela1	Cela1	Rtn4	Rtn4	Igha	Igha	Ehhadh	Ehhadh	Ehhadh	Ehhadh	Ehhadh	Abcg5	Abcg5	Abhd2	Abhd2	Pkib	Pkib	Acaa2	Acaa2	Prkcdbp	Prkcdbp	Slpi	Slpi	Acot1	Acot1
benzbromarone_8day_High	A	Dhrs4	Dhrs4	Gstm7	Gstm7	Acaa1a	Acaa1a	Acaa1a	Acaa1a	Acaa1a	Acaa1a	Acaa1a	Aqp3	Aqp3	Cidea	Cidea	Cidea	Crat	Crat	Crat	Abhd1	Abhd1	Acad11	Acad11	Tspan4	Tspan4	Ass1	Ass1	Aig1	Aig1	Aig1	Aig1	Aig1	Aig1	Aig1	Aig1	Aig1	Aldh1l2	Aldh1l2	Hmgcr	Hmgcr	Acot8	Acot8	Cela1	Cela1	Rtn4	Rtn4	Rtn4	Ugp2
benzbromarone_15day_Low	A	Acaa1a	Acaa1a	Ubd	Ubd	Aig1	Aig1	Pik3r1	Pik3r1	Ehhadh	Ehhadh	Abcg5	Abcg5	Slpi	Slpi	Cd63	Cd63	Hacl1	Hacl1	Pdia5	Pdia5	Ifit1	Ifit1	Ifit1	RGD1562323	RGD1562323	Clca5	Clca5	Vnn1	Vnn1	Vnn1	Spink3	Spink3	Eci1	Eci1	Acot4	Acot4	Comt	Comt	Cyp4a1	Cyp4a1	Cyp4a1	Ephx2	Ephx2	Acot2	Acot2	Aldh1a1	Aldh1a1	Aldh1a1
benzbromarone_15day_Middle	A	Gstm7	Gstm7	Acaa1a	Acaa1a	Acaa1a	Acaa1a	Cidea	Cidea	Crat	Crat	Abhd1	Abhd1	Apom	Apom	Aig1	Aig1	Aig1	Aig1	Cdh17	Cdh17	Cdh17	Hmgcr	Hmgcr	Rtn4	Rtn4	Ehhadh	Ehhadh	Ehhadh	Ehhadh	Ehhadh	Ehhadh	Abcg5	Abcg5	Tusc3	Tusc3	Acaa2	Acaa2	Ctps2	Ctps2	Ca2	Ca2	Acot1	Acot1	Acot1	Acot1	Acot1	Acot1	Acot1
benzbromarone_15day_High	A	Gpr64	Gpr64	Dhrs4	Dhrs4	Gstm7	Gstm7	Acaa1a	Acaa1a	Acaa1a	Acaa1a	Acaa1a	Acaa1a	Aqp3	Aqp3	Chchd10	Chchd10	Mgat2	Mgat2	Cidea	Cidea	Cidea	Cidea	Cidea	Crat	Crat	Crat	Ubd	Ubd	Ubd	Ubd	Cyp2a1	Cyp2a1	Mgll	Mgll	Abhd1	Abhd1	Apom	Apom	Acad11	Acad11	Aig1	Aig1	Aig1	Aig1	Aig1	Aig1	Aig1	Aig1
benzbromarone_29day_Low	A	Ubd	Ubd	LOC500300	LOC500300	Aig1	Aig1	Cdh17	Cdh17	Igha	Igha	Ehhadh	Ehhadh	Abcg5	Abcg5	Slpi	Slpi	Acox2	Acox2	Vnn1	Vnn1	Vnn1	Eci1	Eci1	Cish	Cish	Ccrn4l	Ccrn4l	Tsc22d3	Tsc22d3	Cyp3a9	Cyp3a9	Comt	Comt	Cyp4a1	Cyp4a1	Ephx2	Ephx2	RT1-Bb	RT1-Bb	Retsat	Retsat	Aldh1a1	Aldh1a1	Aldh1a1	Aldh1a1	Nr0b2	Nr0b2	Zfp354a
benzbromarone_29day_Middle	A	Acaa1a	Acaa1a	Acaa1a	Aqp3	Aqp3	Cidea	Cidea	Crat	Crat	Ubd	Ubd	Usp2	Usp2	Apom	Apom	LOC500300	LOC500300	Acad11	Acad11	Tspan4	Tspan4	Aig1	Aig1	Aig1	Aig1	Aig1	Aldh1l2	Aldh1l2	Sephs2	Sephs2	Rtn4	Rtn4	Rtn4	Fcn1	Fcn1	Igha	Igha	Tfrc	Tfrc	Ehhadh	Ehhadh	Ehhadh	Ehhadh	Ehhadh	Abcg5	Abcg5	Ednra	Ednra
benzbromarone_29day_High	A	Gpr64	Gpr64	Dhrs4	Dhrs4	Acaa1a	Acaa1a	Acaa1a	Acaa1a	Acaa1a	Slc2a2	Slc2a2	Aqp3	Aqp3	Aqp3	Cidea	Cidea	Cidea	Zfp189	Zfp189	Crat	Crat	Crat	Crat	Ubd	Ubd	Mgll	Mgll	Abhd1	Abhd1	Usp2	Usp2	Usp2	Apom	Apom	Chrna2	Chrna2	Acad11	Acad11	Tspan4	Tspan4	Fmo3	Fmo3	Aig1	Aig1	Aig1	Aig1	Aig1	Aig1
benziodarone_4day_Low	A	Acaa1a	Acaa1a	Aig1	Aig1	Pik3r1	Pik3r1	Ehhadh	Ehhadh	Abcg5	Abcg5	Hhex	Hhex	Ifit1	Ifit1	Siglec5	Siglec5	Vnn1	Vnn1	Spink3	Spink3	Eci1	Eci1	Cish	Cish	Sgk1	Sgk1	Cyp4a1	Cyp4a1	Ephx2	Ephx2	Ephx2	Cxcl9	Cxcl9	Akr1c12	Akr1c12	Aldh1a1	Aldh1a1	Dusp1	Dusp1	Cyp7a1	Cyp7a1	Nr0b2	Nr0b2	Zfp354a	Zfp354a	Abcg8	Abcg8	RGD1564865
benziodarone_4day_Middle	A	Acaa1a	Acaa1a	Acaa1a	Crat	Crat	Ubd	Ubd	Ubd	Aig1	Aig1	Aig1	Cdh17	Cdh17	Cdh17	Cdh17	Rtn4	Rtn4	Igha	Igha	Hsd3b5	Hsd3b5	Ehhadh	Ehhadh	Ehhadh	Ehhadh	Abcg5	Abcg5	Tusc3	Tusc3	Acaa2	Acaa2	Acot1	Acot1	Acot1	Acot1	Acot1	Acot1	Acot1	Acot1	Acot1	Hhex	Hhex	Serpina7	Serpina7	Ifit1	Ifit1	RGD1562323	RGD1562323
benziodarone_4day_High	A	Gpr64	Gpr64	Acaa1a	Acaa1a	Acaa1a	Acaa1a	Acaa1a	Cidea	Cidea	Crat	Crat	Acad11	Acad11	G6pd	G6pd	Aig1	Aig1	Aig1	Aig1	Aig1	Cdh17	Cdh17	Cdh17	Acot8	Acot8	Acot9	Acot9	Rtn4	Rtn4	Hsd3b5	Hsd3b5	Ehhadh	Ehhadh	Ehhadh	Ehhadh	Ehhadh	Abcg5	Abcg5	Abcg5	Tusc3	Tusc3	Acaa2	Acaa2	Slpi	Slpi	Rpesp	Rpesp	Acot1
benziodarone_8day_Low	A	Mtmr7	Mtmr7	Ubd	Ubd	Ubd	Nfkbiz	Nfkbiz	G6pd	G6pd	Aig1	Aig1	Aldh1b1	Aldh1b1	Cdh17	Cdh17	Acly	Acly	Ehhadh	Ehhadh	Gadd45g	Gadd45g	LOC500420	LOC500420	Thrsp	Thrsp	Serpina7	Serpina7	Mmd2	Mmd2	Vnn1	Vnn1	Spink3	Spink3	Sds	Sds	Eci1	Eci1	Dhrs7	Dhrs7	Tsc22d3	Tsc22d3	Comt	Comt	Cyp4a1	Cyp4a1	Cyp4a1	Ephx2	Ephx2
benziodarone_8day_Middle	A	Acaa1a	Acaa1a	Acaa1a	Ubd	Ubd	Aig1	Aig1	Aig1	Aldh1b1	Aldh1b1	Cdh17	Cdh17	Fcn1	Fcn1	Akr1c1	Akr1c1	Tfrc	Tfrc	Ehhadh	Ehhadh	Ehhadh	Abcg5	Abcg5	Slpi	Slpi	Slpi	Acot1	Acot1	Acot1	Acot1	Idi1	Idi1	Serpina7	Serpina7	Ifit1	Ifit1	RGD1562323	RGD1562323	Vnn1	Vnn1	Vnn1	Eci1	Eci1	Eci1	Msmo1	Msmo1	Lrrc8b	Lrrc8b
benziodarone_8day_High	A	Gstm7	Gstm7	Acaa1a	Acaa1a	Acaa1a	Acaa1a	Aqp3	Aqp3	Mtmr7	Mtmr7	Crat	Crat	Nfkbiz	Nfkbiz	Abhd1	Abhd1	Apom	Apom	Acad11	Acad11	Tspan4	Tspan4	RGD1310552	RGD1310552	Aig1	Aig1	Aig1	Aig1	Aig1	Aig1	Aig1	Aig1	Aldh1l2	Aldh1l2	Aldh1b1	Aldh1b1	Cdh17	Cdh17	Cdh17	Hmgcr	Hmgcr	Aox1	Aox1	Acot8	Acot8	Dexi	Dexi	Cgrrf1
benziodarone_15day_Low	A	Aig1	Aig1	Abcg5	Abcg5	Pkib	Pkib	UST4r	UST4r	Slpi	Slpi	Sult1c2	Sult1c2	RT1-CE10	RT1-CE10	Scd1	Scd1	Nupr1	Nupr1	Vnn1	Vnn1	Spink3	Spink3	Eci1	Eci1	Sgk1	Sgk1	Comt	Comt	Cyp4a1	Cyp4a1	RT1-Bb	RT1-Bb	Aldh1a1	Aldh1a1	Cyp7a1	Cyp7a1	Akr1b7	Akr1b7	Sult2al1	Sult2al1	Acsm5	Acsm5	Abcg8	Abcg8	Myc	Myc	RGD1309362	RGD1309362
benziodarone_15day_Middle	A	Gstm7	Gstm7	Acaa1a	Acaa1a	Acaa1a	Usp2	Usp2	Efna1	Efna1	Aig1	Aig1	Aig1	Aig1	Cdh17	Cdh17	Cela1	Cela1	Rtn4	Rtn4	Tfrc	Tfrc	Ehhadh	Ehhadh	Ehhadh	Abcg5	Abcg5	Tusc3	Tusc3	Acaa2	Acaa2	Acot1	Acot1	Acot1	Acot1	Acot1	Adora2b	Adora2b	LOC100359478	LOC100359478	Acsf2	Acsf2	Serpina7	Serpina7	Serpina7	Serpina7	Nqo1	Nqo1	Fzd1
benziodarone_15day_High	A	Gstm7	Gstm7	Acaa1a	Acaa1a	Acaa1a	Aqp3	Aqp3	Fam176a	Fam176a	Crat	Crat	Ubd	Ubd	Abhd1	Abhd1	Usp2	Usp2	Apom	Apom	LOC500300	LOC500300	Efna1	Efna1	Acad11	Acad11	Tspan4	Tspan4	Aig1	Aig1	Aig1	Aig1	Aig1	Aldh1b1	Aldh1b1	Cela1	Cela1	Rtn4	Rtn4	Rtn4	Hsd3b5	Hsd3b5	Tfrc	Tfrc	Ehhadh	Ehhadh	Ehhadh	Ehhadh	Ehhadh
benziodarone_29day_Low	A	Acaa1a	Acaa1a	Aig1	Aig1	Aox1	Aox1	Ehhadh	Ehhadh	Abcg5	Abcg5	Abhd2	Abhd2	UST4r	UST4r	Slpi	Slpi	Avpr1a	Avpr1a	Ube2c	Ube2c	Vnn1	Vnn1	Spink3	Spink3	Eci1	Eci1	Cyp4a1	Cyp4a1	Cyp4a1	Slc25a25	Slc25a25	Retsat	Retsat	Aldh1a1	Aldh1a1	Aldh1a1	Dusp1	Dusp1	Ier3	Ier3	Zfp354a	Zfp354a	Hspb1	Hspb1	Decr1	Decr1	Me1	Me1
benziodarone_29day_Middle	A	Acaa1a	Acaa1a	Acaa1a	Cidea	Cidea	Crat	Crat	Ubd	Ubd	Apom	Apom	Acad11	Acad11	Aig1	Aig1	Aig1	Aig1	Aldh1b1	Aldh1b1	Aox1	Aox1	Aox1	Meox2	Meox2	Rtn4	Rtn4	Rtn4	Akr1c1	Akr1c1	Ehhadh	Ehhadh	Ehhadh	Ehhadh	Marveld1	Marveld1	Abcg5	Abcg5	Abhd2	Abhd2	Pkib	Pkib	Acaa2	Acaa2	Slpi	Slpi	Aim1l	Aim1l	Acot1
benziodarone_29day_High	A	Cyp26a1	Cyp26a1	Gpr64	Gpr64	Acaa1a	Acaa1a	Acaa1a	Acaa1a	Aqp3	Aqp3	Cidea	Cidea	Crat	Crat	Ubd	Ubd	Elovl5	Elovl5	Apom	Apom	Acad11	Acad11	Aig1	Aig1	Aig1	Aig1	Aig1	Aldh1l2	Aldh1l2	Aldh1b1	Aldh1b1	Pik3r1	Pik3r1	Aox1	Aox1	Cela1	Cela1	Rtn4	Rtn4	Rtn4	Rtn4	Rtn4	Ugp2	Ugp2	Akr1c1	Akr1c1	Tfrc	Tfrc
bromobenzene_4day_Low	A	LOC500300	LOC500300	Mx2	Mx2	Cdh17	Cdh17	Aox1	Aox1	Sult1c2	Sult1c2	Nqo1	Nqo1	Acox2	Acox2	Spink3	Spink3	Cyp8b1	Cyp8b1	Cish	Cish	Sgk1	Sgk1	Pbsn	Pbsn	Comt	Comt	Ephx2	Ephx2	Cxcl9	Cxcl9	Retsat	Retsat	Aldh1a1	Aldh1a1	Gsta5	Gsta5	Acsm3	Acsm3	Cyp7a1	Cyp7a1	Bcl6	Bcl6	Igfbp1	Igfbp1	RGD1309362	RGD1309362	RGD1309362	Oas1a
bromobenzene_4day_Middle	A	Acaa1a	Acaa1a	Cdh17	Cdh17	Aox1	Aox1	Akr7a3	Akr7a3	Akr7a3	Akr7a3	Ptgr1	Ptgr1	Mocos	Mocos	Ugt2b7	Ugt2b7	RT1-CE10	RT1-CE10	Scd1	Scd1	Pycr1	Pycr1	Acox2	Acox2	Slc6a6	Slc6a6	Dhrs7	Dhrs7	Dhrs7	Angptl4	Angptl4	Mettl7b	Mettl7b	Ephx1	Ephx1	Sgk1	Sgk1	Cyp3a9	Cyp3a9	Sez6	Sez6	Ces2c	Ces2c	RT1-A2	RT1-A2	Pbsn	Pbsn	Comt
bromobenzene_4day_High	A	Gstm7	Gstm7	Fkbp11	Fkbp11	Cyp2c11	Cyp2c11	Acaa1a	Acaa1a	LOC500300	LOC500300	Mx2	Mx2	G6pd	G6pd	Itih1	Itih1	Hmgcr	Hmgcr	Hbb	Hbb	Akr7a3	Akr7a3	Akr7a3	Akr7a3	Akr7a3	Akr7a3	Akr7a3	Cela1	Cela1	Akr1c1	Akr1c1	Hsd3b5	Hsd3b5	Tfrc	Tfrc	Abcg5	Abcg5	Abhd2	Abhd2	Apobec1	Apobec1	Ptgr1	Ptgr1	Serpinb1a	Serpinb1a	Avpr1a	Avpr1a	Ca2
bromobenzene_8day_Low	A	Ubd	Ubd	LOC500300	LOC500300	Cdh17	Cdh17	Akr7a3	Akr7a3	Marveld1	Marveld1	Hamp	Hamp	Prim1	Prim1	Gadd45g	Gadd45g	Sult1c2	Sult1c2	RT1-CE10	RT1-CE10	Ifit1	Ifit1	Ifit1	Acox2	Acox2	Slc6a6	Slc6a6	Sds	Sds	Angptl4	Angptl4	Fam134b	Fam134b	Sgk1	Sgk1	Sez6	Sez6	Comt	Comt	Aldh1a1	Aldh1a1	Ugt2b1	Ugt2b1	Gsta5	Gsta5	Gsta5	Me1	Me1
bromobenzene_8day_Middle	A	Akr7a3	Akr7a3	Akr7a3	Akr7a3	Igha	Igha	Tfrc	Tfrc	UST4r	UST4r	Rbp1	Rbp1	Hamp	Hamp	Hamp	Gadd45g	Gadd45g	Nr1i3	Nr1i3	Thrsp	Thrsp	Hhex	Hhex	RT1-CE10	RT1-CE10	Ifit1	Ifit1	Ifit1	Slc6a6	Slc6a6	Sds	Sds	Pxmp4	Pxmp4	Rdh2	Rdh2	Fam134b	Fam134b	Cyp3a9	Cyp3a9	Retsat	Retsat	Aldh1a1	Aldh1a1	Aldh1a1	Ugt2b1	Ugt2b1	Dusp1
bromobenzene_8day_High	A	Gstm7	Gstm7	Acaa1a	Acaa1a	Zfp189	Zfp189	Gsr	Gsr	G6pd	G6pd	Akr7a3	Akr7a3	Akr7a3	Akr7a3	Akr7a3	Akr7a3	Akr7a3	Akr7a3	Akr7a3	Akr1c1	Akr1c1	Tfrc	Tfrc	Ptgr1	Ptgr1	Ptgr1	Prkcdbp	Prkcdbp	Slpi	Slpi	Hamp	Hamp	Insig2	Insig2	Ca2	Ca2	Gadd45g	Gadd45g	Ugt2b7	Ugt2b7	Ugt2b7	LOC100359478	LOC100359478	Gclc	Gclc	Scd1	Scd1	Ube2c
bromobenzene_15day_Low	A	Zfp189	Zfp189	Cdh17	Cdh17	Akr7a3	Akr7a3	Igha	Igha	Igha	Hfe2	Hfe2	RGD1308059	RGD1308059	Slpi	Slpi	Elovl2	Elovl2	LOC100359478	LOC100359478	Sult1c2	Sult1c2	Hacl1	Hacl1	Abhd3	Abhd3	Fzd1	Fzd1	Thumpd1	Thumpd1	Asns	Asns	Nupr1	Nupr1	Sds	Sds	Ccrn4l	Ccrn4l	Rcan1	Rcan1	RT1-A2	RT1-A2	Comt	Comt	Akr1c12	Akr1c12	RT1-Bb	RT1-Bb	Xbp1
bromobenzene_15day_Middle	A	Cdh17	Cdh17	Akr7a3	Akr7a3	Akr7a3	Akr7a3	Akr7a3	Akr7a3	Ugp2	Ugp2	Igha	Igha	Igha	Tfrc	Tfrc	Marveld1	Marveld1	Ptgr1	Ptgr1	Hamp	Hamp	Hamp	Elovl2	Elovl2	Ugt2b7	Ugt2b7	RT1-CE10	RT1-CE10	Scd1	Scd1	Nqo1	Nqo1	Cryl1	Cryl1	G0s2	G0s2	Nupr1	Nupr1	Ccrn4l	Ccrn4l	Ephx1	Ephx1	RT1-A2	RT1-A2	Akr1c12	Akr1c12	RT1-Bb	RT1-Bb
bromobenzene_15day_High	A	Acaa1a	Acaa1a	Ubd	Ubd	Gsr	Gsr	G6pd	G6pd	Cdh17	Cdh17	Cdh17	Hmgcr	Hmgcr	Akr7a3	Akr7a3	Akr7a3	Akr7a3	Akr7a3	Akr7a3	Akr7a3	Akr7a3	Ugp2	Ugp2	Hsd3b5	Hsd3b5	Tfrc	Tfrc	Abcg5	Abcg5	Abhd2	Abhd2	Ptgr1	Ptgr1	Ptgr1	RGD1308059	RGD1308059	Prkcdbp	Prkcdbp	Cav2	Cav2	Ca2	Ca2	Ugt2b7	Ugt2b7	Hhex	Hhex	Gclc	Gclc
bromobenzene_29day_Low	A	Akr7a3	Akr7a3	Marveld1	Marveld1	Slpi	Slpi	Slpi	Slpi	Slpi	Cyp4a8	Cyp4a8	Rtn4ip1	Rtn4ip1	Fam134b	Fam134b	Comt	Comt	RT1-Bb	RT1-Bb	Retsat	Retsat	Aldh1a1	Aldh1a1	Gsta5	Gsta5	Zfp354a	Zfp354a	Gpm6a	Gpm6a	RGD1309362	RGD1309362	RGD1309362	Osgin1	Osgin1	Wfdc2	Wfdc2	Rexo4	Rexo4	Fam111a	Fam111a	Fam111a	Fam111a	Mlc1	Mlc1
bromobenzene_29day_Middle	A	Sephs2	Sephs2	Akr7a3	Akr7a3	Akr7a3	Akr7a3	Gadd45g	Gadd45g	Hhex	Hhex	Idi1	Idi1	Ltc4s	Ltc4s	Scd1	Scd1	Nqo1	Nqo1	Ifit1	Ifit1	Rgs3	Rgs3	Cyp4a8	Cyp4a8	Cish	Cish	Ephx1	Ephx1	Comt	Comt	Aldh1a1	Aldh1a1	Aldh1a1	Gsta5	Gsta5	Gsta5	Gsta5	Gsta5	Cyp7a1	Cyp7a1	Scpep1	Scpep1	Me1	Me1	Sult2al1	Sult2al1	Phgdh	Phgdh
bromobenzene_29day_High	A	Acaa1a	Acaa1a	Mtmr7	Mtmr7	Gsr	Gsr	Cdh17	Cdh17	Hmgcr	Hmgcr	Aox1	Aox1	Sephs2	Sephs2	Akr7a3	Akr7a3	Akr7a3	Akr7a3	Akr7a3	Akr7a3	Akr7a3	Akr7a3	Ugp2	Ugp2	Akr1c1	Akr1c1	Tfrc	Tfrc	Tfrc	Abhd2	Abhd2	Ptgr1	Ptgr1	Snx10	Snx10	UST4r	UST4r	UST4r	Prkcdbp	Prkcdbp	Slpi	Slpi	Slpi	Rbp1	Rbp1	Avpr1a	Avpr1a	Cav2
bromoethylamine_4day_Low	A	Cdh17	Cdh17	Marveld1	Marveld1	UST4r	UST4r	Slpi	Slpi	Hamp	Hamp	Gadd45g	Gadd45g	RT1-CE10	RT1-CE10	Ifit1	Ifit1	Acox2	Acox2	Sds	Sds	Dhrs7	Dhrs7	Ephx2	Ephx2	Aldh1a1	Aldh1a1	Ugt2b1	Ugt2b1	Gsta5	Gsta5	Gsta5	Acsm3	Acsm3	Cyp7a1	Cyp7a1	Akr1b7	Akr1b7	Akr1b7	Prlr	Prlr	A1bg	A1bg	Sult2al1	Sult2al1	RGD1564865	RGD1564865	Igfbp1	Igfbp1
bromoethylamine_4day_Middle	A	Zfp189	Zfp189	LOC500300	LOC500300	Cdh17	Cdh17	Akr7a3	Akr7a3	Marveld1	Marveld1	Gadd45a	Gadd45a	Hamp	Hamp	Hamp	Gadd45g	Gadd45g	Dusp6	Dusp6	Nqo1	Nqo1	Cish	Cish	Ccrn4l	Ccrn4l	Tsc22d3	Tsc22d3	Rcan1	Rcan1	Mid1ip1	Mid1ip1	Foxa2	Foxa2	Net1	Net1	Ephx2	Ephx2	LOC360228	LOC360228	Rtp3	Rtp3	Akr1c12	Akr1c12	RT1-Bb	RT1-Bb	Slc25a25	Slc25a25	Ugt2b1
bromoethylamine_4day_High	A	Zfp189	Zfp189	Usp2	Usp2	LOC500300	LOC500300	LOC500300	Cdh17	Cdh17	Akr7a3	Akr7a3	Akr7a3	Marveld1	Marveld1	Abcg2	Abcg2	Gadd45g	Gadd45g	Gadd45g	Sult1c2	Sult1c2	Serpina7	Serpina7	Il6r	Il6r	Scd1	Scd1	Sh3bp5	Sh3bp5	Nupr1	Nupr1	Vnn1	Vnn1	Cish	Cish	Fam134b	Fam134b	Sgk1	Sgk1	Rcan1	Rcan1	Polg2	Polg2	Comt	Comt	Comt	Hes1	Hes1
bromoethylamine_8day_Low	A	Ubd	Ubd	Ubd	Ubd	Ubd	Ubd	Ubd	Cdh17	Cdh17	Akr1c1	Akr1c1	LOC100361444	LOC100361444	LOC100359478	LOC100359478	Pdia5	Pdia5	Nqo1	Nqo1	Ifit1	Ifit1	Sgk1	Sgk1	Akr1c12	Akr1c12	RT1-Bb	RT1-Bb	Aldh1a1	Aldh1a1	Gsta5	Gsta5	Cyp7a1	Cyp7a1	Sult2al1	Sult2al1	2014-03-01	2014-03-01	Gpm6a	Gpm6a	RGD1564865	RGD1564865	Myc	Myc	Aldh1a7	Aldh1a7	Aldh1a7	Gstt3	Gstt3
bromoethylamine_8day_Middle	A	Ubd	Ubd	Ubd	Ubd	Ubd	Ubd	Ubd	Ubd	Ubd	Ubd	Ubd	Cdh17	Cdh17	Marveld1	Marveld1	Gadd45g	Gadd45g	LOC100359478	LOC100359478	Cyp3a18	Cyp3a18	Sult1c2	Sult1c2	Klf10	Klf10	Nqo1	Nqo1	Spink3	Spink3	Sds	Sds	Pxmp4	Pxmp4	Sgk1	Sgk1	Hes1	Hes1	RT1-Bb	RT1-Bb	Slc25a25	Slc25a25	Aldh1a1	Aldh1a1	Dusp1	Dusp1	Gsta5	Gsta5	Gsta5
bromoethylamine_8day_High	A	Zfp189	Zfp189	Ubd	Ubd	Ubd	Ubd	LOC500300	LOC500300	Cdh17	Cdh17	Hbb	Hbb	Akr7a3	Akr7a3	Marveld1	Marveld1	Jun	Jun	Gadd45a	Gadd45a	Slpi	Slpi	Gadd45g	Gadd45g	Gadd45g	Gadd45g	LOC100359478	LOC100359478	Sult1c2	Sult1c2	Hacl1	Hacl1	Dusp6	Dusp6	Nqo1	Nqo1	Nqo1	Ccnd1	Ccnd1	Cryl1	Cryl1	Slc6a6	Slc6a6	LOC100363476	LOC100363476	Cyp8b1	Cyp8b1	Cish
bromoethylamine_15day_Low	A	Ubd	Ubd	Abcg2	Abcg2	Hamp	Hamp	Bcmo1	Bcmo1	Gstt1	Gstt1	Sult1c2	Sult1c2	Nqo1	Nqo1	Sgk1	Sgk1	Cyp3a9	Cyp3a9	RT1-Bb	RT1-Bb	Retsat	Retsat	Gsta5	Gsta5	Gsta5	Sult2al1	Sult2al1	Bcl6	Bcl6	Onecut1	Onecut1	Gstt3	Gstt3
bromoethylamine_15day_Middle	A	Tat	Tat	Akr7a3	Akr7a3	Akr1c1	Akr1c1	Tfrc	Tfrc	Cxcl1	Cxcl1	Slpi	Slpi	LOC100361444	LOC100361444	Gadd45g	Gadd45g	Tle1	Tle1	Sult1c2	Sult1c2	Ltc4s	Ltc4s	Nqo1	Nqo1	Nupr1	Nupr1	Por	Por	Angptl4	Angptl4	Sgk1	Sgk1	Cyp3a9	Cyp3a9	Wsb1	Wsb1	Akr1c12	Akr1c12	Slc25a25	Slc25a25	Slc25a25	Aldh1a1	Aldh1a1	Dusp1	Dusp1	Gsta5	Gsta5	Gsta5
bromoethylamine_15day_High	A	Tat	Tat	Cdh17	Cdh17	Cdh17	Hmgcr	Hmgcr	Akr7a3	Akr7a3	Akr7a3	Akr1c1	Akr1c1	Cxcl1	Cxcl1	Gadd45a	Gadd45a	Hamp	Hamp	LOC100361444	LOC100361444	Gadd45g	Gadd45g	Gadd45g	Tle1	Tle1	LOC100359478	LOC100359478	Bcmo1	Bcmo1	Gstt1	Gstt1	Sult1c2	Sult1c2	Hacl1	Hacl1	Nqo1	Nqo1	RGD1562323	RGD1562323	Cryl1	Cryl1	Mmd2	Mmd2	Nupr1	Nupr1	Vnn1	Vnn1	Sds
bromoethylamine_29day_Low	A	Ubd	Ubd	Meox2	Meox2	Marveld1	Marveld1	Slpi	Slpi	Slpi	Duoxa1	Duoxa1	Hhex	Hhex	Nqo1	Nqo1	Fzd1	Fzd1	Ifit1	Ifit1	Mmd2	Mmd2	Ccrn4l	Ccrn4l	Sgk1	Sgk1	Comt	Comt	LOC360228	LOC360228	RT1-Bb	RT1-Bb	Gsta5	Gsta5	Prlr	Prlr	Sult2al1	Sult2al1	Bcl6	Bcl6	Myc	Myc	Oas1a	Oas1a	Onecut1	Onecut1	Wfdc2	Wfdc2
bromoethylamine_29day_Middle	A	Ubd	Ubd	Aox1	Aox1	Meox2	Meox2	Akr7a3	Akr7a3	Slpi	Slpi	Hhex	Hhex	Nqo1	Nqo1	Ifit1	Ifit1	Ccrn4l	Ccrn4l	Sgk1	Sgk1	Hrasls	Hrasls	Slc25a25	Slc25a25	Ugt2b1	Ugt2b1	Gsta5	Gsta5	Gsta5	Slfn3	Slfn3	Prlr	Prlr	Zfp354a	Zfp354a	Sult2al1	Sult2al1	Acsm5	Acsm5	Myc	Myc	Onecut1	Onecut1	Ip6k2	Ip6k2	RT1-T24-4	RT1-T24-4	Apoa4
bromoethylamine_29day_High	A	Acaa1a	Acaa1a	Ubd	Ubd	Aox1	Aox1	Akr7a3	Akr7a3	Akr7a3	UST4r	UST4r	Slpi	Slpi	Mgmt	Mgmt	LOC100361444	LOC100361444	Sult1c2	Sult1c2	Pdia5	Pdia5	Ifit1	Ifit1	Cryl1	Cryl1	Mmd2	Mmd2	Mmd2	Nupr1	Nupr1	Vnn1	Vnn1	Ccrn4l	Ccrn4l	Ephx1	Ephx1	Sgk1	Sgk1	Wsb1	Wsb1	Serpina6	Serpina6	Comt	Comt	Pnpla3	Pnpla3	Slc25a25	Slc25a25
bucetin_4day_Low	A	Zfp189	Zfp189	Usp2	Usp2	Mx2	Mx2	Cdh17	Cdh17	Cdh17	Usp18	Usp18	Slpi	Slpi	Hamp	Hamp	Arpc4	Arpc4	Dynlt3	Dynlt3	Sult1c2	Sult1c2	LOC100361552	LOC100361552	Siglec5	Siglec5	Sds	Sds	Isg15	Isg15	Ccrn4l	Ccrn4l	Akr1c12	Akr1c12	RT1-Bb	RT1-Bb	Cyp7a1	Cyp7a1	Zfp354a	Zfp354a	RGD1564865	RGD1564865	RGD1309362	RGD1309362	Oas1a	Oas1a	Casp12	Casp12	Tsku
bucetin_4day_Middle	A	Ubd	Ubd	Ubd	Cdh17	Cdh17	Cdh17	Marveld1	Marveld1	Abcg5	Abcg5	Slpi	Slpi	Hamp	Hamp	Gadd45g	Gadd45g	Clic2	Clic2	Ifit1	Ifit1	Siglec5	Siglec5	Acox2	Acox2	Clca5	Clca5	Sds	Sds	Angptl4	Angptl4	Cish	Cish	Ephx2	Ephx2	Cyp1a2	Cyp1a2	Aldh1a1	Aldh1a1	Gsta5	Gsta5	Cmc1	Cmc1	Lcn2	Lcn2	Acsm5	Acsm5	Bcl6	Bcl6
bucetin_4day_High	A	Mmp14	Mmp14	Atp1b1	Atp1b1	Unc93b1	Unc93b1	Zfhx3	Zfhx3	Cd68	Cd68	Msh3	Msh3	Zfp189	Zfp189	Cyp1a1	Cyp1a1	Vim	Vim	Aldh1b1	Aldh1b1	Aldh1b1	Cdh17	Cdh17	Pla2g4a	Pla2g4a	Hbb	Hbb	Akr7a3	Akr7a3	Akr7a3	Akr7a3	Cela1	Cela1	Fcn1	Fcn1	Igha	Igha	Marveld1	Marveld1	Abcg5	Abcg5	Clec4a3	Clec4a3	Il33	Il33	Pltp	Pltp	UST4r
bucetin_8day_Low	A	Pla2g2a	Pla2g2a	Gpt	Gpt	Hsd3b5	Hsd3b5	Slpi	Slpi	Cyp3a18	Cyp3a18	Cyp3a18	Cyp17a1	Cyp17a1	Sds	Sds	Comt	Comt	Ephx2	Ephx2	Pnpla3	Pnpla3	Akr1c12	Akr1c12	Retsat	Retsat	Retsat	S100a9	S100a9	Slc22a8	Slc22a8	Akr1b7	Akr1b7	Lcn2	Lcn2	A1bg	A1bg	A1bg	Me1	Me1	Gpm6a	Gpm6a	RGD1564865	RGD1564865	RGD1309362	RGD1309362	Asrgl1	Asrgl1	Wfdc2
bucetin_8day_Middle	A	Cdh17	Cdh17	Marveld1	Marveld1	Ltc4s	Ltc4s	Clca5	Clca5	Cyp8b1	Cyp8b1	Sgk1	Sgk1	Cyp3a9	Cyp3a9	Comt	Comt	Akr1c12	Akr1c12	Cyp1a2	Cyp1a2	Aldh1a1	Aldh1a1	Gsta5	Gsta5	Akr1b7	Akr1b7	Gpm6a	Gpm6a	Igfbp1	Igfbp1	Inmt	Inmt	Aldh1a7	Aldh1a7	Gstt3	Gstt3	Asrgl1	Asrgl1	Ptgis	Ptgis	Fam111a	Fam111a	Fam111a	Fam111a	Fam111a	Mlc1	Mlc1
bucetin_8day_High	A	Cyp1a1	Cyp1a1	LOC500300	LOC500300	G6pd	G6pd	Tat	Tat	Ctgf	Ctgf	Aldh1b1	Aldh1b1	Aox1	Aox1	Akr7a3	Akr7a3	Akr7a3	Akr7a3	Marveld1	Marveld1	Rbp1	Rbp1	Hamp	Hamp	Ltc4s	Ltc4s	Scd1	Scd1	Ifit1	Ifit1	Asns	Asns	Clca5	Clca5	Spink3	Spink3	Sds	Sds	Sds	Sdf2l1	Sdf2l1	Sez6	Sez6	RT1-A2	RT1-A2	RT1-A2	RT1-A2	Comt
bucetin_15day_Low	A	Aldh1b1	Aldh1b1	Cdh17	Cdh17	Meox2	Meox2	Slpi	Slpi	Prim1	Prim1	Cyp3a18	Cyp3a18	Ifit1	Ifit1	Acox2	Acox2	Clca5	Clca5	Sds	Sds	Ccrn4l	Ccrn4l	Zfp354a	Zfp354a	A1bg	A1bg	RGD1309362	RGD1309362	RGD1309362	RGD1309362	RGD1309362	Onecut1	Onecut1	Onecut1	Osgin1	Osgin1	Mafb	Mafb	Coq10b	Coq10b	Got1	Got1	Agxt2	Agxt2	Mfsd2a	Mfsd2a	Fam111a	Fam111a
bucetin_15day_Middle	A	Ubd	Ubd	Gadd45g	Gadd45g	Edem1	Edem1	RT1-A2	RT1-A2	Comt	Comt	RT1-Bb	RT1-Bb	RT1-Bb	Cyp1a2	Cyp1a2	Aldh1a1	Aldh1a1	Gsta5	Gsta5	A1bg	A1bg	RGD1309362	RGD1309362	Onecut1	Onecut1	RT1-T24-4	RT1-T24-4	Agxt2	Agxt2	Srd5a1	Srd5a1
bucetin_15day_High	A	Mtmr7	Mtmr7	Cidea	Cidea	Cyp1a1	Cyp1a1	Pla2g2a	Pla2g2a	Pla2g2a	Aldh1b1	Aldh1b1	Cdh17	Cdh17	Aox1	Aox1	Akr7a3	Akr7a3	Abcg5	Abcg5	Cxcl1	Cxcl1	Slpi	Slpi	Ca2	Ca2	LOC100359478	LOC100359478	Idi1	Idi1	Alox15	Alox15	LOC678701	LOC678701	Ltc4s	Ltc4s	Ces1d	Ces1d	Scd1	Scd1	Nqo1	Nqo1	Fzd1	Fzd1	RGD1562323	RGD1562323	Slc6a6	Slc6a6	Vnn1
bucetin_29day_Low	A	Meox2	Meox2	Igha	Igha	Slpi	Slpi	LOC100361444	LOC100361444	Gadd45g	Gadd45g	LOC100359478	LOC100359478	RGD1565709	RGD1565709	RT1-CE10	RT1-CE10	Ifit1	Ifit1	Sgk1	Sgk1	C6	C6	LOC360228	LOC360228	Pnpla3	Pnpla3	RT1-Bb	RT1-Bb	RT1-Bb	Aldh1a1	Aldh1a1	Cyp7a1	Cyp7a1	Cyp7a1	Cd14	Cd14	Gck	Gck	Pde4b	Pde4b	Bcl6	Bcl6	Gpm6a	Gpm6a	Igfbp1	Igfbp1	RGD1309362	RGD1309362
bucetin_29day_Middle	A	LOC500300	LOC500300	Pik3r1	Pik3r1	Sephs2	Sephs2	Igha	Igha	Abcg5	Abcg5	Sult1c2	Sult1c2	LOC100361552	LOC100361552	Cish	Cish	Ccrn4l	Ccrn4l	Pxmp4	Pxmp4	Comt	Comt	Pnpla3	Pnpla3	Akr1c12	Akr1c12	RT1-Bb	RT1-Bb	RT1-Bb	Cyp1a2	Cyp1a2	Ugt2b1	Ugt2b1	Dusp1	Dusp1	Gsta5	Gsta5	Cyp7a1	Cyp7a1	Cyp7a1	Nr0b2	Nr0b2	Akr1c3	Akr1c3	Bcl6	Bcl6	Igfbp1	Igfbp1
bucetin_29day_High	A	Cyp1a1	Cyp1a1	LOC500300	LOC500300	G6pd	G6pd	Aox1	Aox1	Meox2	Meox2	Akr7a3	Akr7a3	Igha	Igha	Prkcdbp	Prkcdbp	Slpi	Slpi	Ca2	Ca2	Alox15	Alox15	RGD1565709	RGD1565709	LOC678701	LOC678701	RT1-CE10	RT1-CE10	Ifit1	Ifit1	Acox2	Acox2	Mmd2	Mmd2	Sds	Sds	LOC100363476	LOC100363476	Sgk1	Sgk1	Cyp3a9	Cyp3a9	Ephx2	Ephx2	Pnpla3	Pnpla3	Akr1c12	Akr1c12
caffeine_4day_Low	A	LOC500300	LOC500300	Cdh17	Cdh17	Igha	Igha	Slpi	Slpi	Nqo1	Nqo1	Fzd1	Fzd1	Dhrs7	Dhrs7	Cish	Cish	Cyp3a9	Cyp3a9	Akr1c12	Akr1c12	Slc25a25	Slc25a25	Dusp1	Dusp1	Nr0b2	Nr0b2	Gck	Gck	Zfp354a	Zfp354a	RGD1564865	RGD1564865	Igfbp1	Igfbp1	RGD1309362	RGD1309362	RGD1309362	Sqrdl	Sqrdl	Fam111a	Fam111a	Fam111a
caffeine_4day_Middle	A	LOC500300	LOC500300	Ly6c	Ly6c	Jun	Jun	Dynlt3	Dynlt3	Nqo1	Nqo1	Slc6a6	Slc6a6	Dhrs7	Dhrs7	Cish	Cish	Tsc22d3	Tsc22d3	Sgk1	Sgk1	Ddhd1	Ddhd1	Foxa2	Foxa2	Net1	Net1	Rtp3	Rtp3	Akr1c12	Akr1c12	Slc25a25	Slc25a25	Retsat	Retsat	Dusp1	Dusp1	Cyp7a1	Cyp7a1	Nr0b2	Nr0b2	Nr0b2	Gck	Gck	Zfp354a	Zfp354a	Zfp354a	Zfp354a	RGD1309362
caffeine_4day_High	A	Zfp189	Zfp189	Mgll	Mgll	Usp2	Usp2	Arntl	Arntl	LOC500300	LOC500300	Nfil3	Nfil3	Tspan4	Tspan4	Ctgf	Ctgf	Pla2g12a	Pla2g12a	Akr1c1	Akr1c1	Igha	Igha	Tfrc	Tfrc	LOC680262	LOC680262	Ect2	Ect2	Hamp	Hamp	Prim1	Prim1	LOC100359478	LOC100359478	RGD1307603	RGD1307603	Serpina7	Serpina7	Tubb5	Tubb5	R3hdm2	R3hdm2	Golt1a	Golt1a	Klf9	Klf9	Zfp64	Zfp64
caffeine_8day_Low	A	Mtmr7	Mtmr7	LOC500300	LOC500300	Cdh17	Cdh17	Igha	Igha	Marveld1	Marveld1	Slpi	Slpi	Gadd45g	Gadd45g	Adora2b	Adora2b	Sult1c2	Sult1c2	Pdia5	Pdia5	Ifit1	Ifit1	Sgk1	Sgk1	Ephx2	Ephx2	Cib2	Cib2	Ier3	Ier3	Zfp354a	Zfp354a	Igfbp1	Igfbp1	Plk2	Plk2	Aldh1a7	Aldh1a7	Rtp4	Rtp4	Mlc1	Mlc1
caffeine_8day_Middle	A	Fam176a	Fam176a	Zfp189	Zfp189	Nfkbiz	Nfkbiz	LOC500300	LOC500300	Igha	Igha	Marveld1	Marveld1	Hfe2	Hfe2	Gadd45a	Gadd45a	Ect2	Ect2	Hamp	Hamp	LOC100361444	LOC100361444	Gadd45g	Gadd45g	Adora2b	Adora2b	Dynlt3	Dynlt3	Sult1c2	Sult1c2	Dusp6	Dusp6	Ube2c	Ube2c	Foxa3	Foxa3	Nupr1	Nupr1	Sds	Sds	Cish	Cish	Ccrn4l	Ccrn4l	Cdk1	Cdk1	Tsc22d3	Tsc22d3
caffeine_8day_High	A	Zfp189	Zfp189	Ubd	Ubd	Mgll	Mgll	Nfe2l2	Nfe2l2	Nfkbiz	Nfkbiz	LOC500300	LOC500300	Mx2	Mx2	Nfil3	Nfil3	Cdh17	Cdh17	Gadd45a	Gadd45a	Ect2	Ect2	UST4r	UST4r	Slpi	Slpi	Gadd45g	Gadd45g	Adora2b	Adora2b	LOC500420	LOC500420	LOC100359478	LOC100359478	R3hdm2	R3hdm2	Ces1d	Ces1d	Dusp6	Dusp6	Il6r	Il6r	Nr1d1	Nr1d1	Nr1d1	Ube2c	Ube2c	Ube2c
caffeine_15day_Low	A	Ubd	Ubd	Ubd	LOC500300	LOC500300	Slpi	Slpi	Mocos	Mocos	RGD1565709	RGD1565709	RT1-CE10	RT1-CE10	Slc6a6	Slc6a6	Spink3	Spink3	Sgk1	Sgk1	Ephx2	Ephx2	Akr1c12	Akr1c12	RT1-Bb	RT1-Bb	Dusp1	Dusp1	Evc	Evc	Bcl6	Bcl6	RGD1564865	RGD1564865	RGD1309362	RGD1309362	Wfdc2	Wfdc2	Mlc1	Mlc1	Mlc1
caffeine_15day_Middle	A	Zfp189	Zfp189	Ubd	Ubd	Nfkbiz	Nfkbiz	LOC500300	LOC500300	Mx2	Mx2	Sephs2	Sephs2	Usp18	Usp18	UST4r	UST4r	Sult1c2	Sult1c2	Dusp6	Dusp6	Klf10	Klf10	Ifit1	Ifit1	Slc6a6	Slc6a6	Nupr1	Nupr1	Cish	Cish	Ccrn4l	Ccrn4l	Rdh2	Rdh2	Tsc22d3	Tsc22d3	Sgk1	Sgk1	Foxa2	Foxa2	Ephx2	Ephx2	Ephx2	Pnpla3	Pnpla3	Akr1c12	Akr1c12	RT1-Bb
caffeine_15day_High	A	Zfp189	Zfp189	Mgll	Mgll	LOC500300	LOC500300	Nfil3	Nfil3	Aldh1b1	Aldh1b1	Tfrc	Tfrc	Ednra	Ednra	Srebf1	Srebf1	LOC100361444	LOC100361444	Gadd45g	Gadd45g	Mocos	Mocos	R3hdm2	R3hdm2	Golt1a	Golt1a	Rcan2	Rcan2	Scd1	Scd1	Nr1d1	Nr1d1	Klf10	Klf10	G0s2	G0s2	Cyp4a8	Cyp4a8	Btg2	Btg2	Cyp8b1	Cyp8b1	Ccrn4l	Ccrn4l	Klf3	Klf3	Csrp1	Csrp1
caffeine_29day_Low	A	Ubd	Ubd	Pik3r1	Pik3r1	Sephs2	Sephs2	Slpi	Slpi	Gadd45g	Gadd45g	Gjb2	Gjb2	Ltc4s	Ltc4s	Fzd1	Fzd1	C6	C6	Hspa1b	Hspa1b	Pnpla3	Pnpla3	RT1-Bb	RT1-Bb	Retsat	Retsat	Adh7	Adh7	RGD1564865	RGD1564865	Rnf19a	Rnf19a	Acsm2a	Acsm2a	Mlc1	Mlc1	Mlc1
caffeine_29day_Middle	A	Ubd	Ubd	LOC500300	LOC500300	Pik3r1	Pik3r1	Jun	Jun	Slpi	Slpi	Hamp	Hamp	Gadd45g	Gadd45g	Hhex	Hhex	R3hdm2	R3hdm2	Clk1	Clk1	Nr1d1	Nr1d1	Pdia5	Pdia5	Ccnd1	Ccnd1	Rgs3	Rgs3	Cish	Cish	Pxmp4	Pxmp4	Tsc22d3	Tsc22d3	Sez6	Sez6	Foxa2	Foxa2	Net1	Net1	Ephx2	Ephx2	Rtp3	Rtp3	Hes1	Hes1	Pnpla3	Pnpla3
caffeine_29day_High	A	Ubd	Ubd	Ubd	Mgll	Mgll	Mx2	Mx2	Nfil3	Nfil3	Aldh1b1	Aldh1b1	Cdh17	Cdh17	Akr1c1	Akr1c1	Igha	Igha	Usp18	Usp18	Jun	Jun	Gadd45a	Gadd45a	Slpi	Slpi	Abcg2	Abcg2	Aim1l	Aim1l	Hamp	Hamp	Srebf1	Srebf1	Gadd45g	Gadd45g	Gadd45g	Adora2b	Adora2b	Hhex	Hhex	Idi1	Idi1	Cd63	Cd63	R3hdm2	R3hdm2	Il6r	Il6r
captopril_4day_Low	A	Cyp2c11	Cyp2c11	Cdh17	Cdh17	Pik3r1	Pik3r1	Hsd3b5	Hsd3b5	Hsd3b5	Slpi	Slpi	Hao2	Hao2	Hamp	Hamp	LOC100359478	LOC100359478	Cyp3a18	Cyp3a18	Dhrs7	Dhrs7	Dhrs7	Dhrs7	Dhrs7	Dhrs7	Rdh2	Rdh2	Nox4	Nox4	Fam134b	Fam134b	Ephx2	Ephx2	Hspa1b	Hspa1b	Akr1c12	Akr1c12	Akr1c12	Serpina3m	Serpina3m	Ust5r	Ust5r	Slc22a8	Slc22a8	Akr1b7	Akr1b7	Akr1b7	Akr1b7
captopril_4day_Middle	A	Ubd	Ubd	Ubd	LOC500300	LOC500300	Cdh17	Cdh17	Slpi	Slpi	Slpi	LOC100361444	LOC100361444	LOC100359478	LOC100359478	S100a8	S100a8	Serpina7	Serpina7	Ifit1	Ifit1	Acox2	Acox2	Gpnmb	Gpnmb	Ddhd1	Ddhd1	Foxa2	Foxa2	Ephx2	Ephx2	Acsm3	Acsm3	S100a9	S100a9	Serpina3m	Serpina3m	Prlr	Prlr	Acsm5	Acsm5	Igfbp1	Igfbp1	Igfbp1	RGD1309362	RGD1309362	Onecut1	Onecut1	Onecut1
captopril_4day_High	A	Ubd	Ubd	Ect2	Ect2	Slpi	Slpi	Slpi	Hamp	Hamp	Ube2c	Ube2c	Fads2	Fads2	Nusap1	Nusap1	Slc6a6	Slc6a6	Clca5	Clca5	Cish	Cish	Cdk1	Cdk1	Rcan1	Rcan1	Foxa2	Foxa2	Cdkn3	Cdkn3	Ephx2	Ephx2	Ephx2	Akr1c12	Akr1c12	Cdc20	Cdc20	Kif20a	Kif20a	Serpina3m	Serpina3m	Nr0b2	Nr0b2	Akr1b7	Akr1b7	Ifi27l2b	Ifi27l2b	Zfp354a	Zfp354a
captopril_8day_Low	A	Ubd	Ubd	Ubd	Cdh17	Cdh17	Ect2	Ect2	Slpi	Slpi	Hamp	Hamp	LOC100359478	LOC100359478	Tcn2	Tcn2	LOC100361552	LOC100361552	Pdia5	Pdia5	Ube2c	Ube2c	Ifit1	Ifit1	Nusap1	Nusap1	Spc25	Spc25	Cdk1	Cdk1	Ephx2	Ephx2	Akr1c12	Akr1c12	RT1-Bb	RT1-Bb	Cdc20	Cdc20	Evc	Evc	LOC689064	LOC689064	Bcl6	Bcl6	RGD1564865	RGD1564865	Igfbp1	Igfbp1	RGD1309362
captopril_8day_Middle	A	Ubd	Ubd	Usp2	Usp2	LOC500300	LOC500300	Acly	Acly	Prc1	Prc1	Ect2	Ect2	Slpi	Slpi	Slpi	Hamp	Hamp	Hamp	LOC100361444	LOC100361444	Mocos	Mocos	LOC360919	LOC360919	Scd1	Scd1	Ube2c	Ube2c	Ube2c	Ifit1	Ifit1	Nusap1	Nusap1	Dhrs7	Dhrs7	Dhrs7	Cish	Cish	Spc25	Spc25	Cdk1	Cdk1	Tsc22d3	Tsc22d3	Sgk1	Sgk1	Rcan1	Rcan1
captopril_8day_High	A	Ubd	Ubd	Cdh17	Cdh17	Cdh17	Hbb	Hbb	Acly	Acly	Akr1c1	Akr1c1	Ect2	Ect2	Slpi	Slpi	Slpi	Hamp	Hamp	Hamp	Srebf1	Srebf1	LOC360919	LOC360919	R3hdm2	R3hdm2	Lss	Lss	Scd1	Scd1	Pdia5	Pdia5	Ube2c	Ube2c	Nqo1	Nqo1	Nusap1	Nusap1	Nupr1	Nupr1	Sds	Sds	LOC100363476	LOC100363476	Dhrs7	Dhrs7	Dhrs7	Dhrs7	Pfkfb1
captopril_15day_Low	A	Igha	Igha	Slpi	Slpi	Hamp	Hamp	Gadd45g	Gadd45g	LOC100359478	LOC100359478	Nqo1	Nqo1	Ephx2	Ephx2	Retsat	Retsat	Ugt2b1	Ugt2b1	Gsta5	Gsta5	Akr1b7	Akr1b7	Ier3	Ier3	Cmc1	Cmc1	Sult2al1	Sult2al1	Bcl6	Bcl6	RGD1309362	RGD1309362	Xiap	Xiap	Gstt3	Gstt3
captopril_15day_Middle	A	Cdh17	Cdh17	Cdh17	Igha	Igha	Marveld1	Marveld1	Gadd45a	Gadd45a	Cav2	Cav2	Gadd45g	Gadd45g	LOC100359478	LOC100359478	Hhex	Hhex	Nqo1	Nqo1	Nqo1	Rgs3	Rgs3	Clca5	Clca5	Mmd2	Mmd2	Nupr1	Nupr1	Sds	Sds	Dhrs7	Dhrs7	Dhrs7	Dhrs7	Cish	Cish	Ccrn4l	Ccrn4l	Rdh2	Rdh2	Slc16a10	Slc16a10	Net1	Net1	Ephx2	Ephx2	LOC360228	LOC360228
captopril_15day_High	A	LOC500300	LOC500300	Cdh17	Cdh17	Acly	Acly	UST4r	UST4r	Hamp	Hamp	Srebf1	Srebf1	Gadd45g	Gadd45g	Hhex	Hhex	Scd1	Scd1	Scd1	Nqo1	Nqo1	Nqo1	Thumpd1	Thumpd1	RGD1562323	RGD1562323	Edem1	Edem1	Sds	Sds	Eci1	Eci1	Dhrs7	Dhrs7	Cish	Cish	Rcan1	Rcan1	Cyp4a1	Cyp4a1	Ephx2	Ephx2	Rtp3	Rtp3	Akr1c12	Akr1c12	Rps4y2	Rps4y2
captopril_29day_Low	A	Ubd	Ubd	Akr1c1	Akr1c1	Abcg5	Abcg5	LOC100359478	LOC100359478	LOC100359478	Sult1c2	Sult1c2	Nqo1	Nqo1	Ifit1	Ifit1	Mmd2	Mmd2	Hrasls	Hrasls	Ephx2	Ephx2	Cxcl9	Cxcl9	RT1-Bb	RT1-Bb	Retsat	Retsat	Gsta5	Gsta5	Acsm3	Acsm3	Bhlhe40	Bhlhe40	Gpm6a	Gpm6a	Inmt	Inmt	RGD1309362	RGD1309362	Fam111a	Fam111a	Fam111a	Fam111a	Mlc1	Mlc1
captopril_29day_Middle	A	Usp2	Usp2	LOC500300	LOC500300	Pik3r1	Pik3r1	Sephs2	Sephs2	Gadd45a	Gadd45a	Abcg2	Abcg2	Hamp	Hamp	Gadd45g	Gadd45g	Hsd3b7	Hsd3b7	LOC100359478	LOC100359478	RGD1307603	RGD1307603	Sult1c2	Sult1c2	Ltc4s	Ltc4s	Scd1	Scd1	Klf10	Klf10	Nqo1	Nqo1	Nqo1	Cish	Cish	Tsc22d3	Tsc22d3	Cyp3a9	Cyp3a9	Ces2c	Ces2c	Ddhd1	Ddhd1	Hrasls	Hrasls	Ephx2	Ephx2	Cxcl9
captopril_29day_High	A	Cidea	Cidea	LOC500300	LOC500300	Akr1c1	Akr1c1	Marveld1	Marveld1	Abcg5	Abcg5	UST4r	UST4r	Srebf1	Srebf1	Gadd45g	Gadd45g	Hsd3b7	Hsd3b7	Hhex	Hhex	Idi1	Idi1	Scd1	Scd1	Nqo1	Nqo1	Rgs3	Rgs3	RGD1562323	RGD1562323	Acox2	Acox2	Slc6a6	Slc6a6	Dhrs7	Dhrs7	Cish	Cish	Pxmp4	Pxmp4	Tsc22d3	Tsc22d3	Hrasls	Hrasls	Foxa2	Foxa2	Comt	Comt
carbamazepine_4day_Low	A	Zfp189	Zfp189	Ubd	Ubd	Cdh17	Cdh17	Sephs2	Sephs2	Marveld1	Marveld1	Sds	Sds	Angptl4	Angptl4	Ephx2	Ephx2	Aldh1a1	Aldh1a1	Dusp1	Dusp1	Gsta5	Gsta5	RGD1309362	RGD1309362	Aldh1a7	Aldh1a7	Onecut1	Onecut1	Gstt3	Gstt3	Fam111a	Fam111a	Fam111a	Fam111a	Fam111a	Mlc1	Mlc1
carbamazepine_4day_Middle	A	Ubd	Ubd	Scd1	Scd1	Nqo1	Nqo1	Ifit1	Ifit1	Cyp3a23/3a1	Cyp3a23/3a1	Dhrs7	Dhrs7	Angptl4	Angptl4	Sgk1	Sgk1	Ces2c	Ces2c	Ces2c	Slc25a25	Slc25a25	Aldh1a1	Aldh1a1	Aldh1a1	Ugt2b1	Ugt2b1	Dusp1	Dusp1	Gsta5	Gsta5	Gsta5	Cyp7a1	Cyp7a1	Bhlhe40	Bhlhe40	Cd74	Cd74	Sts	Sts	Gstm3	Gstm3	Inmt	Inmt	Stac3	Stac3	RGD1309362	RGD1309362	Aldh1a7
carbamazepine_4day_High	A	Acaa1a	Acaa1a	Cidea	Cidea	Zfp189	Zfp189	Efna1	Efna1	Gsr	Gsr	Tat	Tat	Pik3r1	Pik3r1	Aox1	Aox1	Akr7a3	Akr7a3	Akr7a3	Abcb1a	Abcb1a	Akr1c1	Akr1c1	Cldn2	Cldn2	UST4r	UST4r	Hist1h4b	Hist1h4b	Hao2	Hao2	Rab30	Rab30	Gadd45g	Gadd45g	Rb1	Rb1	Adora2b	Adora2b	App	App	Fam89a	Fam89a	Hhex	Hhex	Sult1c2	Sult1c2	R3hdm2
carbamazepine_8day_Low	A	Ubd	Ubd	Ubd	Cdh17	Cdh17	Cxcl1	Cxcl1	Slpi	Slpi	LOC100359478	LOC100359478	Clca5	Clca5	Pxmp4	Pxmp4	Comt	Comt	Ephx2	Ephx2	Pnpla3	Pnpla3	Cyp7a1	Cyp7a1	Lcn2	Lcn2	RGD1564865	RGD1564865	RGD1309362	RGD1309362	RGD1309362	Aldh1a7	Aldh1a7	Aldh1a7	Casp12	Casp12	Tsku	Tsku	Wfdc2	Wfdc2
carbamazepine_8day_Middle	A	Ubd	Ubd	Cdh17	Cdh17	Ednra	Ednra	UST4r	UST4r	Slpi	Slpi	Slpi	Gadd45g	Gadd45g	Thrsp	Thrsp	Dusp6	Dusp6	Scd1	Scd1	Rgs3	Rgs3	Sds	Sds	Dhrs7	Dhrs7	Cish	Cish	Tsc22d3	Tsc22d3	Ces2c	Ces2c	Foxa2	Foxa2	Ephx2	Ephx2	Akr1c12	Akr1c12	Aldh1a1	Aldh1a1	Aldh1a1	Ugt2b1	Ugt2b1	Gsta5	Gsta5	Gsta5	Acsm3	Acsm3	Abcc3
carbamazepine_8day_High	A	Ubd	Ubd	Cdh17	Cdh17	Cdh17	Akr7a3	Akr7a3	Akr7a3	Akr1c1	Akr1c1	Cxcl1	Cxcl1	Slpi	Slpi	Adora2b	Adora2b	App	App	Sult1c2	Sult1c2	Scd1	Scd1	Nqo1	Nqo1	Ifit1	Ifit1	Ifit1	Siglec5	Siglec5	Slc6a6	Slc6a6	Cyp3a23/3a1	Cyp3a23/3a1	Zdhhc2	Zdhhc2	Cyp8b1	Cyp8b1	Dhrs7	Dhrs7	Gstm4	Gstm4	Ephx1	Ephx1	Ces2c	Ces2c	Ces2c	Ces2c	Ces2c
carbamazepine_15day_Low	A	Ubd	Ubd	Cdh17	Cdh17	Prkcdbp	Prkcdbp	Slpi	Slpi	Abcg2	Abcg2	Acsl5	Acsl5	Gadd45g	Gadd45g	Cyp3a18	Cyp3a18	Sult1c2	Sult1c2	Ces1d	Ces1d	Scd1	Scd1	Aspa	Aspa	Acox2	Acox2	Vnn1	Vnn1	Dhrs7	Dhrs7	Angptl4	Angptl4	Rdh2	Rdh2	Sgk1	Sgk1	Ddhd1	Ddhd1	Comt	Comt	Ephx2	Ephx2	Cxcl9	Cxcl9	Ugt2b1	Ugt2b1	Anpep	Anpep
carbamazepine_15day_Middle	A	Zfp189	Zfp189	Ubd	Ubd	LOC500300	LOC500300	Sephs2	Sephs2	Tfrc	Tfrc	Prkcdbp	Prkcdbp	Slpi	Slpi	Abcg2	Abcg2	Hamp	Hamp	LOC100361444	LOC100361444	Tuba4a	Tuba4a	Nqo1	Nqo1	Acox2	Acox2	Sds	Sds	Tsc22d3	Tsc22d3	Sgk1	Sgk1	Sgk1	Mid1ip1	Mid1ip1	Ces2c	Ces2c	Ces2c	Comt	Comt	Ephx2	Ephx2	Akr1c12	Akr1c12	Aldh1a1	Aldh1a1	Aldh1a1	Aldh1a1
carbamazepine_15day_High	A	G6pd	G6pd	Aox1	Aox1	Sephs2	Sephs2	Meox2	Meox2	Akr7a3	Akr7a3	Igha	Igha	Abcg5	Abcg5	UST4r	UST4r	Prkcdbp	Prkcdbp	Slpi	Slpi	Abcg2	Abcg2	App	App	Hsd3b7	Hsd3b7	Ltc4s	Ltc4s	Pdia5	Pdia5	Nqo1	Nqo1	RGD1562323	RGD1562323	Acox2	Acox2	G0s2	G0s2	Slc6a6	Slc6a6	Por	Por	Cyp3a23/3a1	Cyp3a23/3a1	Sds	Sds	Zdhhc2	Zdhhc2
carbamazepine_29day_Low	A	Zfp189	Zfp189	Nfe2l2	Nfe2l2	Usp2	Usp2	Gadd45g	Gadd45g	Hhex	Hhex	Hacl1	Hacl1	Serpina7	Serpina7	Dusp6	Dusp6	Il6r	Il6r	Nqo1	Nqo1	Sds	Sds	B4galnt1	B4galnt1	Cish	Cish	Ccrn4l	Ccrn4l	Tsc22d3	Tsc22d3	Hrasls	Hrasls	Foxa2	Foxa2	Net1	Net1	Comt	Comt	Comt	Comt	Ephx2	Ephx2	Laptm4b	Laptm4b	Ugt2b1	Ugt2b1	Dusp1	Dusp1
carbamazepine_29day_Middle	A	UST4r	UST4r	Hhex	Hhex	Serpina7	Serpina7	Nqo1	Nqo1	Ifit1	Ifit1	Slc6a6	Slc6a6	Cyp4a8	Cyp4a8	Ces2c	Ces2c	Ces2c	Ces2c	Comt	Comt	Ephx2	Ephx2	RT1-Bb	RT1-Bb	Aldh1a1	Aldh1a1	Aldh1a1	Ugt2b1	Ugt2b1	Ugt2b1	Gsta5	Gsta5	Gsta5	Cyp7a1	Cyp7a1	Nr0b2	Nr0b2	Me1	Me1	Sult2al1	Sult2al1	Inmt	Inmt	Hsd17b2	Hsd17b2	RGD1309362	RGD1309362	Aldh1a7
carbamazepine_29day_High	A	Gpr64	Gpr64	Mtmr7	Mtmr7	Zfp189	Zfp189	Ubd	Ubd	Nfe2l2	Nfe2l2	Usp2	Usp2	Efna1	Efna1	Gsr	Gsr	Tat	Tat	Cdh17	Cdh17	Cdh17	Cdh17	Pik3r1	Pik3r1	Akr7a3	Akr7a3	Akr7a3	Slpi	Slpi	Slpi	Slpi	Ca2	Ca2	LOC100361444	LOC100361444	Gadd45g	Gadd45g	App	App	Mocos	Mocos	Anxa7	Anxa7	Il6r	Il6r	Scd1	Scd1	Nqo1
carbon_tetrachloride_4day_Low	A	Ubd	Ubd	Slpi	Slpi	LOC100359478	LOC100359478	Hhex	Hhex	Scd1	Scd1	Dhrs7	Dhrs7	Pxmp4	Pxmp4	Rcan1	Rcan1	RT1-A2	RT1-A2	Comt	Comt	Comt	Akr1c12	Akr1c12	RT1-Bb	RT1-Bb	Acsm3	Acsm3	Cyp7a1	Cyp7a1	Slfn3	Slfn3	Gck	Gck	Bcl6	Bcl6	Gpm6a	Gpm6a	Igfbp1	Igfbp1	Igfbp1	Inmt	Inmt	RGD1309362	RGD1309362	RGD1309362	Onecut1	Onecut1	Onecut1
carbon_tetrachloride_4day_Middle	A	Gstm7	Gstm7	Mmp14	Mmp14	Fkbp11	Fkbp11	Cyp2c11	Cyp2c11	Psmb8	Psmb8	Mx2	Mx2	Mx2	G6pd	G6pd	Vim	Vim	Ly6c	Ly6c	Ly6c	Cela1	Cela1	Ly6e	Ly6e	Gpt	Gpt	Akr1c1	Akr1c1	Hsd3b5	Hsd3b5	Hsd3b5	Lbp	Lbp	Usp18	Usp18	Gadd45a	Gadd45a	Clec4a3	Clec4a3	Prkcdbp	Prkcdbp	Slpi	Slpi	Serpinb1a	Serpinb1a	Fcer1g	Fcer1g	Fcgr3a
carbon_tetrachloride_4day_High	A	Gstm7	Gstm7	Fkbp11	Fkbp11	Ddit3	Ddit3	Mx2	Mx2	G6pd	G6pd	Ly6c	Ly6c	Akr7a3	Akr7a3	Cela1	Cela1	Akr1c1	Akr1c1	Hsd3b5	Hsd3b5	Lbp	Lbp	Abcg5	Abcg5	Gadd45a	Gadd45a	Clec4a3	Clec4a3	Il33	Il33	Prkcdbp	Prkcdbp	Slpi	Slpi	Manba	Manba	Srebf1	Srebf1	Tes	Tes	Rab30	Rab30	Nr1i3	Nr1i3	LOC100359478	LOC100359478	RGD1565709	RGD1565709
carbon_tetrachloride_8day_Low	A	Zfp189	Zfp189	Ubd	Ubd	LOC500300	LOC500300	Hsd3b5	Hsd3b5	Gadd45a	Gadd45a	Slpi	Slpi	Gadd45g	Gadd45g	Hhex	Hhex	Cyp3a18	Cyp3a18	Sult1c2	Sult1c2	Nqo1	Nqo1	Ifit1	Ifit1	RGD1562323	RGD1562323	Slc6a6	Slc6a6	Dhrs7	Dhrs7	Angptl4	Angptl4	Cish	Cish	Rdh2	Rdh2	Cyp3a9	Cyp3a9	Foxa2	Foxa2	Comt	Comt	Aldh1a1	Aldh1a1	Gsta5	Gsta5	Slc22a8	Slc22a8
carbon_tetrachloride_8day_Middle	A	Fkbp11	Fkbp11	Ubd	Ubd	Ubd	Aldh1b1	Aldh1b1	Cdh17	Cdh17	Ly6c	Ly6c	Akr7a3	Akr7a3	Lbp	Lbp	Cxcl1	Cxcl1	UST4r	UST4r	Manba	Manba	Tes	Tes	Lgals3	Lgals3	S100a10	S100a10	Sult1c2	Sult1c2	Serpina7	Serpina7	Ces1d	Ces1d	Capg	Capg	Ube2c	Ube2c	Anxa2	Anxa2	Timp1	Timp1	Vnn1	Vnn1	Dhrs7	Dhrs7	Gpnmb	Gpnmb	Cyp3a9
carbon_tetrachloride_8day_High	A	Gstm7	Gstm7	Fkbp11	Fkbp11	Ddit3	Ddit3	Sec11c	Sec11c	Aldh1b1	Aldh1b1	Cdh17	Cdh17	Akr7a3	Akr7a3	Pla2g12a	Pla2g12a	Abcb1a	Abcb1a	Akr1c1	Akr1c1	Hsd3b5	Hsd3b5	Lbp	Lbp	Abcg5	Abcg5	Gadd45a	Gadd45a	UST4r	UST4r	Prkcdbp	Prkcdbp	Slpi	Slpi	Tmem66	Tmem66	Manba	Manba	Tes	Tes	Krt8	Krt8	Rab30	Rab30	Nucb2	Nucb2	App	App
carbon_tetrachloride_15day_Low	A	Ubd	Ubd	Cdh17	Cdh17	Marveld1	Marveld1	Slpi	Slpi	Sult1c2	Sult1c2	Hacl1	Hacl1	Ifit1	Ifit1	Acox2	Acox2	Dhrs7	Dhrs7	Gpnmb	Gpnmb	Angptl4	Angptl4	Comt	Comt	Ephx2	Ephx2	Retsat	Retsat	Aldh1a1	Aldh1a1	Gsta5	Gsta5	Cyp7a1	Cyp7a1	Nr0b2	Nr0b2	Prlr	Prlr	Zfp354a	Zfp354a	Lcn2	Lcn2	Inmt	Inmt	Oas1a	Oas1a	Aldh1a7	Aldh1a7
carbon_tetrachloride_15day_Middle	A	Gstm7	Gstm7	Fkbp11	Fkbp11	Ddit3	Ddit3	Ubd	Ubd	Pbk	Pbk	Col1a1	Col1a1	Sec11c	Sec11c	Fabp4	Fabp4	Col3a1	Col3a1	Vim	Vim	Aldh1b1	Aldh1b1	Akr7a3	Akr7a3	Cela1	Cela1	Prc1	Prc1	Akr1c1	Akr1c1	Igha	Igha	Lbp	Lbp	Lgals1	Lgals1	Marveld1	Marveld1	Tusc3	Tusc3	Ckap2	Ckap2	Ect2	Ect2	Slpi	Slpi	Slpi	Slpi
carbon_tetrachloride_15day_High	A	Gstm7	Gstm7	Fkbp11	Fkbp11	Fkbp11	Cyp2c11	Cyp2c11	Acaa1a	Acaa1a	Enpp3	Enpp3	Dpt	Dpt	Ddit3	Ddit3	Ubd	Ubd	Sels	Sels	Pbk	Pbk	Col1a1	Col1a1	G6pd	G6pd	Sec11c	Sec11c	Fabp4	Fabp4	Col3a1	Col3a1	Vim	Vim	Aig1	Aig1	Aox1	Aox1	Akr7a3	Akr7a3	Akr7a3	Cela1	Cela1	Pla2g12a	Pla2g12a	Abcb1a	Abcb1a	Nol3	Nol3
carbon_tetrachloride_29day_Low	A	Mtmr7	Mtmr7	Cdh17	Cdh17	Akr7a3	Akr7a3	Lbp	Lbp	Slpi	Slpi	Igf2bp3	Igf2bp3	Hamp	Hamp	LOC100359478	LOC100359478	Ltc4s	Ltc4s	Scd1	Scd1	Abhd3	Abhd3	Nqo1	Nqo1	Vnn1	Vnn1	Cyp8b1	Cyp8b1	Dhrs7	Dhrs7	Angptl4	Angptl4	Cdkn3	Cdkn3	Comt	Comt	Nim1	Nim1	Akr1c12	Akr1c12	Retsat	Retsat	Aldh1a1	Aldh1a1	Aldh1a1	Gsta5	Gsta5	Ccl2
carbon_tetrachloride_29day_Middle	A	Gstm7	Gstm7	Fkbp11	Fkbp11	Mtmr7	Mtmr7	Ddit3	Ddit3	Sec11c	Sec11c	Fabp4	Fabp4	Col3a1	Col3a1	Vim	Vim	Cdh17	Cdh17	Cdh17	Agxt	Agxt	Akr7a3	Akr7a3	Akr7a3	Pla2g12a	Pla2g12a	Nol3	Nol3	Igha	Igha	Igha	Lbp	Lbp	Tusc3	Tusc3	Cxcl1	Cxcl1	Gadd45a	Gadd45a	Il33	Il33	Pltp	Pltp	Snx10	Snx10	Manba	Manba	Igf2bp3
carbon_tetrachloride_29day_High	A	Gstm7	Gstm7	Ppapdc1b	Ppapdc1b	Fkbp11	Fkbp11	Fkbp11	Cyp2c11	Cyp2c11	Enpp3	Enpp3	RGD1311422	RGD1311422	Dpt	Dpt	Mtmr7	Mtmr7	Ddit3	Ddit3	Ubd	Ubd	Dmgdh	Dmgdh	Lect2	Lect2	Smox	Smox	Sels	Sels	Tmem184c	Tmem184c	Col1a1	Col1a1	Hes6	Hes6	G6pd	G6pd	Sec11c	Sec11c	Fabp4	Fabp4	Col3a1	Col3a1	Vim	Vim	Aig1	Aig1	Cdh17
carboplatin_4day_Low	A	Ubd	Ubd	Ubd	Cdh17	Cdh17	Cdh17	Igha	Igha	Slpi	Slpi	Gadd45g	Gadd45g	Aspa	Aspa	Dhrs7	Dhrs7	Comt	Comt	Ephx2	Ephx2	Akr1c12	Akr1c12	Slc25a25	Slc25a25	Retsat	Retsat	Retsat	Akr1b7	Akr1b7	Prlr	Prlr	Cmc1	Cmc1	Sult2al1	Sult2al1	Gpm6a	Gpm6a	RGD1564865	RGD1564865	Igfbp1	Igfbp1	RGD1309362	RGD1309362	RGD1309362	Onecut1	Onecut1	Socs2	Socs2
carboplatin_4day_Middle	A	Nfkbiz	Nfkbiz	LOC500300	LOC500300	Fmo3	Fmo3	Acly	Acly	Akr1c1	Akr1c1	Il33	Il33	Slpi	Slpi	LOC100361444	LOC100361444	Dusp6	Dusp6	Scd1	Scd1	Klf10	Klf10	Pim3	Pim3	Dhrs7	Dhrs7	Cish	Cish	Ccrn4l	Ccrn4l	Tsc22d3	Tsc22d3	Fam134b	Fam134b	Mid1ip1	Mid1ip1	Ddhd1	Ddhd1	Foxa2	Foxa2	RT1-A2	RT1-A2	RT1-A2	Ephx2	Ephx2	Ephx2	Rtp3	Rtp3
carboplatin_4day_High	A	Ubd	Ubd	LOC500300	LOC500300	Nfil3	Nfil3	Tat	Tat	Cdh17	Cdh17	Igha	Igha	Jun	Jun	Gadd45g	Gadd45g	Nqo1	Nqo1	Aspa	Aspa	Dhrs7	Dhrs7	Angptl4	Angptl4	Cish	Cish	Comt	Comt	Rtp3	Rtp3	Akr1c12	Akr1c12	Slc25a25	Slc25a25	Slc25a25	Retsat	Retsat	Dusp1	Dusp1	Nr0b2	Nr0b2	Ier3	Ier3	Cpt1a	Cpt1a	Gck	Gck	Zfp354a
carboplatin_8day_Low	A	Akr1c1	Akr1c1	Abcg2	Abcg2	Sult1c2	Sult1c2	Klf10	Klf10	Nqo1	Nqo1	Angptl4	Angptl4	Fam134b	Fam134b	Col4a5	Col4a5	Mid1ip1	Mid1ip1	Comt	Comt	Ephx2	Ephx2	Ephx2	Retsat	Retsat	Retsat	Akr1b7	Akr1b7	Zfp354a	Zfp354a	Igfbp1	Igfbp1	Inmt	Inmt	Inmt	Inmt	Stac3	Stac3	RGD1309362	RGD1309362	RGD1309362	Gstt3	Gstt3	Abca8	Abca8	Fam111a	Fam111a
carboplatin_8day_Middle	A	Ubd	Ubd	Pik3r1	Pik3r1	Jun	Jun	Slpi	Slpi	Abcg2	Abcg2	Slc6a6	Slc6a6	Sds	Sds	Comt	Comt	Slc25a25	Slc25a25	Dusp1	Dusp1	Akr1b7	Akr1b7	Lcn2	Lcn2	Inmt	Inmt	RGD1309362	RGD1309362	Pir	Pir	Wfdc2	Wfdc2	Fam111a	Fam111a	Fam111a	Fam111a
carboplatin_8day_High	A	Ubd	Ubd	Ubd	Ubd	Ubd	Cdh17	Cdh17	Hbb	Hbb	Ect2	Ect2	Slpi	Slpi	Hamp	Hamp	Srebf1	Srebf1	Adora2b	Adora2b	Hacl1	Hacl1	Serpina7	Serpina7	Clic2	Clic2	R3hdm2	R3hdm2	Il6r	Il6r	Scd1	Scd1	Ube2c	Ube2c	Ifit1	Ifit1	LOC100363476	LOC100363476	Cish	Cish	Psmb9	Psmb9	Csrp1	Csrp1	Sgk1	Sgk1	Mid1ip1	Mid1ip1	Nedd9
carboplatin_15day_Low	A	Ubd	Ubd	Ubd	Pik3r1	Pik3r1	UST4r	UST4r	Duoxa1	Duoxa1	LOC100361444	LOC100361444	Slc2a5	Slc2a5	Sult1c2	Sult1c2	Nqo1	Nqo1	Aspa	Aspa	Rdh2	Rdh2	Dcn	Dcn	Comt	Comt	Ugt2b1	Ugt2b1	Akr1b7	Akr1b7	Prlr	Prlr	Bcl6	Bcl6	LOC287167	LOC287167	Gstt3	Gstt3	Casp12	Casp12	Fam111a	Fam111a
carboplatin_15day_Middle	A	Ubd	Ubd	LOC500300	LOC500300	Cdh17	Cdh17	Usp18	Usp18	UST4r	UST4r	Avpr1a	Avpr1a	Acsl5	Acsl5	Cfd	Cfd	Gadd45g	Gadd45g	Sult1c2	Sult1c2	Scd1	Scd1	Klf10	Klf10	Ifit1	Ifit1	Siglec5	Siglec5	Dhrs7	Dhrs7	Pxmp4	Pxmp4	Sgk1	Sgk1	Akr1c12	Akr1c12	Slc25a25	Slc25a25	Ugt2b1	Ugt2b1	Akr1b7	Akr1b7	Ier3	Ier3	Prlr	Prlr	Zfp354a	Zfp354a
carboplatin_15day_High	A	Mtmr7	Mtmr7	Clec4f	Clec4f	Zfp189	Zfp189	Nfkbiz	Nfkbiz	LOC500300	LOC500300	Mx2	Mx2	Fabp4	Fabp4	C1qb	C1qb	Hbb	Hbb	Hbb	Pik3r1	Pik3r1	Ly6e	Ly6e	Fcn1	Fcn1	Usp18	Usp18	Gadd45a	Gadd45a	Pltp	Pltp	Slpi	Slpi	Ms4a6b	Ms4a6b	Csf1r	Csf1r	Duoxa1	Duoxa1	Mgmt	Mgmt	Hamp	Hamp	Srebf1	Srebf1	Cfd	Cfd	LOC100361444
carboplatin_29day_Low	A	Zfp189	Zfp189	Ubd	Ubd	Ubd	Ubd	Ubd	Ubd	Nfkbiz	Nfkbiz	LOC500300	LOC500300	Cdh17	Cdh17	Pik3r1	Pik3r1	UST4r	UST4r	Sult1c2	Sult1c2	Ifit1	Ifit1	Ifit1	Ifit1	Itga1	Itga1	Cish	Cish	Ccrn4l	Ccrn4l	Pxmp4	Pxmp4	Tsc22d3	Tsc22d3	Foxa2	Foxa2	Comt	Comt	Evc	Evc	Gck	Gck	Zfp354a	Zfp354a	Zfp354a	Bcl6	Bcl6	Oas1a
carboplatin_29day_Middle	A	Zfp189	Zfp189	Ubd	Ubd	Usp2	Usp2	Pik3r1	Pik3r1	Marveld1	Marveld1	Gadd45g	Gadd45g	Hacl1	Hacl1	Lss	Lss	Il6r	Il6r	Ifit1	Ifit1	Clca5	Clca5	Tsc22d3	Tsc22d3	Sgk1	Sgk1	Ddhd1	Ddhd1	Comt	Comt	Comt	Ephx2	Ephx2	RT1-Bb	RT1-Bb	Aldh1a1	Aldh1a1	Prlr	Prlr	Zfp354a	Zfp354a	Zfp354a	Sult2al1	Sult2al1	RGD1564865	RGD1564865	Car3	Car3
carboplatin_29day_High	A	Mtmr7	Mtmr7	Zfp189	Zfp189	Ubd	Ubd	Ubd	Ubd	Mgll	Mgll	Elovl5	Elovl5	Nfkbiz	Nfkbiz	Usp2	Usp2	Mx2	Mx2	Fabp4	Fabp4	Aldh1b1	Aldh1b1	Cdh17	Cdh17	Pik3r1	Pik3r1	Ly6e	Ly6e	Pla2g12a	Pla2g12a	Chmp4c	Chmp4c	Fcn1	Fcn1	Ppp2r1b	Ppp2r1b	Igha	Igha	Igha	Lbp	Lbp	Marveld1	Marveld1	Marveld1	Cxcl1	Cxcl1	Slc46a1	Slc46a1
cephalothin_4day_Low	A	Zfp189	Zfp189	Sephs2	Sephs2	Hamp	Hamp	Hsd3b7	Hsd3b7	Sgk1	Sgk1	Ephx2	Ephx2	Retsat	Retsat	Prlr	Prlr	Zfp354a	Zfp354a	Sult2al1	Sult2al1	Gpm6a	Gpm6a	Igfbp1	Igfbp1	Inmt	Inmt	RGD1309362	RGD1309362	Aldh1a7	Aldh1a7	Aldh1a7	Aldh1a7	Aldh1a7	Onecut1	Onecut1	Gstt3	Gstt3	Fam111a	Fam111a
cephalothin_4day_Middle	A	Ubd	Ubd	Usp2	Usp2	LOC500300	LOC500300	Cdh17	Cdh17	Aox1	Aox1	Sephs2	Sephs2	Hamp	Hamp	Gadd45g	Gadd45g	Idi1	Idi1	RGD1307603	RGD1307603	Dusp6	Dusp6	Scd1	Scd1	Ube2c	Ube2c	Dhrs7	Dhrs7	Isg15	Isg15	Cish	Cish	Ccrn4l	Ccrn4l	Rdh2	Rdh2	Tsc22d3	Tsc22d3	Sgk1	Sgk1	Sgk1	Mid1ip1	Mid1ip1	Foxa2	Foxa2	Comt	Comt	Ephx2
cephalothin_4day_High	A	Usp2	Usp2	Cdh17	Cdh17	Cyp51	Cyp51	Aox1	Aox1	Slpi	Slpi	Hamp	Hamp	Hamp	Gadd45g	Gadd45g	LOC100359478	LOC100359478	Idi1	Idi1	Il6r	Il6r	Scd1	Scd1	Scd1	Ube2c	Ube2c	Acox2	Acox2	G0s2	G0s2	Cyp8b1	Cyp8b1	Dhrs7	Dhrs7	Dhrs7	Cish	Cish	Sgk1	Sgk1	Wsb1	Wsb1	Rtp3	Rtp3	Slc25a25	Slc25a25	Retsat	Retsat	Tm7sf2
cephalothin_8day_Low	A	Ubd	Ubd	Cdh17	Cdh17	Marveld1	Marveld1	Slpi	Slpi	Abcg2	Abcg2	Mocos	Mocos	LOC100359478	LOC100359478	Sult1c2	Sult1c2	Slc22a5	Slc22a5	Scd1	Scd1	Nqo1	Nqo1	Acox2	Acox2	Sds	Sds	Fam134b	Fam134b	Sgk1	Sgk1	Cyp3a9	Cyp3a9	RT1-A2	RT1-A2	Ephx2	Ephx2	Aldh1a1	Aldh1a1	Dusp1	Dusp1	Cyp7a1	Cyp7a1	Prlr	Prlr	Cmc1	Cmc1	Sult2al1	Sult2al1
cephalothin_8day_Middle	A	Akr1c1	Akr1c1	Igha	Igha	Tfrc	Tfrc	Gadd45a	Gadd45a	Slpi	Slpi	Mocos	Mocos	Hsd3b7	Hsd3b7	Cyp3a18	Cyp3a18	Sult1c2	Sult1c2	Scd1	Scd1	Nqo1	Nqo1	Ifit1	Ifit1	Sds	Sds	Sds	Tsc22d3	Tsc22d3	Acot4	Acot4	Hes1	Hes1	Akr1c12	Akr1c12	Dusp1	Dusp1	Gsta5	Gsta5	Nr0b2	Nr0b2	Zfp354a	Zfp354a	Hspb1	Hspb1	Bcl6	Bcl6	Inmt
cephalothin_8day_High	A	Ubd	Ubd	Ubd	G6pd	G6pd	Aqp11	Aqp11	Aldh1b1	Aldh1b1	Cdh17	Cdh17	Akr1c1	Akr1c1	Igha	Igha	Gadd45a	Gadd45a	Slpi	Slpi	Slpi	LOC100361444	LOC100361444	Gadd45g	Gadd45g	Mocos	Mocos	Tle1	Tle1	Scd1	Scd1	Klf10	Klf10	Nqo1	Nqo1	Ifit1	Ifit1	Acox2	Acox2	Nupr1	Nupr1	Spink3	Spink3	Sds	Sds	Sds	Dhrs7	Dhrs7	Cish
cephalothin_15day_Low	A	Ubd	Ubd	G6pd	G6pd	Cdh17	Cdh17	Acly	Acly	Tfrc	Tfrc	Slpi	Slpi	LOC100361444	LOC100361444	Hsd3b7	Hsd3b7	Pdia5	Pdia5	Ifit1	Ifit1	Sgk1	Sgk1	Cyp3a9	Cyp3a9	Mid1ip1	Mid1ip1	Ephx2	Ephx2	Pnpla3	Pnpla3	RT1-Bb	RT1-Bb	Gsta5	Gsta5	Gck	Gck	Inmt	Inmt	RGD1309362	RGD1309362	Srrm2	Srrm2	Oas1a	Oas1a	Aldh1a7	Aldh1a7	Per2	Per2
cephalothin_15day_Middle	A	Ubd	Ubd	LOC500300	LOC500300	Marveld1	Marveld1	Slpi	Slpi	Slpi	LOC100361444	LOC100361444	Adora2b	Adora2b	Hsd3b7	Hsd3b7	Hhex	Hhex	Klf10	Klf10	Ifit1	Ifit1	G0s2	G0s2	Sds	Sds	Sgk1	Sgk1	Mid1ip1	Mid1ip1	Comt	Comt	Akr1c12	Akr1c12	RT1-Bb	RT1-Bb	RT1-Bb	Aldh1a1	Aldh1a1	Gsta5	Gsta5	Zfp354a	Zfp354a	Bhlhe40	Bhlhe40	Gpm6a	Gpm6a	Myc	Myc
cephalothin_15day_High	A	Ubd	Ubd	Ubd	Usp2	Usp2	Marveld1	Marveld1	Gadd45a	Gadd45a	Aim1l	Aim1l	Hamp	Hamp	Adora2b	Adora2b	Sult1c2	Sult1c2	Serpina7	Serpina7	Ube2c	Ube2c	RGD1562323	RGD1562323	Sds	Sds	Dhrs7	Dhrs7	Ccrn4l	Ccrn4l	Tsc22d3	Tsc22d3	Lrrc8b	Lrrc8b	Sgk1	Sgk1	LOC360228	LOC360228	Akr1c12	Akr1c12	Aldh1a1	Aldh1a1	Aldh1a1	Ugt2b1	Ugt2b1	Dusp1	Dusp1	Gsta5	Gsta5
cephalothin_29day_Low	A	Cdh17	Cdh17	Pik3r1	Pik3r1	Slpi	Slpi	Slpi	RT1-CE10	RT1-CE10	Dusp6	Dusp6	Nqo1	Nqo1	Slc6a6	Slc6a6	Hrasls	Hrasls	RT1-A2	RT1-A2	RT1-A2	RT1-A2	RT1-Bb	RT1-Bb	RT1-Bb	Cyp7a1	Cyp7a1	Cyp7a1	Cyp7a1	Nr0b2	Nr0b2	Bcl6	Bcl6	Onecut1	Onecut1	G6pc	G6pc	RT1-T24-4	RT1-T24-4	Wfdc2	Wfdc2	Fam111a	Fam111a
cephalothin_29day_Middle	A	Ubd	Ubd	Cdh17	Cdh17	Igf2bp3	Igf2bp3	Gadd45g	Gadd45g	LOC100359478	LOC100359478	Ifit1	Ifit1	RT1-A2	RT1-A2	RT1-A2	RT1-A2	Ephx2	Ephx2	RT1-Bb	RT1-Bb	Retsat	Retsat	Tm7sf2	Tm7sf2	Aldh1a1	Aldh1a1	Ugt2b1	Ugt2b1	Gsta5	Gsta5	Cyp7a1	Cyp7a1	Cyp7a1	Ier3	Ier3	Zfp354a	Zfp354a	Bcl6	Bcl6	Aldh1a7	Aldh1a7	LOC367746	LOC367746	Onecut1	Onecut1	RT1-T24-4	RT1-T24-4	P2ry2
cephalothin_29day_High	A	Zfp189	Zfp189	Acly	Acly	Gadd45a	Gadd45a	RGD1308059	RGD1308059	Fam89a	Fam89a	Sult1c2	Sult1c2	RT1-CE10	RT1-CE10	Itga1	Itga1	Spink1	Spink1	Pcsk9	Pcsk9	Sds	Sds	Msmo1	Msmo1	Lrrc8b	Lrrc8b	Fam134b	Fam134b	Ddhd1	Ddhd1	RT1-A2	RT1-A2	Comt	Comt	Ephx2	Ephx2	Hes1	Hes1	RT1-Bb	RT1-Bb	Adh7	Adh7	Xbp1	Xbp1	Aldh1a1	Aldh1a1	Ugt2b1	Ugt2b1
chloramphenicol_4day_Low	A	Mgll	Mgll	Tat	Tat	Bcmo1	Bcmo1	Pdia5	Pdia5	Slc6a6	Slc6a6	Dhrs7	Dhrs7	Ccrn4l	Ccrn4l	Cib2	Cib2	Gnmt	Gnmt	Dusp1	Dusp1	Prlr	Prlr	Zfp354a	Zfp354a	Sult2al1	Sult2al1	Anp32a	Anp32a	Slc35c2	Slc35c2	Igfbp1	Igfbp1	RGD1309362	RGD1309362	RGD1309362	Aldh1a7	Aldh1a7	Sqrdl	Sqrdl	Casp12	Casp12	Csad	Csad	Fam111a	Fam111a
chloramphenicol_4day_Middle	A	Hbb	Hbb	Hsd3b5	Hsd3b5	Ehhadh	Ehhadh	Elavl1	Elavl1	Slpi	Slpi	Hamp	Hamp	Cyp3a18	Cyp3a18	Cyp3a18	Scd1	Scd1	Eci1	Eci1	Dhrs7	Dhrs7	Dhrs7	Dhrs7	Dhrs7	Dhrs7	Dhrs7	Ccrn4l	Ccrn4l	Rdh2	Rdh2	Sez6	Sez6	C6	C6	Cyp4a1	Cyp4a1	Ephx2	Ephx2	Slc25a25	Slc25a25	Cib2	Cib2	Aldh1a1	Aldh1a1	Gsta5	Gsta5	S100a9	S100a9
chloramphenicol_4day_High	A	Gstm7	Gstm7	Acaa1a	Acaa1a	Sgk2	Sgk2	Crat	Crat	Aig1	Aig1	Aldh1b1	Aldh1b1	Hbb	Hbb	Hbb	Akr7a3	Akr7a3	Akr7a3	Tfrc	Tfrc	Ehhadh	Ehhadh	Ehhadh	Ehhadh	Ehhadh	Etfdh	Etfdh	Acaa2	Acaa2	Slpi	Slpi	Avpr1a	Avpr1a	Hamp	Hamp	Hamp	Hamp	Acot1	Acot1	Cpt2	Cpt2	Gadd45g	Gadd45g	Serpina7	Serpina7	LOC100360180	LOC100360180	Scd1
chloramphenicol_8day_Low	A	Akr7a3	Akr7a3	Marveld1	Marveld1	Slpi	Slpi	Hamp	Hamp	Mocos	Mocos	Acsf2	Acsf2	Ube2c	Ube2c	Ifit1	Ifit1	Slc6a6	Slc6a6	Sds	Sds	Eci1	Eci1	Ccrn4l	Ccrn4l	Retsat	Retsat	Cib2	Cib2	Aldh1a1	Aldh1a1	Gnmt	Gnmt	Ugt2b1	Ugt2b1	Gsta5	Gsta5	Cyp7a1	Cyp7a1	Sult2al1	Sult2al1	RGD1564865	RGD1564865	Ech1	Ech1	Onecut1	Onecut1	Gstt3	Gstt3
chloramphenicol_8day_Middle	A	Acaa1a	Acaa1a	Sephs2	Sephs2	Akr7a3	Akr7a3	Akr7a3	Ehhadh	Ehhadh	Marveld1	Marveld1	Slpi	Slpi	Slpi	Hamp	Hamp	Cpt2	Cpt2	Rab30	Rab30	Thrsp	Thrsp	LOC100359478	LOC100359478	Acsf2	Acsf2	Nupr1	Nupr1	Eci1	Eci1	Cyp8b1	Cyp8b1	Acot4	Acot4	Cyp3a9	Cyp3a9	Cyp4a1	Cyp4a1	Ephx2	Ephx2	Aldh1a1	Aldh1a1	Aldh1a1	Dusp1	Dusp1	Gsta5	Gsta5	Gsta5
chloramphenicol_8day_High	A	Usp2	Usp2	Hes6	Hes6	Aig1	Aig1	Hbb	Hbb	Akr7a3	Akr7a3	Akr7a3	Ugp2	Ugp2	Hsd3b5	Hsd3b5	Ehhadh	Ehhadh	Ehhadh	UST4r	UST4r	Slpi	Slpi	Slpi	Rbp1	Rbp1	Hamp	Hamp	Hamp	Acot1	Acot1	Cpt2	Cpt2	Rab30	Rab30	LOC100359478	LOC100359478	Acsf2	Acsf2	Cd63	Cd63	Serpina7	Serpina7	Slc22a5	Slc22a5	RT1-CE10	RT1-CE10	Nqo1	Nqo1
chloramphenicol_15day_Low	A	Zfp189	Zfp189	Usp2	Usp2	Tat	Tat	Cdh17	Cdh17	Hmgcr	Hmgcr	Akr1c1	Akr1c1	Marveld1	Marveld1	UST4r	UST4r	LOC100359478	LOC100359478	Acsf2	Acsf2	Cyp3a18	Cyp3a18	Il6r	Il6r	Pdia5	Pdia5	Fzd1	Fzd1	Ifit1	Ifit1	Edem1	Edem1	Sds	Sds	Dhrs7	Dhrs7	Ccrn4l	Ccrn4l	Ccrn4l	Tsc22d3	Tsc22d3	Net1	Net1	Akr1c12	Akr1c12	Akr1c12	RT1-Bb	RT1-Bb
chloramphenicol_15day_Middle	A	Acaa1a	Acaa1a	Usp2	Usp2	Hes6	Hes6	Cdh17	Cdh17	Aox1	Aox1	Gulo	Gulo	Akr7a3	Akr7a3	Akr1c1	Akr1c1	Hsd3b5	Hsd3b5	Tfrc	Tfrc	Ehhadh	Ehhadh	Il33	Il33	UST4r	UST4r	Cpt2	Cpt2	Gadd45g	Gadd45g	Acsf2	Acsf2	Gclc	Gclc	Cyp3a18	Cyp3a18	Fzd1	Fzd1	RGD1562323	RGD1562323	Cryl1	Cryl1	Acat1	Acat1	Acox2	Acox2	Vnn1	Vnn1
chloramphenicol_15day_High	A	Dhrs4	Dhrs4	Gstm7	Gstm7	Acaa1a	Acaa1a	Crat	Crat	Apom	Apom	Hes6	Hes6	Aig1	Aig1	Aig1	Cdh17	Cdh17	Aox1	Aox1	Akr7a3	Akr7a3	Rtn4	Rtn4	Hsd3b5	Hsd3b5	Lbp	Lbp	Ehhadh	Ehhadh	Ehhadh	Ehhadh	Ehhadh	Acot3	Acot3	Il33	Il33	UST4r	UST4r	Acaa2	Acaa2	Hist1h4b	Hist1h4b	F5	F5	Aim1l	Aim1l	Hamp	Hamp
chloramphenicol_29day_Low	A	Akr1c1	Akr1c1	Elovl2	Elovl2	Acsf2	Acsf2	Hacl1	Hacl1	Ltc4s	Ltc4s	Cyp3a9	Cyp3a9	Pnpla3	Pnpla3	Akr1c12	Akr1c12	Retsat	Retsat	Retsat	Gnmt	Gnmt	Ugt2b1	Ugt2b1	Ugt2b1	Me1	Me1	Igfbp1	Igfbp1	RGD1309362	RGD1309362	Aldh1a7	Aldh1a7	LOC367746	LOC367746	Fmo1	Fmo1	Mlc1	Mlc1
chloramphenicol_29day_Middle	A	Acaa1a	Acaa1a	Psmb8	Psmb8	Mtmr7	Mtmr7	Ubd	Ubd	Lect2	Lect2	Usp2	Usp2	Hes6	Hes6	Aig1	Aig1	Gulo	Gulo	Akr7a3	Akr7a3	Ehhadh	Ehhadh	Ehhadh	Slpi	Slpi	Avpr1a	Avpr1a	Acot1	Acot1	Thrsp	Thrsp	Idi1	Idi1	Acsf2	Acsf2	Ltc4s	Ltc4s	Klf10	Klf10	Nqo1	Nqo1	RGD1562323	RGD1562323	G0s2	G0s2	Vnn1	Vnn1	Sds
chloramphenicol_29day_High	A	Acaa1a	Acaa1a	Acaa1a	Psmb8	Psmb8	Mtmr7	Mtmr7	Crat	Crat	Dmgdh	Dmgdh	Lect2	Lect2	Usp2	Usp2	LOC500300	LOC500300	Hes6	Hes6	Aig1	Aig1	Aldh1b1	Aldh1b1	Cdh17	Cdh17	Hbb	Hbb	Hbb	Aox1	Aox1	Gulo	Gulo	Akr7a3	Akr7a3	Akr7a3	Akr7a3	Ehhadh	Ehhadh	Ehhadh	Abhd2	Abhd2	Slc46a1	Slc46a1	UST4r	UST4r	Acaa2	Acaa2	Slpi
chlormadinone_4day_Low	A	Ubd	Ubd	Pbk	Pbk	Aldh1b1	Aldh1b1	Cdh17	Cdh17	Cdh17	Gpt	Gpt	Prc1	Prc1	Trim59	Trim59	Ckap2	Ckap2	Ect2	Ect2	Bub1	Bub1	Gadd45g	Gadd45g	Tubb5	Tubb5	Scd1	Scd1	Ube2c	Ube2c	Ube2c	Nqo1	Nqo1	Ccnd1	Ccnd1	Ifit1	Ifit1	Siglec5	Siglec5	Nusap1	Nusap1	Cyp3a23/3a1	Cyp3a23/3a1	Spink3	Spink3	Spink3	Dhrs7	Dhrs7	Spc25
chlormadinone_4day_Middle	A	Zfp189	Zfp189	G6pd	G6pd	Cdh17	Cdh17	Cela1	Cela1	Gpt	Gpt	Ednra	Ednra	Ect2	Ect2	Hamp	Hamp	Gadd45g	Gadd45g	Hacl1	Hacl1	Serpina7	Serpina7	Scd1	Scd1	Ube2c	Ube2c	Ifit1	Ifit1	Siglec5	Siglec5	Cyp4a8	Cyp4a8	Cyp3a23/3a1	Cyp3a23/3a1	Spink3	Spink3	Dhrs7	Dhrs7	Angptl4	Angptl4	Ccrn4l	Ccrn4l	Sgk1	Sgk1	Cyp3a9	Cyp3a9	Ces2c	Ces2c
chlormadinone_4day_High	A	Usp2	Usp2	Pla2g2a	Pla2g2a	G6pd	G6pd	Tat	Tat	Aldh1b1	Aldh1b1	Cdh17	Cdh17	Akr7a3	Akr7a3	Cela1	Cela1	Gpt	Gpt	Ect2	Ect2	Prkcdbp	Prkcdbp	Cav2	Cav2	Sult1c2	Sult1c2	Hacl1	Hacl1	Serpina7	Serpina7	Scd1	Scd1	Nr1d1	Nr1d1	Ube2c	Ube2c	Nqo1	Nqo1	Ccnd1	Ccnd1	Siglec5	Siglec5	Cyp3a23/3a1	Cyp3a23/3a1	Spink3	Spink3	Dhrs7	Dhrs7
chlormadinone_8day_Low	A	Ubd	Ubd	Aldh1b1	Aldh1b1	Cela1	Cela1	Gpt	Gpt	Akr1c1	Akr1c1	Akr1c1	Akr1c1	Hsd3b5	Hsd3b5	Tfrc	Tfrc	Jun	Jun	Gadd45a	Gadd45a	Pltp	Pltp	Slpi	Slpi	Abcg2	Abcg2	Jund	Jund	Gadd45g	Gadd45g	Cyp3a18	Cyp3a18	Serpina7	Serpina7	Abca8a	Abca8a	RT1-CE10	RT1-CE10	Rcan2	Rcan2	Acox2	Acox2	Cyp4a8	Cyp4a8	Cyp4a8	Cyp3a23/3a1	Cyp3a23/3a1	Btg2
chlormadinone_8day_Middle	A	Slc39a4	Slc39a4	Ubd	Ubd	Ubd	Ubd	G6pd	G6pd	Aldh1b1	Aldh1b1	Aox1	Aox1	Akr7a3	Akr7a3	Cela1	Cela1	Gpt	Gpt	Akr1c1	Akr1c1	Hsd3b5	Hsd3b5	Prkcdbp	Prkcdbp	LOC100361444	LOC100361444	Gadd45g	Gadd45g	Slc2a5	Slc2a5	Dynlt3	Dynlt3	Cyp3a18	Cyp3a18	Sult1c2	Sult1c2	Hacl1	Hacl1	Serpina7	Serpina7	Scd1	Scd1	Nr1d1	Nr1d1	Nqo1	Nqo1	Nqo1	Cyp4a8
chlormadinone_8day_High	A	Slc39a4	Slc39a4	Ubd	Ubd	Ubd	Ubd	LOC500300	LOC500300	Efna1	Efna1	G6pd	G6pd	Aldh1b1	Aldh1b1	Akr7a3	Akr7a3	Cela1	Cela1	Fcn1	Fcn1	Gpt	Gpt	Akr1c1	Akr1c1	Tfrc	Tfrc	Jun	Jun	Gadd45a	Gadd45a	Prkcdbp	Prkcdbp	LOC100361444	LOC100361444	Gadd45g	Gadd45g	Tuba4a	Tuba4a	Hsd3b7	Hsd3b7	Dynlt3	Dynlt3	Hhex	Hhex	Cyp3a18	Cyp3a18	Sult1c2	Sult1c2
chlormadinone_15day_Low	A	Ubd	Ubd	Cela1	Cela1	Igha	Igha	Prkcdbp	Prkcdbp	Slpi	Slpi	Gadd45g	Gadd45g	Hhex	Hhex	Acsf2	Acsf2	Serpina7	Serpina7	RT1-CE10	RT1-CE10	Nr1d1	Nr1d1	Fzd1	Fzd1	Ifit1	Ifit1	Cyp4a8	Cyp4a8	Cyp4a8	Dhrs7	Dhrs7	Angptl4	Angptl4	Cish	Cish	Psmb9	Psmb9	Cyp3a9	Cyp3a9	Ces2c	Ces2c	RT1-A2	RT1-A2	Comt	Comt	Ephx2	Ephx2	LOC360228
chlormadinone_15day_Middle	A	LOC500300	LOC500300	Efna1	Efna1	G6pd	G6pd	Pik3r1	Pik3r1	Cela1	Cela1	Gpt	Gpt	Akr1c1	Akr1c1	Jun	Jun	Gadd45a	Gadd45a	Pltp	Pltp	Prkcdbp	Prkcdbp	Slpi	Slpi	Ca2	Ca2	LOC100361444	LOC100361444	Gadd45g	Gadd45g	Gadd45g	Nucb2	Nucb2	Mocos	Mocos	Thrsp	Thrsp	Hhex	Hhex	Acsf2	Acsf2	Abca8a	Abca8a	Rcan2	Rcan2	Nr1d1	Nr1d1	G0s2
chlormadinone_15day_High	A	Gstm7	Gstm7	Sgk2	Sgk2	Ubd	Ubd	LOC500300	LOC500300	Efna1	Efna1	Hes6	Hes6	G6pd	G6pd	Pik3r1	Pik3r1	Acly	Acly	Akr7a3	Akr7a3	Cela1	Cela1	Gpt	Gpt	Igha	Igha	Jun	Jun	Gadd45a	Gadd45a	Agmo	Agmo	Prkcdbp	Prkcdbp	Ctps2	Ctps2	H1f0	H1f0	Ca2	Ca2	LOC100361444	LOC100361444	LOC100361444	Gadd45g	Gadd45g	Mocos	Mocos	Thrsp
chlormadinone_29day_Low	A	Ubd	Ubd	Ubd	Ubd	Ubd	G6pd	G6pd	Aldh1b1	Aldh1b1	Slpi	Slpi	Serpinb1a	Serpinb1a	Elovl2	Elovl2	Mocos	Mocos	Lss	Lss	RT1-CE10	RT1-CE10	Ltc4s	Ltc4s	Nr1d1	Nr1d1	Ifit1	Ifit1	Ltb	Ltb	Itga1	Itga1	Cyp4a8	Cyp4a8	Cyp4a8	Dhrs7	Dhrs7	RGD1564257	RGD1564257	Ces2c	Ces2c	Ephx2	Ephx2	Akr1c12	Akr1c12	Retsat	Retsat	Ugt2b1	Ugt2b1
chlormadinone_29day_Middle	A	Ubd	Ubd	Ubd	Ubd	Ubd	G6pd	G6pd	Pik3r1	Pik3r1	Cela1	Cela1	Abcg5	Abcg5	UST4r	UST4r	Hao2	Hao2	Aim1l	Aim1l	Arpc4	Arpc4	Hsd11b1	Hsd11b1	Ltc4s	Ltc4s	Nr1d1	Nr1d1	RGD1562323	RGD1562323	Slc6a6	Slc6a6	Cyp4a8	Cyp4a8	Cyp4a8	Rtn4ip1	Rtn4ip1	Dhrs7	Dhrs7	Dhrs7	Dhrs7	Rdh2	Rdh2	Nox4	Nox4	RGD1564257	RGD1564257	Sgk1	Sgk1
chlormadinone_29day_High	A	Cyp26a1	Cyp26a1	Gstm7	Gstm7	Cyp2c11	Cyp2c11	Cyp2c11	Slco3a1	Slco3a1	G6pd	G6pd	G6pd	Cdh17	Cdh17	Cdh17	Acly	Acly	Cela1	Cela1	Cela1	Chmp4c	Chmp4c	Akr1c1	Akr1c1	Ppp2r1b	Ppp2r1b	Igha	Igha	Hsd3b5	Hsd3b5	Hsd3b5	Hsd3b5	Ednra	Ednra	Idh2	Idh2	UST4r	UST4r	Prkcdbp	Prkcdbp	Slpi	Slpi	Slpi	Slpi	Sult1e1	Sult1e1	Sult1e1	Hao2
chlormezanone_4day_Low	A	Akr7a3	Akr7a3	Slpi	Slpi	Hamp	Hamp	Cyp3a18	Cyp3a18	Scd1	Scd1	Ifit1	Ifit1	Slc6a6	Slc6a6	Spink3	Spink3	Comt	Comt	Ephx2	Ephx2	Akr1c12	Akr1c12	Aldh1a1	Aldh1a1	Ugt2b1	Ugt2b1	Gsta5	Gsta5	Gsta5	Cyp7a1	Cyp7a1	Sult2al1	Sult2al1	Gpm6a	Gpm6a	Igfbp1	Igfbp1	RGD1309362	RGD1309362	Aldh1a7	Aldh1a7	Aldh1a7	Onecut1	Onecut1	Gstt3	Gstt3	Gstt3	Dmxl2-ps1
chlormezanone_4day_Middle	A	LOC500300	LOC500300	Sephs2	Sephs2	Akr7a3	Akr7a3	Akr7a3	Hsd3b5	Hsd3b5	Abcg5	Abcg5	Slpi	Slpi	Hsd3b7	Hsd3b7	Scd1	Scd1	Cyp3a23/3a1	Cyp3a23/3a1	Dhrs7	Dhrs7	Sgk1	Sgk1	Ces2c	Ces2c	Akr1c12	Akr1c12	Akr1c12	Cyp1a2	Cyp1a2	Aldh1a1	Aldh1a1	Aldh1a1	Ugt2b1	Ugt2b1	Gsta5	Gsta5	Gsta5	Gsta5	Abcc3	Abcc3	Cyp7a1	Cyp7a1	Sult2al1	Sult2al1	Reep6	Reep6	Gpm6a
chlormezanone_4day_High	A	Fkbp11	Fkbp11	Acaa1a	Acaa1a	Cidea	Cidea	Clec4f	Clec4f	Dmgdh	Dmgdh	Elovl5	Elovl5	LOC500300	LOC500300	Gsr	Gsr	G6pd	G6pd	Tat	Tat	Aqp9	Aqp9	Col3a1	Col3a1	C1qb	C1qb	Hmgcr	Hmgcr	Aox1	Aox1	Aox1	Gulo	Gulo	Sephs2	Sephs2	Akr7a3	Akr7a3	Akr7a3	Akr7a3	Akr7a3	Akr7a3	Akr7a3	Akr7a3	Akr7a3	Akr7a3	Akr7a3	Akr7a3	Akr7a3
chlormezanone_8day_Low	A	Akr7a3	Akr7a3	Scd1	Scd1	Sgk1	Sgk1	Sez6	Sez6	Retsat	Retsat	Aldh1a1	Aldh1a1	Ugt2b1	Ugt2b1	Gsta5	Gsta5	Cd14	Cd14	Zfp354a	Zfp354a	Adh1	Adh1	Aldh1a7	Aldh1a7	Aldh1a7	Gstt3	Gstt3	G6pc	G6pc	Tsku	Tsku	Csad	Csad	Fam111a	Fam111a	Fam111a	Fam111a
chlormezanone_8day_Middle	A	Ubd	Ubd	Aox1	Aox1	Akr7a3	Akr7a3	Ednra	Ednra	Mocos	Mocos	LOC100359478	LOC100359478	Cyp3a18	Cyp3a18	Ces1d	Ces1d	Scd1	Scd1	LOC100361552	LOC100361552	Nqo1	Nqo1	Ifit1	Ifit1	Cyp3a23/3a1	Cyp3a23/3a1	Ephx1	Ephx1	Fam134b	Fam134b	Cyp3a9	Cyp3a9	Ces2c	Ces2c	Ces2c	LOC360228	LOC360228	Aldh1a1	Aldh1a1	Aldh1a1	Aldh1a1	Aldh1a1	Ugt2b1	Ugt2b1	Ugt2b1	Ugt2b1	Gsta5	Gsta5
chlormezanone_8day_High	A	Acaa1a	Acaa1a	Dpt	Dpt	Gsr	Gsr	Cyp51	Cyp51	Akr7a3	Akr7a3	Akr7a3	Akr7a3	Akr7a3	Akr7a3	Akr7a3	Ugp2	Ugp2	Ehhadh	Ehhadh	Abcg5	Abcg5	Ednra	Ednra	Ptgr1	Ptgr1	Prkcdbp	Prkcdbp	Srebf1	Srebf1	App	App	Mocos	Mocos	LOC100359478	LOC100359478	Cyp3a18	Cyp3a18	LOC100360180	LOC100360180	R3hdm2	R3hdm2	Gstm1	Gstm1	Scd1	Scd1	Nqo1	Nqo1	Nqo1
chlormezanone_15day_Low	A	LOC500300	LOC500300	Cdh17	Cdh17	Sephs2	Sephs2	Gpt	Gpt	Jun	Jun	UST4r	UST4r	LOC100361444	LOC100361444	Gadd45g	Gadd45g	Hsd3b7	Hsd3b7	LOC100359478	LOC100359478	Hhex	Hhex	Dusp6	Dusp6	Scd1	Scd1	Nqo1	Nqo1	Rgs3	Rgs3	Cyp3a23/3a1	Cyp3a23/3a1	Sds	Sds	Cish	Cish	Ephx1	Ephx1	Ces2c	Ces2c	Foxa2	Foxa2	Net1	Net1	Akr1d1	Akr1d1	Comt	Comt
chlormezanone_15day_Middle	A	LOC500300	LOC500300	Aox1	Aox1	Akr7a3	Akr7a3	Gpt	Gpt	Ednra	Ednra	Jun	Jun	Gadd45a	Gadd45a	RGD1308059	RGD1308059	Gadd45g	Gadd45g	App	App	Hsd3b7	Hsd3b7	LOC100359478	LOC100359478	Hhex	Hhex	Dusp6	Dusp6	Nqo1	Nqo1	Slc6a6	Slc6a6	Cyp3a23/3a1	Cyp3a23/3a1	Dhrs7	Dhrs7	Cish	Cish	Ephx1	Ephx1	Epcam	Epcam	Ces2c	Ces2c	Ces2c	Foxa2	Foxa2	Net1
chlormezanone_15day_High	A	Acaa1a	Acaa1a	Cidea	Cidea	Mgll	Mgll	Gsr	Gsr	Tat	Tat	Cdh17	Cdh17	Hbb	Hbb	Ly6c	Ly6c	Aox1	Aox1	Akr7a3	Akr7a3	Akr7a3	Akr7a3	Akr7a3	Lbp	Lbp	Gpi	Gpi	Abcg5	Abcg5	Ptgr1	Ptgr1	Il33	Il33	Prkcdbp	Prkcdbp	Slpi	Slpi	Manba	Manba	Hamp	Hamp	Ca2	Ca2	App	App	Atpif1	Atpif1	LOC100359478
chlormezanone_29day_Low	A	Slpi	Slpi	Hsd3b7	Hsd3b7	Ces2c	Ces2c	Ddhd1	Ddhd1	Comt	Comt	Retsat	Retsat	Aldh1a1	Aldh1a1	Ugt2b1	Ugt2b1	Ugt2b1	Gsta5	Gsta5	Sult2al1	Sult2al1	Reep6	Reep6	RGD1564865	RGD1564865	Inmt	Inmt	RGD1309362	RGD1309362	RGD1309362	Aldh1a7	Aldh1a7	Aldh1a7	Aldh1a7	Aldh1a7	Gstt3	Gstt3	G6pc	G6pc	Wfdc2	Wfdc2
chlormezanone_29day_Middle	A	Aox1	Aox1	Akr7a3	Akr7a3	Akr1c1	Akr1c1	Abhd2	Abhd2	Ednra	Ednra	Hamp	Hamp	Gadd45g	Gadd45g	App	App	Nr1i3	Nr1i3	LOC100359478	LOC100359478	Sult1c2	Sult1c2	Nqo1	Nqo1	Acox2	Acox2	Por	Por	Cish	Cish	Ephx1	Ephx1	C6	C6	Ces2c	Ces2c	Ces2c	Ces2c	Ces2c	Hes1	Hes1	Retsat	Retsat	Aldh1a1	Aldh1a1	Aldh1a1	Aldh1a1	Aldh1a1
chlormezanone_29day_High	A	Ubd	Ubd	Elovl5	Elovl5	Gsr	Gsr	Tat	Tat	Hbb	Hbb	Aox1	Aox1	Agxt	Agxt	Akr7a3	Akr7a3	Akr7a3	Akr7a3	Akr7a3	Akr7a3	Akr7a3	Igha	Igha	Marveld1	Marveld1	Abhd2	Abhd2	Ednra	Ednra	Cav2	Cav2	Hamp	Hamp	Ca2	Ca2	App	App	Atpif1	Atpif1	LOC100359478	LOC100359478	Gstt1	Gstt1	Hacl1	Hacl1	R3hdm2	R3hdm2	Ltc4s
chlorpheniramine_4day_Low	A	Akr1c1	Akr1c1	Hsd3b7	Hsd3b7	Sult1c2	Sult1c2	RT1-CE10	RT1-CE10	LOC100361552	LOC100361552	Ifit1	Ifit1	Sds	Sds	Dhrs7	Dhrs7	Ephx2	Ephx2	RT1-Bb	RT1-Bb	RT1-Bb	Cib2	Cib2	Aldh1a1	Aldh1a1	Dusp1	Dusp1	Akr1b7	Akr1b7	Akr1b7	A1bg	A1bg	A1bg	Sult2al1	Sult2al1	Acsm5	Acsm5	Igfbp1	Igfbp1	Onecut1	Onecut1	Slc27a5	Slc27a5	Osgin1	Osgin1	Dmxl2-ps1	Dmxl2-ps1	Fam111a
chlorpheniramine_4day_Middle	A	Ubd	Ubd	Akr7a3	Akr7a3	Akr1c1	Akr1c1	Slpi	Slpi	Hsd3b7	Hsd3b7	Lss	Lss	Ifit1	Ifit1	Slc6a6	Slc6a6	Sgk1	Sgk1	Ephx2	Ephx2	Akr1c12	Akr1c12	RT1-Bb	RT1-Bb	Gsta5	Gsta5	Akr1b7	Akr1b7	A1bg	A1bg	Me1	Me1	Sult2al1	Sult2al1	RGD1564865	RGD1564865	Inmt	Inmt	Aldh1a7	Aldh1a7	Aldh1a7	Acsm2a	Acsm2a
chlorpheniramine_4day_High	A	Pla2g2a	Pla2g2a	Cdh17	Cdh17	Tfrc	Tfrc	Ect2	Ect2	Slpi	Slpi	Slpi	Slpi	Slpi	Hamp	Hamp	Hamp	Traf4af1	Traf4af1	Hsd3b7	Hsd3b7	Sult1c2	Sult1c2	Sectm1b	Sectm1b	Pdia5	Pdia5	Ube2c	Ube2c	Nusap1	Nusap1	Slc6a6	Slc6a6	Spc25	Spc25	Cdk1	Cdk1	Tubb6	Tubb6	Cyp3a9	Cyp3a9	Cdkn3	Cdkn3	RT1-Bb	RT1-Bb	Retsat	Retsat	Cdc20	Cdc20
chlorpheniramine_8day_Low	A	Ubd	Ubd	Abcg5	Abcg5	UST4r	UST4r	Slpi	Slpi	Hamp	Hamp	Hamp	Pdia5	Pdia5	Sds	Sds	Dhrs7	Dhrs7	Dhrs7	Rdh2	Rdh2	Akr1c12	Akr1c12	Aldh1a1	Aldh1a1	Gsta5	Gsta5	Serpina3m	Serpina3m	Tmem30b	Tmem30b	Nr0b2	Nr0b2	Akr1b7	Akr1b7	Akr1b7	Akr1b7	Akr1b7	Akr1b7	Akr1b7	Scpep1	Scpep1	Prlr	Prlr	Prlr	A1bg	A1bg	A1bg	A1bg
chlorpheniramine_8day_Middle	A	Ubd	Ubd	Ubd	UST4r	UST4r	Slpi	Slpi	Pdia5	Pdia5	Ifit1	Ifit1	Dhrs7	Dhrs7	Rdh2	Rdh2	Cyp3a9	Cyp3a9	Comt	Comt	Akr1c12	Akr1c12	RT1-Bb	RT1-Bb	Tmem30b	Tmem30b	Akr1b7	Akr1b7	Akr1b7	Akr1b7	Akr1b7	Akr1b7	Prlr	Prlr	A1bg	A1bg	A1bg	A1bg	A1bg	Sult2al1	Sult2al1	Bcl6	Bcl6	RGD1309362	RGD1309362	RGD1309362	Aldh1a7	Aldh1a7	Fam111a
chlorpheniramine_8day_High	A	Ubd	Ubd	G6pd	G6pd	Cdh17	Cdh17	Cdh17	Igha	Igha	Ednra	Ednra	LOC100359478	LOC100359478	Sult1c2	Sult1c2	Ube2c	Ube2c	Slc6a6	Slc6a6	Rdh2	Rdh2	Mid1ip1	Mid1ip1	Cdkn3	Cdkn3	Ephx2	Ephx2	RT1-Bb	RT1-Bb	Retsat	Retsat	Cdc20	Cdc20	Aldh1a1	Aldh1a1	Ugt2b1	Ugt2b1	Acsm3	Acsm3	Akr1b7	Akr1b7	Zfp354a	Zfp354a	A1bg	A1bg	A1bg	Bcl6	Bcl6
chlorpheniramine_15day_Low	A	Ubd	Ubd	Cdh17	Cdh17	Aox1	Aox1	Abcg5	Abcg5	Cxcl1	Cxcl1	Ctps2	Ctps2	Ube2c	Ube2c	Nqo1	Nqo1	Thumpd1	Thumpd1	Sds	Sds	Dhrs7	Dhrs7	Rdh2	Rdh2	RT1-A2	RT1-A2	RT1-A2	RT1-Bb	RT1-Bb	Cib2	Cib2	Acsm3	Acsm3	Akr1b7	Akr1b7	Prlr	Prlr	A1bg	A1bg	Sult2al1	Sult2al1	Igfbp1	Igfbp1	RGD1309362	RGD1309362	Aldh1a7	Aldh1a7	Aldh1a7
chlorpheniramine_15day_Middle	A	LOC500300	LOC500300	Cxcl1	Cxcl1	Ect2	Ect2	Hamp	Hamp	Gadd45g	Gadd45g	Hhex	Hhex	Sult1c2	Sult1c2	Ube2c	Ube2c	Spink3	Spink3	Cish	Cish	Cdkn3	Cdkn3	Ephx2	Ephx2	Ephx2	Cdc20	Cdc20	Nr0b2	Nr0b2	Akr1b7	Akr1b7	Gck	Gck	A1bg	A1bg	Cebpb	Cebpb	Sult2al1	Sult2al1	Bhlhe40	Bhlhe40	RGD1309362	RGD1309362	Slc27a5	Slc27a5	Ppp1r3c	Ppp1r3c	Agxt2
chlorpheniramine_15day_High	A	Ubd	Ubd	Ubd	Ubd	Usp2	Usp2	Cdh17	Cdh17	Abcg5	Abcg5	Cxcl1	Cxcl1	Ect2	Ect2	Hamp	Hamp	Hamp	Mocos	Mocos	Sult1c2	Sult1c2	Cyp17a1	Cyp17a1	Ube2c	Ube2c	Slc6a6	Slc6a6	Spink3	Spink3	Spc25	Spc25	Cdk1	Cdk1	Cdkn3	Cdkn3	Akr1c12	Akr1c12	Ugt2b1	Ugt2b1	Akr1b7	Akr1b7	Zfp354a	Zfp354a	A1bg	A1bg	Bhlhe40	Bhlhe40	Fabp7
chlorpheniramine_29day_Low	A	Ednra	Ednra	Hamp	Hamp	Sult1c2	Sult1c2	RT1-CE10	RT1-CE10	Ltc4s	Ltc4s	Comt	Comt	Ephx2	Ephx2	Pnpla3	Pnpla3	Akr1c12	Akr1c12	RT1-Bb	RT1-Bb	Slc25a25	Slc25a25	Retsat	Retsat	Sult2al1	Sult2al1	RGD1309362	RGD1309362	RGD1309362	Onecut1	Onecut1	Fam111a	Fam111a	Fam111a	Mlc1	Mlc1	Mlc1
chlorpheniramine_29day_Middle	A	Ubd	Ubd	Ubd	Ubd	Ubd	Ubd	Ubd	Slpi	Slpi	Gadd45g	Gadd45g	RT1-CE10	RT1-CE10	Scd1	Scd1	Dhrs7	Dhrs7	Comt	Comt	Ephx2	Ephx2	Pnpla3	Pnpla3	Akr1c12	Akr1c12	RT1-Bb	RT1-Bb	Aldh1a1	Aldh1a1	Ugt2b1	Ugt2b1	Gsta5	Gsta5	Akr1b7	Akr1b7	Sult2al1	Sult2al1	RGD1564865	RGD1564865	Aldh1a7	Aldh1a7	Sqrdl	Sqrdl	Fam111a	Fam111a	Fam111a
chlorpheniramine_29day_High	A	Acly	Acly	Igha	Igha	Slpi	Slpi	Slpi	Sult1c2	Sult1c2	Serpina7	Serpina7	RT1-CE10	RT1-CE10	Ccrn4l	Ccrn4l	Pnpla3	Pnpla3	RT1-Bb	RT1-Bb	Retsat	Retsat	Tifa	Tifa	Aldh1a1	Aldh1a1	Aldh1a1	Ugt2b1	Ugt2b1	Ugt2b1	Gsta5	Gsta5	Nr0b2	Nr0b2	Cd14	Cd14	Sult2al1	Sult2al1	Acsm5	Acsm5	Sts	Sts	Car3	Car3	Aldh1a7	Aldh1a7	Gstt3	Gstt3	Casp12
chlorpromazine_4day_Low	A	Usp2	Usp2	LOC500300	LOC500300	Igha	Igha	Marveld1	Marveld1	Gadd45a	Gadd45a	UST4r	UST4r	Gadd45g	Gadd45g	Hhex	Hhex	Dusp6	Dusp6	Scd1	Scd1	Sds	Sds	Cish	Cish	Sgk1	Sgk1	Cyp3a9	Cyp3a9	RT1-Bb	RT1-Bb	Aldh1a1	Aldh1a1	Prlr	Prlr	Zfp354a	Zfp354a	Cmc1	Cmc1	Sult2al1	Sult2al1	Myc	Myc	Inmt	Inmt	Hsd17b2	Hsd17b2	RGD1309362	RGD1309362
chlorpromazine_4day_Middle	A	Usp2	Usp2	Aox1	Aox1	Cela1	Cela1	Il33	Il33	UST4r	UST4r	Slpi	Slpi	Rbp1	Rbp1	Sdc4	Sdc4	Hamp	Hamp	Il6r	Il6r	Cyp17a1	Cyp17a1	Ifit1	Ifit1	RGD1562323	RGD1562323	Dhrs7	Dhrs7	Dhrs7	Baiap2l1	Baiap2l1	Rdh2	Rdh2	Nox4	Nox4	Tsc22d3	Tsc22d3	Fam134b	Fam134b	Ddhd1	Ddhd1	Foxa2	Foxa2	Akr1d1	Akr1d1	Comt	Comt	Comt
chlorpromazine_4day_High	A	Ubd	Ubd	Cyp1a1	Cyp1a1	G6pd	G6pd	Tat	Tat	Acly	Acly	Cela1	Cela1	Fcn1	Fcn1	Akr1c1	Akr1c1	Gstk1	Gstk1	Abhd2	Abhd2	Ect2	Ect2	UST4r	UST4r	Avpr1a	Avpr1a	Hao2	Hao2	Sdc4	Sdc4	Srebf1	Srebf1	LOC100361444	LOC100361444	Gadd45g	Gadd45g	Slc2a5	Slc2a5	Thrsp	Thrsp	Bcmo1	Bcmo1	Pck1	Pck1	LOC100360180	LOC100360180	Enpp2	Enpp2
chlorpromazine_8day_Low	A	Ubd	Ubd	Cdh17	Cdh17	Marveld1	Marveld1	Slpi	Slpi	Atg10	Atg10	Hamp	Hamp	Mocos	Mocos	Clic2	Clic2	Ifit1	Ifit1	LOC100363476	LOC100363476	Isg15	Isg15	Sgk1	Sgk1	Akr1c12	Akr1c12	Ifi27l2b	Ifi27l2b	Tmcc2	Tmcc2	LOC689064	LOC689064	Bcl6	Bcl6	RGD1564865	RGD1564865	RGD1564865	LOC287167	LOC287167	Inmt	Inmt	Inmt	Aldh1a7	Aldh1a7	Aldh1a7	Asrgl1	Asrgl1	Mlc1
chlorpromazine_8day_Middle	A	Ubd	Ubd	Cdh17	Cdh17	Hmgcr	Hmgcr	Gpt	Gpt	Cxcl1	Cxcl1	Cxcl1	Jun	Jun	Ect2	Ect2	Prkcdbp	Prkcdbp	Hamp	Hamp	Hamp	LOC100361444	LOC100361444	Adora2b	Adora2b	Nr1i3	Nr1i3	Ube2c	Ube2c	Cdk1	Cdk1	Sgk1	Sgk1	Rcan1	Rcan1	Ces2c	Ces2c	Cdkn3	Cdkn3	Comt	Comt	Ephx2	Ephx2	Cyp1a2	Cyp1a2	Slc25a25	Slc25a25	Cdc20	Cdc20
chlorpromazine_8day_High	A	Zfp189	Zfp189	Ubd	Ubd	Cyp1a1	Cyp1a1	Cyp1a1	Gpt	Gpt	Igha	Igha	Lbp	Lbp	Abhd2	Abhd2	Cxcl1	Cxcl1	Usp18	Usp18	Jun	Jun	Gadd45a	Gadd45a	Ect2	Ect2	Prkcdbp	Prkcdbp	Slpi	Slpi	Abcg2	Abcg2	Hamp	Hamp	Gadd45g	Gadd45g	Adora2b	Adora2b	Bcmo1	Bcmo1	Enpp2	Enpp2	Ube2c	Ube2c	Ccnd1	Ccnd1	Ifit1	Ifit1	RGD1562323
chlorpromazine_15day_Low	A	Acly	Acly	Igha	Igha	Marveld1	Marveld1	UST4r	UST4r	Slpi	Slpi	Rbp1	Rbp1	LOC100359478	LOC100359478	Cd63	Cd63	Acox2	Acox2	Nupr1	Nupr1	Msmo1	Msmo1	Cyp3a9	Cyp3a9	Ces2c	Ces2c	Comt	Comt	Comt	Ephx2	Ephx2	Retsat	Retsat	Aldh1a1	Aldh1a1	Cyp7a1	Cyp7a1	Slc22a8	Slc22a8	Nr0b2	Nr0b2	Prlr	Prlr	Cmc1	Cmc1	Me1	Me1	Hmgcs1
chlorpromazine_15day_Middle	A	Ubd	Ubd	Tat	Tat	Cdh17	Cdh17	Cdh17	Acly	Acly	Igha	Igha	Igha	Ednra	Ednra	Slpi	Slpi	Slpi	Slpi	Slpi	Abcg2	Abcg2	Rbp1	Rbp1	Hhex	Hhex	Scd1	Scd1	LOC100361552	LOC100361552	Dhrs7	Dhrs7	Comt	Comt	Comt	Comt	Comt	Comt	Ephx2	Ephx2	Ephx2	Ephx2	Ephx2	RT1-Bb	RT1-Bb	Cyp1a2	Cyp1a2	Tm7sf2	Tm7sf2
chlorpromazine_15day_High	A	Ubd	Ubd	Elovl5	Elovl5	Cdh17	Cdh17	Acly	Acly	Akr1c1	Akr1c1	Igha	Igha	Il33	Il33	UST4r	UST4r	Slpi	Slpi	Gadd45g	Gadd45g	Nr1i3	Nr1i3	Thrsp	Thrsp	Hhex	Hhex	Scd1	Scd1	Scd1	LOC100361552	LOC100361552	Ifit1	Ifit1	Acox2	Acox2	Sds	Sds	Dhrs7	Dhrs7	Cish	Cish	Sgk1	Sgk1	Cyp3a9	Cyp3a9	Ces2c	Ces2c	Comt
chlorpromazine_29day_Low	A	Ubd	Ubd	Ubd	Marveld1	Marveld1	Ctps2	Ctps2	Nqo1	Nqo1	Nqo1	Acox2	Acox2	Clca5	Clca5	Sds	Sds	Akr1c12	Akr1c12	RT1-Bb	RT1-Bb	Gsta5	Gsta5	Cyp7a1	Cyp7a1	Inmt	Inmt	Pir	Pir
chlorpromazine_29day_Middle	A	Ubd	Ubd	LOC500300	LOC500300	Cdh17	Cdh17	Slpi	Slpi	Gadd45g	Gadd45g	Hhex	Hhex	Ltc4s	Ltc4s	Scd1	Scd1	Nqo1	Nqo1	Nqo1	Slc6a6	Slc6a6	Cish	Cish	Fam134b	Fam134b	Cyp1a2	Cyp1a2	Retsat	Retsat	Adh7	Adh7	Aldh1a1	Aldh1a1	Ugt2b1	Ugt2b1	Dusp1	Dusp1	Gsta5	Gsta5	Nr0b2	Nr0b2	Adh1	Adh1	Acsm5	Acsm5	RGD1564865	RGD1564865	Igfbp1
chlorpromazine_29day_High	A	LOC500300	LOC500300	Efna1	Efna1	G6pd	G6pd	RGD1308059	RGD1308059	UST4r	UST4r	Hao2	Hao2	Duoxa1	Duoxa1	Acsl5	Acsl5	Gadd45g	Gadd45g	Hhex	Hhex	Cyp3a18	Cyp3a18	RGD1307603	RGD1307603	Ltc4s	Ltc4s	Nqo1	Nqo1	Ccnd1	Ccnd1	Rgs3	Rgs3	Slc6a6	Slc6a6	Clca5	Clca5	Nupr1	Nupr1	Cyp8b1	Cyp8b1	Dhrs7	Dhrs7	Dhrs7	Dhrs7	Cish	Cish	Rdh2	Rdh2
chlorpropamide_4day_Low	A	Ubd	Ubd	LOC500300	LOC500300	Aox1	Aox1	Marveld1	Marveld1	Slpi	Slpi	Slpi	Hamp	Hamp	Sult1c2	Sult1c2	Sds	Sds	Dhrs7	Dhrs7	Sgk1	Sgk1	Ephx2	Ephx2	Akr1c12	Akr1c12	Retsat	Retsat	Akr1b7	Akr1b7	Zfp354a	Zfp354a	Gpm6a	Gpm6a	Oas1a	Oas1a	Aldh1a7	Aldh1a7	Rtp4	Rtp4	Wfdc2	Wfdc2	Fam111a	Fam111a	Fam111a	Mlc1	Mlc1	Id2	Id2
chlorpropamide_4day_Middle	A	Ubd	Ubd	Ubd	Igha	Igha	Ect2	Ect2	Slpi	Slpi	Scd1	Scd1	Ube2c	Ube2c	Sds	Sds	Cyp3a9	Cyp3a9	Ephx2	Ephx2	Ephx2	Akr1c12	Akr1c12	RT1-Bb	RT1-Bb	Retsat	Retsat	Cdc20	Cdc20	Prlr	Prlr	Zfp354a	Zfp354a	RGD1309362	RGD1309362	RGD1309362	Oas1a	Oas1a	Aldh1a7	Aldh1a7	Aldh1a7	Acsm2a	Acsm2a
chlorpropamide_4day_High	A	Gstm7	Gstm7	Cidea	Cidea	Ubd	Ubd	Pbk	Pbk	Mx2	Mx2	Hbb	Hbb	Akr7a3	Akr7a3	Ly6e	Ly6e	Gpt	Gpt	Prc1	Prc1	Abhd2	Abhd2	Usp18	Usp18	Ect2	Ect2	Slpi	Slpi	Bub1	Bub1	Hamp	Hamp	Alox15	Alox15	Scd1	Scd1	Pdia5	Pdia5	Ube2c	Ube2c	Ube2c	Nqo1	Nqo1	Fads2	Fads2	Nusap1	Nusap1	Cyp4a8
chlorpropamide_8day_Low	A	Cdh17	Cdh17	Akr1c1	Akr1c1	Akr1c1	Slpi	Slpi	Slpi	Gadd45g	Gadd45g	Lrrc8a	Lrrc8a	RT1-CE10	RT1-CE10	Ifit1	Ifit1	Cyp3a9	Cyp3a9	RT1-A2	RT1-A2	Akr1c12	Akr1c12	RT1-Bb	RT1-Bb	Retsat	Retsat	Cmc1	Cmc1	RGD1564865	RGD1564865	Onecut1	Onecut1	Gstt3	Gstt3	Casp12	Casp12	RT1-T24-4	RT1-T24-4
chlorpropamide_8day_Middle	A	Ubd	Ubd	Aox1	Aox1	Akr7a3	Akr7a3	Cxcl1	Cxcl1	Slpi	Slpi	Slpi	Slpi	Slpi	Slpi	Hamp	Hamp	Pdia5	Pdia5	Nqo1	Nqo1	Siglec5	Siglec5	Ccrn4l	Ccrn4l	Sgk1	Sgk1	Ephx2	Ephx2	RT1-Bb	RT1-Bb	Gsta5	Gsta5	Acsm3	Acsm3	Cyp7a1	Cyp7a1	Fabp7	Fabp7	Bcl6	Bcl6	Igfbp1	Igfbp1	LOC287167	LOC287167	Aldh1a7	Aldh1a7	Onecut1	Onecut1
chlorpropamide_8day_High	A	Ubd	Ubd	LOC500300	LOC500300	Mx2	Mx2	G6pd	G6pd	Aldh1b1	Aldh1b1	Aox1	Aox1	Akr7a3	Akr7a3	Ly6e	Ly6e	Akr1c1	Akr1c1	Pbld	Pbld	Usp18	Usp18	Slpi	Slpi	Fcgr3a	Fcgr3a	Hamp	Hamp	Acsl5	Acsl5	Fabp2	Fabp2	Gadd45g	Gadd45g	LOC100359478	LOC100359478	Alox15	Alox15	Ltc4s	Ltc4s	Irf7	Irf7	Pdia5	Pdia5	Nqo1	Nqo1	Siglec5	Siglec5
chlorpropamide_15day_Low	A	Ubd	Ubd	Usp2	Usp2	LOC500300	LOC500300	Akr7a3	Akr7a3	UST4r	UST4r	Hamp	Hamp	Mocos	Mocos	Slc6a6	Slc6a6	Nupr1	Nupr1	Sds	Sds	Ccrn4l	Ccrn4l	Sgk1	Sgk1	Akr1c12	Akr1c12	RT1-Bb	RT1-Bb	Retsat	Retsat	Dusp1	Dusp1	Gsta5	Gsta5	Nr0b2	Nr0b2	Prlr	Prlr	Bcl6	Bcl6	RGD1564865	RGD1564865	Igfbp1	Igfbp1	Aldh1a7	Aldh1a7	Gstt3	Gstt3
chlorpropamide_15day_Middle	A	Usp2	Usp2	Cdh17	Cdh17	Sephs2	Sephs2	Akr7a3	Akr7a3	UST4r	UST4r	Abcg2	Abcg2	Avpr1a	Avpr1a	Ccrn4l	Ccrn4l	Ccrn4l	Tsc22d3	Tsc22d3	Foxa2	Foxa2	RT1-Bb	RT1-Bb	Gsta5	Gsta5	Cyp7a1	Cyp7a1	Cd14	Cd14	Prlr	Prlr	Zfp354a	Zfp354a	Cmc1	Cmc1	Bcl6	Bcl6	Plk2	Plk2	Gstt3	Gstt3	Mafb	Mafb	Acsm2a	Acsm2a	Mfsd2a	Mfsd2a	Fam111a
chlorpropamide_15day_High	A	Psmb8	Psmb8	Mtmr7	Mtmr7	Dmgdh	Dmgdh	Usp2	Usp2	Pla2g2a	Pla2g2a	LOC500300	LOC500300	Mx2	Mx2	G6pd	G6pd	Aldh1l2	Aldh1l2	Ly6c	Ly6c	Akr7a3	Akr7a3	Akr7a3	Ly6e	Ly6e	Fcn1	Fcn1	Parp9	Parp9	Akr1c1	Akr1c1	Igha	Igha	Usp18	Usp18	UST4r	UST4r	Slpi	Slpi	Ms4a6b	Ms4a6b	Abcg2	Abcg2	Avpr1a	Avpr1a	Fcgr3a	Fcgr3a	Igf2bp3
chlorpropamide_29day_Low	A	Ubd	Ubd	Ubd	Ubd	Ubd	Ubd	Ubd	Ubd	Ubd	Ubd	Aox1	Aox1	Ednra	Ednra	Slpi	Slpi	Slpi	Slpi	Slpi	Arpc4	Arpc4	Gadd45g	Gadd45g	Sult1c2	Sult1c2	LOC100361552	LOC100361552	Cyp4a8	Cyp4a8	C6	C6	Hrasls	Hrasls	Ephx2	Ephx2	Ephx2	RT1-Bb	RT1-Bb	Prlr	Prlr	Slc35c2	Slc35c2	Bcl6	Bcl6	Bcl6	LOC287167	LOC287167	Aldh1a7
chlorpropamide_29day_Middle	A	Ubd	Ubd	Ubd	Ubd	Ubd	Ubd	Ubd	Ubd	Mx2	Mx2	Ly6c	Ly6c	Ednra	Ednra	Usp18	Usp18	Slpi	Slpi	Rbp1	Rbp1	Arpc4	Arpc4	Cyp4a8	Cyp4a8	Mmd2	Mmd2	Isg15	Isg15	Ephx2	Ephx2	Cxcl9	Cxcl9	Gsta5	Gsta5	Prlr	Prlr	Lcn2	Lcn2	Me1	Me1	Slc35c2	Slc35c2	Gstt3	Gstt3	Tmem9	Tmem9	Fam111a	Fam111a
chlorpropamide_29day_High	A	Cyp26a1	Cyp26a1	Psmb8	Psmb8	Ubd	Ubd	Ubd	Ubd	Ubd	Ubd	Ubd	Dmgdh	Dmgdh	Usp2	Usp2	Mx2	Mx2	Aldh1l2	Aldh1l2	Aldh1b1	Aldh1b1	Ly6c	Ly6c	Aox1	Aox1	Akr7a3	Akr7a3	Akr7a3	Ly6e	Ly6e	Abhd2	Abhd2	Ednra	Ednra	UST4r	UST4r	Slpi	Slpi	Slpi	Slpi	Slpi	Slpi	Rbp1	Rbp1	Hist1h4b	Hist1h4b	Acsl5	Acsl5
cimetidine_4day_Low	A	Zfp189	Zfp189	Cdh17	Cdh17	Marveld1	Marveld1	UST4r	UST4r	Rbp1	Rbp1	Nqo1	Nqo1	Acox2	Acox2	Nupr1	Nupr1	Dhrs7	Dhrs7	Cish	Cish	Rdh2	Rdh2	Tsc22d3	Tsc22d3	Ddhd1	Ddhd1	Foxa2	Foxa2	Comt	Comt	Comt	Ephx2	Ephx2	Ephx2	Akr1c12	Akr1c12	RT1-Bb	RT1-Bb	Nr0b2	Nr0b2	Akr1b7	Akr1b7	Akr1b7	Prlr	Prlr	Zfp354a	Zfp354a	Sult2al1
cimetidine_4day_Middle	A	LOC500300	LOC500300	Marveld1	Marveld1	Slpi	Slpi	Gadd45g	Gadd45g	Sult1c2	Sult1c2	Fzd1	Fzd1	Nupr1	Nupr1	Cish	Cish	Comt	Comt	Comt	Comt	Ephx2	Ephx2	Ephx2	Nr0b2	Nr0b2	Gck	Gck	Zfp354a	Zfp354a	Igfbp1	Igfbp1	RGD1309362	RGD1309362	RGD1309362	Aldh1a7	Aldh1a7	Aldh1a7	G6pc	G6pc	Acsm2a	Acsm2a
cimetidine_4day_High	A	Tat	Tat	Sephs2	Sephs2	Akr1c1	Akr1c1	Rbp1	Rbp1	Sult1c2	Sult1c2	Scd1	Scd1	Nqo1	Nqo1	Nqo1	Nupr1	Nupr1	Dhrs7	Dhrs7	Cish	Cish	Tsc22d3	Tsc22d3	Comt	Comt	Ephx2	Ephx2	Ephx2	Akr1c12	Akr1c12	Cyp1a2	Cyp1a2	Retsat	Retsat	Ugt2b1	Ugt2b1	Gsta5	Gsta5	Cyp7a1	Cyp7a1	Nr0b2	Nr0b2	Gck	Gck	Zfp354a	Zfp354a	Bcl6	Bcl6
cimetidine_8day_Low	A	Ubd	Ubd	Cdh17	Cdh17	Hamp	Hamp	Nqo1	Nqo1	Ifit1	Ifit1	Comt	Comt	Ephx2	Ephx2	LOC360228	LOC360228	RT1-Bb	RT1-Bb	Aldh1a1	Aldh1a1	Cyp7a1	Cyp7a1	Me1	Me1	RGD1564865	RGD1564865	Aldh1a7	Aldh1a7	Rtp4	Rtp4	A2m	A2m	Fam111a	Fam111a	Fam111a	Fam111a	Fam111a	Fam111a	Fam111a	Fam111a
cimetidine_8day_Middle	A	Ubd	Ubd	Cdh17	Cdh17	Cdh17	Gpt	Gpt	UST4r	UST4r	Slpi	Slpi	Gadd45g	Gadd45g	RGD1307603	RGD1307603	RT1-CE10	RT1-CE10	Pdia5	Pdia5	Ifit1	Ifit1	Dhrs7	Dhrs7	Cyp3a9	Cyp3a9	Ephx2	Ephx2	Akr1c12	Akr1c12	Cyp1a2	Cyp1a2	Aldh1a1	Aldh1a1	Prlr	Prlr	Zfp354a	Zfp354a	Me1	Me1	Bcl6	Bcl6	Gpm6a	Gpm6a	Myc	Myc	RGD1309362	RGD1309362	Oas1a
cimetidine_8day_High	A	Cdh17	Cdh17	UST4r	UST4r	Slpi	Slpi	Slpi	Hamp	Hamp	Gadd45g	Gadd45g	Mocos	Mocos	LOC100359478	LOC100359478	Sult1c2	Sult1c2	Ifit1	Ifit1	Sds	Sds	Dhrs7	Dhrs7	Cyp3a9	Cyp3a9	Comt	Comt	RT1-Bb	RT1-Bb	Cyp1a2	Cyp1a2	Dusp1	Dusp1	Cyp7a1	Cyp7a1	Scpep1	Scpep1	Slc35c2	Slc35c2	Bcl6	Bcl6	RGD1564865	RGD1564865	Myc	Myc	Plk2	Plk2	RGD1309362
cimetidine_15day_Low	A	Cdh17	Cdh17	Slpi	Slpi	Slpi	Slpi	LOC100359478	LOC100359478	Fam134b	Fam134b	RT1-A2	RT1-A2	RT1-A2	Comt	Comt	Ephx2	Ephx2	RT1-Bb	RT1-Bb	Retsat	Retsat	Tifa	Tifa	Aldh1a1	Aldh1a1	Ugt2b1	Ugt2b1	Gsta5	Gsta5	Inmt	Inmt	Inmt	RGD1309362	RGD1309362	LOC367746	LOC367746	Wfdc2	Wfdc2
cimetidine_15day_Middle	A	Mtmr7	Mtmr7	Cdh17	Cdh17	Sephs2	Sephs2	Slpi	Slpi	Slpi	Slpi	LOC100359478	LOC100359478	Sult1c2	Sult1c2	Ltc4s	Ltc4s	Ifit1	Ifit1	Sds	Sds	RT1-A2	RT1-A2	RT1-A2	Cyp1a2	Cyp1a2	Aldh1a1	Aldh1a1	Ugt2b1	Ugt2b1	Gsta5	Gsta5	Nr0b2	Nr0b2	Slc38a2	Slc38a2	Zfp354a	Zfp354a	Sult2al1	Sult2al1	Inmt	Inmt	RGD1309362	RGD1309362	LOC367746	LOC367746	Slc27a5	Slc27a5	Tsku
cimetidine_15day_High	A	Mtmr7	Mtmr7	Ubd	Ubd	Cdh17	Cdh17	Cdh17	Sephs2	Sephs2	Marveld1	Marveld1	Slpi	Slpi	Slpi	Srebf1	Srebf1	LOC100359478	LOC100359478	Idi1	Idi1	RGD1307603	RGD1307603	Sds	Sds	Msmo1	Msmo1	Angptl4	Angptl4	RGD1359508	RGD1359508	RT1-A2	RT1-A2	RT1-A2	Comt	Comt	Cyp1a2	Cyp1a2	Tm7sf2	Tm7sf2	Aldh1a1	Aldh1a1	Aldh1a1	Ugt2b1	Ugt2b1	Ugt2b1	Gsta5	Gsta5	Cyp7a1
cimetidine_29day_Low	A	Cdh17	Cdh17	UST4r	UST4r	Acsl5	Acsl5	Bcmo1	Bcmo1	Scd1	Scd1	Nqo1	Nqo1	Ifit1	Ifit1	Mmd2	Mmd2	Ccrn4l	Ccrn4l	Tsc22d3	Tsc22d3	Acot4	Acot4	Comt	Comt	Cxcl9	Cxcl9	Akr1c12	Akr1c12	RT1-Bb	RT1-Bb	Gsta5	Gsta5	Cyp7a1	Cyp7a1	Nr0b2	Nr0b2	Gck	Gck	Zfp354a	Zfp354a	Zfp354a	Cebpb	Cebpb	Igfbp1	Igfbp1	Aldh1a7	Aldh1a7	Gstt3
cimetidine_29day_Middle	A	Tat	Tat	UST4r	UST4r	Hamp	Hamp	LOC100361444	LOC100361444	Gadd45g	Gadd45g	Nqo1	Nqo1	Slc6a6	Slc6a6	Dhrs7	Dhrs7	Ccrn4l	Ccrn4l	Acot4	Acot4	Fam134b	Fam134b	Cxcl9	Cxcl9	RT1-Bb	RT1-Bb	Cyp7a1	Cyp7a1	Cyp7a1	Zfp354a	Zfp354a	Bcl6	Bcl6	Igfbp1	Igfbp1	Onecut1	Onecut1	Osgin1	Osgin1	Agxt2	Agxt2	Fam111a	Fam111a	Mlc1	Mlc1	Mlc1	Id2	Id2
cimetidine_29day_High	A	Zfp189	Zfp189	Usp2	Usp2	Tat	Tat	Cdh17	Cdh17	Tfrc	Tfrc	UST4r	UST4r	Slpi	Slpi	Hamp	Hamp	Ca2	Ca2	LOC100359478	LOC100359478	Nqo1	Nqo1	Acox2	Acox2	Slc6a6	Slc6a6	Dhrs7	Dhrs7	Cish	Cish	Ccrn4l	Ccrn4l	Tsc22d3	Tsc22d3	Foxa2	Foxa2	Comt	Comt	Cyp1a2	Cyp1a2	Aldh1a1	Aldh1a1	Ugt2b1	Ugt2b1	Gsta5	Gsta5	Gsta5	Cyp7a1
ciprofloxacin_4day_Low	A	Sephs2	Sephs2	Hsd3b5	Hsd3b5	Thrsp	Thrsp	Dynlt3	Dynlt3	Clic2	Clic2	Scd1	Scd1	Pdia5	Pdia5	Ifit1	Ifit1	Sds	Sds	LOC360228	LOC360228	Retsat	Retsat	Aldh1a1	Aldh1a1	Dusp1	Dusp1	Acsm5	Acsm5	Bcl6	Bcl6	Igfbp1	Igfbp1	Igfbp1	LOC287167	LOC287167	RGD1309362	RGD1309362	Ethe1	Ethe1	Slc27a5	Slc27a5	Cyp2j4	Cyp2j4	Errfi1	Errfi1	Fam111a	Fam111a
ciprofloxacin_4day_Middle	A	Mx2	Mx2	Akr7a3	Akr7a3	UST4r	UST4r	Slpi	Slpi	Slpi	Avpr1a	Avpr1a	Dynlt3	Dynlt3	Hhex	Hhex	Scd1	Scd1	Ube2c	Ube2c	Nqo1	Nqo1	RGD1562323	RGD1562323	Dhrs7	Dhrs7	Dhrs7	Dhrs7	Rdh2	Rdh2	Rcan1	Rcan1	Retsat	Retsat	Xbp1	Xbp1	Tm7sf2	Tm7sf2	Dusp1	Dusp1	Cyp7a1	Cyp7a1	Akr1b7	Akr1b7	Prlr	Prlr	A1bg	A1bg	A1bg
ciprofloxacin_4day_High	A	Ubd	Ubd	Hbb	Hbb	Akr7a3	Akr7a3	Ect2	Ect2	UST4r	UST4r	Slpi	Slpi	Avpr1a	Avpr1a	LOC100361444	LOC100361444	LOC100359478	LOC100359478	Hhex	Hhex	Il6r	Il6r	Scd1	Scd1	Ube2c	Ube2c	LOC100363476	LOC100363476	Cyp8b1	Cyp8b1	Dhrs7	Dhrs7	Rcan1	Rcan1	Polg2	Polg2	Rtp3	Rtp3	Akr1c12	Akr1c12	Retsat	Retsat	Cdc20	Cdc20	Dusp1	Dusp1	Cyp7a1	Cyp7a1
ciprofloxacin_8day_Low	A	Ubd	Ubd	Ubd	Slpi	Slpi	LOC100359478	LOC100359478	Ifit1	Ifit1	Ifit1	Sds	Sds	Comt	Comt	Comt	Akr1c12	Akr1c12	Cyp7a1	Cyp7a1	RGD1564865	RGD1564865	Oas1a	Oas1a	Onecut1	Onecut1	Gstt3	Gstt3	Gstt3	Casp12	Casp12	Tsku	Tsku	Agxt2	Agxt2	Wfdc2	Wfdc2	Wipi1	Wipi1	Fam111a	Fam111a	Fam111a
ciprofloxacin_8day_Middle	A	Ubd	Ubd	Slpi	Slpi	Slpi	Cd63	Cd63	Dusp6	Dusp6	Ifit1	Ifit1	Ifit1	Ifit1	Dhrs7	Dhrs7	Cish	Cish	Cyp3a9	Cyp3a9	Foxa2	Foxa2	Ephx2	Ephx2	Ephx2	Akr1c12	Akr1c12	Akr1c12	Retsat	Retsat	Ugt2b1	Ugt2b1	Sult2al1	Sult2al1	RGD1564865	RGD1564865	RGD1309362	RGD1309362	Aldh1a7	Aldh1a7	Onecut1	Onecut1	Gstt3	Gstt3	G6pc	G6pc	Agxt2	Agxt2	Wfdc2
ciprofloxacin_8day_High	A	Ubd	Ubd	Aox1	Aox1	Akr7a3	Akr7a3	Prkcdbp	Prkcdbp	Slpi	Slpi	Slpi	Gadd45g	Gadd45g	Hsd3b7	Hsd3b7	Hhex	Hhex	Sult1c2	Sult1c2	H19	H19	H19	Scd1	Scd1	Ifit1	Ifit1	Ifit1	Sds	Sds	Cish	Cish	Sgk1	Sgk1	Ephx2	Ephx2	Akr1c12	Akr1c12	Laptm4b	Laptm4b	Ugt2b1	Ugt2b1	Dusp1	Dusp1	Me1	Me1	Tmcc2	Tmcc2	Onecut1
ciprofloxacin_15day_Low	A	Ubd	Ubd	Pik3r1	Pik3r1	Igha	Igha	Jun	Jun	Avpr1a	Avpr1a	Gadd45g	Gadd45g	LOC100359478	LOC100359478	Fam89a	Fam89a	Hhex	Hhex	Scd1	Scd1	Ifit1	Ifit1	Vnn1	Vnn1	Angptl4	Angptl4	Cish	Cish	Ddhd1	Ddhd1	Foxa2	Foxa2	Net1	Net1	Akr1c12	Akr1c12	RT1-Bb	RT1-Bb	Ugt2b1	Ugt2b1	Cyp7a1	Cyp7a1	Nr0b2	Nr0b2	Prlr	Prlr	Gck	Gck
ciprofloxacin_15day_Middle	A	Igha	Igha	UST4r	UST4r	Avpr1a	Avpr1a	Fam89a	Fam89a	Hhex	Hhex	Hacl1	Hacl1	Ube2c	Ube2c	Ifit1	Ifit1	Dhrs7	Dhrs7	Angptl4	Angptl4	Cish	Cish	Rcan1	Rcan1	Ddhd1	Ddhd1	Ephx2	Ephx2	Retsat	Retsat	Aldh1a1	Aldh1a1	Gsta5	Gsta5	Cyp7a1	Cyp7a1	Prlr	Prlr	Adh1	Adh1	Phlda3	Phlda3	LOC689064	LOC689064	RGD1564865	RGD1564865	Aldh1a7	Aldh1a7
ciprofloxacin_15day_High	A	LOC500300	LOC500300	Efna1	Efna1	Hbb	Hbb	Marveld1	Marveld1	Jun	Jun	Gadd45a	Gadd45a	RGD1308059	RGD1308059	UST4r	UST4r	Slpi	Slpi	Avpr1a	Avpr1a	Gadd45g	Gadd45g	Gadd45g	LOC100359478	LOC100359478	Hhex	Hhex	Hhex	Hhex	Acsf2	Acsf2	Ifit1	Ifit1	Rgs3	Rgs3	Vnn1	Vnn1	Sds	Sds	Eci1	Eci1	Dhrs7	Dhrs7	Angptl4	Angptl4	Cish	Cish	Cish
ciprofloxacin_29day_Low	A	Igha	Igha	Marveld1	Marveld1	Slpi	Slpi	Ctps2	Ctps2	Hamp	Hamp	LOC100361444	LOC100361444	Gadd45g	Gadd45g	Hhex	Hhex	Ltc4s	Ltc4s	Scd1	Scd1	Ifit1	Ifit1	Ifit1	Cyp8b1	Cyp8b1	Cish	Cish	Sgk1	Sgk1	Foxa2	Foxa2	Net1	Net1	Hes1	Hes1	Ugt2b1	Ugt2b1	Nr0b2	Nr0b2	Gck	Gck	RGD1564865	RGD1564865	Inmt	Inmt	RGD1309362	RGD1309362	LOC367746
ciprofloxacin_29day_Middle	A	Acly	Acly	Igha	Igha	Slpi	Slpi	Avpr1a	Avpr1a	Hamp	Hamp	LOC100361444	LOC100361444	LOC100361444	Gadd45g	Gadd45g	Thrsp	Thrsp	Hsd3b7	Hsd3b7	LOC100359478	LOC100359478	Hhex	Hhex	Cyp3a18	Cyp3a18	Cd63	Cd63	RT1-CE10	RT1-CE10	Ppp1r3b	Ppp1r3b	Scd1	Scd1	Scd1	G0s2	G0s2	Cish	Cish	Mid1ip1	Mid1ip1	Foxa2	Foxa2	RT1-A2	RT1-A2	Hes1	Hes1	RT1-Bb	RT1-Bb
ciprofloxacin_29day_High	A	Mmp14	Mmp14	Tat	Tat	Aldh1b1	Aldh1b1	Akr7a3	Akr7a3	Igha	Igha	Marveld1	Marveld1	UST4r	UST4r	Slpi	Slpi	Slpi	Avpr1a	Avpr1a	Hamp	Hamp	Acsl5	Acsl5	LOC100361444	LOC100361444	Gadd45g	Gadd45g	Hsd3b7	Hsd3b7	Hhex	Hhex	Hhex	Acsf2	Acsf2	Cd63	Cd63	Ces1d	Ces1d	Scd1	Scd1	Scd1	Ifit1	Ifit1	Slc6a6	Slc6a6	Dhrs7	Dhrs7	Cish
cisplatin_4day_Low	A	Ubd	Ubd	Ubd	Ect2	Ect2	Slpi	Slpi	Ube2c	Ube2c	Ifit1	Ifit1	Ccrn4l	Ccrn4l	Cdk1	Cdk1	Tsc22d3	Tsc22d3	Cyp3a9	Cyp3a9	Cdkn3	Cdkn3	Ephx2	Ephx2	Cdc20	Cdc20	Dusp1	Dusp1	Cyp7a1	Cyp7a1	Zfp354a	Zfp354a	Zfp354a	Bhlhe40	Bhlhe40	RGD1309362	RGD1309362	Onecut1	Onecut1	Casp12	Casp12	Osgin1	Osgin1	Tsku	Tsku	Ccnb1	Ccnb1	Mafb	Mafb
cisplatin_4day_Middle	A	Cdh17	Cdh17	Slpi	Slpi	Hamp	Hamp	LOC100359478	LOC100359478	Sult1c2	Sult1c2	Serpina7	Serpina7	Nupr1	Nupr1	Sgk1	Sgk1	RT1-Bb	RT1-Bb	Slc25a25	Slc25a25	Retsat	Retsat	Zfp354a	Zfp354a	Inmt	Inmt	RGD1309362	RGD1309362	RGD1309362	Oas1a	Oas1a	Ip6k2	Ip6k2	Mfsd2a	Mfsd2a	Wfdc2	Wfdc2	Fam111a	Fam111a	Mlc1	Mlc1
cisplatin_4day_High	A	Mgll	Mgll	Mx2	Mx2	Usp18	Usp18	Ect2	Ect2	RGD1308059	RGD1308059	Slpi	Slpi	Tle1	Tle1	Serpina7	Serpina7	Klf9	Klf9	Scd1	Scd1	Ube2c	Ube2c	Ifit1	Ifit1	Nusap1	Nusap1	Ccrn4l	Ccrn4l	Cdk1	Cdk1	Sgk1	Sgk1	Cyp3a9	Cyp3a9	Hes1	Hes1	Slc25a25	Slc25a25	Retsat	Retsat	Cdc20	Cdc20	Aldh1a1	Aldh1a1	Slfn3	Slfn3	Nr0b2	Nr0b2
cisplatin_8day_Low	A	Ubd	Ubd	Cdh17	Cdh17	Pik3r1	Pik3r1	Marveld1	Marveld1	Slpi	Slpi	Fzd1	Fzd1	Ifit1	Ifit1	Aspa	Aspa	Sgk1	Sgk1	Sgk1	RT1-Bb	RT1-Bb	Slc25a25	Slc25a25	Zfp354a	Zfp354a	Acsm5	Acsm5	Bcl6	Bcl6	Sts	Sts	Inmt	Inmt	RGD1309362	RGD1309362	Oas1a	Oas1a	Aldh1a7	Aldh1a7	Onecut1	Onecut1	Casp12	Casp12	Tsku	Tsku	Wfdc2	Wfdc2	Fam111a
cisplatin_8day_Middle	A	Cdh17	Cdh17	Cdh17	Igha	Igha	Marveld1	Marveld1	RGD1308059	RGD1308059	Rbp1	Rbp1	Sds	Sds	Ccrn4l	Ccrn4l	Sgk1	Sgk1	Comt	Comt	Ephx2	Ephx2	RT1-Bb	RT1-Bb	Slc25a25	Slc25a25	Retsat	Retsat	Zfp354a	Zfp354a	Bcl6	Bcl6	Sts	Sts	Inmt	Inmt	Srrm2	Srrm2	Oas1a	Oas1a	Onecut1	Onecut1	A2m	A2m	Cdkn1a	Cdkn1a
cisplatin_8day_High	A	Sgk2	Sgk2	Zfp189	Zfp189	Cdh17	Cdh17	Cdh17	Cdh17	Cdh17	Cdh17	Cdh17	Cdh17	Hbb	Hbb	Hbb	Hbb	Fcn1	Fcn1	Akr1c1	Akr1c1	Igha	Igha	Ect2	Ect2	RGD1308059	RGD1308059	UST4r	UST4r	Csf1r	Csf1r	Igf2bp3	Igf2bp3	Mgmt	Mgmt	Hamp	Hamp	Rapgef4	Rapgef4	Aen	Aen	Cfd	Cfd	Rb1	Rb1	Tle1	Tle1	Alox15	Alox15
cisplatin_15day_Low	A	Ubd	Ubd	Akr1c1	Akr1c1	Gadd45g	Gadd45g	LOC100359478	LOC100359478	Sult1c2	Sult1c2	RT1-CE10	RT1-CE10	Cish	Cish	Foxa2	Foxa2	RT1-A2	RT1-A2	RT1-A2	RT1-A2	Comt	Comt	Ephx2	Ephx2	Akr1c12	Akr1c12	RT1-Bb	RT1-Bb	RT1-Bb	Retsat	Retsat	Adh7	Adh7	Cyp7a1	Cyp7a1	Zfp354a	Zfp354a	Bhlhe40	Bhlhe40	RGD1564865	RGD1564865	RGD1564865	RGD1309362	RGD1309362	Tsku	Tsku	Mfsd2a	Mfsd2a
cisplatin_15day_Middle	A	Ubd	Ubd	Ubd	LOC500300	LOC500300	Cdh17	Cdh17	Akr1c1	Akr1c1	Pltp	Pltp	UST4r	UST4r	Slpi	Slpi	Slpi	Abcg2	Abcg2	LOC100361444	LOC100361444	Gadd45g	Gadd45g	RT1-CE10	RT1-CE10	Slc6a6	Slc6a6	Sds	Sds	Cish	Cish	Cish	Ccrn4l	Ccrn4l	Tsc22d3	Tsc22d3	Cyp3a9	Cyp3a9	Foxa2	Foxa2	RT1-A2	RT1-A2	RT1-A2	Comt	Comt	Comt	Ephx2	Ephx2	Cxcl9
cisplatin_15day_High	A	Jam3	Jam3	Mtmr7	Mtmr7	Mtmr7	Ubd	Ubd	Ubd	Elovl5	Elovl5	Usp2	Usp2	Hbb	Hbb	Hbb	Aox1	Aox1	Sephs2	Sephs2	Acly	Acly	Pla2g12a	Pla2g12a	Fcn1	Fcn1	Marveld1	Marveld1	Atp6v1d	Atp6v1d	Slc46a1	Slc46a1	Shmt2	Shmt2	Jun	Jun	Pltp	Pltp	UST4r	UST4r	Prkcdbp	Prkcdbp	RT1-CE5	RT1-CE5	Csf1r	Csf1r	Mgmt	Mgmt	Mgmt
cisplatin_29day_Low	A	Slpi	Slpi	LOC360919	LOC360919	LOC100359478	LOC100359478	Nqo1	Nqo1	Aspa	Aspa	Mmd2	Mmd2	Ephx2	Ephx2	Ephx2	RT1-Bb	RT1-Bb	Ugt2b1	Ugt2b1	Gsta5	Gsta5	Zfp354a	Zfp354a	Sult2al1	Sult2al1	Inmt	Inmt	RGD1309362	RGD1309362	LOC367746	LOC367746	Fam111a	Fam111a	Pik3c3	Pik3c3
cisplatin_29day_Middle	A	Sgk2	Sgk2	Zfp189	Zfp189	Sephs2	Sephs2	Usp18	Usp18	Gadd45a	Gadd45a	Il33	Il33	Mgmt	Mgmt	Gadd45g	Gadd45g	LOC100359478	LOC100359478	Hacl1	Hacl1	RT1-CE10	RT1-CE10	Nqo1	Nqo1	Clca5	Clca5	Cish	Cish	Tsc22d3	Tsc22d3	Sgk1	Sgk1	Ces2c	Ces2c	Ddhd1	Ddhd1	Ephx2	Ephx2	Ephx2	Ephx2	Irf1	Irf1	RT1-Bb	RT1-Bb	RT1-Bb	Slc25a25	Slc25a25	Aldh1a1
clofibrate_4day_Low	A	Acaa1a	Acaa1a	Ubd	Ubd	Cdh17	Cdh17	Igha	Igha	Ehhadh	Ehhadh	Marveld1	Marveld1	LOC100359478	LOC100359478	Sult1c2	Sult1c2	Ifit1	Ifit1	Aspa	Aspa	Vnn1	Vnn1	Sds	Sds	Eci1	Eci1	Dhrs7	Dhrs7	Comt	Comt	Comt	Cyp4a1	Cyp4a1	Ephx2	Ephx2	Akr1c12	Akr1c12	Ugt2b1	Ugt2b1	Cyp7a1	Cyp7a1	A1bg	A1bg	Acsm5	Acsm5	Igfbp1	Igfbp1	RGD1309362
clofibrate_4day_Middle	A	Acaa1a	Acaa1a	Acaa1a	Acaa1a	Ubd	Ubd	Abhd1	Abhd1	Efna1	Efna1	Aig1	Aig1	Aig1	Aig1	Cdh17	Cdh17	Cdh17	Igha	Igha	Ehhadh	Ehhadh	Ehhadh	Ehhadh	Marveld1	Marveld1	Slpi	Slpi	Slpi	Slpi	Acot1	Acot1	Acot1	Acot1	Acot1	Acot1	Gadd45g	Gadd45g	LOC100359478	LOC100359478	Hhex	Hhex	Hacl1	Hacl1	Serpina7	Serpina7	Clic2	Clic2	Cyp17a1
clofibrate_4day_High	A	Acaa1a	Acaa1a	Acaa1a	Acaa1a	Acaa1a	Aqp3	Aqp3	Cidea	Cidea	Cidea	Cidea	Clec4f	Clec4f	Crat	Crat	Ubd	Ubd	Ubd	Abhd1	Abhd1	Abhd1	Acad11	Acad11	Aig1	Aig1	Aig1	Aig1	Aig1	Aig1	Aig1	Aig1	Aldh1l2	Aldh1l2	Cdh17	Cdh17	Gulo	Gulo	Acot8	Acot8	Ugp2	Ugp2	Igha	Igha	Cpt1b	Cpt1b	Ehhadh	Ehhadh	Ehhadh
clofibrate_8day_Low	A	Acaa1a	Acaa1a	Aig1	Aig1	Igha	Igha	Ehhadh	Ehhadh	Cxcl1	Cxcl1	Hamp	Hamp	Sult1c2	Sult1c2	Serpina7	Serpina7	Vnn1	Vnn1	Sds	Sds	Eci1	Eci1	Ccrn4l	Ccrn4l	Sgk1	Sgk1	C6	C6	Cyp4a1	Cyp4a1	Retsat	Retsat	Tm7sf2	Tm7sf2	Gsta5	Gsta5	Prlr	Prlr	Zfp354a	Zfp354a	Cmc1	Cmc1	Sult2al1	Sult2al1	Acsm5	Acsm5	Bcl6	Bcl6
clofibrate_8day_Middle	A	Acaa1a	Acaa1a	Acaa1a	Acaa1a	Zfp189	Zfp189	Crat	Crat	Ubd	Ubd	Ubd	Abhd1	Abhd1	Acad11	Acad11	Aig1	Aig1	Aig1	Aig1	Aig1	Acot8	Acot8	Cela1	Cela1	Rtn4	Rtn4	Igha	Igha	Ehhadh	Ehhadh	Ehhadh	Ehhadh	Marveld1	Marveld1	Abcg5	Abcg5	Cxcl1	Cxcl1	UST4r	UST4r	Acaa2	Acaa2	Acot1	Acot1	Acot1	Acot1	Acot1	Acot1
clofibrate_8day_High	A	Acaa1a	Acaa1a	Acaa1a	Acaa1a	Acaa1a	Acaa1a	Psmb8	Psmb8	Aqp3	Aqp3	Chchd10	Chchd10	Mgat2	Mgat2	Cidea	Cidea	Cidea	Cidea	Cidea	Crat	Crat	Crat	Crat	Ubd	Ubd	Ubd	Mgll	Mgll	Abhd1	Abhd1	Abhd1	Acad11	Acad11	Tspan4	Tspan4	Pank1	Pank1	G6pd	G6pd	Acot12	Acot12	Aig1	Aig1	Aig1	Aig1	Aig1	Aig1	Aig1
clofibrate_15day_Low	A	Cdh17	Cdh17	Cdh17	Ehhadh	Ehhadh	Hamp	Hamp	Hhex	Hhex	Il6r	Il6r	Nqo1	Nqo1	Vnn1	Vnn1	Eci1	Eci1	Cyp8b1	Cyp8b1	Pxmp4	Pxmp4	Tsc22d3	Tsc22d3	Sgk1	Sgk1	Mid1ip1	Mid1ip1	Net1	Net1	Comt	Comt	Cyp4a1	Cyp4a1	Rtp3	Rtp3	Cyp7a1	Cyp7a1	Nr0b2	Nr0b2	Zfp354a	Zfp354a	Zfp354a	Acsm5	Acsm5	Bcl6	Bcl6	Inmt	Inmt
clofibrate_15day_Middle	A	Gstm7	Gstm7	Acaa1a	Acaa1a	Acaa1a	Cidea	Cidea	Cidea	Ubd	Ubd	Ubd	Ubd	Ubd	Abhd1	Abhd1	Apom	Apom	Aig1	Aig1	Aig1	Aig1	Aig1	Cdh17	Cdh17	Cdh17	Acot8	Acot8	Akr7a3	Akr7a3	Rtn4	Rtn4	Tfrc	Tfrc	Ehhadh	Ehhadh	Ehhadh	Ehhadh	Ehhadh	Abcg5	Abcg5	Abhd2	Abhd2	RGD1308059	RGD1308059	Hamp	Hamp	Acot1	Acot1
clofibrate_15day_High	A	Dhrs4	Dhrs4	Gstm7	Gstm7	Acaa1a	Acaa1a	Acaa1a	Acaa1a	Psmb8	Psmb8	Aqp3	Aqp3	Cidea	Cidea	Cidea	Cidea	Cidea	Cidea	Cidea	Cidea	Clec4f	Clec4f	Zfp189	Zfp189	Crat	Crat	Crat	Ubd	Ubd	Ubd	Ubd	Ubd	Ubd	Cyp2a1	Cyp2a1	Mgll	Mgll	Abhd1	Abhd1	Abhd1	Usp2	Usp2	Apom	Apom	Acad11	Acad11	2014-03-06	2014-03-06
clofibrate_29day_Low	A	Tat	Tat	Aig1	Aig1	Cdh17	Cdh17	Ehhadh	Ehhadh	LOC100359478	LOC100359478	Rgs3	Rgs3	Acox2	Acox2	Vnn1	Vnn1	Sds	Sds	Eci1	Eci1	Cish	Cish	Ccrn4l	Ccrn4l	Hrasls	Hrasls	Comt	Comt	Cyp4a1	Cyp4a1	Adh7	Adh7	Aldh1a1	Aldh1a1	Ugt2b1	Ugt2b1	Nr0b2	Nr0b2	Cd14	Cd14	Prlr	Prlr	Zfp354a	Zfp354a	Adh1	Adh1	Acsm5	Acsm5
clofibrate_29day_Middle	A	Acaa1a	Acaa1a	Acaa1a	Cidea	Cidea	Abhd1	Abhd1	Apom	Apom	LOC500300	LOC500300	Acad11	Acad11	Aig1	Aig1	Aig1	Aig1	Aig1	Aig1	Cdh17	Cdh17	Acot8	Acot8	Sephs2	Sephs2	Acly	Acly	Rtn4	Rtn4	Akr1c1	Akr1c1	Tfrc	Tfrc	Ehhadh	Ehhadh	Ehhadh	Ehhadh	Ehhadh	Abcg5	Abcg5	Abhd2	Abhd2	Pkib	Pkib	Abcg2	Abcg2	Acot1	Acot1
clofibrate_29day_High	A	Dhrs4	Dhrs4	Acaa1a	Acaa1a	Acaa1a	Acaa1a	Psmb8	Psmb8	Aqp3	Aqp3	Aqp3	Cidea	Cidea	Cidea	Cidea	Cidea	Clec4f	Clec4f	Crat	Crat	Mgll	Mgll	Abhd1	Abhd1	Abhd1	Apom	Apom	Acad11	Acad11	G6pd	G6pd	Aig1	Aig1	Aig1	Aig1	Aig1	Aig1	Aig1	Aig1	Aig1	Aldh1l2	Aldh1l2	Cdh17	Cdh17	Hspe1	Hspe1	Aox1	Aox1
clomipramine_4day_Low	A	Mtmr7	Mtmr7	Ubd	Ubd	Elovl5	Elovl5	Usp2	Usp2	Gna12	Gna12	LOC500300	LOC500300	Ctgf	Ctgf	Acox3	Acox3	Ehhadh	Ehhadh	Ccnl2	Ccnl2	Cebpa	Cebpa	Hamp	Hamp	Hnf4a	Hnf4a	Met	Met	Mug1	Mug1	Mug1	App	App	Hsd3b7	Hsd3b7	St6gal1	St6gal1	Ddx3x	Ddx3x	A1cf	A1cf	Tgoln1	Tgoln1	Sgpl1	Sgpl1	Acox2	Acox2	Itga1
clomipramine_4day_Middle	A	Zfp189	Zfp189	Ubd	Ubd	LOC500300	LOC500300	Aox1	Aox1	Slpi	Slpi	Hnf4a	Hnf4a	Mug1	Mug1	Hsd3b7	Hsd3b7	LOC100359478	LOC100359478	Ltc4s	Ltc4s	Dusp6	Dusp6	LOC100361552	LOC100361552	Ifit1	Ifit1	Dhrs7	Dhrs7	Rdh2	Rdh2	Sgk1	Sgk1	Cyp3a9	Cyp3a9	Ephx2	Ephx2	RT1-Bb	RT1-Bb	Gsta5	Gsta5	Slc22a8	Slc22a8	Akr1b7	Akr1b7	Prlr	Prlr	Zfp354a	Zfp354a
clomipramine_4day_High	A	Ubd	Ubd	Ubd	Elovl5	Elovl5	LOC500300	LOC500300	Cdh17	Cdh17	Cela1	Cela1	Akr1c1	Akr1c1	Igha	Igha	Hsd3b5	Hsd3b5	Ect2	Ect2	Il33	Il33	Sult1e1	Sult1e1	Hao2	Hao2	Hamp	Hamp	Hamp	Hamp	Hamp	Hnf4a	Hnf4a	Mug1	Mug1	Hsd3b7	Hsd3b7	Fam89a	Fam89a	Slc6a13	Slc6a13	Cyp3a18	Cyp3a18	Dusp6	Dusp6	LOC100361552	LOC100361552	Slc6a6	Slc6a6
clomipramine_8day_Low	A	Mx2	Mx2	Ly6c	Ly6c	Abcg5	Abcg5	Cxcl1	Cxcl1	Usp18	Usp18	Gadd45a	Gadd45a	Slpi	Slpi	Gadd45g	Gadd45g	Ltc4s	Ltc4s	Rgs3	Rgs3	Clca5	Clca5	Dhrs7	Dhrs7	Isg15	Isg15	Cish	Cish	Ccrn4l	Ccrn4l	Cyp3a9	Cyp3a9	Comt	Comt	Ephx2	Ephx2	Hspa1b	Hspa1b	RT1-Bb	RT1-Bb	Retsat	Retsat	Akr1b7	Akr1b7	Hspb1	Hspb1	Inmt	Inmt
clomipramine_8day_Middle	A	Tat	Tat	Ly6c	Ly6c	Slpi	Slpi	Slpi	Sult1c2	Sult1c2	Ltc4s	Ltc4s	Dusp6	Dusp6	Rgs3	Rgs3	Siglec5	Siglec5	Acox2	Acox2	Slc6a6	Slc6a6	Clca5	Clca5	Cish	Cish	Ccrn4l	Ccrn4l	Acot4	Acot4	Sgk1	Sgk1	Foxa2	Foxa2	Net1	Net1	Akr1c12	Akr1c12	RT1-Bb	RT1-Bb	Dusp1	Dusp1	Gsta5	Gsta5	Cyp7a1	Cyp7a1	Cd14	Cd14	Zfp354a
clomipramine_8day_High	A	Usp2	Usp2	LOC500300	LOC500300	Pik3r1	Pik3r1	Aox1	Aox1	Gpt	Gpt	Gadd45a	Gadd45a	Ctps2	Ctps2	Hamp	Hamp	Hnf4a	Hnf4a	Arpc4	Arpc4	Gadd45g	Gadd45g	App	App	Gstt1	Gstt1	Sult1c2	Sult1c2	Sult1c2	Ltc4s	Ltc4s	Dusp6	Dusp6	Ifit1	Ifit1	Acox2	Acox2	Slc6a6	Slc6a6	Por	Por	Cyp3a23/3a1	Cyp3a23/3a1	Spink3	Spink3	Dhrs7	Dhrs7	Slc9a3r1
clomipramine_15day_Low	A	Mtmr7	Mtmr7	Ubd	Ubd	Cdh17	Cdh17	Cdh17	Marveld1	Marveld1	Slpi	Slpi	Slpi	Hamp	Hamp	Gadd45g	Gadd45g	Ltc4s	Ltc4s	Comt	Comt	RT1-Bb	RT1-Bb	Retsat	Retsat	Nr0b2	Nr0b2	RGD1309362	RGD1309362	RGD1309362	Casp12	Casp12	Tsku	Tsku	Wfdc2	Wfdc2	Mlc1	Mlc1
clomipramine_15day_Middle	A	Ubd	Ubd	Ubd	LOC500300	LOC500300	Cdh17	Cdh17	Sephs2	Sephs2	Il33	Il33	UST4r	UST4r	Slpi	Slpi	Slpi	Ctps2	Ctps2	Cyp3a18	Cyp3a18	Fzd1	Fzd1	Ifit1	Ifit1	RGD1562323	RGD1562323	Slc6a6	Slc6a6	Sds	Sds	Dhrs7	Dhrs7	Dhrs7	Pxmp4	Pxmp4	Rdh2	Rdh2	Sgk1	Sgk1	Ephx2	Ephx2	RT1-Bb	RT1-Bb	Slc25a25	Slc25a25	Aldh1a1	Aldh1a1	Ugt2b1
clomipramine_15day_High	A	Ubd	Ubd	Ubd	Cdh17	Cdh17	Marveld1	Marveld1	Slpi	Slpi	Ctps2	Ctps2	LOC100359478	LOC100359478	Sult1c2	Sult1c2	Mmgt1	Mmgt1	Golt1a	Golt1a	Pdia5	Pdia5	G0s2	G0s2	Cyp3a23/3a1	Cyp3a23/3a1	Sds	Sds	Dhrs7	Dhrs7	Cish	Cish	Cyp3a9	Cyp3a9	C6	C6	Ces2c	Ces2c	Akr1c12	Akr1c12	RT1-Bb	RT1-Bb	Retsat	Retsat	Adh7	Adh7	Aldh1a1	Aldh1a1	Aldh1a1
clomipramine_29day_Low	A	Ect2	Ect2	Prim1	Prim1	Idi1	Idi1	Bcmo1	Bcmo1	Scd1	Scd1	Ube2c	Ube2c	Acox2	Acox2	Cdk1	Cdk1	Cdkn3	Cdkn3	Ephx2	Ephx2	Cxcl9	Cxcl9	RT1-Bb	RT1-Bb	Retsat	Retsat	Cdc20	Cdc20	Tm7sf2	Tm7sf2	Gsta5	Gsta5	Slc22a8	Slc22a8	Akr1b7	Akr1b7	Scpep1	Scpep1	A1bg	A1bg	A1bg	Acsm5	Acsm5	Car3	Car3	RGD1309362	RGD1309362	Adh4
clomipramine_29day_Middle	A	Ubd	Ubd	Cdh17	Cdh17	Cela1	Cela1	Marveld1	Marveld1	Slpi	Slpi	Hao2	Hao2	LOC100359478	LOC100359478	Cyp3a18	Cyp3a18	RGD1307603	RGD1307603	Hsd11b1	Hsd11b1	Scd1	Scd1	Rgs3	Rgs3	Acox2	Acox2	Dhrs7	Dhrs7	Dhrs7	Dhrs7	Angptl4	Angptl4	Ccrn4l	Ccrn4l	Rdh2	Rdh2	Nox4	Nox4	Sgk1	Sgk1	Ddhd1	Ddhd1	Foxa2	Foxa2	Cdkn3	Cdkn3	Ephx2	Ephx2
clomipramine_29day_High	A	Zfp189	Zfp189	Elovl5	Elovl5	Usp2	Usp2	Ctgf	Ctgf	Cdh17	Cdh17	Cdh17	Cdh17	Meox2	Meox2	Cela1	Cela1	Igha	Igha	Tfrc	Tfrc	Ect2	Ect2	Gadd45g	Gadd45g	Ube2c	Ube2c	Nqo1	Nqo1	Acox2	Acox2	Slc6a6	Slc6a6	Cyp4a8	Cyp4a8	Por	Por	Cyp8b1	Cyp8b1	Dhrs7	Dhrs7	Dhrs7	Angptl4	Angptl4	Cish	Cish	Ccrn4l	Ccrn4l	Cdk1
colchicine_4day_Low	A	Cdh17	Cdh17	Akr1c1	Akr1c1	Igha	Igha	Hsd3b5	Hsd3b5	Sult1c2	Sult1c2	Ephx2	Ephx2	Akr1c12	Akr1c12	RT1-Bb	RT1-Bb	Akr1b7	Akr1b7	A1bg	A1bg	RGD1309362	RGD1309362	Aldh1a7	Aldh1a7	Agxt2	Agxt2	Fam111a	Fam111a
colchicine_4day_Middle	A	Pik3r1	Pik3r1	Akr1c1	Akr1c1	Igha	Igha	Slpi	Slpi	Serpina7	Serpina7	Ube2c	Ube2c	Clca5	Clca5	Spink3	Spink3	Rdh2	Rdh2	Ephx2	Ephx2	Retsat	Retsat	Ugt2b1	Ugt2b1	Akr1b7	Akr1b7	Acsm5	Acsm5	RGD1309362	RGD1309362	Aldh1a7	Aldh1a7	Onecut1	Onecut1	Casp12	Casp12	Agxt2	Agxt2	Wfdc2	Wfdc2	Mlc1	Mlc1
colchicine_4day_High	A	Mvp	Mvp	Gstm7	Gstm7	Dpyd	Dpyd	Fkbp11	Fkbp11	Psmb8	Psmb8	Mtmr7	Mtmr7	Cidea	Cidea	Cidea	Rhoc	Rhoc	Ifi30	Ifi30	Aass	Aass	Ubd	Ubd	Ubd	Ubd	Elovl5	Elovl5	Nfe2l2	Nfe2l2	Usp2	Usp2	LOC100361913	LOC100361913	LOC500300	LOC500300	Mx2	Mx2	Tat	Tat	Sptan1	Sptan1	Fmo3	Fmo3	Aldh1l2	Aldh1l2	Cdh17	Cdh17	Gulo
colchicine_8day_Low	A	Aox1	Aox1	Marveld1	Marveld1	Abcg5	Abcg5	Slpi	Slpi	LOC100361444	LOC100361444	Dynlt3	Dynlt3	Bcmo1	Bcmo1	Clic2	Clic2	RT1-CE10	RT1-CE10	Pdia5	Pdia5	Slc6a6	Slc6a6	Cyp8b1	Cyp8b1	Cish	Cish	Cyp3a9	Cyp3a9	Upb1	Upb1	RT1-A2	RT1-A2	Net1	Net1	Comt	Comt	Ephx2	Ephx2	Hes1	Hes1	Akr1c12	Akr1c12	Akr1c12	RT1-Bb	RT1-Bb	Retsat	Retsat	Nr0b2
colchicine_8day_Middle	A	Ubd	Ubd	Hes6	Hes6	Cdh17	Cdh17	Hamp	Hamp	Ltc4s	Ltc4s	Dusp6	Dusp6	Nqo1	Nqo1	Ifit1	Ifit1	Msmo1	Msmo1	Cyp8b1	Cyp8b1	Dhrs7	Dhrs7	Cish	Cish	RT1-A2	RT1-A2	Ephx2	Ephx2	Akr1c12	Akr1c12	Cyp7a1	Cyp7a1	Prlr	Prlr	Zfp354a	Zfp354a	Sult2al1	Sult2al1	Tsku	Tsku	Mfsd2a	Mfsd2a
colchicine_8day_High	A	Sgk2	Sgk2	Slc39a4	Slc39a4	Mtmr7	Mtmr7	Cidea	Cidea	Ubd	Ubd	G6pd	G6pd	Fabp4	Fabp4	Aldh1b1	Aldh1b1	Akr1c1	Akr1c1	Igha	Igha	Abcg5	Abcg5	UST4r	UST4r	Prtfdc1	Prtfdc1	Atg10	Atg10	LOC100361444	LOC100361444	Gadd45g	Gadd45g	LOC100359478	LOC100359478	Idi1	Idi1	Trim25	Trim25	Cd63	Cd63	Hacl1	Hacl1	Serpina7	Serpina7	R3hdm2	R3hdm2	Cyp17a1	Cyp17a1
colchicine_15day_Low	A	Ccnl1	Ccnl1	Ubd	Ubd	LOC500300	LOC500300	Aox1	Aox1	Ccnl2	Ccnl2	Abcc6	Abcc6	Zfp386	Zfp386	UST4r	UST4r	Slpi	Slpi	Slpi	Rbm47	Rbm47	Arpc4	Arpc4	Mug1	Mug1	Hhex	Hhex	Clk1	Clk1	Tsc22d3	Tsc22d3	Falz	Falz	RT1-A2	RT1-A2	RT1-A2	RT1-A2	Comt	Comt	RT1-Bb	RT1-Bb	Retsat	Retsat	Lrp1	Lrp1	Slfn3	Slfn3	Zfp354a
colchicine_15day_Middle	A	Ccnl1	Ccnl1	Mtmr7	Mtmr7	Dmgdh	Dmgdh	LOC500300	LOC500300	Aox1	Aox1	Igha	Igha	Ccnl2	Ccnl2	Abcc6	Abcc6	Zfp386	Zfp386	Slpi	Slpi	Hamp	Hamp	Adora2b	Adora2b	LOC100359478	LOC100359478	Trim25	Trim25	Clk1	Clk1	Ltc4s	Ltc4s	Aspa	Aspa	G0s2	G0s2	Itga1	Itga1	Sds	Sds	Angptl4	Angptl4	Wsb1	Wsb1	RT1-A2	RT1-A2	RT1-A2	Comt
colchicine_15day_High	A	Igha	Igha	Abcg5	Abcg5	Hamp	Hamp	RT1-CE10	RT1-CE10	Scd1	Scd1	Nqo1	Nqo1	Spink3	Spink3	Dhrs7	Dhrs7	Ces2c	Ces2c	RT1-A2	RT1-A2	RT1-A2	LOC360228	LOC360228	RT1-Bb	RT1-Bb	RT1-Bb	Retsat	Retsat	Tm7sf2	Tm7sf2	Aldh1a1	Aldh1a1	Ugt2b1	Ugt2b1	Gsta5	Gsta5	Cyp7a1	Cyp7a1	Acsm5	Acsm5	RT1-Db1	RT1-Db1	Car3	Car3	Stac3	Stac3	Aldh1a7	Aldh1a7
colchicine_29day_Low	A	Tmed5	Tmed5	Mgll	Mgll	Usp2	Usp2	Pla2g2a	Pla2g2a	Mx2	Mx2	Ly6c	Ly6c	Ly6e	Ly6e	Marveld1	Marveld1	Usp18	Usp18	UST4r	UST4r	Slpi	Slpi	Avpr1a	Avpr1a	Mknk2	Mknk2	Sult1c2	Sult1c2	Pla2g2d	Pla2g2d	Ltc4s	Ltc4s	Ppp1r3b	Ppp1r3b	Pdia5	Pdia5	Ifit1	Ifit1	Ifit1	Isg15	Isg15	Angptl4	Angptl4	Ccrn4l	Ccrn4l	Bmpr2	Bmpr2	Pxmp4
colchicine_29day_Middle	A	Ubd	Ubd	Pla2g2a	Pla2g2a	Ly6c	Ly6c	Ifit1	Ifit1	Ifit1	Aspa	Aspa	RT1-Bb	RT1-Bb	Retsat	Retsat	Acsm3	Acsm3	RGD1564865	RGD1564865	RGD1309362	RGD1309362	RGD1309362	Oas1a	Oas1a	Aldh1a7	Aldh1a7	Onecut1	Onecut1	Casp12	Casp12	Osgin1	Osgin1	Wipi1	Wipi1	Mlc1	Mlc1
colchicine_29day_High	A	Aass	Aass	Ubd	Ubd	Ubd	Akr7a3	Akr7a3	Cela1	Cela1	Abcg5	Abcg5	Ect2	Ect2	Slpi	Slpi	Slpi	Hamp	Hamp	Gadd45g	Gadd45g	Tubb5	Tubb5	Ube2c	Ube2c	Ifit1	Ifit1	Ifit1	Nusap1	Nusap1	Spink3	Spink3	Gpnmb	Gpnmb	Spc25	Spc25	Cdk1	Cdk1	Tubb6	Tubb6	RT1-A2	RT1-A2	RT1-A2	RT1-A2	Pttg1	Pttg1	Cdkn3	Cdkn3	RT1-Bb
coumarin_4day_Low	A	Ubd	Ubd	Cdh17	Cdh17	Igha	Igha	Hamp	Hamp	Bcmo1	Bcmo1	Pdia5	Pdia5	Ifit1	Ifit1	Acox2	Acox2	Vnn1	Vnn1	Cyp3a9	Cyp3a9	C6	C6	Comt	Comt	Ephx2	Ephx2	Ephx2	Ephx2	Aldh1a1	Aldh1a1	Gsta5	Gsta5	Nr0b2	Nr0b2	Cd14	Cd14	Phgdh	Phgdh	RGD1564865	RGD1564865	RGD1309362	RGD1309362	Bckdhb	Bckdhb	Fam111a	Fam111a	Fam111a	Fam111a
coumarin_4day_Middle	A	Fkbp11	Fkbp11	Ubd	Ubd	LOC500300	LOC500300	Tat	Tat	Ctgf	Ctgf	Sec11c	Sec11c	Aldh1b1	Aldh1b1	Cdh17	Cdh17	Akr7a3	Akr7a3	Fcn1	Fcn1	Gpt	Gpt	Igha	Igha	Tfrc	Tfrc	Marveld1	Marveld1	Fcer1g	Fcer1g	Hamp	Hamp	Hamp	Hamp	Nucb2	Nucb2	LOC100359478	LOC100359478	Gstt1	Gstt1	Serpina7	Serpina7	Clic2	Clic2	Cyp17a1	Cyp17a1	Abhd3	Abhd3
coumarin_4day_High	A	Fkbp11	Fkbp11	Acaa1a	Acaa1a	Cidea	Cidea	Zfp189	Zfp189	Ppcs	Ppcs	Ubd	Ubd	Cyp1a1	Cyp1a1	Usp2	Usp2	G6pd	G6pd	Tat	Tat	Aldh1b1	Aldh1b1	Aox1	Aox1	Gulo	Gulo	Acly	Acly	Agxt	Agxt	Akr7a3	Akr7a3	Akr7a3	Akr7a3	Cela1	Cela1	Pla2g12a	Pla2g12a	Fcn1	Fcn1	Gpt	Gpt	Gpt	Akr1c1	Akr1c1	Akr1c1	Akr1c1	Akr1c1
coumarin_8day_Low	A	Ubd	Ubd	Ubd	Ubd	Tat	Tat	Cdh17	Cdh17	Hsd3b5	Hsd3b5	Jun	Jun	Gadd45a	Gadd45a	Hamp	Hamp	Gadd45g	Gadd45g	Hhex	Hhex	Nqo1	Nqo1	Nqo1	Ifit1	Ifit1	Mmd2	Mmd2	Dhrs7	Dhrs7	Cish	Cish	Ccrn4l	Ccrn4l	Tsc22d3	Tsc22d3	Sgk1	Sgk1	Sgk1	Cyp3a9	Cyp3a9	Sez6	Sez6	Foxa2	Foxa2	RT1-A2	RT1-A2	Net1	Net1
coumarin_8day_Middle	A	Ubd	Ubd	Usp2	Usp2	Akr7a3	Akr7a3	Akr7a3	Jun	Jun	Gadd45a	Gadd45a	Abcg2	Abcg2	Ugt2b7	Ugt2b7	Hhex	Hhex	Sult1c2	Sult1c2	RT1-CE10	RT1-CE10	Dusp6	Dusp6	Cyp17a1	Cyp17a1	Nqo1	Nqo1	Pycr1	Pycr1	Sds	Sds	Sdf2l1	Sdf2l1	Cish	Cish	Cyp3a9	Cyp3a9	Sez6	Sez6	Net1	Net1	Comt	Comt	Ephx2	Ephx2	Ephx2	Akr1c12	Akr1c12
coumarin_8day_High	A	Fkbp11	Fkbp11	Acaa1a	Acaa1a	Mtmr7	Mtmr7	Cidea	Cidea	Ubd	Ubd	Usp2	Usp2	Sec11c	Sec11c	Aox1	Aox1	Akr7a3	Akr7a3	Akr7a3	Akr7a3	Akr7a3	Akr1c1	Akr1c1	Hsd3b5	Hsd3b5	Gstk1	Gstk1	Edem2	Edem2	Ptgr1	Ptgr1	Jun	Jun	Il33	Il33	Slpi	Slpi	Abcg2	Abcg2	Ca2	Ca2	Nucb2	Nucb2	Ugt2b7	Ugt2b7	Ugt2b7	Ugt2b7	Ugt2b7
coumarin_15day_Low	A	Marveld1	Marveld1	Hamp	Hamp	LOC100361444	LOC100361444	Nqo1	Nqo1	Ifit1	Ifit1	Sds	Sds	Sgk1	Sgk1	Mid1ip1	Mid1ip1	Comt	Comt	Gsta5	Gsta5	Cpt1a	Cpt1a	Zfp354a	Zfp354a	Igfbp1	Igfbp1	LOC287167	LOC287167	Oas1a	Oas1a	Mfsd2a	Mfsd2a	Fam111a	Fam111a
coumarin_15day_Middle	A	Akr7a3	Akr7a3	Gpt	Gpt	Akr1c1	Akr1c1	Marveld1	Marveld1	RGD1308059	RGD1308059	Hamp	Hamp	Hamp	Ugt2b7	Ugt2b7	LOC100359478	LOC100359478	Hhex	Hhex	Nqo1	Nqo1	Gpnmb	Gpnmb	Angptl4	Angptl4	Cyp3a9	Cyp3a9	Ephx2	Ephx2	RT1-Bb	RT1-Bb	Cyp1a2	Cyp1a2	Retsat	Retsat	Aldh1a1	Aldh1a1	Ugt2b1	Ugt2b1	Dusp1	Dusp1	Gsta5	Gsta5	Gsta5	Evc	Evc	Slc38a2	Slc38a2
coumarin_15day_High	A	Dpyd	Dpyd	Fkbp11	Fkbp11	Acaa1a	Acaa1a	Cidea	Cidea	Ubd	Ubd	LOC500300	LOC500300	Sec11c	Sec11c	Aox1	Aox1	Akr7a3	Akr7a3	Akr7a3	Akr7a3	Akr7a3	Akr7a3	Pla2g12a	Pla2g12a	Gpt	Gpt	Akr1c1	Akr1c1	Tfrc	Tfrc	Edem2	Edem2	Ptgr1	Ptgr1	Ptgr1	UST4r	UST4r	Tmem66	Tmem66	Rbp1	Rbp1	Sult1e1	Sult1e1	Dtd1	Dtd1	Hamp	Hamp	Hamp
coumarin_29day_Low	A	Aox1	Aox1	Akr7a3	Akr7a3	Marveld1	Marveld1	Slpi	Slpi	Hamp	Hamp	RT1-CE10	RT1-CE10	Nqo1	Nqo1	Ifit1	Ifit1	Siglec5	Siglec5	Fam134b	Fam134b	Comt	Comt	Ephx2	Ephx2	RT1-Bb	RT1-Bb	Retsat	Retsat	Tifa	Tifa	Aldh1a1	Aldh1a1	Ugt2b1	Ugt2b1	Gsta5	Gsta5	Gsta5	Phlda3	Phlda3	Mgst2	Mgst2	RGD1309362	RGD1309362	LOC367746	LOC367746	Abca8	Abca8	Acsm2a
coumarin_29day_Middle	A	Ubd	Ubd	LOC500300	LOC500300	Cdh17	Cdh17	Pik3r1	Pik3r1	Ly6c	Ly6c	Aox1	Aox1	Agxt	Agxt	Akr7a3	Akr7a3	Akr7a3	Akr1c1	Akr1c1	Tfrc	Tfrc	Ptgr1	Ptgr1	Gadd45a	Gadd45a	Rbp1	Rbp1	Duoxa1	Duoxa1	Hamp	Hamp	Hamp	Ifitm3	Ifitm3	Ugt2b7	Ugt2b7	Ugt2b7	Ugt2b7	Bcmo1	Bcmo1	Serpina7	Serpina7	Phtf2	Phtf2	Pycr1	Pycr1	Asns	Asns
coumarin_29day_High	A	Mmp14	Mmp14	Dpyd	Dpyd	Fkbp11	Fkbp11	Acaa1a	Acaa1a	Cidea	Cidea	Ddit3	Ddit3	G6pd	G6pd	Cdh17	Cdh17	Hmgcr	Hmgcr	Agxt	Agxt	Akr7a3	Akr7a3	Akr7a3	Akr7a3	Akr7a3	Akr7a3	Akr1c1	Akr1c1	Akr1c1	Akr1c1	Tfrc	Tfrc	Edem2	Edem2	Ptgr1	Ptgr1	Ptgr1	Gadd45a	Gadd45a	Il33	Il33	UST4r	UST4r	Slpi	Slpi	Tmem66	Tmem66	Rbp1
cyclophosphamide_4day_Low	A	UST4r	UST4r	Slpi	Slpi	Pgpep1	Pgpep1	Hamp	Hamp	LOC100361552	LOC100361552	Pdia5	Pdia5	Cfhl1	Cfhl1	Cyp8b1	Cyp8b1	Pxmp4	Pxmp4	Akr1d1	Akr1d1	Akr1c12	Akr1c12	RT1-Bb	RT1-Bb	Retsat	Retsat	Lap3	Lap3	Aldh1a1	Aldh1a1	Fmr1	Fmr1	Me1	Me1	Slc35c2	Slc35c2	Bcl6	Bcl6	Inmt	Inmt	Sqrdl	Sqrdl	Slc27a5	Slc27a5	Asrgl1	Asrgl1	Fam111a	Fam111a
cyclophosphamide_4day_Middle	A	Slbp	Slbp	Ubd	Ubd	Usp2	Usp2	Ppp1cb	Ppp1cb	Tat	Tat	Ndnl2	Ndnl2	Akr1c1	Akr1c1	Cdc73	Cdc73	Cnih4	Cnih4	RGD1308059	RGD1308059	Slpi	Slpi	Slpi	Rpe	Rpe	Rapgef4	Rapgef4	LOC100359478	LOC100359478	Clec14a	Clec14a	Dusp6	Dusp6	Steap4	Steap4	Klf10	Klf10	Cfhl1	Cfhl1	Dhx9	Dhx9	Acox2	Acox2	Dhrs7	Dhrs7	Ccrn4l	Ccrn4l	Ccrn4l
cyclophosphamide_4day_High	A	Slbp	Slbp	Ppp1cb	Ppp1cb	Tat	Tat	Hbb	Hbb	Hbb	Hbb	Ndnl2	Ndnl2	Acly	Acly	Akr1c1	Akr1c1	Marveld1	Marveld1	MGC94335	MGC94335	Cnih4	Cnih4	RGD1308059	RGD1308059	Slpi	Slpi	Hamp	Hamp	Rapgef4	Rapgef4	Srebf1	Srebf1	Gadd45g	Gadd45g	Mocos	Mocos	Thrsp	Thrsp	Hsd3b7	Hsd3b7	Alox15	Alox15	Cpeb2	Cpeb2	Serpina7	Serpina7	Clec14a	Clec14a
cyclophosphamide_8day_Low	A	Pla2g2a	Pla2g2a	Gadd45a	Gadd45a	Slpi	Slpi	Hhex	Hhex	Sult1c2	Sult1c2	Ifit1	Ifit1	Cish	Cish	Ccrn4l	Ccrn4l	Comt	Comt	Pnpla3	Pnpla3	Nr0b2	Nr0b2	Myc	Myc	Aldh1a7	Aldh1a7	Acsm2a	Acsm2a	Wfdc2	Wfdc2	Fam111a	Fam111a	Fam111a	Mlc1	Mlc1
cyclophosphamide_8day_Middle	A	RGD1308059	RGD1308059	Hhex	Hhex	RT1-CE10	RT1-CE10	LOC100361552	LOC100361552	Spink3	Spink3	Cish	Cish	Ccrn4l	Ccrn4l	Sgk1	Sgk1	RT1-Bb	RT1-Bb	Slc25a25	Slc25a25	S100a9	S100a9	Akr1b7	Akr1b7	Akr1b7	A1bg	A1bg	Myc	Myc	Aldh1a7	Aldh1a7	Onecut1	Onecut1	G6pc	G6pc	Casp12	Casp12	Fam111a	Fam111a	Fam111a	Mlc1	Mlc1	Id2	Id2
cyclophosphamide_8day_High	A	Zfp189	Zfp189	Ubd	Ubd	Cdh17	Cdh17	Hbb	Hbb	Igha	Igha	Clec4a3	Clec4a3	Ect2	Ect2	Fcer1g	Fcer1g	Csf1r	Csf1r	Mocos	Mocos	Hacl1	Hacl1	Ube2c	Ube2c	Nqo1	Nqo1	Clca5	Clca5	Nupr1	Nupr1	Ccrn4l	Ccrn4l	Rdh2	Rdh2	Sgk1	Sgk1	Cyp3a9	Cyp3a9	Cdkn3	Cdkn3	Akr1c12	Akr1c12	Slc25a25	Slc25a25	Coro1a	Coro1a	Adh7	Adh7
cyclophosphamide_15day_Low	A	Ubd	Ubd	Ubd	Ubd	Ubd	Ubd	Ubd	Slpi	Slpi	Slpi	Gadd45g	Gadd45g	LOC100359478	LOC100359478	LOC100359478	RT1-CE10	RT1-CE10	Twf1	Twf1	Ifit1	Ifit1	Ifit1	Mmd2	Mmd2	Angptl4	Angptl4	Sgk1	Sgk1	RT1-A2	RT1-A2	RT1-A2	Comt	Comt	Akr1c12	Akr1c12	RT1-Bb	RT1-Bb	RT1-Bb	Cyp7a1	Cyp7a1	Nr0b2	Nr0b2	Ier3	Ier3	Bcl6	Bcl6	Bcl6	Igfbp1
cyclophosphamide_15day_Middle	A	Ubd	Ubd	Fmo3	Fmo3	Slpi	Slpi	Slpi	Slpi	Slpi	Gadd45g	Gadd45g	Hhex	Hhex	Pdia5	Pdia5	Ifit1	Ifit1	Ifit1	Sds	Sds	Rtn4ip1	Rtn4ip1	Tsc22d3	Tsc22d3	Sgk1	Sgk1	RT1-A2	RT1-A2	RT1-A2	Comt	Comt	Ephx2	Ephx2	Akr1c12	Akr1c12	RT1-Bb	RT1-Bb	Retsat	Retsat	Ugt2b1	Ugt2b1	Ier3	Ier3	Gck	Gck	Zfp354a	Zfp354a	Sult2al1
cyclophosphamide_15day_High	A	Clec4f	Clec4f	Zfp189	Zfp189	Ubd	Ubd	Nfe2l2	Nfe2l2	Usp2	Usp2	Magt1	Magt1	Hbb	Hbb	Hbb	Ly6e	Ly6e	Igha	Igha	Igha	Usp18	Usp18	Hfe2	Hfe2	Pltp	Pltp	RGD1308059	RGD1308059	Slpi	Slpi	Slpi	Slpi	Ctps2	Ctps2	Ms4a6b	Ms4a6b	Fcer1g	Fcer1g	Csf1r	Csf1r	Sdc4	Sdc4	Hamp	Hamp	Gadd45g	Gadd45g	Tle1	Tle1
cyclophosphamide_29day_Low	A	Ubd	Ubd	Ubd	Cdh17	Cdh17	Clca5	Clca5	RT1-Bb	RT1-Bb	Zfp354a	Zfp354a	RGD1309362	RGD1309362	RGD1309362	Asrgl1	Asrgl1	Fam111a	Fam111a	Fam111a	Fam111a	Fam111a	Fam111a	Fam111a	Fam111a	Mlc1	Mlc1
cyclophosphamide_29day_Middle	A	Marveld1	Marveld1	Slpi	Slpi	Slpi	LOC100361444	LOC100361444	Mocos	Mocos	Sult1c2	Sult1c2	RT1-CE10	RT1-CE10	Pdia5	Pdia5	Klf10	Klf10	Ifit1	Ifit1	Clca5	Clca5	Spink3	Spink3	Tsc22d3	Tsc22d3	Mid1ip1	Mid1ip1	Comt	Comt	Ephx2	Ephx2	Rtp3	Rtp3	Retsat	Retsat	Cyp7a1	Cyp7a1	Ccl5	Ccl5	Nr0b2	Nr0b2	Zfp354a	Zfp354a	Zfp354a	Acsm5	Acsm5	Bcl6	Bcl6
cyclophosphamide_29day_High	A	Mtmr7	Mtmr7	Ubd	Ubd	Hes6	Hes6	Cdh17	Cdh17	Hbb	Hbb	Aox1	Aox1	Gulo	Gulo	Cela1	Cela1	Igha	Igha	Igha	Igha	Lbp	Lbp	Ednra	Ednra	Cxcl1	Cxcl1	Cxcl1	Cxcl1	Cxcl1	Slc46a1	Slc46a1	Pltp	Pltp	RGD1308059	RGD1308059	UST4r	UST4r	Slpi	Slpi	Slpi	Duoxa1	Duoxa1	Hamp	Hamp	LOC100361444	LOC100361444	Adora2b	Adora2b
cyclosporine_A_4day_Low	A	Ubd	Ubd	Aox1	Aox1	Sephs2	Sephs2	Hsd3b5	Hsd3b5	Hamp	Hamp	RGD1307603	RGD1307603	Sult1c2	Sult1c2	Cyp17a1	Cyp17a1	Ifit1	Ifit1	RGD1562323	RGD1562323	Vnn1	Vnn1	Dhrs7	Dhrs7	Gpnmb	Gpnmb	Rdh2	Rdh2	Ddhd1	Ddhd1	RT1-A2	RT1-A2	Comt	Comt	Comt	Comt	Retsat	Retsat	Dusp1	Dusp1	Gsta5	Gsta5	Akr1b7	Akr1b7	Akr1b7	Akr1b7	Cd14	Cd14
cyclosporine_A_4day_Middle	A	Ubd	Ubd	LOC500300	LOC500300	Aox1	Aox1	Hsd3b5	Hsd3b5	Prkcdbp	Prkcdbp	Slpi	Slpi	Fcgr3a	Fcgr3a	Hamp	Hamp	Thrsp	Thrsp	Fam89a	Fam89a	RGD1307603	RGD1307603	Cyp17a1	Cyp17a1	Scd1	Scd1	RGD1562323	RGD1562323	Spink1	Spink1	Sds	Sds	Cyp8b1	Cyp8b1	Dhrs7	Dhrs7	Dhrs7	Dhrs7	Dhrs7	Dhrs7	Dhrs7	Gpnmb	Gpnmb	Rdh2	Rdh2	Sgk1	Sgk1	Ddhd1
cyclosporine_A_4day_High	A	Fkbp11	Fkbp11	Cyp2c11	Cyp2c11	Slc39a4	Slc39a4	Mtmr7	Mtmr7	Msh3	Msh3	Ubd	Ubd	Abhd1	Abhd1	G6pd	G6pd	Aox1	Aox1	Sephs2	Sephs2	Cela1	Cela1	Chmp4c	Chmp4c	Ppp2r1b	Ppp2r1b	UST4r	UST4r	Prkcdbp	Prkcdbp	Slpi	Slpi	Tmem66	Tmem66	Hao2	Hao2	Fcgr3a	Fcgr3a	Aim1l	Aim1l	Gadd45g	Gadd45g	Rb1	Rb1	Mocos	Mocos	Tuba4a	Tuba4a
cyclosporine_A_8day_Low	A	Mx2	Mx2	Pik3r1	Pik3r1	Akr1c1	Akr1c1	Hsd3b5	Hsd3b5	Usp18	Usp18	Gadd45a	Gadd45a	Slpi	Slpi	Slpi	Hamp	Hamp	Gadd45g	Gadd45g	Adora2b	Adora2b	Ces1d	Ces1d	Ifit1	Ifit1	Siglec5	Siglec5	Spink1	Spink1	Dhrs7	Dhrs7	Dhrs7	Isg15	Isg15	Cish	Cish	Pxmp4	Pxmp4	Rdh2	Rdh2	Psmb9	Psmb9	Sgk1	Sgk1	Cyp3a9	Cyp3a9	Sez6	Sez6
cyclosporine_A_8day_Middle	A	Fkbp11	Fkbp11	Zfp189	Zfp189	Ubd	Ubd	Usp2	Usp2	LOC500300	LOC500300	Akr1c1	Akr1c1	Hamp	Hamp	LOC100361444	LOC100361444	Acmsd	Acmsd	Gadd45g	Gadd45g	LOC100359478	LOC100359478	Sult1c2	Sult1c2	Hacl1	Hacl1	Ifit1	Ifit1	Ifit1	Clca5	Clca5	Nupr1	Nupr1	Vnn1	Vnn1	Spink3	Spink3	Cyp8b1	Cyp8b1	Cish	Cish	Pxmp4	Pxmp4	Sgk1	Sgk1	Ddhd1	Ddhd1	Foxa2
cyclosporine_A_8day_High	A	Fkbp11	Fkbp11	Cyp2c11	Cyp2c11	Mgat2	Mgat2	Efna1	Efna1	Hbb	Hbb	Hbb	Chmp4c	Chmp4c	Akr1c1	Akr1c1	Ppp2r1b	Ppp2r1b	Hsd3b5	Hsd3b5	Edem2	Edem2	Il33	Il33	Sdc1	Sdc1	UST4r	UST4r	Tmem66	Tmem66	Hao2	Hao2	LOC100361444	LOC100361444	Gadd45g	Gadd45g	Nucb2	Nucb2	Dynlt3	Dynlt3	Fam89a	Fam89a	Hhex	Hhex	Bhlha15	Bhlha15	Cyp3a18	Cyp3a18	RGD1307603
cyclosporine_A_15day_Low	A	Ubd	Ubd	Aldh1b1	Aldh1b1	Cdh17	Cdh17	Pik3r1	Pik3r1	Abcg5	Abcg5	UST4r	UST4r	Avpr1a	Avpr1a	Acsl5	Acsl5	Gadd45g	Gadd45g	Hacl1	Hacl1	Clic2	Clic2	RT1-CE10	RT1-CE10	Dusp6	Dusp6	Scd1	Scd1	Nqo1	Nqo1	Nqo1	Rgs3	Rgs3	Nupr1	Nupr1	Cish	Cish	Ccrn4l	Ccrn4l	Sgk1	Sgk1	Ddhd1	Ddhd1	Foxa2	Foxa2	Comt	Comt	Ephx2
cyclosporine_A_15day_Middle	A	Atp1b1	Atp1b1	Hsp90b1	Hsp90b1	LOC500300	LOC500300	Cdh17	Cdh17	Tfrc	Tfrc	Cxcl1	Cxcl1	Pdia4	Pdia4	Gadd45a	Gadd45a	RGD1308059	RGD1308059	UST4r	UST4r	Ca2	Ca2	LOC100361444	LOC100361444	Gadd45g	Gadd45g	Gadd45g	Serpina7	Serpina7	R3hdm2	R3hdm2	Rbp7	Rbp7	Nqo1	Nqo1	RGD1562323	RGD1562323	Sec23b	Sec23b	Spink3	Spink3	Sds	Sds	Sds	Sds	Cyp8b1	Cyp8b1	Sdf2l1
cyclosporine_A_15day_High	A	Unc93b1	Unc93b1	Cd68	Cd68	Aldh1b1	Aldh1b1	Cdh17	Cdh17	Cd5l	Cd5l	Pla2g4a	Pla2g4a	C1qb	C1qb	Gpt	Gpt	Akr1c1	Akr1c1	Ppp2r1b	Ppp2r1b	Hsd3b5	Hsd3b5	Ehhadh	Ehhadh	LOC685577	LOC685577	Abhd2	Abhd2	Lst1	Lst1	Arhgdib	Arhgdib	Clec4a3	Clec4a3	Clec4a3	Il33	Il33	Cyp2d4	Cyp2d4	Pltp	Pltp	UST4r	UST4r	UST4r	Ms4a6b	Ms4a6b	Fcer1g	Fcer1g
cyclosporine_A_29day_Low	A	Zfp189	Zfp189	Nfkbiz	Nfkbiz	LOC500300	LOC500300	Tat	Tat	Ctgf	Ctgf	Cdh17	Cdh17	Pik3r1	Pik3r1	Akr1c1	Akr1c1	Igha	Igha	Gadd45a	Gadd45a	UST4r	UST4r	Fcgr3a	Fcgr3a	Gadd45g	Gadd45g	Bcmo1	Bcmo1	Ifit1	Ifit1	Rgs3	Rgs3	Sds	Sds	Cish	Cish	Ccrn4l	Ccrn4l	Ccrn4l	Rdh2	Rdh2	Tsc22d3	Tsc22d3	Foxa2	Foxa2	Akr1c12	Akr1c12	Retsat
cyclosporine_A_29day_Middle	A	Ubd	Ubd	Ubd	Mgll	Mgll	Nfkbiz	Nfkbiz	LOC500300	LOC500300	Ctgf	Ctgf	Cdh17	Cdh17	Aox1	Aox1	Gpt	Gpt	Igha	Igha	Marveld1	Marveld1	UST4r	UST4r	UST4r	Slpi	Slpi	Atg10	Atg10	Fcgr3a	Fcgr3a	Cav2	Cav2	Acmsd	Acmsd	Rb1	Rb1	Alcam	Alcam	LOC100359478	LOC100359478	Bcmo1	Bcmo1	RT1-CE10	RT1-CE10	Il6r	Il6r	Slc6a6	Slc6a6
cyclosporine_A_29day_High	A	Fkbp11	Fkbp11	Cyp2c11	Cyp2c11	Cyp2c11	Slc39a4	Slc39a4	Cd68	Cd68	Ubd	Ubd	Ubd	Ubd	Ubd	Ubd	Mgll	Mgll	Abhd1	Abhd1	Cdh17	Cdh17	Cd5l	Cd5l	Pla2g4a	Pla2g4a	C1qb	C1qb	Cyp51	Cyp51	Hmgcr	Hmgcr	Aox1	Aox1	Acly	Acly	Rtn4	Rtn4	Ppp2r1b	Ppp2r1b	Hsd3b5	Hsd3b5	Tfrc	Tfrc	Abcg5	Abcg5	Abhd2	Abhd2	Clec4a3
danazol_4day_Low	A	Ubd	Ubd	Cdh17	Cdh17	Pik3r1	Pik3r1	Akr7a3	Akr7a3	Cela1	Cela1	Slpi	Slpi	Slpi	Gadd45g	Gadd45g	Serpina7	Serpina7	Dusp6	Dusp6	Rbp7	Rbp7	Cyp4a8	Cyp4a8	Cyp3a23/3a1	Cyp3a23/3a1	Spink3	Spink3	Sds	Sds	Angptl4	Angptl4	Cish	Cish	Ccrn4l	Ccrn4l	Tsc22d3	Tsc22d3	Cyp3a9	Cyp3a9	Ces2c	Ces2c	Comt	Comt	Ephx2	Ephx2	Akr1c12	Akr1c12	Retsat
danazol_4day_Middle	A	Cdh17	Cdh17	Akr7a3	Akr7a3	Gpt	Gpt	Akr1c1	Akr1c1	Akr1c1	Igha	Igha	RGD1308059	RGD1308059	Slpi	Slpi	Hamp	Hamp	Prim1	Prim1	Arpc4	Arpc4	Gadd45g	Gadd45g	Serpina7	Serpina7	Rbp7	Rbp7	Ifit1	Ifit1	Clca5	Clca5	Cyp3a23/3a1	Cyp3a23/3a1	Sds	Sds	Cyp3a9	Cyp3a9	Ces2c	Ces2c	Ces2c	Ephx2	Ephx2	Hes1	Hes1	Akr1c12	Akr1c12	Akr1c12	Akr1c12
danazol_4day_High	A	Ubd	Ubd	Cdh17	Cdh17	Cdh17	Aox1	Aox1	Akr7a3	Akr7a3	Cela1	Cela1	Hsd3b5	Hsd3b5	Marveld1	Marveld1	Slpi	Slpi	Slpi	Slpi	Rbp1	Rbp1	Hamp	Hamp	Fabp2	Fabp2	Gadd45g	Gadd45g	LOC100359478	LOC100359478	Sult1c2	Sult1c2	Mme	Mme	Rbp7	Rbp7	Cyp3a23/3a1	Cyp3a23/3a1	Spink3	Spink3	Sds	Sds	Cyp8b1	Cyp8b1	Dhrs7	Dhrs7	Angptl4	Angptl4	Cish
danazol_8day_Low	A	Efna1	Efna1	G6pd	G6pd	RGD1308059	RGD1308059	Hamp	Hamp	Hhex	Hhex	Bcmo1	Bcmo1	Rbp7	Rbp7	Rgs3	Rgs3	Cyp4a8	Cyp4a8	Cish	Cish	Ccrn4l	Ccrn4l	Sgk1	Sgk1	Foxa2	Foxa2	Net1	Net1	Ephx2	Ephx2	Retsat	Retsat	Gsta5	Gsta5	Nr0b2	Nr0b2	Sult2al1	Sult2al1	Sult2al1	Sult2al1	Myc	Myc	RGD1309362	RGD1309362	Aldh1a7	Aldh1a7	Onecut1	Onecut1
danazol_8day_Middle	A	Ubd	Ubd	Efna1	Efna1	Aldh1b1	Aldh1b1	Hmgcr	Hmgcr	Akr7a3	Akr7a3	Akr1c1	Akr1c1	Tfrc	Tfrc	RGD1308059	RGD1308059	UST4r	UST4r	Slpi	Slpi	Slpi	Hhex	Hhex	Nqo1	Nqo1	Ifit1	Ifit1	Ifit1	Rgs3	Rgs3	Cryl1	Cryl1	Slc6a6	Slc6a6	Mmd2	Mmd2	Pcsk9	Pcsk9	Cyp3a23/3a1	Cyp3a23/3a1	Msmo1	Msmo1	Dhrs7	Dhrs7	Cish	Cish	Ccrn4l	Ccrn4l
danazol_8day_High	A	Mmp14	Mmp14	Zfp189	Zfp189	Aldh1b1	Aldh1b1	Cdh17	Cdh17	Gulo	Gulo	Acly	Acly	Akr7a3	Akr7a3	Cela1	Cela1	Jun	Jun	Cldn2	Cldn2	RGD1308059	RGD1308059	Hamp	Hamp	LOC100361444	LOC100361444	Thrsp	Thrsp	Nt5e	Nt5e	Mme	Mme	Rbp7	Rbp7	Rbp7	Scd1	Scd1	Ifit1	Ifit1	Rgs3	Rgs3	Thumpd1	Thumpd1	Cryl1	Cryl1	Fads2	Fads2	Slc6a6
danazol_15day_Low	A	Zfp189	Zfp189	Ubd	Ubd	Aldh1b1	Aldh1b1	Cdh17	Cdh17	Pik3r1	Pik3r1	Gadd45g	Gadd45g	Ifit1	Ifit1	Ifit1	Sds	Sds	Cyp3a9	Cyp3a9	Ces2c	Ces2c	Ephx2	Ephx2	Prlr	Prlr	Zfp354a	Zfp354a	Plk2	Plk2	RGD1309362	RGD1309362	RGD1309362	Gstt3	Gstt3	Fam111a	Fam111a	Fam111a	Fam111a	Mlc1	Mlc1
danazol_15day_Middle	A	Zfp189	Zfp189	Ubd	Ubd	Pla2g2a	Pla2g2a	Aldh1b1	Aldh1b1	Akr7a3	Akr7a3	Gpt	Gpt	Gadd45a	Gadd45a	Rbp1	Rbp1	LOC100361444	LOC100361444	Gadd45g	Gadd45g	Gadd45g	Tle1	Tle1	Mme	Mme	RT1-CE10	RT1-CE10	Rbp7	Rbp7	Nqo1	Nqo1	Ifit1	Ifit1	Slc6a6	Slc6a6	Cyp4a8	Cyp4a8	Cyp3a23/3a1	Cyp3a23/3a1	Sds	Sds	Msmo1	Msmo1	Gpnmb	Gpnmb	Cish	Cish	Stard13
danazol_15day_High	A	Ubd	Ubd	Pla2g2a	Pla2g2a	Aldh1b1	Aldh1b1	Pik3r1	Pik3r1	Akr7a3	Akr7a3	Cela1	Cela1	Gpt	Gpt	Gadd45a	Gadd45a	Duoxa1	Duoxa1	Hamp	Hamp	Ca2	Ca2	LOC100361444	LOC100361444	Gadd45g	Gadd45g	LOC100359478	LOC100359478	Mme	Mme	Rbp7	Rbp7	Cyp17a1	Cyp17a1	Nqo1	Nqo1	Ccnd1	Ccnd1	Ifit1	Ifit1	Cryl1	Cryl1	Cyp4a8	Cyp4a8	Mmd2	Mmd2	Cyp3a23/3a1	Cyp3a23/3a1
danazol_29day_Low	A	Aldh1b1	Aldh1b1	Cela1	Cela1	Jun	Jun	Gadd45a	Gadd45a	Pltp	Pltp	Slpi	Slpi	Ctps2	Ctps2	Hamp	Hamp	Gadd45g	Gadd45g	Hsd3b7	Hsd3b7	Tcn2	Tcn2	Ltc4s	Ltc4s	Dusp6	Dusp6	Rbp7	Rbp7	Siglec5	Siglec5	Mmd2	Mmd2	Cish	Cish	Sgk1	Sgk1	Epcam	Epcam	Foxa2	Foxa2	Net1	Net1	Cyp7a1	Cyp7a1	Prss32	Prss32	Sult2al1	Sult2al1
danazol_29day_Middle	A	LOC500300	LOC500300	Aldh1b1	Aldh1b1	Cdh17	Cdh17	Cyp51	Cyp51	Akr7a3	Akr7a3	Marveld1	Marveld1	Gadd45a	Gadd45a	Ect2	Ect2	Pltp	Pltp	Slpi	Slpi	Gadd45g	Gadd45g	Gadd45g	Hsd3b7	Hsd3b7	Idi1	Idi1	Mme	Mme	Mme	Lss	Lss	Rbp7	Rbp7	Pdia5	Pdia5	Ube2c	Ube2c	Cryl1	Cryl1	G0s2	G0s2	Slc6a6	Slc6a6	Cyp4a8	Cyp4a8	Mmd2	Mmd2
danazol_29day_High	A	Gstm7	Gstm7	G6pd	G6pd	Aldh1b1	Aldh1b1	Aldh1b1	Gulo	Gulo	Agxt	Agxt	Akr7a3	Akr7a3	Cela1	Cela1	Marveld1	Marveld1	Ednra	Ednra	Jun	Jun	Gadd45a	Gadd45a	Pltp	Pltp	UST4r	UST4r	Aim1l	Aim1l	LOC100361444	LOC100361444	Gadd45g	Gadd45g	Adora2b	Adora2b	Mocos	Mocos	Hsd3b7	Hsd3b7	Nt5e	Nt5e	Idi1	Idi1	Gls2	Gls2	Mme	Mme	Mme
dantrolene_4day_Low	A	Cdh17	Cdh17	Cdh17	Akr7a3	Akr7a3	Igha	Igha	Hsd3b5	Hsd3b5	Hamp	Hamp	Sult1c2	Sult1c2	Nqo1	Nqo1	Nqo1	Cyp8b1	Cyp8b1	Dhrs7	Dhrs7	Ahcy	Ahcy	Akr1c12	Akr1c12	Laptm4b	Laptm4b	Aldh1a1	Aldh1a1	Gsta5	Gsta5	Gsta5	Akr1b7	Akr1b7	Adh1	Adh1	A1bg	A1bg	Inmt	Inmt	RGD1309362	RGD1309362	Gstt3	Gstt3	Gstt3	Acsm2a	Acsm2a	Fam111a	Fam111a
dantrolene_4day_Middle	A	Ubd	Ubd	Cyp1a1	Cyp1a1	Aldh1b1	Aldh1b1	Aox1	Aox1	Akr7a3	Akr7a3	Akr7a3	Igha	Igha	Hamp	Hamp	Nqo1	Nqo1	Nqo1	RGD1562323	RGD1562323	Slc6a6	Slc6a6	Eci1	Eci1	Cyp8b1	Cyp8b1	Dhrs7	Dhrs7	Dhrs7	Dhrs7	Ccrn4l	Ccrn4l	Cyp3a9	Cyp3a9	Akr1c12	Akr1c12	Akr1c12	Cyp1a2	Cyp1a2	Aldh1a1	Aldh1a1	Aldh1a1	Ugt2b1	Ugt2b1	Gsta5	Gsta5	Gsta5	Gsta5
dantrolene_4day_High	A	Fkbp11	Fkbp11	Cyp2c11	Cyp2c11	Cyp1a1	Cyp1a1	Cyp1a1	Cyp1a1	Cyp1a1	Cyp1a1	Cyp1a1	Cyp1a1	Cyp1a1	Cyp1a1	Cyp1a1	G6pd	G6pd	Cdh17	Cdh17	Cdh17	Aox1	Aox1	Akr7a3	Akr7a3	Akr7a3	Akr7a3	Abcb1a	Abcb1a	Igha	Igha	Hsd3b5	Hsd3b5	Abcg5	Abcg5	Ednra	Ednra	Ect2	Ect2	UST4r	UST4r	Prkcdbp	Prkcdbp	Hao2	Hao2	Hamp	Hamp	Hamp	LOC100361444
dantrolene_8day_Low	A	Cyp26a1	Cyp26a1	Ubd	Ubd	Duoxa1	Duoxa1	LOC100361444	LOC100361444	Adora2b	Adora2b	Mocos	Mocos	LOC100359478	LOC100359478	Serpina7	Serpina7	Ltc4s	Ltc4s	Scd1	Scd1	Ifit1	Ifit1	Ifit1	Akr1d1	Akr1d1	Ephx2	Ephx2	Ephx2	LOC360228	LOC360228	Cyp1a2	Cyp1a2	Aldh1a1	Aldh1a1	Aldh1a1	Ugt2b1	Ugt2b1	Gsta5	Gsta5	Gsta5	Prlr	Prlr	Gck	Gck	Sult2al1	Sult2al1	Gpm6a	Gpm6a
dantrolene_8day_Middle	A	Cyp1a1	Cyp1a1	LOC500300	LOC500300	Aldh1b1	Aldh1b1	Pik3r1	Pik3r1	Akr7a3	Akr7a3	Rbp1	Rbp1	Duoxa1	Duoxa1	Hamp	Hamp	LOC100361444	LOC100361444	Slc2a5	Slc2a5	Thrsp	Thrsp	LOC100359478	LOC100359478	Bcmo1	Bcmo1	Ltc4s	Ltc4s	Cyp17a1	Cyp17a1	Scd1	Scd1	LOC100361552	LOC100361552	Nqo1	Nqo1	Ifit1	Ifit1	Ifit1	G0s2	G0s2	Nupr1	Nupr1	Spink3	Spink3	Pxmp4	Pxmp4	Sgk1
dantrolene_8day_High	A	Mtmr7	Mtmr7	Ubd	Ubd	Ubd	Cyp1a1	Cyp1a1	Cyp1a1	Aldh1b1	Aldh1b1	Aox1	Aox1	Akr7a3	Akr7a3	Akr7a3	Marveld1	Marveld1	Ednra	Ednra	Pdia4	Pdia4	Slpi	Slpi	Adora2b	Adora2b	Sult1c2	Sult1c2	Ltc4s	Ltc4s	Cyp17a1	Cyp17a1	Scd1	Scd1	Ube2c	Ube2c	Nqo1	Nqo1	RGD1562323	RGD1562323	G0s2	G0s2	Mmd2	Mmd2	Nupr1	Nupr1	Vnn1	Vnn1	Rdh2
dantrolene_15day_Low	A	Ubd	Ubd	Akr7a3	Akr7a3	UST4r	UST4r	Slpi	Slpi	Hamp	Hamp	Cryl1	Cryl1	Sds	Sds	Ephx1	Ephx1	Ephx2	Ephx2	RT1-Bb	RT1-Bb	Tm7sf2	Tm7sf2	Aldh1a1	Aldh1a1	Ugt2b1	Ugt2b1	Gsta5	Gsta5	Gsta5	Cyp7a1	Cyp7a1	Nr0b2	Nr0b2	Prlr	Prlr	Acsm5	Acsm5	LOC689064	LOC689064	Slc35c2	Slc35c2	Igfbp1	Igfbp1	Inmt	Inmt	Aldh1a7	Aldh1a7	Aldh1a7
dantrolene_15day_Middle	A	Zfp189	Zfp189	Usp2	Usp2	Tat	Tat	Akr7a3	Akr7a3	Akr7a3	UST4r	UST4r	UST4r	Prkcdbp	Prkcdbp	Slpi	Slpi	Hamp	Hamp	Hhex	Hhex	Ube2c	Ube2c	Nqo1	Nqo1	Ifit1	Ifit1	Ifit1	Ifit1	RGD1562323	RGD1562323	Cryl1	Cryl1	Slc6a6	Slc6a6	Sds	Sds	Sds	Ccrn4l	Ccrn4l	Ccrn4l	Ephx1	Ephx1	Tsc22d3	Tsc22d3	RT1-Bb	RT1-Bb	Cyp1a2	Cyp1a2
dantrolene_15day_High	A	Fkbp11	Fkbp11	Acaa1a	Acaa1a	Cidea	Cidea	Zfp189	Zfp189	Ubd	Ubd	Cyp1a1	Cyp1a1	Cyp1a1	Cyp1a1	Cyp1a1	Cyp1a1	Tat	Tat	Hspa5	Hspa5	Akr7a3	Akr7a3	Akr7a3	Akr7a3	Akr7a3	Akr7a3	Igha	Igha	Atp6v1d	Atp6v1d	Pdia4	Pdia4	Gadd45a	Gadd45a	UST4r	UST4r	UST4r	Prkcdbp	Prkcdbp	Mgmt	Mgmt	Cpt2	Cpt2	Rab30	Rab30	Adora2b	Adora2b	Slc2a5
dantrolene_29day_Low	A	Mtmr7	Mtmr7	Cdh17	Cdh17	Akr7a3	Akr7a3	UST4r	UST4r	Ltc4s	Ltc4s	Nqo1	Nqo1	Ifit1	Ifit1	Ifit1	Ifit1	Mmd2	Mmd2	Sds	Sds	RT1-Bb	RT1-Bb	Cyp1a2	Cyp1a2	Aldh1a1	Aldh1a1	Aldh1a1	Ugt2b1	Ugt2b1	Gsta5	Gsta5	Gsta5	Gsta5	Prlr	Prlr	Phgdh	Phgdh	Acsm5	Acsm5	LOC689064	LOC689064	RGD1309362	RGD1309362	RGD1309362	Aldh1a7	Aldh1a7	Oat	Oat
dantrolene_29day_Middle	A	Ubd	Ubd	Ubd	Pik3r1	Pik3r1	Akr7a3	Akr7a3	Akr7a3	Pdia4	Pdia4	UST4r	UST4r	Mgmt	Mgmt	Srebf1	Srebf1	Cpt2	Cpt2	Hhex	Hhex	Ltc4s	Ltc4s	Nqo1	Nqo1	Nqo1	Ifit1	Ifit1	Slc6a6	Slc6a6	Vnn1	Vnn1	Sds	Sds	Sds	Eci1	Eci1	Cish	Cish	Ephx1	Ephx1	Acot4	Acot4	Rcan1	Rcan1	Cyp3a9	Cyp3a9	Ces2c	Ces2c
dantrolene_29day_High	A	Fkbp11	Fkbp11	Mtmr7	Mtmr7	Mgat2	Mgat2	Ubd	Ubd	Ubd	Ubd	Cyp1a1	Cyp1a1	Cyp1a1	Cyp1a1	Cyp1a1	Mx2	Mx2	Cdh17	Cdh17	Hspa5	Hspa5	Akr7a3	Akr7a3	Akr7a3	Akr7a3	Akr7a3	Marveld1	Marveld1	Atp6v1d	Atp6v1d	Pdia4	Pdia4	Slpi	Slpi	Slpi	Mgmt	Mgmt	Ca2	Ca2	Srebf1	Srebf1	Cpt2	Cpt2	Nucb2	Nucb2	Slc2a5	Slc2a5	Nr1i3
diazepam_4day_Low	A	Zfp189	Zfp189	Ubd	Ubd	Ubd	Ubd	Tat	Tat	Dusp6	Dusp6	Pdia5	Pdia5	Klf10	Klf10	Nqo1	Nqo1	Ifit1	Ifit1	Ifit1	Ifit1	Ifit1	Acox2	Acox2	Spink3	Spink3	Ccrn4l	Ccrn4l	Tsc22d3	Tsc22d3	Sgk1	Sgk1	Foxa2	Foxa2	Comt	Comt	Cxcl9	Cxcl9	Pnpla3	Pnpla3	Dusp1	Dusp1	Gsta5	Gsta5	Cyp7a1	Cyp7a1	Nr0b2	Nr0b2	Nfkbia
diazepam_4day_Middle	A	Ubd	Ubd	Ubd	Cdh17	Cdh17	Igha	Igha	Hamp	Hamp	Ifit1	Ifit1	Gpnmb	Gpnmb	Psmb9	Psmb9	Ces2c	Ces2c	Foxa2	Foxa2	Comt	Comt	Comt	RT1-Bb	RT1-Bb	Aldh1a1	Aldh1a1	Ugt2b1	Ugt2b1	Dusp1	Dusp1	Gsta5	Gsta5	Zfp354a	Zfp354a	Cebpb	Cebpb	Gbp2	Gbp2	RT1-Db1	RT1-Db1	Bcl6	Bcl6	Bcl6	Cd74	Cd74	Inmt	Inmt	Aldh1a7
diazepam_4day_High	A	Cyp2c11	Cyp2c11	Cyp2c11	Acaa1a	Acaa1a	Psmb8	Psmb8	Zfp189	Zfp189	Ubd	Ubd	Ubd	Nfkbiz	Nfkbiz	Tat	Tat	Ctgf	Ctgf	Cdh17	Cdh17	Cdh17	Cd5l	Cd5l	Ly6c	Ly6c	Gulo	Gulo	Akr7a3	Akr7a3	Akr7a3	Akr7a3	Ly6e	Ly6e	Fcn1	Fcn1	Akr1c1	Akr1c1	Ppp2r1b	Ppp2r1b	Igha	Igha	Hsd3b5	Hsd3b5	Hsd3b5	Usp18	Usp18	UST4r	UST4r
diazepam_8day_Low	A	Aox1	Aox1	Abcg2	Abcg2	Gadd45g	Gadd45g	Nqo1	Nqo1	Cyp8b1	Cyp8b1	RT1-Bb	RT1-Bb	Inmt	Inmt	RGD1309362	RGD1309362	RGD1309362	RGD1309362	Aldh1a7	Aldh1a7	Gstt3	Gstt3	Mfsd2a	Mfsd2a
diazepam_8day_Middle	A	Marveld1	Marveld1	Gadd45a	Gadd45a	Slpi	Slpi	Hamp	Hamp	Hamp	Gadd45g	Gadd45g	Gadd45g	Scd1	Scd1	Ifit1	Ifit1	Ifit1	Siglec5	Siglec5	Slc6a6	Slc6a6	Rtn4ip1	Rtn4ip1	Cish	Cish	Sgk1	Sgk1	Comt	Comt	Ephx2	Ephx2	RT1-Bb	RT1-Bb	Aldh1a1	Aldh1a1	Ugt2b1	Ugt2b1	Gsta5	Gsta5	Sult2al1	Sult2al1	Acsm5	Acsm5	Gpm6a	Gpm6a	Myc	Myc	RGD1309362
diazepam_8day_High	A	Mtmr7	Mtmr7	Ubd	Ubd	G6pd	G6pd	Aldh1b1	Aldh1b1	Cdh17	Cdh17	Cdh17	Aox1	Aox1	Akr7a3	Akr7a3	UST4r	UST4r	Slpi	Slpi	Slpi	Slpi	Abcg2	Abcg2	Duoxa1	Duoxa1	Acsl5	Acsl5	Rab30	Rab30	Gadd45g	Gadd45g	App	App	Thrsp	Thrsp	Hacl1	Hacl1	Serpina7	Serpina7	Rcan2	Rcan2	Scd1	Scd1	Scd1	Scd1	Scd1	Scd1	Nqo1
diazepam_15day_Low	A	Ubd	Ubd	Slpi	Slpi	Slpi	Duoxa1	Duoxa1	Hhex	Hhex	Ifit1	Ifit1	Comt	Comt	Cib2	Cib2	Tm7sf2	Tm7sf2	Aldh1a1	Aldh1a1	Ugt2b1	Ugt2b1	Cpt1a	Cpt1a	Zfp354a	Zfp354a	Bcl6	Bcl6	RGD1309362	RGD1309362	G6pc	G6pc	Ppp1r3c	Ppp1r3c	Casp12	Casp12	Osgin1	Osgin1	Per2	Per2	Dmxl2-ps1	Dmxl2-ps1	Herpud1	Herpud1	Mfsd2a	Mfsd2a	Fam111a	Fam111a	Cdkn1a
diazepam_15day_Middle	A	Ubd	Ubd	Ubd	Sephs2	Sephs2	UST4r	UST4r	Duoxa1	Duoxa1	Dusp6	Dusp6	Ifit1	Ifit1	Slc6a6	Slc6a6	Nupr1	Nupr1	Dhrs7	Dhrs7	Angptl4	Angptl4	Comt	Comt	Ephx2	Ephx2	Ephx2	RT1-Bb	RT1-Bb	Cib2	Cib2	Aldh1a1	Aldh1a1	Aldh1a1	Aldh1a1	Ugt2b1	Ugt2b1	Dusp1	Dusp1	Gsta5	Gsta5	Gsta5	Acsm3	Acsm3	Prlr	Prlr	Sult2al1	Sult2al1	RGD1564865
diazepam_15day_High	A	Fam176a	Fam176a	Mtmr7	Mtmr7	Cidea	Cidea	Ubd	Ubd	Usp2	Usp2	Nfil3	Nfil3	Aldh1b1	Aldh1b1	Aox1	Aox1	Sephs2	Sephs2	Akr7a3	Akr7a3	Igha	Igha	Hfe2	Hfe2	Gadd45g	Gadd45g	Rb1	Rb1	App	App	LOC100359478	LOC100359478	Fam89a	Fam89a	Hacl1	Hacl1	Dusp6	Dusp6	Scd1	Scd1	Scd1	Ifit1	Ifit1	Rgs3	Rgs3	Slc6a6	Slc6a6	Vnn1
diazepam_29day_Low	A	Ubd	Ubd	Ubd	Ubd	Cdh17	Cdh17	Hbb	Hbb	Pik3r1	Pik3r1	Marveld1	Marveld1	RT1-CE10	RT1-CE10	Pdia5	Pdia5	Slc6a6	Slc6a6	Sds	Sds	Comt	Comt	Ephx2	Ephx2	Akr1c12	Akr1c12	Gsta5	Gsta5	S100a9	S100a9	Cyp7a1	Cyp7a1	Akr1b7	Akr1b7	Cpt1a	Cpt1a	Gck	Gck	Zfp354a	Zfp354a	A1bg	A1bg	LOC689064	LOC689064	RGD1309362	RGD1309362	Bckdhb	Bckdhb
diazepam_29day_Middle	A	Ubd	Ubd	Ubd	Usp2	Usp2	Aldh1b1	Aldh1b1	UST4r	UST4r	Gadd45g	Gadd45g	RGD1307603	RGD1307603	RT1-CE10	RT1-CE10	Rgs3	Rgs3	Slc6a6	Slc6a6	Clca5	Clca5	Pfkfb1	Pfkfb1	Cish	Cish	Ccrn4l	Ccrn4l	Rdh2	Rdh2	Tsc22d3	Tsc22d3	Sgk1	Sgk1	Foxa2	Foxa2	Comt	Comt	Comt	Akr1c12	Akr1c12	Aldh1a1	Aldh1a1	Ugt2b1	Ugt2b1	Gsta5	Gsta5	Gsta5	Akr1b7
diazepam_29day_High	A	Sgk2	Sgk2	Hes6	Hes6	Col3a1	Col3a1	Aldh1b1	Aldh1b1	Cdh17	Cdh17	Hbb	Hbb	Icam1	Icam1	Prkcdbp	Prkcdbp	Slpi	Slpi	Slpi	Slpi	Ca2	Ca2	Rab30	Rab30	Adora2b	Adora2b	Tuba4a	Tuba4a	RT1-CE10	RT1-CE10	Ces1d	Ces1d	Cyp17a1	Cyp17a1	Scd1	Scd1	Scd1	Ccnd1	Ccnd1	Acox2	Acox2	Slc6a6	Slc6a6	Vnn1	Vnn1	LOC100363476	LOC100363476	Psmb9
diclofenac_4day_Low	A	Zfp189	Zfp189	Ubd	Ubd	Usp2	Usp2	LOC500300	LOC500300	Gadd45g	Gadd45g	LOC100359478	LOC100359478	Pdia5	Pdia5	Acox2	Acox2	Spink3	Spink3	Cish	Cish	Tsc22d3	Tsc22d3	Comt	Comt	Nr0b2	Nr0b2	Nr0b2	Gck	Gck	Zfp354a	Zfp354a	Zfp354a	Zfp354a	Sult2al1	Sult2al1	Inmt	Inmt	RGD1309362	RGD1309362	Aldh1a7	Aldh1a7	Aldh1a7	Onecut1	Onecut1	Ip6k2	Ip6k2	Osgin1	Osgin1
diclofenac_4day_Middle	A	Zfp189	Zfp189	Usp2	Usp2	LOC500300	LOC500300	Marveld1	Marveld1	Hamp	Hamp	Acox2	Acox2	Cish	Cish	Pxmp4	Pxmp4	Tsc22d3	Tsc22d3	Sgk1	Sgk1	Foxa2	Foxa2	Akr1c12	Akr1c12	Nr0b2	Nr0b2	Gck	Gck	Zfp354a	Zfp354a	Zfp354a	Aldh1a7	Aldh1a7	Osgin1	Osgin1	Tsku	Tsku	Herpud1	Herpud1	Mfsd2a	Mfsd2a	Wipi1	Wipi1	Cdkn1a	Cdkn1a
diclofenac_4day_High	A	Zfp189	Zfp189	Ubd	Ubd	Usp2	Usp2	Sephs2	Sephs2	Meox2	Meox2	Akr1c1	Akr1c1	Hsd3b5	Hsd3b5	Hamp	Hamp	Gadd45g	Gadd45g	LOC100359478	LOC100359478	Sult1c2	Sult1c2	Serpina7	Serpina7	Ifit1	Ifit1	Sds	Sds	Dhrs7	Dhrs7	Cish	Cish	Ccrn4l	Ccrn4l	Foxa2	Foxa2	Akr1c12	Akr1c12	Retsat	Retsat	Cyp7a1	Cyp7a1	Nr0b2	Nr0b2	Cd14	Cd14	Gck	Gck
diclofenac_8day_Low	A	Ubd	Ubd	Marveld1	Marveld1	Usp18	Usp18	Slpi	Slpi	Ctps2	Ctps2	Hamp	Hamp	RT1-A2	RT1-A2	RT1-Bb	RT1-Bb	RT1-Bb	Cyp7a1	Cyp7a1	Akr1b7	Akr1b7	RGD1309362	RGD1309362	RGD1309362	RGD1309362	Oas1a	Oas1a	Aldh1a7	Aldh1a7	Oat	Oat	RT1-T24-4	RT1-T24-4	RT1-T24-4	Mfsd2a	Mfsd2a	Mlc1	Mlc1
diclofenac_8day_Middle	A	Ubd	Ubd	Ubd	Ubd	Cdh17	Cdh17	Akr1c1	Akr1c1	Marveld1	Marveld1	Gadd45a	Gadd45a	Slpi	Slpi	Slpi	Ctps2	Ctps2	Hamp	Hamp	Nqo1	Nqo1	Cyp8b1	Cyp8b1	Ephx2	Ephx2	Akr1c12	Akr1c12	RT1-Bb	RT1-Bb	Cyp7a1	Cyp7a1	Prlr	Prlr	Igfbp1	Igfbp1	Plk2	Plk2	LOC287167	LOC287167	Inmt	Inmt	RGD1309362	RGD1309362	RGD1309362	RGD1309362	RGD1309362	Oas1a	Oas1a
diclofenac_8day_High	A	Ubd	Ubd	Aldh1b1	Aldh1b1	Cela1	Cela1	Slpi	Slpi	Slpi	Slpi	Ctps2	Ctps2	Hamp	Hamp	Hamp	Gadd45g	Gadd45g	LOC100359478	LOC100359478	RT1-CE10	RT1-CE10	Ccnd1	Ccnd1	Aspa	Aspa	Cish	Cish	Akr1c12	Akr1c12	RT1-Bb	RT1-Bb	Retsat	Retsat	Dusp1	Dusp1	Akr1b7	Akr1b7	Akr1b7	A1bg	A1bg	RGD1564865	RGD1564865	RGD1309362	RGD1309362	RGD1309362	RGD1309362	RGD1309362	RGD1309362
diclofenac_15day_Low	A	Aox1	Aox1	Sephs2	Sephs2	Acly	Acly	Igha	Igha	Mocos	Mocos	Sult1c2	Sult1c2	Scd1	Scd1	Pdia5	Pdia5	Fzd1	Fzd1	Fam160b1	Fam160b1	RT1-Bb	RT1-Bb	Cyp7a1	Cyp7a1	Cmc1	Cmc1	Me1	Me1	Aldh1a7	Aldh1a7	Onecut1	Onecut1	Gstt3	Gstt3	Rtp4	Rtp4	Mafb	Mafb	Fam111a	Fam111a	Fam111a	Mlc1	Mlc1
diclofenac_15day_Middle	A	Cdh17	Cdh17	Sephs2	Sephs2	Igha	Igha	Scd1	Scd1	Acox2	Acox2	Slc6a6	Slc6a6	Ccrn4l	Ccrn4l	Oaf	Oaf	Polg2	Polg2	RT1-Bb	RT1-Bb	Retsat	Retsat	Evc	Evc	Gck	Gck	Zfp354a	Zfp354a	Cmc1	Cmc1	Igfbp1	Igfbp1	Mlc1	Mlc1
diclofenac_15day_High	A	Ubd	Ubd	Ubd	Cdh17	Cdh17	Cyp51	Cyp51	Igha	Igha	Lbp	Lbp	Tfrc	Tfrc	Marveld1	Marveld1	Slpi	Slpi	Hamp	Hamp	Hamp	Acsl5	Acsl5	Idi1	Idi1	Alox15	Alox15	Ctss	Ctss	Pdia5	Pdia5	Ifit1	Ifit1	Slc6a6	Slc6a6	Cyp4a8	Cyp4a8	Nupr1	Nupr1	Msmo1	Msmo1	Cyp3a9	Cyp3a9	Sqle	Sqle	C6	C6	LOC360228	LOC360228
diclofenac_29day_Low	A	Zfp189	Zfp189	Akr1c1	Akr1c1	Marveld1	Marveld1	Slpi	Slpi	Sult1c2	Sult1c2	Ltc4s	Ltc4s	LOC100361552	LOC100361552	Acox2	Acox2	Cyp4a8	Cyp4a8	Sds	Sds	Akr1c12	Akr1c12	Retsat	Retsat	Gsta5	Gsta5	Gck	Gck	Zfp354a	Zfp354a	Cmc1	Cmc1
diclofenac_29day_Middle	A	Tat	Tat	Acly	Acly	Marveld1	Marveld1	Acsl5	Acsl5	Thrsp	Thrsp	LOC100359478	LOC100359478	Scd1	Scd1	RT1-Bb	RT1-Bb	Tifa	Tifa	Aldh1a1	Aldh1a1	Acsm5	Acsm5	Bcl6	Bcl6	Aldh1a7	Aldh1a7	Slc27a5	Slc27a5	Gstt3	Gstt3	Miox	Miox	Acy3	Acy3	Fam111a	Fam111a	Mlc1	Mlc1	Mlc1	Mlc1
diclofenac_29day_High	A	Gstm7	Gstm7	Fkbp11	Fkbp11	Cyp2c11	Cyp2c11	Cyp2c11	Cyp2c11	Cyp2c11	Slc39a4	Slc39a4	Mtmr7	Mtmr7	Ubd	Ubd	Dmgdh	Dmgdh	Elovl5	Elovl5	Nfkbiz	Nfkbiz	Pla2g2a	Pla2g2a	Hes6	Hes6	Tat	Tat	Sec11c	Sec11c	Vim	Vim	Aig1	Aig1	Cdh17	Cdh17	C1qb	C1qb	Hbb	Hbb	Aox1	Aox1	Gulo	Gulo	Acly	Acly	Akr7a3	Akr7a3	Cela1
diltiazem_4day_Low	A	Ubd	Ubd	Cdh17	Cdh17	Akr1c1	Akr1c1	RGD1307603	RGD1307603	Ifit1	Ifit1	Dhrs7	Dhrs7	Rdh2	Rdh2	Sgk1	Sgk1	Comt	Comt	Akr1c12	Akr1c12	RT1-Bb	RT1-Bb	Ugt2b1	Ugt2b1	Akr1b7	Akr1b7	Akr1b7	Akr1b7	Zfp354a	Zfp354a	A1bg	A1bg	A1bg	Bcl6	Bcl6	Stac3	Stac3	Aldh1a7	Aldh1a7	Rtp4	Rtp4	Agxt2	Agxt2	Fam111a	Fam111a	Mlc1	Mlc1
diltiazem_4day_Middle	A	Ubd	Ubd	LOC500300	LOC500300	Akr7a3	Akr7a3	Akr1c1	Akr1c1	Gadd45g	Gadd45g	Ifit1	Ifit1	Dhrs7	Dhrs7	Cish	Cish	Cyp3a9	Cyp3a9	Cyp3a9	Ces2c	Ces2c	Foxa2	Foxa2	LOC360228	LOC360228	Akr1c12	Akr1c12	Retsat	Retsat	Ugt2b1	Ugt2b1	Ugt2b1	Gsta5	Gsta5	Abcc3	Abcc3	Akr1b7	Akr1b7	Bcl6	Bcl6	RGD1564865	RGD1564865	Igfbp1	Igfbp1	Aldh1a7	Aldh1a7	Aldh1a7	Onecut1
diltiazem_4day_High	A	Cyp1a1	Cyp1a1	Elovl5	Elovl5	Gsr	Gsr	Aldh1b1	Aldh1b1	Cdh17	Cdh17	Hmgcr	Hmgcr	Sephs2	Sephs2	Akr7a3	Akr7a3	Akr7a3	Abcb1a	Abcb1a	Akr1c1	Akr1c1	Tfrc	Tfrc	Abhd2	Abhd2	LOC680262	LOC680262	Ect2	Ect2	Slpi	Slpi	Slpi	Manba	Manba	Hamp	Hamp	App	App	LOC100359478	LOC100359478	Cyp3a18	Cyp3a18	RGD1307603	RGD1307603	Sult1c2	Sult1c2	Serpina7	Serpina7
diltiazem_8day_Low	A	Zfp189	Zfp189	Ubd	Ubd	Ubd	Cdh17	Cdh17	Akr7a3	Akr7a3	Prkcdbp	Prkcdbp	Slpi	Slpi	Ube2c	Ube2c	Nqo1	Nqo1	Ifit1	Ifit1	Dhrs7	Dhrs7	Ccrn4l	Ccrn4l	Rdh2	Rdh2	Ephx1	Ephx1	Sgk1	Sgk1	Ddhd1	Ddhd1	Ephx2	Ephx2	Aldh1a1	Aldh1a1	Gsta5	Gsta5	Gsta5	Akr1b7	Akr1b7	Prlr	Prlr	Zfp354a	Zfp354a	Sult2al1	Sult2al1	Gpm6a	Gpm6a
diltiazem_8day_Middle	A	Zfp189	Zfp189	Ubd	Ubd	Usp2	Usp2	Akr7a3	Akr7a3	Akr7a3	Prkcdbp	Prkcdbp	Adora2b	Adora2b	Alox15	Alox15	Nqo1	Nqo1	Ifit1	Ifit1	Cyp3a23/3a1	Cyp3a23/3a1	Sds	Sds	Sds	Dhrs7	Dhrs7	Gstm4	Gstm4	Ephx1	Ephx1	Sgk1	Sgk1	Mid1ip1	Mid1ip1	Ces2c	Ces2c	Ddhd1	Ddhd1	Pnpla3	Pnpla3	Aldh1a1	Aldh1a1	Aldh1a1	Ugt2b1	Ugt2b1	Gsta5	Gsta5	Gsta5
diltiazem_8day_High	A	Plod1	Plod1	Zfp189	Zfp189	LOC500300	LOC500300	Sephs2	Sephs2	Akr7a3	Akr7a3	Gadd45a	Gadd45a	UST4r	UST4r	Prkcdbp	Prkcdbp	Abcg2	Abcg2	Hao2	Hao2	Ca2	Ca2	Adora2b	Adora2b	RGD1307603	RGD1307603	LOC100361552	LOC100361552	Nqo1	Nqo1	RGD1562323	RGD1562323	Slc6a6	Slc6a6	Cyp3a23/3a1	Cyp3a23/3a1	Sds	Sds	Zdhhc2	Zdhhc2	Dhrs7	Dhrs7	Dhrs7	Dhrs7	Dhrs7	Dhrs7	Dhrs7	Rdh2
diltiazem_15day_Low	A	Igha	Igha	RGD1308059	RGD1308059	Slpi	Slpi	Slpi	Slpi	Slpi	Hhex	Hhex	Sult1c2	Sult1c2	Ltc4s	Ltc4s	Ifit1	Ifit1	Cish	Cish	Ccrn4l	Ccrn4l	Foxa2	Foxa2	Net1	Net1	Mst1	Mst1	Comt	Comt	LOC360228	LOC360228	Pnpla3	Pnpla3	Akr1c12	Akr1c12	Akr1c12	Ugt2b1	Ugt2b1	Ugt2b1	Cyp7a1	Cyp7a1	Prlr	Prlr	Sult2al1	Sult2al1	Bcl6	Bcl6	Onecut1
diltiazem_15day_Middle	A	Pla2g2a	Pla2g2a	Ctgf	Ctgf	Ctps2	Ctps2	Hamp	Hamp	LOC100359478	LOC100359478	Ltc4s	Ltc4s	Pdia5	Pdia5	Nqo1	Nqo1	RGD1562323	RGD1562323	Slc6a6	Slc6a6	Cyp8b1	Cyp8b1	Cish	Cish	Ccrn4l	Ccrn4l	C6	C6	Ces2c	Ces2c	Ddhd1	Ddhd1	Foxa2	Foxa2	Mst1	Mst1	Ephx2	Ephx2	Ephx2	LOC360228	LOC360228	Pnpla3	Pnpla3	RT1-Bb	RT1-Bb	Tm7sf2	Tm7sf2	Aldh1a1
diltiazem_15day_High	A	Cidea	Cidea	Aldh1b1	Aldh1b1	Cdh17	Cdh17	Akr7a3	Akr7a3	Cela1	Cela1	Pla2g12a	Pla2g12a	Abcb1a	Abcb1a	Igha	Igha	Lbp	Lbp	Cxcl1	Cxcl1	RGD1308059	RGD1308059	UST4r	UST4r	Hao2	Hao2	H1f0	H1f0	Srebf1	Srebf1	Rab30	Rab30	Adora2b	Adora2b	App	App	Hmox1	Hmox1	Sult1c2	Sult1c2	R3hdm2	R3hdm2	Scd1	Scd1	Scd1	Scd1	Nqo1	Nqo1
diltiazem_29day_Low	A	Ubd	Ubd	Cdh17	Cdh17	Akr7a3	Akr7a3	Abcg5	Abcg5	Gadd45g	Gadd45g	Nqo1	Nqo1	Ifit1	Ifit1	Acox2	Acox2	Pxmp4	Pxmp4	Akr1c12	Akr1c12	Cib2	Cib2	Ugt2b1	Ugt2b1	Ugt2b1	Gsta5	Gsta5	Plekhb1	Plekhb1	Myc	Myc	Gstm3	Gstm3	Aldh1a7	Aldh1a7	Gstt3	Gstt3	Fmo1	Fmo1	Pir	Pir	Mlc1	Mlc1
diltiazem_29day_Middle	A	Ubd	Ubd	Sephs2	Sephs2	Akr7a3	Akr7a3	Slpi	Slpi	Slpi	LOC100361444	LOC100361444	Gadd45g	Gadd45g	Sult1c2	Sult1c2	Nqo1	Nqo1	Slc6a6	Slc6a6	Pxmp4	Pxmp4	Ephx1	Ephx1	Ephx2	Ephx2	Pnpla3	Pnpla3	Cib2	Cib2	Aldh1a1	Aldh1a1	Ugt2b1	Ugt2b1	Ugt2b1	Ugt2b1	Gsta5	Gsta5	Gsta5	Gsta5	Gsta5	Akr1b7	Akr1b7	Me1	Me1	Gpm6a	Gpm6a	Myc	Myc
diltiazem_29day_High	A	Cidea	Cidea	Zfp189	Zfp189	Pla2g2a	Pla2g2a	Pla2g2a	G6pd	G6pd	Aldh1l2	Aldh1l2	Cdh17	Cdh17	Cdh17	Sephs2	Sephs2	Akr7a3	Akr7a3	Abcb1a	Abcb1a	Gpt	Gpt	Igha	Igha	Hsd3b5	Hsd3b5	Lbp	Lbp	Tfrc	Tfrc	Tfrc	Abhd2	Abhd2	Abcg2	Abcg2	Hao2	Hao2	Aim1l	Aim1l	Duoxa1	Duoxa1	Hamp	Hamp	Hamp	Ca2	Ca2	Gadd45g	Gadd45g
disopyramide_4day_Low	A	Cdh17	Cdh17	Abcg5	Abcg5	Slpi	Slpi	Atg10	Atg10	Gadd45g	Gadd45g	Adora2b	Adora2b	Sult1c2	Sult1c2	Cish	Cish	Foxa2	Foxa2	Ephx2	Ephx2	Ephx2	Ephx2	Akr1c12	Akr1c12	Retsat	Retsat	Nr0b2	Nr0b2	Zfp354a	Zfp354a	Zfp354a	RGD1309362	RGD1309362	Aldh1a7	Aldh1a7	Onecut1	Onecut1	Mfsd2a	Mfsd2a	Fam111a	Fam111a	Mlc1	Mlc1
disopyramide_4day_Middle	A	Zfp189	Zfp189	Slpi	Slpi	Hamp	Hamp	Pdia5	Pdia5	Angptl4	Angptl4	Cish	Cish	Tsc22d3	Tsc22d3	Cyp3a9	Cyp3a9	Comt	Comt	Hes1	Hes1	RT1-Bb	RT1-Bb	Cyp7a1	Cyp7a1	Nr0b2	Nr0b2	Prlr	Prlr	Zfp354a	Zfp354a	Zfp354a	Cebpb	Cebpb	Bcl6	Bcl6	Inmt	Inmt	RGD1309362	RGD1309362	Aldh1a7	Aldh1a7	Aldh1a7	Onecut1	Onecut1	Ip6k2	Ip6k2	Tsku	Tsku
disopyramide_4day_High	A	Vim	Vim	Cdh17	Cdh17	Akr7a3	Akr7a3	Fcn1	Fcn1	Igha	Igha	Abcg5	Abcg5	LOC680262	LOC680262	Usp18	Usp18	Ect2	Ect2	Hamp	Hamp	Gadd45g	Gadd45g	Adora2b	Adora2b	Idi1	Idi1	Sult1c2	Sult1c2	R3hdm2	R3hdm2	LOC100361552	LOC100361552	Ube2c	Ube2c	Asns	Asns	Nusap1	Nusap1	Slc6a6	Slc6a6	Nupr1	Nupr1	Cyp3a23/3a1	Cyp3a23/3a1	Cyp8b1	Cyp8b1	Dhrs7	Dhrs7
disopyramide_8day_Low	A	Abcg2	Abcg2	LOC100361444	LOC100361444	Hhex	Hhex	Ifit1	Ifit1	Acox2	Acox2	Cish	Cish	Ephx2	Ephx2	Akr1c12	Akr1c12	RT1-Bb	RT1-Bb	Cib2	Cib2	Dusp1	Dusp1	Cyp7a1	Cyp7a1	Sult2al1	Sult2al1	Fcgrt	Fcgrt	Bcl6	Bcl6	RGD1309362	RGD1309362	RGD1309362	RGD1309362	Onecut1	Onecut1	Onecut1	Asrgl1	Asrgl1	Mafb	Mafb	Fam111a	Fam111a	Id2	Id2
disopyramide_8day_Middle	A	Sgk2	Sgk2	Ubd	Ubd	Ubd	Ubd	LOC500300	LOC500300	G6pd	G6pd	Aldh1b1	Aldh1b1	Cdh17	Cdh17	Igha	Igha	Tfrc	Tfrc	Atg10	Atg10	Hamp	Hamp	Acsl5	Acsl5	Hhex	Hhex	Sult1c2	Sult1c2	Hacl1	Hacl1	Serpina7	Serpina7	Sectm1b	Sectm1b	Scd1	Scd1	Rin2	Rin2	Itga1	Itga1	Ccrn4l	Ccrn4l	Ccrn4l	Sgk1	Sgk1	Cyp3a9	Cyp3a9	Ddhd1
disopyramide_8day_High	A	Ubd	Ubd	Tat	Tat	Ctgf	Ctgf	Aldh1b1	Aldh1b1	Cdh17	Cdh17	Cdh17	Hbb	Hbb	Cela1	Cela1	Igha	Igha	Tfrc	Tfrc	Abcg5	Abcg5	Hamp	Hamp	Hamp	Adora2b	Adora2b	Hhex	Hhex	RT1-CE10	RT1-CE10	Klf10	Klf10	Rgs3	Rgs3	RGD1562323	RGD1562323	Sds	Sds	Cyp8b1	Cyp8b1	Cish	Cish	Ccrn4l	Ccrn4l	Ccrn4l	Psmb9	Psmb9	Tsc22d3
disopyramide_15day_Low	A	Ubd	Ubd	Ubd	Ubd	Ubd	LOC500300	LOC500300	Usp18	Usp18	Hamp	Hamp	Gadd45g	Gadd45g	Mocos	Mocos	Sult1c2	Sult1c2	RT1-CE10	RT1-CE10	LOC100361552	LOC100361552	Ifit1	Ifit1	Angptl4	Angptl4	Comt	Comt	Ephx2	Ephx2	Slc25a25	Slc25a25	Cib2	Cib2	Ugt2b1	Ugt2b1	Ier3	Ier3	Mpeg1	Mpeg1	Igfbp1	Igfbp1	Plk2	Plk2	Oas1a	Oas1a	Onecut1	Onecut1	Pir
disopyramide_15day_Middle	A	Ubd	Ubd	Ubd	RGD1308059	RGD1308059	Slpi	Slpi	Abcg2	Abcg2	Hhex	Hhex	Ifit1	Ifit1	Angptl4	Angptl4	RT1-A2	RT1-A2	Comt	Comt	Ephx2	Ephx2	Akr1c12	Akr1c12	RT1-Bb	RT1-Bb	Scpep1	Scpep1	Zfp354a	Zfp354a	Zfp354a	Igfbp1	Igfbp1	RGD1309362	RGD1309362	Onecut1	Onecut1	Rtp4	Rtp4	Ip6k2	Ip6k2	Casp12	Casp12	Mfsd2a	Mfsd2a	Fam111a	Fam111a	Id2	Id2
disopyramide_15day_High	A	Mtmr7	Mtmr7	Ubd	Ubd	Ubd	Ubd	Pla2g2a	Pla2g2a	LOC500300	LOC500300	Cdh17	Cdh17	Akr7a3	Akr7a3	Usp18	Usp18	Jun	Jun	RGD1308059	RGD1308059	Aim1l	Aim1l	Ca2	Ca2	Srebf1	Srebf1	Gadd45g	Gadd45g	Tle1	Tle1	Hsd3b7	Hsd3b7	RT1-CE10	RT1-CE10	Ifit1	Ifit1	Ifit1	Nupr1	Nupr1	Cyp8b1	Cyp8b1	Angptl4	Angptl4	Cish	Cish	Sez6	Sez6	Ces2c
disopyramide_29day_Low	A	Cidea	Cidea	Ubd	Ubd	Aldh1b1	Aldh1b1	UST4r	UST4r	UST4r	Slpi	Slpi	Slpi	Arpc4	Arpc4	Mug1	Mug1	Cd63	Cd63	Hacl1	Hacl1	Scd1	Scd1	Ube2c	Ube2c	Nqo1	Nqo1	C6	C6	Ddhd1	Ddhd1	Pnpla3	Pnpla3	RT1-Bb	RT1-Bb	Evc	Evc	Cyp7a1	Cyp7a1	Plekhb1	Plekhb1	Akr1b7	Akr1b7	Akr1b7	Acadsb	Acadsb	Prlr	Prlr	Prlr
disopyramide_29day_Middle	A	Cd68	Cd68	Mgat2	Mgat2	Zfp189	Zfp189	Elovl5	Elovl5	Nfkbiz	Nfkbiz	Gna12	Gna12	G6pd	G6pd	Tat	Tat	Fmo3	Fmo3	Acox3	Acox3	Aldh1b1	Aldh1b1	Sephs2	Sephs2	Rtn4	Rtn4	Fcn1	Fcn1	Ccnl2	Ccnl2	Cebpa	Cebpa	Jun	Jun	Gadd45a	Gadd45a	Ctps2	Ctps2	Rbp1	Rbp1	Fcer1g	Fcer1g	Hnf4a	Hnf4a	Rapgef4	Rapgef4	Met	Met
disopyramide_29day_High	A	Cidea	Cidea	Zfp189	Zfp189	Aldh1b1	Aldh1b1	Cdh17	Cdh17	Akr7a3	Akr7a3	Rtn4	Rtn4	Jun	Jun	Il33	Il33	Slpi	Slpi	Duoxa1	Duoxa1	Srebf1	Srebf1	Gadd45g	Gadd45g	Mug1	Mug1	Ifitm3	Ifitm3	Hacl1	Hacl1	RT1-CE10	RT1-CE10	Ltc4s	Ltc4s	Scd1	Scd1	Nqo1	Nqo1	Ifit1	Ifit1	Rgs3	Rgs3	Siglec5	Siglec5	Cyp4a8	Cyp4a8	Eci1	Eci1
disulfiram_4day_Low	A	Sephs2	Sephs2	Akr7a3	Akr7a3	Akr7a3	Igha	Igha	LOC100359478	LOC100359478	Bcmo1	Bcmo1	Serpina7	Serpina7	Spink3	Spink3	Dhrs7	Dhrs7	Cyp3a9	Cyp3a9	C6	C6	Polg2	Polg2	RT1-Bb	RT1-Bb	Aldh1a1	Aldh1a1	Aldh1a1	Ugt2b1	Ugt2b1	Gsta5	Gsta5	Gsta5	Gsta5	Gsta5	Tmem176a	Tmem176a	Acsm3	Acsm3	Me1	Me1	Bcl6	Bcl6	Bcl6	Myc	Myc	Stac3	Stac3
disulfiram_4day_Middle	A	Ubd	Ubd	Mgll	Mgll	Mx2	Mx2	G6pd	G6pd	Col3a1	Col3a1	Cdh17	Cdh17	Acly	Acly	Akr7a3	Akr7a3	Akr7a3	Akr7a3	Cela1	Cela1	Gpt	Gpt	Akr1c1	Akr1c1	Akr1c1	Igha	Igha	Hsd3b5	Hsd3b5	Ptgr1	Ptgr1	Ect2	Ect2	Slpi	Slpi	Slpi	Bphl	Bphl	Rb1	Rb1	Tcn2	Tcn2	Acsf2	Acsf2	RGD1307603	RGD1307603	Gls2	Gls2
disulfiram_4day_High	A	Cyp26a1	Cyp26a1	Gstm7	Gstm7	Sat1	Sat1	Fkbp11	Fkbp11	Acaa1a	Acaa1a	Psmb8	Psmb8	Slc39a4	Slc39a4	Mtmr7	Mtmr7	Cyp1a1	Cyp1a1	Cyp1a1	Cyp1a1	Mgll	Mgll	Nfe2l2	Nfe2l2	Usp2	Usp2	Pbk	Pbk	Serpina10	Serpina10	Mx2	Mx2	Col3a1	Col3a1	Aldh1b1	Aldh1b1	Rarres1	Rarres1	Cdh17	Cdh17	Hmgcr	Hmgcr	Akr7a3	Akr7a3	Akr7a3	Akr7a3	Cela1	Cela1
disulfiram_8day_Low	A	Slc39a4	Slc39a4	Ubd	Ubd	Pik3r1	Pik3r1	Akr7a3	Akr7a3	Gpt	Gpt	Akr1c1	Akr1c1	Marveld1	Marveld1	Slpi	Slpi	Gadd45g	Gadd45g	RT1-CE10	RT1-CE10	Slc6a6	Slc6a6	Sds	Sds	Dhrs7	Dhrs7	C6	C6	Comt	Comt	RT1-Bb	RT1-Bb	Cyp1a2	Cyp1a2	Aldh1a1	Aldh1a1	Ugt2b1	Ugt2b1	Gsta5	Gsta5	Gsta5	Gsta5	Evc	Evc	Akr1b7	Akr1b7	Ifi27l2b	Ifi27l2b
disulfiram_8day_Middle	A	Slc39a4	Slc39a4	Lect2	Lect2	Nfkbiz	Nfkbiz	G6pd	G6pd	Pik3r1	Pik3r1	Aox1	Aox1	Sephs2	Sephs2	Akr7a3	Akr7a3	Akr7a3	Akr1c1	Akr1c1	Akr1c1	Akr1c1	Gadd45a	Gadd45a	Ect2	Ect2	Slpi	Slpi	Slpi	Slpi	Mknk2	Mknk2	Krt8	Krt8	Gadd45g	Gadd45g	Gadd45g	Rb1	Rb1	Tle1	Tle1	Car5a	Car5a	RT1-CE10	RT1-CE10	Il6r	Il6r	Ube2c	Ube2c
disulfiram_8day_High	A	Mmp14	Mmp14	Fam176a	Fam176a	Slc39a4	Slc39a4	Mtmr7	Mtmr7	Cyp1a1	Cyp1a1	Mgll	Mgll	Lect2	Lect2	LOC500300	LOC500300	Efna1	Efna1	Gsr	Gsr	G6pd	G6pd	Col3a1	Col3a1	Cdh17	Cdh17	Pik3r1	Pik3r1	Aox1	Aox1	Sephs2	Sephs2	Dexi	Dexi	Meox2	Meox2	Akr7a3	Akr7a3	Akr7a3	Akr7a3	Akr7a3	Pla2g12a	Pla2g12a	Akr1c1	Akr1c1	Akr1c1	Hsd3b5	Hsd3b5
disulfiram_15day_Low	A	Cdh17	Cdh17	Akr7a3	Akr7a3	Akr1c1	Akr1c1	Marveld1	Marveld1	Slpi	Slpi	Slpi	Slpi	Slpi	Slpi	Hamp	Hamp	Ca2	Ca2	Nr1i3	Nr1i3	Hhex	Hhex	Cyp3a18	Cyp3a18	Sult1c2	Sult1c2	Pdia5	Pdia5	Ifit1	Ifit1	Dhrs7	Dhrs7	Ccrn4l	Ccrn4l	Rdh2	Rdh2	Fam134b	Fam134b	Sgk1	Sgk1	Cyp3a9	Cyp3a9	Ddhd1	Ddhd1	Ephx2	Ephx2	Cyp1a2	Cyp1a2
disulfiram_15day_Middle	A	Slc39a4	Slc39a4	Ubd	Ubd	Cyp1a1	Cyp1a1	Ctgf	Ctgf	Aldh1b1	Aldh1b1	Cdh17	Cdh17	Cdh17	Aox1	Aox1	Akr7a3	Akr7a3	Akr7a3	Akr1c1	Akr1c1	Akr1c1	Akr1c1	LOC680262	LOC680262	Slpi	Slpi	Hamp	Hamp	Rb1	Rb1	Nr1i3	Nr1i3	LOC100359478	LOC100359478	Hhex	Hhex	Bcmo1	Bcmo1	Cyp3a18	Cyp3a18	RGD1307603	RGD1307603	Ltc4s	Ltc4s	Scd1	Scd1	Cryl1	Cryl1
disulfiram_15day_High	A	Psmb8	Psmb8	Slc39a4	Slc39a4	Mtmr7	Mtmr7	Zfp189	Zfp189	Ubd	Ubd	Cyp1a1	Cyp1a1	Cyp1a1	Nfe2l2	Nfe2l2	LOC500300	LOC500300	Gsr	Gsr	Col3a1	Col3a1	Aldh1b1	Aldh1b1	Cdh17	Cdh17	Cdh17	Sephs2	Sephs2	Pcdh18	Pcdh18	Dexi	Dexi	Agxt	Agxt	Akr7a3	Akr7a3	Akr7a3	Akr7a3	Akr7a3	Akr7a3	Pla2g12a	Pla2g12a	Parp9	Parp9	Ugp2	Ugp2	Akr1c1	Akr1c1
disulfiram_29day_Low	A	Slc39a4	Slc39a4	Mtmr7	Mtmr7	LOC500300	LOC500300	Cdh17	Cdh17	Cdh17	Cdh17	Aox1	Aox1	Akr7a3	Akr7a3	Gpt	Gpt	Marveld1	Marveld1	Gadd45a	Gadd45a	Prkcdbp	Prkcdbp	Krt8	Krt8	LOC100359478	LOC100359478	Ifit1	Ifit1	Spink1	Spink1	Mmd2	Mmd2	Cish	Cish	Tsc22d3	Tsc22d3	Sgk1	Sgk1	Foxa2	Foxa2	RT1-Bb	RT1-Bb	Cyp1a2	Cyp1a2	Tifa	Tifa	Aldh1a1	Aldh1a1
disulfiram_29day_Middle	A	Slc39a4	Slc39a4	Ubd	Ubd	Ubd	G6pd	G6pd	Cdh17	Cdh17	Cdh17	Hmgcr	Hmgcr	Acly	Acly	Akr7a3	Akr7a3	Gpt	Gpt	Akr1c1	Akr1c1	Akr1c1	Ptgr1	Ptgr1	Gadd45a	Gadd45a	Il33	Il33	C2cd4d	C2cd4d	UST4r	UST4r	Tmem176b	Tmem176b	Prkcdbp	Prkcdbp	Duoxa1	Duoxa1	Acsl5	Acsl5	Fabp2	Fabp2	Krt8	Krt8	Gadd45g	Gadd45g	Tle1	Tle1	Hsd3b7
disulfiram_29day_High	A	Slc39a4	Slc39a4	Mtmr7	Mtmr7	Ubd	Ubd	Ubd	Cyp1a1	Cyp1a1	Mgll	Mgll	Lect2	Lect2	LOC500300	LOC500300	G6pd	G6pd	Cdh17	Cdh17	Cdh17	Cdh17	Hbb	Hbb	Dexi	Dexi	Agxt	Agxt	Akr7a3	Akr7a3	Akr7a3	Akr7a3	Gpt	Gpt	Gpt	Akr1c1	Akr1c1	Akr1c1	Akr1c1	Marveld1	Marveld1	Abhd2	Abhd2	Slc46a1	Slc46a1	Ptgr1	Ptgr1	Gadd45a	Gadd45a
doxorubicin_4day_Low	A	Mmp14	Mmp14	Nfkbiz	Nfkbiz	Pik3r1	Pik3r1	Akr1c1	Akr1c1	Hamp	Hamp	LOC100361444	LOC100361444	RT1-CE10	RT1-CE10	Fzd1	Fzd1	Acox2	Acox2	Ephx2	Ephx2	RT1-Bb	RT1-Bb	Cib2	Cib2	Cyp7a1	Cyp7a1	Nr0b2	Nr0b2	Akr1b7	Akr1b7	Prlr	Prlr	Zfp354a	Zfp354a	Zfp36	Zfp36	Gpm6a	Gpm6a	RGD1564865	RGD1564865	Igfbp1	Igfbp1	Igfbp1	Plk2	Plk2	RGD1309362	RGD1309362	Aldh1a7
doxorubicin_4day_Middle	A	Zfp189	Zfp189	Ubd	Ubd	Nfkbiz	Nfkbiz	Usp2	Usp2	LOC500300	LOC500300	Akr1c1	Akr1c1	Igha	Igha	Marveld1	Marveld1	Gadd45a	Gadd45a	Hamp	Hamp	Gadd45g	Gadd45g	Adora2b	Adora2b	Mocos	Mocos	Sult1c2	Sult1c2	RT1-CE10	RT1-CE10	Dusp6	Dusp6	Nqo1	Nqo1	Aspa	Aspa	Spink3	Spink3	Cish	Cish	Ccrn4l	Ccrn4l	Tsc22d3	Tsc22d3	Fam134b	Fam134b	Sgk1	Sgk1
doxorubicin_4day_High	A	Mgll	Mgll	Mx2	Mx2	Hbb	Hbb	Meox2	Meox2	Ly6e	Ly6e	Parp9	Parp9	Akr1c1	Akr1c1	Abhd2	Abhd2	Usp18	Usp18	Jun	Jun	Gadd45a	Gadd45a	Ect2	Ect2	Slpi	Slpi	Bub1	Bub1	Csf1r	Csf1r	Mgmt	Mgmt	Hamp	Hamp	Srebf1	Srebf1	Gadd45g	Gadd45g	Adora2b	Adora2b	Traf4af1	Traf4af1	LOC100359478	LOC100359478	Sult1c2	Sult1c2	Irf7	Irf7
doxorubicin_8day_Low	A	Pik3r1	Pik3r1	Slpi	Slpi	Slpi	Sult1c2	Sult1c2	Aspa	Aspa	Dhrs7	Dhrs7	Sgk1	Sgk1	LOC360228	LOC360228	Akr1c12	Akr1c12	RT1-Bb	RT1-Bb	Akr1b7	Akr1b7	Prlr	Prlr	Sult2al1	Sult2al1	RGD1564865	RGD1564865	Igfbp1	Igfbp1	Tmem55a	Tmem55a	RGD1309362	RGD1309362	Oas1a	Oas1a	Aldh1a7	Aldh1a7	G6pc	G6pc	Casp12	Casp12	Csad	Csad	Wfdc2	Wfdc2	Fam111a	Fam111a	Mlc1
doxorubicin_8day_Middle	A	Ubd	Ubd	Usp2	Usp2	Mx2	Mx2	Ly6e	Ly6e	Akr1c1	Akr1c1	Usp18	Usp18	Slpi	Slpi	F5	F5	Csf1r	Csf1r	Fn1	Fn1	Fam89a	Fam89a	Siglec5	Siglec5	Sds	Sds	Ccrn4l	Ccrn4l	Tsc22d3	Tsc22d3	Cyp3a9	Cyp3a9	Hrasls	Hrasls	Ephx2	Ephx2	Akr1c12	Akr1c12	Retsat	Retsat	Lrp1	Lrp1	Evc	Evc	Slfn3	Slfn3	Nr0b2	Nr0b2
doxorubicin_8day_High	A	Cd68	Cd68	Cidea	Cidea	Clec4f	Clec4f	Zfp189	Zfp189	Mgll	Mgll	Usp2	Usp2	Mx2	Mx2	Cdh17	Cdh17	Cd5l	Cd5l	C1qb	C1qb	Hbb	Hbb	Hbb	Hbb	Hbb	Hbb	Hbb	Hbb	Hbb	Hbb	Hbb	Hbb	Hbb	Hbb	Hbb	Hbb	Hbb	Hbb	Hbb	Hbb	Hbb	Hbb	Hbb	Hbb	Hbb	Hbb	Hbb	Hbb
doxorubicin_15day_Low	A	Zfp189	Zfp189	Ubd	Ubd	Marveld1	Marveld1	Usp18	Usp18	Hamp	Hamp	LOC100359478	LOC100359478	Dynlt3	Dynlt3	Idi1	Idi1	Ifit1	Ifit1	Cyp8b1	Cyp8b1	Ccrn4l	Ccrn4l	Cyp3a9	Cyp3a9	Comt	Comt	Cyp7a1	Cyp7a1	Slfn3	Slfn3	Cd14	Cd14	Ier3	Ier3	Cd74	Cd74	Igfbp1	Igfbp1	Inmt	Inmt	Oas1a	Oas1a	Rtp4	Rtp4	RT1-Da	RT1-Da	Asrgl1	Asrgl1
doxorubicin_15day_Middle	A	Clec4f	Clec4f	Nfkbiz	Nfkbiz	Mx2	Mx2	RT1-T24-3	RT1-T24-3	Cd5l	Cd5l	Acly	Acly	Ly6e	Ly6e	Fcn1	Fcn1	Parp9	Parp9	Usp18	Usp18	Ms4a6b	Ms4a6b	Csf1r	Csf1r	Cav2	Cav2	Srebf1	Srebf1	Thrsp	Thrsp	Ms4a11	Ms4a11	Aif1	Aif1	Irf7	Irf7	Ctss	Ctss	Nqo1	Nqo1	Ifit1	Ifit1	Slc6a6	Slc6a6	Isg15	Isg15	Psmb9	Psmb9
doxorubicin_15day_High	A	Cd68	Cd68	Clec4f	Clec4f	Zfp189	Zfp189	Usp2	Usp2	Mx2	Mx2	RT1-T24-3	RT1-T24-3	Cdh17	Cdh17	Cd5l	Cd5l	Pla2g4a	Pla2g4a	C1qb	C1qb	Hbb	Hbb	Hbb	Hbb	Hbb	Hbb	Hbb	Hbb	Hbb	Hbb	Hbb	Hbb	Hbb	Hbb	Hbb	Hbb	Hbb	Hbb	Hbb	Hbb	Hbb	Hbb	Hbb	Hbb	Hbb	Hbb	Hbb	Sephs2
doxorubicin_29day_Low	A	Cdh17	Cdh17	Aox1	Aox1	Ly6e	Ly6e	Igha	Igha	Abcg5	Abcg5	Usp18	Usp18	Gadd45a	Gadd45a	Hacl1	Hacl1	Serpina7	Serpina7	Pdia5	Pdia5	Nqo1	Nqo1	Fzd1	Fzd1	Acox2	Acox2	Sds	Sds	Ccrn4l	Ccrn4l	RT1-Bb	RT1-Bb	Cyp7a1	Cyp7a1	Nr0b2	Nr0b2	Ifi27l2b	Ifi27l2b	Zfp354a	Zfp354a	Me1	Me1	Bcl6	Bcl6	RGD1564865	RGD1564865	Igfbp1	Igfbp1
doxorubicin_29day_Middle	A	Clec4f	Clec4f	Zfp189	Zfp189	Nfkbiz	Nfkbiz	Mx2	Mx2	Tat	Tat	Cd5l	Cd5l	Ly6e	Ly6e	Usp18	Usp18	Ms4a6b	Ms4a6b	Csf1r	Csf1r	Igf2bp3	Igf2bp3	Idi1	Idi1	Ms4a11	Ms4a11	Clic2	Clic2	Irf7	Irf7	Ctss	Ctss	Pdia5	Pdia5	Acox2	Acox2	Cish	Cish	Ccrn4l	Ccrn4l	Tsc22d3	Tsc22d3	Cyp3a9	Cyp3a9	Foxa2	Foxa2	RT1-A2	RT1-A2
enalapril_4day_Low	A	LOC500300	LOC500300	Cdh17	Cdh17	Gadd45a	Gadd45a	Hamp	Hamp	LOC100359478	LOC100359478	Sult1c2	Sult1c2	LOC100361552	LOC100361552	Pdia5	Pdia5	Nqo1	Nqo1	Ifit1	Ifit1	Spink3	Spink3	Ccrn4l	Ccrn4l	Sgk1	Sgk1	RT1-A2	RT1-A2	RT1-A2	RT1-Bb	RT1-Bb	Gpm6a	Gpm6a	Igfbp1	Igfbp1	Inmt	Inmt	Aldh1a7	Aldh1a7	Onecut1	Onecut1	A2m	A2m	Asrgl1	Asrgl1	RT1-T24-4	RT1-T24-4	Fam111a
enalapril_4day_Middle	A	LOC500300	LOC500300	Slpi	Slpi	LOC100361552	LOC100361552	Mmd2	Mmd2	Dhrs7	Dhrs7	RT1-A2	RT1-A2	RT1-A2	Comt	Comt	Ephx2	Ephx2	Akr1c12	Akr1c12	RT1-Bb	RT1-Bb	Aldh1a1	Aldh1a1	Gsta5	Gsta5	Ccl2	Ccl2	Acsm5	Acsm5	Igfbp1	Igfbp1	Inmt	Inmt	Inmt	RGD1309362	RGD1309362	Oas1a	Oas1a	Aldh1a7	Aldh1a7	Aldh1a7	G6pc	G6pc	Asrgl1	Asrgl1	Wfdc2	Wfdc2
enalapril_4day_High	A	Ubd	Ubd	Tat	Tat	Acly	Acly	Thrsp	Thrsp	Scd1	Scd1	Slc6a6	Slc6a6	Fam134b	Fam134b	Sgk1	Sgk1	Ephx2	Ephx2	Akr1c12	Akr1c12	RT1-Bb	RT1-Bb	Aldh1a1	Aldh1a1	Gsta5	Gsta5	Acsm3	Acsm3	Cyp7a1	Cyp7a1	Ptprf	Ptprf	Akr1b7	Akr1b7	Acsm5	Acsm5	Inmt	Inmt	RGD1309362	RGD1309362	Oas1a	Oas1a	A2m	A2m	Elovl6	Elovl6	Pklr	Pklr
enalapril_8day_Low	A	Cdh17	Cdh17	Sephs2	Sephs2	Ect2	Ect2	Slpi	Slpi	Hamp	Hamp	Hhex	Hhex	Bcmo1	Bcmo1	Ube2c	Ube2c	Angptl4	Angptl4	Cish	Cish	Cdk1	Cdk1	Ephx2	Ephx2	RT1-Bb	RT1-Bb	Retsat	Retsat	Cdc20	Cdc20	Gck	Gck	Bcl6	Bcl6	RGD1564865	RGD1564865	RGD1309362	RGD1309362	Wfdc2	Wfdc2	Fam111a	Fam111a	Rprm	Rprm
enalapril_8day_Middle	A	Aldh1b1	Aldh1b1	Cdh17	Cdh17	Acly	Acly	Usp18	Usp18	Ect2	Ect2	Slpi	Slpi	Hamp	Hamp	Hamp	Sult1c2	Sult1c2	Scd1	Scd1	Ube2c	Ube2c	Ifit1	Ifit1	Ifit1	Ifit1	Nusap1	Nusap1	Dhrs7	Dhrs7	Spc25	Spc25	Cdk1	Cdk1	Cdkn3	Cdkn3	Comt	Comt	Ephx2	Ephx2	RT1-Bb	RT1-Bb	Cdc20	Cdc20	Kif20a	Kif20a	Nr0b2	Nr0b2	Zfp354a
enalapril_8day_High	A	Aldh1b1	Aldh1b1	Cdh17	Cdh17	Akr1c1	Akr1c1	Jun	Jun	UST4r	UST4r	Hamp	Hamp	Hamp	Thrsp	Thrsp	Scd1	Scd1	Ube2c	Ube2c	Nqo1	Nqo1	Ifit1	Ifit1	Ifit1	Aspa	Aspa	Dhrs7	Dhrs7	Rcan1	Rcan1	Cyp3a9	Cyp3a9	Aldh1a1	Aldh1a1	Cyp7a1	Cyp7a1	Slc22a8	Slc22a8	Akr1b7	Akr1b7	Akr1b7	Prlr	Prlr	A1bg	A1bg	Tmcc2	Tmcc2	Acsm5
enalapril_15day_Low	A	Ubd	Ubd	Ubd	Acly	Acly	Akr1c1	Akr1c1	Slpi	Slpi	Abcg2	Abcg2	Sult1c2	Sult1c2	RT1-CE10	RT1-CE10	Ces1d	Ces1d	Scd1	Scd1	Scd1	Nqo1	Nqo1	Mmd2	Mmd2	Nupr1	Nupr1	Dhrs7	Dhrs7	Cyp3a9	Cyp3a9	Ephx2	Ephx2	Cxcl9	Cxcl9	RT1-Bb	RT1-Bb	Cyp1a2	Cyp1a2	Dusp1	Dusp1	Cyp7a1	Cyp7a1	Prlr	Prlr	Cmc1	Cmc1	Sqrdl	Sqrdl
enalapril_15day_Middle	A	Ubd	Ubd	Tat	Tat	Cdh17	Cdh17	Cdh17	Sephs2	Sephs2	Akr1c1	Akr1c1	UST4r	UST4r	Slpi	Slpi	Ctps2	Ctps2	Idi1	Idi1	RT1-CE10	RT1-CE10	Ltc4s	Ltc4s	Scd1	Scd1	Scd1	Dhrs7	Dhrs7	Angptl4	Angptl4	Pxmp4	Pxmp4	Acot4	Acot4	Cyp3a9	Cyp3a9	Foxa2	Foxa2	Comt	Comt	LOC360228	LOC360228	RT1-Bb	RT1-Bb	Retsat	Retsat	Tm7sf2	Tm7sf2
enalapril_15day_High	A	Cdh17	Cdh17	Akr1c1	Akr1c1	Igha	Igha	UST4r	UST4r	Hao2	Hao2	Aim1l	Aim1l	Hamp	Hamp	Nt5e	Nt5e	Fam89a	Fam89a	Cyp3a18	Cyp3a18	Serpina7	Serpina7	RT1-CE10	RT1-CE10	Scd1	Scd1	Ifit1	Ifit1	RGD1562323	RGD1562323	Acox2	Acox2	Dhrs7	Dhrs7	Dhrs7	Rdh2	Rdh2	Nox4	Nox4	Sgk1	Sgk1	Rcan1	Rcan1	Ddhd1	Ddhd1	Comt	Comt	Cyp4a1
enalapril_29day_Low	A	Cdh17	Cdh17	Akr1c1	Akr1c1	Marveld1	Marveld1	Slpi	Slpi	LOC100361444	LOC100361444	Mocos	Mocos	LOC100359478	LOC100359478	Pdia5	Pdia5	Nupr1	Nupr1	Cish	Cish	Cyp3a9	Cyp3a9	Net1	Net1	Comt	Comt	Dusp1	Dusp1	Gsta5	Gsta5	Acsm3	Acsm3	Cyp7a1	Cyp7a1	Gck	Gck	Zfp36	Zfp36	Fabp7	Fabp7	Myc	Myc	LOC287167	LOC287167	RGD1309362	RGD1309362	Aldh1a7	Aldh1a7
enalapril_29day_Middle	A	UST4r	UST4r	Slpi	Slpi	LOC100359478	LOC100359478	Idi1	Idi1	Sult1c2	Sult1c2	Scd1	Scd1	RGD1562323	RGD1562323	Sds	Sds	Sds	Dhrs7	Dhrs7	Dhrs7	Rdh2	Rdh2	Acot4	Acot4	Akr1c12	Akr1c12	Akr1c12	RT1-Bb	RT1-Bb	Tm7sf2	Tm7sf2	Aldh1a1	Aldh1a1	Dusp1	Dusp1	Gsta5	Gsta5	Slc22a8	Slc22a8	Prlr	Prlr	Prlr	Sult2al1	Sult2al1	Bhlhe40	Bhlhe40	RGD1564865	RGD1564865
enalapril_29day_High	A	Ubd	Ubd	Pla2g2a	Pla2g2a	Tat	Tat	Akr1c1	Akr1c1	UST4r	UST4r	Slpi	Slpi	Aim1l	Aim1l	LOC100359478	LOC100359478	RGD1562323	RGD1562323	Sds	Sds	Dhrs7	Dhrs7	Angptl4	Angptl4	Rdh2	Rdh2	Acot4	Acot4	Sgk1	Sgk1	Cyp4a1	Cyp4a1	Tm7sf2	Tm7sf2	Aldh1a1	Aldh1a1	Aldh1a1	Gsta5	Gsta5	Gsta5	Gsta5	Cyp7a1	Cyp7a1	Slc22a8	Slc22a8	Akr1b7	Akr1b7	Prlr
erythromycin_ethylsuccinate_4day_Low	A	Zfp189	Zfp189	Ubd	Ubd	Ubd	Abcg5	Abcg5	Slpi	Slpi	Serpina7	Serpina7	Slc6a6	Slc6a6	Sds	Sds	Acot4	Acot4	Comt	Comt	Ephx2	Ephx2	Akr1c12	Akr1c12	RT1-Bb	RT1-Bb	Retsat	Retsat	Cd14	Cd14	Zfp354a	Zfp354a	Inmt	Inmt	RGD1309362	RGD1309362	Aldh1a7	Aldh1a7	Onecut1	Onecut1	A2m	A2m	Casp12	Casp12	Id2	Id2
erythromycin_ethylsuccinate_4day_Middle	A	Marveld1	Marveld1	Abcg5	Abcg5	Abhd2	Abhd2	Slpi	Slpi	Slpi	Slpi	Sult1c2	Sult1c2	Pdia5	Pdia5	Ifit1	Ifit1	Sh3bp5	Sh3bp5	Slc6a6	Slc6a6	Dhrs7	Dhrs7	Sgk1	Sgk1	Ephx2	Ephx2	Ephx2	Ephx2	Akr1c12	Akr1c12	RT1-Bb	RT1-Bb	Slc25a25	Slc25a25	Nr0b2	Nr0b2	Akr1b7	Akr1b7	Akr1b7	Gck	Gck	Zfp354a	Zfp354a	A1bg	A1bg	Slc23a1	Slc23a1	Abcg8
erythromycin_ethylsuccinate_4day_High	A	Ubd	Ubd	Ubd	Usp2	Usp2	Aldh1b1	Aldh1b1	Abcg5	Abcg5	UST4r	UST4r	Gadd45g	Gadd45g	Tle1	Tle1	Sult1c2	Sult1c2	Serpina7	Serpina7	RT1-CE10	RT1-CE10	Il6r	Il6r	Scd1	Scd1	Sh3bp5	Sh3bp5	Cyp3a23/3a1	Cyp3a23/3a1	Sds	Sds	B4galnt1	B4galnt1	Dhrs7	Dhrs7	Sgk1	Sgk1	Ces2c	Ces2c	Polg2	Polg2	Comt	Comt	Ephx2	Ephx2	Ephx2	Ephx2	Hes1
erythromycin_ethylsuccinate_8day_Low	A	Ubd	Ubd	Ubd	Akr1c1	Akr1c1	Marveld1	Marveld1	Abcg5	Abcg5	Slpi	Slpi	LOC100359478	LOC100359478	Serpina7	Serpina7	RT1-CE10	RT1-CE10	Pxmp4	Pxmp4	Sgk1	Sgk1	Ephx2	Ephx2	Pnpla3	Pnpla3	Akr1c12	Akr1c12	RT1-Bb	RT1-Bb	Retsat	Retsat	Prlr	Prlr	Zfp354a	Zfp354a	Abcg8	Abcg8	Inmt	Inmt	RGD1309362	RGD1309362	Aldh1a7	Aldh1a7	Socs2	Socs2	Acsm2a	Acsm2a	Fam111a
erythromycin_ethylsuccinate_8day_Middle	A	Ubd	Ubd	LOC500300	LOC500300	Marveld1	Marveld1	Abcg5	Abcg5	Slpi	Slpi	Gadd45g	Gadd45g	Mocos	Mocos	LOC100359478	LOC100359478	Clic2	Clic2	RT1-CE10	RT1-CE10	Sds	Sds	Cish	Cish	Pxmp4	Pxmp4	Sgk1	Sgk1	Akr1c12	Akr1c12	RT1-Bb	RT1-Bb	RT1-Bb	Retsat	Retsat	Nr0b2	Nr0b2	Zfp354a	Zfp354a	Zfp354a	Acsm5	Acsm5	Abcg8	Abcg8	Klf15	Klf15	Onecut1	Onecut1
erythromycin_ethylsuccinate_8day_High	A	Usp2	Usp2	G6pd	G6pd	Abcg5	Abcg5	Abcg5	Abcg2	Abcg2	Gadd45g	Gadd45g	Tle1	Tle1	Idi1	Idi1	A2ld1	A2ld1	RT1-CE10	RT1-CE10	Il6r	Il6r	Sh3bp5	Sh3bp5	Cyp3a23/3a1	Cyp3a23/3a1	Pxmp4	Pxmp4	Ephx2	Ephx2	Hes1	Hes1	Pnpla3	Pnpla3	RT1-Bb	RT1-Bb	Slc25a25	Slc25a25	Retsat	Retsat	Cyp7a1	Cyp7a1	Nr0b2	Nr0b2	Prlr	Prlr	Zfp354a	Zfp354a	Zfp354a
erythromycin_ethylsuccinate_15day_Low	A	Ubd	Ubd	Ubd	Hmgcr	Hmgcr	Pik3r1	Pik3r1	Acly	Acly	Akr1c1	Akr1c1	Marveld1	Marveld1	Abcg5	Abcg5	LOC100361444	LOC100361444	Sult1c2	Sult1c2	Nqo1	Nqo1	Ifit1	Ifit1	Mmd2	Mmd2	Dhrs7	Dhrs7	Sgk1	Sgk1	Comt	Comt	Pnpla3	Pnpla3	Pnpla3	Cyp7a1	Cyp7a1	Me1	Me1	Igfbp1	Igfbp1	RGD1309362	RGD1309362	Gstt3	Gstt3	A2m	A2m	Dnajc12	Dnajc12
erythromycin_ethylsuccinate_15day_Middle	A	Ubd	Ubd	Tat	Tat	Cdh17	Cdh17	Cdh17	Hmgcr	Hmgcr	Aox1	Aox1	Acly	Acly	Marveld1	Marveld1	RGD1308059	RGD1308059	Duoxa1	Duoxa1	Jund	Jund	LOC100361444	LOC100361444	Nr1i3	Nr1i3	Hsd3b7	Hsd3b7	Hhex	Hhex	Bcmo1	Bcmo1	Sult1c2	Sult1c2	Dusp6	Dusp6	Klf9	Klf9	Rgs3	Rgs3	Sh3bp5	Sh3bp5	G0s2	G0s2	Mmd2	Mmd2	Sds	Sds	Cish
erythromycin_ethylsuccinate_15day_High	A	Sgk2	Sgk2	Cdh17	Cdh17	Hmgcr	Hmgcr	Pik3r1	Pik3r1	Acly	Acly	Abcg5	Abcg5	RGD1308059	RGD1308059	Slpi	Slpi	LOC100361444	LOC100361444	Adora2b	Adora2b	Nr1i3	Nr1i3	Tle1	Tle1	Hsd3b7	Hsd3b7	Cyp3a18	Cyp3a18	R3hdm2	R3hdm2	Il6r	Il6r	Scd1	Scd1	Ube2c	Ube2c	Nqo1	Nqo1	Sh3bp5	Sh3bp5	Cyp3a23/3a1	Cyp3a23/3a1	Angptl4	Angptl4	Ccrn4l	Ccrn4l	Fam134b	Fam134b
erythromycin_ethylsuccinate_29day_Low	A	LOC500300	LOC500300	Aldh1b1	Aldh1b1	Marveld1	Marveld1	Marveld1	LOC100359478	LOC100359478	Pdia5	Pdia5	Rcan1	Rcan1	Comt	Comt	Comt	Prlr	Prlr	Bcl6	Bcl6	Gpm6a	Gpm6a	Fam111a	Fam111a	Mlc1	Mlc1
erythromycin_ethylsuccinate_29day_Middle	A	LOC500300	LOC500300	Aox1	Aox1	Marveld1	Marveld1	LOC100359478	LOC100359478	Hhex	Hhex	Dusp6	Dusp6	Sectm1b	Sectm1b	Il6r	Il6r	Pdia5	Pdia5	Ifit1	Ifit1	Cish	Cish	Tsc22d3	Tsc22d3	Rcan1	Rcan1	Foxa2	Foxa2	Polg2	Polg2	Mst1	Mst1	Comt	Comt	Comt	RT1-Bb	RT1-Bb	Nr0b2	Nr0b2	Zfp354a	Zfp354a	Acsm5	Acsm5	Bcl6	Bcl6	Igfbp1	Igfbp1	RGD1309362
erythromycin_ethylsuccinate_29day_High	A	Sgk2	Sgk2	Ubd	Ubd	Aldh1b1	Aldh1b1	Igha	Igha	Marveld1	Marveld1	Abcg5	Abcg5	UST4r	UST4r	Mocos	Mocos	R3hdm2	R3hdm2	Il6r	Il6r	Scd1	Scd1	Pdia5	Pdia5	Sh3bp5	Sh3bp5	Gne	Gne	Angptl4	Angptl4	Tsc22d3	Tsc22d3	Fam134b	Fam134b	Rcan1	Rcan1	Ces2c	Ces2c	Ddhd1	Ddhd1	RT1-A2	RT1-A2	Polg2	Polg2	Mst1	Mst1	Comt	Comt
ethambutol_4day_Low	A	Ubd	Ubd	Ubd	LOC500300	LOC500300	Akr1c1	Akr1c1	Abcg5	Abcg5	Ect2	Ect2	UST4r	UST4r	Slpi	Slpi	Sult1c2	Sult1c2	Pdia5	Pdia5	Ube2c	Ube2c	Ifit1	Ifit1	Cdk1	Cdk1	Akr1c12	Akr1c12	Slc25a25	Slc25a25	Aldh1a1	Aldh1a1	Ugt2b1	Ugt2b1	Tmem2	Tmem2	Gsta5	Gsta5	Nop58	Nop58	Zfp354a	Zfp354a	Inmt	Inmt	RGD1309362	RGD1309362	Aldh1a7	Aldh1a7	Gstt3
ethambutol_4day_Middle	A	Aox1	Aox1	Akr7a3	Akr7a3	Ect2	Ect2	Slpi	Slpi	Cyp17a1	Cyp17a1	Ube2c	Ube2c	Nqo1	Nqo1	Cryl1	Cryl1	Dhrs7	Dhrs7	Cish	Cish	Cdk1	Cdk1	Lrrc8b	Lrrc8b	Sgk1	Sgk1	Cyp3a9	Cyp3a9	Ephx2	Ephx2	Pnpla3	Pnpla3	Slc25a25	Slc25a25	Aldh1a1	Aldh1a1	Aldh1a1	Ugt2b1	Ugt2b1	Gsta5	Gsta5	Gsta5	Gsta5	Zfp354a	Zfp354a	Sult2al1	Sult2al1	Acsm5
ethambutol_4day_High	A	Sgk2	Sgk2	Mtmr7	Mtmr7	Mrps18b	Mrps18b	Ddit3	Ddit3	Ubd	Ubd	Ubd	Ubd	Ubd	Dmgdh	Dmgdh	Usp2	Usp2	Pla2g2a	Pla2g2a	Hes6	Hes6	Tat	Tat	Acly	Acly	Akr7a3	Akr7a3	Akr7a3	Akr7a3	Akr7a3	Akr1c1	Akr1c1	Igha	Igha	Nfu1	Nfu1	Abhd2	Abhd2	Gadd45a	Gadd45a	Gadd45a	Ebna1bp2	Ebna1bp2	Fkbp5	Fkbp5	Prkcdbp	Prkcdbp	Prkcdbp
ethambutol_8day_Low	A	G6pd	G6pd	Gpt	Gpt	Marveld1	Marveld1	Slpi	Slpi	Abcg2	Abcg2	LOC100359478	LOC100359478	Dusp6	Dusp6	Ifit1	Ifit1	Ifit1	Sds	Sds	Dhrs7	Dhrs7	Angptl4	Angptl4	Ccrn4l	Ccrn4l	Fam134b	Fam134b	Ephx2	Ephx2	Zfp354a	Zfp354a	Me1	Me1	RGD1309362	RGD1309362	RGD1309362	RGD1309362	Osgin1	Osgin1	Mafb	Mafb	Mfsd2a	Mfsd2a	Fam111a	Fam111a	Fam111a	Fam111a
ethambutol_8day_Middle	A	Psmb8	Psmb8	Enpp3	Enpp3	Slc39a4	Slc39a4	Dpt	Dpt	Mtmr7	Mtmr7	Zfp189	Zfp189	Ddit3	Ddit3	Ubd	Ubd	Ubd	Ubd	Nfe2l2	Nfe2l2	Usp2	Usp2	Pla2g2a	Pla2g2a	Apom	Apom	Tat	Tat	Cdh17	Cdh17	Acly	Acly	Agxt	Agxt	Akr7a3	Akr7a3	Cela1	Cela1	Gpt	Gpt	Akr1c1	Akr1c1	Lbp	Lbp	Nfu1	Nfu1	Idh2	Idh2
ethambutol_8day_High	A	Magmas	Magmas	Gstm7	Gstm7	Gstm7	Gstm7	Gstm7	Dpyd	Dpyd	Trmt1	Trmt1	Fkbp11	Fkbp11	Thnsl1	Thnsl1	Nmd3	Nmd3	Itgb1bp1	Itgb1bp1	Ankrd24	Ankrd24	Cyp2c11	Cyp2c11	Cyp2c11	Cyp2c11	Cyp2c11	Sdc2	Sdc2	Pdcd2	Pdcd2	Enpp3	Enpp3	Enpp3	Enpp3	Tmem140	Tmem140	Prmt7	Prmt7	Sssca1	Sssca1	Slc39a4	Slc39a4	Dpt	Dpt	Dpt	Dpt	Dpt	Mtmr7
ethambutol_15day_Low	A	Mtmr7	Mtmr7	Ubd	Ubd	Mgll	Mgll	Atp5b	Atp5b	Gadd45a	Gadd45a	Prkcdbp	Prkcdbp	Mocos	Mocos	Thrsp	Thrsp	Ltc4s	Ltc4s	Scd1	Scd1	Asns	Asns	Asns	Acox2	Acox2	Nupr1	Nupr1	Sds	Sds	Dnaja3	Dnaja3	Ephx2	Ephx2	Ephx2	Ephx2	Ephx2	Akr1c12	Akr1c12	Aldh1a1	Aldh1a1	Trib3	Trib3	Gsta5	Gsta5	Gsta5	Casp4	Casp4	Acsm3
ethambutol_15day_Middle	A	Gstm7	Gstm7	Gstm7	Sat1	Sat1	Enpp3	Enpp3	Sgk2	Sgk2	Slc39a4	Slc39a4	Dpt	Dpt	Mtmr7	Mtmr7	Mtmr7	Flvcr2	Flvcr2	Mrps18b	Mrps18b	Crat	Crat	Ddit3	Ddit3	Ddit3	Mgll	Mgll	Elovl5	Elovl5	Smox	Smox	Abhd1	Abhd1	Pla2g2a	Pla2g2a	Apom	Apom	LOC500300	LOC500300	Efna1	Efna1	Hes6	Hes6	Tat	Tat	Aqp9	Aqp9	Aig1
ethambutol_15day_High	A	Gstm7	Gstm7	Gstm7	Gstm7	Trmt1	Trmt1	Fkbp11	Fkbp11	Nmd3	Nmd3	Cyp2c11	Cyp2c11	Cyp2c11	Cyp2c11	Myo5a	Myo5a	Psmb8	Psmb8	Enpp3	Enpp3	Tmem140	Tmem140	Prmt7	Prmt7	Sgk2	Sgk2	Map7d1	Map7d1	Slc39a4	Slc39a4	Dpt	Dpt	Dpt	Mtmr7	Mtmr7	Mtmr7	Mtmr7	Mgat2	Mgat2	Flvcr2	Flvcr2	Mrps18b	Mrps18b	Crat	Crat	Ddit3	Ddit3	Ddit3
ethambutol_29day_Low	A	Ubd	Ubd	Cdh17	Cdh17	Abhd2	Abhd2	Prkcdbp	Prkcdbp	Slpi	Slpi	Ctps2	Ctps2	Prim1	Prim1	Adora2b	Adora2b	Sult1c2	Sult1c2	Serpina7	Serpina7	Scd1	Scd1	Fzd1	Fzd1	Asns	Asns	Asns	Asns	Nupr1	Nupr1	Angptl4	Angptl4	RGD1564257	RGD1564257	Mid1ip1	Mid1ip1	Aldh1a1	Aldh1a1	Trib3	Trib3	Gsta5	Gsta5	Casp4	Casp4	Acsm3	Acsm3	Cyp7a1	Cyp7a1
ethambutol_29day_Middle	A	Gstm7	Gstm7	Enpp3	Enpp3	Sgk2	Sgk2	Dpt	Dpt	Mtmr7	Mtmr7	Mtmr7	Tp53inp1	Tp53inp1	Mrps18b	Mrps18b	Ddit3	Ddit3	Nfe2l2	Nfe2l2	Smox	Smox	Usp2	Usp2	Apom	Apom	LOC500300	LOC500300	Nfil3	Nfil3	Aqp9	Aqp9	Sptan1	Sptan1	Ran	Ran	Aig1	Aig1	Acly	Acly	Meox2	Meox2	Akr7a3	Akr7a3	Pla2g12a	Pla2g12a	Abcb1a	Abcb1a	Ipo7
ethambutol_29day_High	A	Gstm7	Gstm7	Gstm7	Gstm7	Nmd3	Nmd3	Cyp2c11	Cyp2c11	Cyp2c11	Cyp2c11	Cyp2c11	Cyp2c11	Cyp2c11	Cyp2c11	Cyp2c11	Cyp2c11	Cyp2c11	Cyp2c11	Cyp2c11	Cyp2c11	Cyp2c11	Cyp2c11	Cyp2c11	Cyp2c11	Cyp2c11	Cyp2c11	Cyp2c11	Cyp2c11	Cyp2c11	Cyp2c11	Cyp2c11	Cyp2c11	Cyp2c11	Cyp2c11	Cyp2c11	Cyp2c11	Casp3	Casp3	Atp1b1	Atp1b1	Psmb8	Psmb8	Enpp3	Enpp3	Sgk2	Sgk2	Oaz2	Oaz2
ethanol_4day_Low	A	Sephs2	Sephs2	Il33	Il33	Slpi	Slpi	Slpi	Slpi	Dusp6	Dusp6	Ifit1	Ifit1	Rgs3	Rgs3	Acox2	Acox2	Dhrs7	Dhrs7	Fam134b	Fam134b	Comt	Comt	Ephx2	Ephx2	Ephx2	Ephx2	Akr1c12	Akr1c12	Cyp7a1	Cyp7a1	Nr0b2	Nr0b2	Zfp354a	Zfp354a	Sult2al1	Sult2al1	Bcl6	Bcl6	Igfbp1	Igfbp1	Onecut1	Onecut1	Gstt3	Gstt3	G6pc	G6pc	A2m	A2m
ethanol_4day_Middle	A	UST4r	UST4r	Slpi	Slpi	Slpi	Slpi	Slpi	Rbp1	Rbp1	Ifit1	Ifit1	Acox2	Acox2	Cyp8b1	Cyp8b1	Ephx2	Ephx2	RT1-Bb	RT1-Bb	Aldh1a1	Aldh1a1	Gsta5	Gsta5	Prlr	Prlr	Zfp354a	Zfp354a	Acsm5	Acsm5	Inmt	Inmt	RGD1309362	RGD1309362	Gstt3	Gstt3	A2m	A2m	Wfdc2	Wfdc2	Wfdc2	Fam111a	Fam111a	Fam111a	Fam111a	Fam111a	Mlc1	Mlc1	Id2
ethanol_4day_High	A	Hes6	Hes6	Aldh1b1	Aldh1b1	Acly	Acly	Akr1c1	Akr1c1	Il33	Il33	UST4r	UST4r	Slpi	Slpi	Slpi	Slpi	Slpi	Slpi	Slpi	Hamp	Hamp	Hnf4a	Hnf4a	Slc6a6	Slc6a6	Cyp8b1	Cyp8b1	Csrp1	Csrp1	Sgk1	Sgk1	C6	C6	Comt	Comt	Ephx2	Ephx2	Cyp7a1	Cyp7a1	Mpeg1	Mpeg1	Sult2al1	Sult2al1	Bcl6	Bcl6	RGD1309362	RGD1309362	Pnpla8
ethanol_8day_Low	A	Cidea	Cidea	Cdh17	Cdh17	Cela1	Cela1	Slpi	Slpi	Slpi	LOC100361444	LOC100361444	Gadd45g	Gadd45g	Mug1	Mug1	Sult1c2	Sult1c2	Abhd3	Abhd3	Comt	Comt	Ephx2	Ephx2	Ephx2	Akr1c12	Akr1c12	Akr1c12	RT1-Bb	RT1-Bb	Acsm5	Acsm5	Inmt	Inmt	RGD1309362	RGD1309362	RGD1309362	Xiap	Xiap	Onecut1	Onecut1	Gstt3	Gstt3	Rtp4	Rtp4	RT1-T24-4	RT1-T24-4	Agxt2	Agxt2
ethanol_8day_Middle	A	LOC500300	LOC500300	Efna1	Efna1	Tat	Tat	Sephs2	Sephs2	Cela1	Cela1	Jun	Jun	Gadd45a	Gadd45a	RGD1308059	RGD1308059	Hamp	Hamp	Gadd45g	Gadd45g	Hhex	Hhex	Dusp6	Dusp6	Spink3	Spink3	Cish	Cish	Cish	Foxa2	Foxa2	RT1-A2	RT1-A2	Net1	Net1	Akr1c12	Akr1c12	RT1-Bb	RT1-Bb	RT1-Bb	Ugt2b1	Ugt2b1	Dusp1	Dusp1	Nr0b2	Nr0b2	Acadsb	Acadsb
ethanol_8day_High	A	Cidea	Cidea	Ubd	Ubd	LOC500300	LOC500300	Efna1	Efna1	RT1-T24-3	RT1-T24-3	Cdh17	Cdh17	Sephs2	Sephs2	Jun	Jun	Slpi	Slpi	LOC100361444	LOC100361444	Gadd45g	Gadd45g	Mug1	Mug1	Hhex	Hhex	Acsf2	Acsf2	Hacl1	Hacl1	G0s2	G0s2	Slc6a6	Slc6a6	Sds	Sds	Eci1	Eci1	Dhrs7	Dhrs7	Isg15	Isg15	Angptl4	Angptl4	Cish	Cish	Acot4	Acot4
ethanol_15day_Low	A	Ubd	Ubd	Cdh17	Cdh17	Slpi	Slpi	Atg10	Atg10	Hhex	Hhex	RGD1307603	RGD1307603	Sult1c2	Sult1c2	Ifit1	Ifit1	Ifit1	Pxmp4	Pxmp4	Ephx2	Ephx2	Retsat	Retsat	Slc38a2	Slc38a2	RGD1564865	RGD1564865	Igfbp1	Igfbp1	RGD1309362	RGD1309362	Aldh1a7	Aldh1a7	Gstt3	Gstt3	Fam111a	Fam111a	Fam111a	Fam111a	Mlc1	Mlc1	Mlc1	Mlc1	Mlc1
ethanol_15day_Middle	A	Meox2	Meox2	Slpi	Slpi	Mocos	Mocos	Ltc4s	Ltc4s	Ifit1	Ifit1	Acox2	Acox2	Akr1c12	Akr1c12	RT1-Bb	RT1-Bb	Retsat	Retsat	Serpina3m	Serpina3m	Akr1b7	Akr1b7	Acsm2a	Acsm2a	Fam111a	Fam111a
ethanol_15day_High	A	Zfp189	Zfp189	Tat	Tat	Marveld1	Marveld1	Abcg5	Abcg5	Slpi	Slpi	Hamp	Hamp	Hsd3b7	Hsd3b7	Fam89a	Fam89a	Hhex	Hhex	RGD1307603	RGD1307603	Sult1c2	Sult1c2	Il6r	Il6r	Siglec5	Siglec5	Slc6a6	Slc6a6	Sds	Sds	Sds	Cyp8b1	Cyp8b1	Dhrs7	Dhrs7	Isg15	Isg15	Acot4	Acot4	Fam134b	Fam134b	Comt	Comt	Ephx2	Ephx2	Cib2	Cib2	Gnmt
ethanol_29day_Low	A	Cyp2a1	Cyp2a1	RGD1305807	RGD1305807	UST4r	UST4r	Slpi	Slpi	LOC100359478	LOC100359478	Cish	Cish	Ddhd1	Ddhd1	Akr1c12	Akr1c12	RT1-Bb	RT1-Bb	RT1-Bb	Cib2	Cib2	Nr0b2	Nr0b2	Prlr	Prlr	Sult2al1	Sult2al1	LOC689064	LOC689064	Bcl6	Bcl6	Myc	Myc	Igfbp1	Igfbp1	LOC287167	LOC287167	Aldh1a7	Aldh1a7	Aldh1a7	Aldh1a7	Aldh1a7	Onecut1	Onecut1	Asrgl1	Asrgl1
ethanol_29day_Middle	A	Ubd	Ubd	Ubd	Ubd	Slpi	Slpi	Hhex	Hhex	Bcmo1	Bcmo1	Ltc4s	Ltc4s	Ifit1	Ifit1	Cish	Cish	Ccrn4l	Ccrn4l	Fam134b	Fam134b	Ephx2	Ephx2	Ephx2	Akr1c12	Akr1c12	RT1-Bb	RT1-Bb	Retsat	Retsat	Aldh1a1	Aldh1a1	Ugt2b1	Ugt2b1	Evc	Evc	Cyp7a1	Cyp7a1	Myc	Myc	Inmt	Inmt	Aldh1a7	Aldh1a7	Onecut1	Onecut1	Gstt3	Gstt3	Casp12
ethanol_29day_High	A	Pla2g2a	Pla2g2a	Slpi	Slpi	Gadd45g	Gadd45g	LOC100359478	LOC100359478	Sult1c2	Sult1c2	Ltc4s	Ltc4s	Il6r	Il6r	Aspa	Aspa	Acox2	Acox2	Mmd2	Mmd2	Sds	Sds	Fam134b	Fam134b	RT1-Bb	RT1-Bb	Retsat	Retsat	Tifa	Tifa	Cmc1	Cmc1	Sult2al1	Sult2al1	Acsm5	Acsm5	Myc	Myc	Inmt	Inmt	Aldh1a7	Aldh1a7	LOC367746	LOC367746	Rtp4	Rtp4	Osgin1	Osgin1
ethinylestradiol_4day_Low	A	Mmp14	Mmp14	Cyp2c11	Cyp2c11	Ubd	Ubd	Nfe2l2	Nfe2l2	Hes6	Hes6	Aldh1b1	Aldh1b1	Cyp51	Cyp51	Gulo	Gulo	Akr7a3	Akr7a3	Hsd3b5	Hsd3b5	Gstk1	Gstk1	Abcg5	Abcg5	Rps5	Rps5	Lmcd1	Lmcd1	Ctr9	Ctr9	Slco2a1	Slco2a1	Sult1e1	Sult1e1	Pgpep1	Pgpep1	Hamp	Hamp	Hamp	Gpt2	Gpt2	Srebf1	Srebf1	Jund	Jund	Gjb2	Gjb2	Gdf15
ethinylestradiol_4day_Middle	A	Nucb1	Nucb1	Gstm7	Gstm7	Fkbp11	Fkbp11	Cyp2c11	Cyp2c11	Cyp2c11	Nfe2l2	Nfe2l2	Hes6	Hes6	Ran	Ran	Prep	Prep	Aldh1b1	Aldh1b1	Cyp51	Cyp51	Aox1	Aox1	Gulo	Gulo	Gulo	Sephs2	Sephs2	Akr7a3	Akr7a3	Akr7a3	Cela1	Cela1	Rtn4	Rtn4	Gpt	Gpt	Hsd3b5	Hsd3b5	Hsd3b5	Tgm2	Tgm2	Abcg5	Abcg5	Usp18	Usp18	Jun	Jun
ethinylestradiol_4day_High	A	Nucb1	Nucb1	Gstm7	Gstm7	Fkbp11	Fkbp11	Cyp2c11	Cyp2c11	Cyp2c11	Cyp2c11	Cyp2c11	Cyp2c11	Cyp2c11	Cyp2c11	Psmb8	Psmb8	Cidea	Cidea	Clec4f	Clec4f	Ifi30	Ifi30	Nfe2l2	Nfe2l2	Eif5	Eif5	Mx2	Mx2	Hes6	Hes6	Hes6	Cbs	Cbs	Sptan1	Sptan1	Rpo1-3	Rpo1-3	Col3a1	Col3a1	Prep	Prep	Aldh1b1	Aldh1b1	Aldh1b1	Cdh17	Cdh17	Armc10	Armc10
ethinylestradiol_8day_Low	A	Cyp2c11	Cyp2c11	Cidea	Cidea	Elovl5	Elovl5	Mx2	Mx2	Hes6	Hes6	Aqp9	Aqp9	Col3a1	Col3a1	Prep	Prep	Aldh1l2	Aldh1l2	Aldh1b1	Aldh1b1	Aldh1b1	Cdh17	Cdh17	Cyp51	Cyp51	Hmgcr	Hmgcr	Hbb	Hbb	Gulo	Gulo	Gulo	Akr7a3	Akr7a3	Gpt	Gpt	Akr1c1	Akr1c1	Abcg5	Abcg5	Usp18	Usp18	Agmo	Agmo	Ect2	Ect2	Lmcd1	Lmcd1
ethinylestradiol_8day_Middle	A	Nucb1	Nucb1	Mmp14	Mmp14	Cyp2c11	Cyp2c11	Cyp2c11	Cyp2c11	Cyp2c11	Cyp2c11	Cyp2c11	Cyp2c11	Cyp2c11	Psmb8	Psmb8	Cidea	Cidea	Ubd	Ubd	Elovl5	Elovl5	Nfe2l2	Nfe2l2	Usp2	Usp2	Slco3a1	Slco3a1	Prep	Prep	Aldh1l2	Aldh1l2	Aldh1b1	Aldh1b1	Aldh1b1	Cdh17	Cdh17	Armc10	Armc10	Hbb	Hbb	Hbb	Aox1	Aox1	Gulo	Gulo	Gulo	Gulo	Slc25a13
ethinylestradiol_8day_High	A	Nucb1	Nucb1	Gstm7	Gstm7	Mmp14	Mmp14	Cyp2c11	Cyp2c11	Cyp2c11	Cyp2c11	Cyp2c11	Cyp2c11	Cyp2c11	Cyp2c11	Cyp2c11	Cyp2c11	Cyp2c11	Psmb8	Psmb8	Ubd	Ubd	Ubd	Elovl5	Elovl5	Nfe2l2	Nfe2l2	Usp2	Usp2	Mx2	Mx2	Tat	Tat	Sptan1	Sptan1	Rpo1-3	Rpo1-3	Col3a1	Col3a1	Prep	Prep	Aldh1b1	Aldh1b1	Cdh17	Cdh17	Armc10	Armc10	Cyp51	Cyp51
ethinylestradiol_15day_Low	A	Nucb1	Nucb1	Cyp2c11	Cyp2c11	Cyp2c11	Cyp2c11	Cyp2c11	Cyp2c11	Cyp2c11	Cyp2c11	Cyp2c11	Cyp2c11	Cyp2c11	Usp2	Usp2	Slco3a1	Slco3a1	G6pd	G6pd	Aqp9	Aqp9	Prep	Prep	Aldh1b1	Aldh1b1	Cdh17	Cdh17	Cdh17	Cdh17	Cdh17	Hbb	Hbb	Hbb	Hbb	Gulo	Gulo	Acly	Acly	Akr7a3	Akr7a3	Akr7a3	Cela1	Cela1	Rtn4	Rtn4	Rtn4	Gpt	Gpt
ethinylestradiol_15day_Middle	A	Nucb1	Nucb1	Gstm7	Gstm7	Cyp2c11	Cyp2c11	Cyp2c11	Cyp2c11	Cyp2c11	Cyp2c11	Cyp2c11	Cyp2c11	Cyp2c11	Cyp2c11	Cyp2c11	Cyp2c11	Cyp2c11	Cyp2c11	Cyp2c11	Cyp2c11	Cyp2c11	Cyp2c11	Cyp2c11	Cyp2c11	Mtmr7	Mtmr7	Flvcr2	Flvcr2	Ubd	Ubd	Dusp22	Dusp22	Elovl5	Elovl5	Nfe2l2	Nfe2l2	Slco3a1	Slco3a1	G6pd	G6pd	Tat	Tat	Aqp9	Aqp9	Sptan1	Sptan1	Rpo1-3	Rpo1-3
ethinylestradiol_15day_High	A	Cyp26a1	Cyp26a1	Nucb1	Nucb1	Gstm7	Gstm7	Cyp2c11	Cyp2c11	Cyp2c11	Cyp2c11	Cyp2c11	Cyp2c11	Cyp2c11	Cyp2c11	Cyp2c11	Cyp2c11	Cyp2c11	Cyp2c11	Cyp2c11	Cyp2c11	Cyp2c11	Cyp2c11	Cyp2c11	Cyp2c11	Psmb8	Psmb8	Cidea	Cidea	Flvcr2	Flvcr2	Ubd	Ubd	Mgll	Mgll	Dusp22	Dusp22	Elovl5	Elovl5	Usp2	Usp2	Slco3a1	Slco3a1	Eif5	Eif5	Mx2	Mx2	G6pd	G6pd
ethinylestradiol_29day_Low	A	Cyp2c11	Cyp2c11	Cyp2c11	Cyp2c11	Cyp2c11	Cyp2c11	Cyp2c11	Cyp2c11	Cyp2c11	Cyp2c11	Cyp2c11	Cyp2c11	Cyp2c11	Cyp2c11	Cyp2c11	Cyp2c11	Cyp2c11	Psmb8	Psmb8	Cidea	Cidea	Dusp22	Dusp22	Elovl5	Elovl5	Nfe2l2	Nfe2l2	Usp2	Usp2	Mx2	Mx2	Aqp9	Aqp9	Col3a1	Col3a1	Prep	Prep	Aldh1l2	Aldh1l2	Aldh1b1	Aldh1b1	Cdh17	Cdh17	Cdh17	Hbb	Hbb	Gulo	Gulo
ethinylestradiol_29day_Middle	A	Gstm7	Gstm7	Cyp2c11	Cyp2c11	Cyp2c11	Cyp2c11	Cyp2c11	Cyp2c11	Cyp2c11	Cyp2c11	Cyp2c11	Cyp2c11	Cyp2c11	Cyp2c11	Cyp2c11	Cyp2c11	Cyp2c11	Cyp2c11	Cyp2c11	Cyp2c11	Cyp2c11	Cyp2c11	Cyp2c11	Cyp2c11	Cyp2c11	Cyp2c11	Cyp2c11	Cyp2c11	Cyp2c11	Cyp2c11	Cyp2c11	Psmb8	Psmb8	Cidea	Cidea	Dusp22	Dusp22	Elovl5	Elovl5	Nfe2l2	Nfe2l2	Usp2	Usp2	Mx2	Mx2	G6pd	G6pd	Aqp9
ethinylestradiol_29day_High	A	Nucb1	Nucb1	Gstm7	Gstm7	Nmd3	Nmd3	Cyp2c11	Cyp2c11	Cyp2c11	Cyp2c11	Cyp2c11	Cyp2c11	Cyp2c11	Cyp2c11	Cyp2c11	Cyp2c11	Cyp2c11	Cyp2c11	Cyp2c11	Cyp2c11	Cyp2c11	Cyp2c11	Cyp2c11	Cyp2c11	Cyp2c11	Cyp2c11	Cyp2c11	Cyp2c11	Cyp2c11	Cyp2c11	Cyp2c11	Cyp2c11	Cyp2c11	Cyp2c11	Cyp2c11	Cyp2c11	Cyp2c11	Cyp2c11	Cyp2c11	Psmb8	Psmb8	Psmb8	Sdc2	Sdc2	Mgat2	Mgat2	Cidea	Cidea
ethionamide_4day_Low	A	Psmb8	Psmb8	Unc93b1	Unc93b1	Cd68	Cd68	Ubd	Ubd	Pla2g2a	Pla2g2a	Vim	Vim	Cdh17	Cdh17	Pla2g4a	Pla2g4a	C1qb	C1qb	Ly6c	Ly6c	Ly6c	Fcgr1a	Fcgr1a	Meox2	Meox2	Akr7a3	Akr7a3	Cela1	Cela1	Ly6e	Ly6e	Fcn1	Fcn1	Gpt	Gpt	Abcg5	Abcg5	Apobec1	Apobec1	Lst1	Lst1	Cxcl1	Cxcl1	Clec4a3	Clec4a3	Il33	Il33	Ms4a6b
ethionamide_4day_Middle	A	Fkbp11	Fkbp11	Aass	Aass	Ubd	Ubd	Pbk	Pbk	Pla2g2a	Pla2g2a	Vim	Vim	Aldh1b1	Aldh1b1	Ly6c	Ly6c	Akr7a3	Akr7a3	Akr7a3	Ehhadh	Ehhadh	Ednra	Ednra	Cxcl1	Cxcl1	Ptgr1	Ptgr1	Ect2	Ect2	Fcgr3a	Fcgr3a	Gadd45g	Gadd45g	Adora2b	Adora2b	App	App	Ugt2b7	Ugt2b7	Traf4af1	Traf4af1	LOC100359478	LOC100359478	Gclc	Gclc	Serpina7	Serpina7	Clic2
ethionamide_4day_High	A	Nucb1	Nucb1	Gstm7	Gstm7	Dpyd	Dpyd	Ppapdc1b	Ppapdc1b	Fkbp11	Fkbp11	Fkbp11	Fkbp11	Lilra5	Lilra5	Cyp2c11	Cyp2c11	Cyp2c11	Cyp2c11	Cyp2c11	Cyp2c11	Cyp2c11	Cyp2c11	Casp3	Casp3	Psmb8	Psmb8	Arl1	Arl1	Unc93b1	Unc93b1	Gmppb	Gmppb	Cyb5b	Cyb5b	Sssca1	Sssca1	Dpt	Dpt	Mtmr7	Mtmr7	Cd68	Cd68	Mgat2	Mgat2	Commd6	Commd6	Flvcr2	Flvcr2
ethionamide_8day_Low	A	Pla2g2a	Pla2g2a	Pik3r1	Pik3r1	Ly6c	Ly6c	Slpi	Slpi	Slpi	Slpi	Gadd45g	Gadd45g	LOC100359478	LOC100359478	Sult1c2	Sult1c2	Sult1c2	Nqo1	Nqo1	Nqo1	Ifit1	Ifit1	Vnn1	Vnn1	RT1-A2	RT1-A2	RT1-A2	Ephx2	Ephx2	Hspa1b	Hspa1b	RT1-Bb	RT1-Bb	Ugt2b1	Ugt2b1	Gck	Gck	Zfp354a	Zfp354a	Hspb1	Hspb1	Bcl6	Bcl6	RGD1564865	RGD1564865	Igfbp1	Igfbp1	Oas1a
ethionamide_8day_Middle	A	Ubd	Ubd	Pla2g2a	Pla2g2a	LOC500300	LOC500300	Ly6c	Ly6c	Aox1	Aox1	Acly	Acly	Akr7a3	Akr7a3	Akr7a3	Ly6e	Ly6e	Slpi	Slpi	Slpi	Duoxa1	Duoxa1	Igf2bp3	Igf2bp3	Gadd45g	Gadd45g	Ugt2b7	Ugt2b7	Ugt2b7	Thrsp	Thrsp	Sult1c2	Sult1c2	Sult1c2	Serpina7	Serpina7	Serpina7	RT1-CE10	RT1-CE10	Scd1	Scd1	Scd1	Pdia5	Pdia5	Nqo1	Nqo1	Pycr1	Pycr1
ethionamide_8day_High	A	Gtf2i	Gtf2i	Xylt2	Xylt2	Gstm7	Gstm7	Dpyd	Dpyd	Fig4	Fig4	Fkbp11	Fkbp11	Fkbp11	Cyp2c11	Cyp2c11	Cyp2c11	Cyp2c11	Cyp2c11	Cyp2c11	Cyp2c11	Cyp2c11	Cyp2c11	Cyp2c11	Cyp2c11	Cyp2c11	Cyp2c11	Casp3	Casp3	Atp1b1	Atp1b1	Enpp3	Enpp3	Tmem140	Tmem140	Sgk2	Sgk2	Cidea	Cidea	Ddit3	Ddit3	Cyp1a1	Cyp1a1	Ctdsp1	Ctdsp1	Elovl5	Elovl5	Elovl5	Tnks2
ethionamide_15day_Low	A	Usp2	Usp2	Aldh1b1	Aldh1b1	Ly6c	Ly6c	Sephs2	Sephs2	Akr1c1	Akr1c1	Usp18	Usp18	Avpr1a	Avpr1a	Gadd45g	Gadd45g	Hsd3b7	Hsd3b7	Pdia5	Pdia5	Nqo1	Nqo1	Ifit1	Ifit1	Por	Por	Ccrn4l	Ccrn4l	Pxmp4	Pxmp4	Tsc22d3	Tsc22d3	Polg2	Polg2	Ephx2	Ephx2	Adh7	Adh7	Aldh1a1	Aldh1a1	Ugt2b1	Ugt2b1	Gsta5	Gsta5	Cyp7a1	Cyp7a1	Nr0b2	Nr0b2
ethionamide_15day_Middle	A	Fkbp11	Fkbp11	Fam176a	Fam176a	Ubd	Ubd	Usp2	Usp2	Akr7a3	Akr7a3	Akr7a3	Akr7a3	Tusc3	Tusc3	Ptgr1	Ptgr1	Ect2	Ect2	Ca2	Ca2	Adora2b	Adora2b	Nucb2	Nucb2	App	App	Nr1i3	Nr1i3	Ifitm3	Ifitm3	Ugt2b7	Ugt2b7	Ugt2b7	Ugt2b7	Ugt2b7	Ugt2b7	LOC100359478	LOC100359478	Hhex	Hhex	S100a8	S100a8	Sult1c2	Sult1c2	Serpina7	Serpina7	Serpina7	Serpina7
ethionamide_15day_High	A	Cyp26a1	Cyp26a1	Gpr64	Gpr64	Gstm7	Gstm7	Gstm7	Dpyd	Dpyd	Slbp	Slbp	Sat1	Sat1	Fkbp11	Fkbp11	Fkbp11	Fkbp11	Akr1b1	Akr1b1	Cyp2c11	Cyp2c11	Cyp2c11	Cyp2c11	Cyp2c11	Cyp2c11	Cyp2c11	Cyp2c11	Cyp2c11	Cyp2c11	Cyp2c11	Cyp2c11	Cyp2c11	Cyp2c11	Cyp2c11	Cyp2c11	Cyp2c11	Cyp2c11	Cyp2c11	Cyp2c11	Cyp2c11	Cyp2c11	Cyp2c11	Cyp2c11	Fam176a	Fam176a	Dpt	Dpt	Mtmr7
ethionamide_29day_Low	A	Ubd	Ubd	Mx2	Mx2	Slpi	Slpi	Slpi	Slpi	Slpi	Gadd45g	Gadd45g	Adora2b	Adora2b	Ces1d	Ces1d	Ccnd1	Ccnd1	Ephx2	Ephx2	Ephx2	Cxcl9	Cxcl9	Akr1c12	Akr1c12	RT1-Bb	RT1-Bb	S100a9	S100a9	Zfp354a	Zfp354a	Cmc1	Cmc1	Sult2al1	Sult2al1	Acsm5	Acsm5	Bcl6	Bcl6	Igfbp1	Igfbp1	Igfbp1	Inmt	Inmt	Inmt	Oas1a	Oas1a	Aldh1a7	Aldh1a7
ethionamide_29day_Middle	A	Fkbp11	Fkbp11	Ubd	Ubd	LOC500300	LOC500300	G6pd	G6pd	Tat	Tat	Cdh17	Cdh17	Akr7a3	Akr7a3	Igha	Igha	Usp18	Usp18	Slpi	Slpi	Abcg2	Abcg2	Duoxa1	Duoxa1	Acsl5	Acsl5	LOC100361444	LOC100361444	App	App	Ugt2b7	Ugt2b7	Ugt2b7	Ugt2b7	Sult1c2	Sult1c2	Serpina7	Serpina7	Serpina7	Serpina7	Abca8a	Abca8a	LOC678701	LOC678701	LOC100361552	LOC100361552	Pycr1	Pycr1
ethionine_4day_Low	A	Aldh1b1	Aldh1b1	Sephs2	Sephs2	Cela1	Cela1	Cela1	Hsd3b5	Hsd3b5	H2afj	H2afj	Abhd2	Abhd2	Vangl1	Vangl1	Slpi	Slpi	Slpi	Chpt1	Chpt1	Apon	Apon	Atrn	Atrn	Gadd45g	Gadd45g	Rb1	Rb1	Slc6a13	Slc6a13	Cd63	Cd63	Prodh2	Prodh2	RT1-CE10	RT1-CE10	Ppp1r3b	Ppp1r3b	Scd1	Scd1	Ube2c	Ube2c	Slc6a6	Slc6a6	Nupr1	Nupr1	Pcsk9	Pcsk9
ethionine_4day_Middle	A	Fkbp11	Fkbp11	Psmb8	Psmb8	Mtmr7	Mtmr7	Cd68	Cd68	Clec4f	Clec4f	Mrps18b	Mrps18b	Abhd1	Abhd1	Mx2	Mx2	Acad11	Acad11	G6pd	G6pd	Smpd1	Smpd1	Aldh1l2	Aldh1l2	RT1-T24-3	RT1-T24-3	Aldh1b1	Aldh1b1	Rarres1	Rarres1	C1qb	C1qb	Pik3r1	Pik3r1	Cp	Cp	Ly6c	Ly6c	Ly6c	Akr7a3	Akr7a3	Cela1	Cela1	Cela1	Cela1	Ly6e	Ly6e	H2afj
ethionine_4day_High	A	Gstm7	Gstm7	Dpyd	Dpyd	Fkbp11	Fkbp11	Pop7	Pop7	Psmb8	Psmb8	Fam176a	Fam176a	Slc39a4	Slc39a4	Dpt	Dpt	Mtmr7	Mtmr7	Cd68	Cd68	Clec4f	Clec4f	Ddx39b	Ddx39b	Ppcs	Ppcs	Mrps18b	Mrps18b	Ddit3	Ddit3	Lect2	Lect2	Nfe2l2	Nfe2l2	Abhd1	Abhd1	Magt1	Magt1	Slc25a1	Slc25a1	LOC500300	LOC500300	Mx2	Mx2	Mx2	Mx2	Acad11	Acad11
ethionine_8day_Low	A	Aldh1b1	Aldh1b1	Cela1	Cela1	Igha	Igha	H2afj	H2afj	LOC100361444	LOC100361444	LOC100361444	Atrn	Atrn	Sult1c2	Sult1c2	Prodh2	Prodh2	Cyp17a1	Cyp17a1	Acpp	Acpp	Isg15	Isg15	Ccrn4l	Ccrn4l	Psmb9	Psmb9	Sgk1	Sgk1	Foxa2	Foxa2	Comt	Comt	Ephx2	Ephx2	LOC360228	LOC360228	RT1-Bb	RT1-Bb	Slc25a25	Slc25a25	Aldh1a1	Aldh1a1	Cyp7a1	Cyp7a1	Adh1	Adh1	Sult2al1
ethionine_8day_Middle	A	Fkbp11	Fkbp11	LOC680656	LOC680656	Mtmr7	Mtmr7	Zfp189	Zfp189	Mrps18b	Mrps18b	Crat	Crat	Ggh	Ggh	Cyp1a1	Cyp1a1	Mx2	Mx2	Acad11	Acad11	Dcakd	Dcakd	Fmo3	Fmo3	Smpd1	Smpd1	Aldh1l2	Aldh1l2	RT1-T24-3	RT1-T24-3	Aldh1b1	Aldh1b1	Hbb	Hbb	Cp	Cp	Ly6c	Ly6c	Hist1h3f	Hist1h3f	Cela1	Cela1	Gpt	Gpt	Parp9	Parp9	H2afj	H2afj
ethionine_8day_High	A	Gstm7	Gstm7	Fkbp11	Fkbp11	Acaa1a	Acaa1a	Enpp3	Enpp3	Tmem140	Tmem140	Fam176a	Fam176a	Slc39a4	Slc39a4	Dpt	Dpt	Mtmr7	Mtmr7	Mtmr7	Ddx39b	Ddx39b	Zfp189	Zfp189	Mrps18b	Mrps18b	Crat	Crat	Ggh	Ggh	Ubd	Ubd	Cyp1a1	Cyp1a1	Lect2	Lect2	Abhd1	Abhd1	Nat1	Nat1	Mx2	Mx2	Acad11	Acad11	Galm	Galm	Hes6	Hes6	Nfil3
ethionine_15day_Low	A	Ubd	Ubd	Ubd	Aldh1b1	Aldh1b1	Akr7a3	Akr7a3	Cela1	Cela1	H2afj	H2afj	Cyp2d4	Cyp2d4	Slpi	Slpi	Ctps2	Ctps2	Duoxa1	Duoxa1	LOC100361444	LOC100361444	Atrn	Atrn	Gadd45g	Gadd45g	Gadd45g	Cd63	Cd63	Sult1c2	Sult1c2	Sult1c2	Prodh2	Prodh2	Cyp17a1	Cyp17a1	Fzd1	Fzd1	Ifit1	Ifit1	Isg15	Isg15	RGD1564614	RGD1564614	Acot4	Acot4	Cyp3a9	Cyp3a9	Akr1d1
ethionine_15day_Middle	A	Gstm7	Gstm7	Mmp14	Mmp14	Psmb8	Psmb8	LOC680656	LOC680656	Fam176a	Fam176a	Dpt	Dpt	Mtmr7	Mtmr7	Ppcs	Ppcs	Mrps18b	Mrps18b	Ubd	Ubd	Ubd	Ubd	Ubd	Tmem184c	Tmem184c	LOC500300	LOC500300	Mx2	Mx2	Acad11	Acad11	Nfil3	Nfil3	Mrpl50	Mrpl50	Dcakd	Dcakd	Aldh1l2	Aldh1l2	RT1-T24-3	RT1-T24-3	Aldh1b1	Aldh1b1	Aldh1b1	Cdh17	Cdh17	Ly6c	Ly6c
ethionine_15day_High	A	Rdh5	Rdh5	Gstm7	Gstm7	Fkbp11	Fkbp11	Acaa1a	Acaa1a	Psmb8	Psmb8	Enpp3	Enpp3	Tmem140	Tmem140	LOC680656	LOC680656	Fam176a	Fam176a	Ptrh2	Ptrh2	Dpt	Dpt	Mtmr7	Mtmr7	Mtmr7	Cidea	Cidea	Mrps18b	Mrps18b	Crat	Crat	Ggh	Ggh	Ubd	Ubd	Ubd	Ubd	Ubd	Ubd	Cyp1a1	Cyp1a1	Cyp1a1	Abhd1	Abhd1	Tmem184c	Tmem184c	Eif5	Eif5
ethionine_29day_Low	A	Dpt	Dpt	Cidea	Cidea	Efna1	Efna1	Aldh1b1	Aldh1b1	Cdh17	Cdh17	Akr7a3	Akr7a3	Cela1	Cela1	H2afj	H2afj	Gadd45a	Gadd45a	Abcg2	Abcg2	LOC100361444	LOC100361444	Atrn	Atrn	Adora2b	Adora2b	LOC500420	LOC500420	Slc22a17	Slc22a17	Hhex	Hhex	Tnfsf13	Tnfsf13	Cd63	Cd63	Sult1c2	Sult1c2	Prodh2	Prodh2	Pdia5	Pdia5	Ifit1	Ifit1	Ifit1	Ifit1	Rgs3	Rgs3
ethionine_29day_Middle	A	Gstm7	Gstm7	Psmb8	Psmb8	LOC680656	LOC680656	Fam176a	Fam176a	Dpt	Dpt	Mtmr7	Mtmr7	Cidea	Cidea	Mrps18b	Mrps18b	Ubd	Ubd	Ubd	Ubd	Tmem184c	Tmem184c	LOC500300	LOC500300	Mx2	Mx2	Mx2	Acad11	Acad11	Mrpl50	Mrpl50	Dcakd	Dcakd	Prep	Prep	Aldh1l2	Aldh1l2	RT1-T24-3	RT1-T24-3	RT1-T24-3	RT1-T24-3	Aldh1b1	Aldh1b1	Cdh17	Cdh17	Cyp51	Cyp51	Pik3r1
ethionine_29day_High	A	Rdh5	Rdh5	Gstm7	Gstm7	Gstm7	Sat1	Sat1	Fkbp11	Fkbp11	Pop7	Pop7	Acaa1a	Acaa1a	Psmb8	Psmb8	Enpp3	Enpp3	Tmem140	Tmem140	LOC680656	LOC680656	Fam176a	Fam176a	Ptrh2	Ptrh2	Dpt	Dpt	Mtmr7	Mtmr7	Mtmr7	Mtmr7	Cidea	Cidea	Naprt1	Naprt1	Ppcs	Ppcs	Mrps18b	Mrps18b	Ggh	Ggh	Cyp2a1	Cyp2a1	Cyp1a1	Cyp1a1	Cyp1a1	Abhd1	Abhd1
etoposide_4day_Low	A	Akr1c1	Akr1c1	Dynlt3	Dynlt3	Nupr1	Nupr1	Dhrs7	Dhrs7	Cyp3a9	Cyp3a9	Akr1c12	Akr1c12	Akr1c12	Akr1c12	Aldh1a1	Aldh1a1	Sigmar1	Sigmar1	Cmc1	Cmc1	Sult2al1	Sult2al1	Bcl6	Bcl6	RGD1564865	RGD1564865	Igfbp1	Igfbp1	Igfbp1	Inmt	Inmt	RGD1309362	RGD1309362	Oas1a	Oas1a	Aldh1a7	Aldh1a7	Onecut1	Onecut1	RT1-T24-4	RT1-T24-4	Fam111a	Fam111a
etoposide_4day_Middle	A	Ly6c	Ly6c	Sephs2	Sephs2	Meox2	Meox2	Slpi	Slpi	Hamp	Hamp	Dynlt3	Dynlt3	Ephx2	Ephx2	Ephx2	Akr1c12	Akr1c12	Akr1c12	Cib2	Cib2	Sigmar1	Sigmar1	Slfn3	Slfn3	Akr1b7	Akr1b7	A1bg	A1bg	Igfbp1	Igfbp1	Inmt	Inmt	Oas1a	Oas1a	Aldh1a7	Aldh1a7	Gstt3	Gstt3	Fam111a	Fam111a
etoposide_4day_High	A	Mx2	Mx2	Hbb	Hbb	Ly6c	Ly6c	Akr1c1	Akr1c1	Usp18	Usp18	RGD1305807	RGD1305807	UST4r	UST4r	Ube2c	Ube2c	Ccnd1	Ccnd1	Slc6a6	Slc6a6	Nupr1	Nupr1	Spink3	Spink3	LOC100363476	LOC100363476	Isg15	Isg15	Rsad2	Rsad2	Bpgm	Bpgm	Ephx2	Ephx2	Ephx2	LOC360228	LOC360228	Akr1c12	Akr1c12	Akr1c12	Cdc20	Cdc20	Aldh1a1	Aldh1a1	Sigmar1	Sigmar1	S100a9	S100a9
etoposide_8day_Low	A	Ubd	Ubd	Cdh17	Cdh17	Cdh17	Hhex	Hhex	Nqo1	Nqo1	Ifit1	Ifit1	Siglec5	Siglec5	Angptl4	Angptl4	Sgk1	Sgk1	Ephx2	Ephx2	Cib2	Cib2	Cyp7a1	Cyp7a1	Sult2al1	Sult2al1	Acsm5	Acsm5	Bcl6	Bcl6	Aldh1a7	Aldh1a7	Onecut1	Onecut1	Asrgl1	Asrgl1	Pir	Pir	Fam111a	Fam111a	Mlc1	Mlc1
etoposide_8day_Middle	A	Aox1	Aox1	Aspa	Aspa	Ephx2	Ephx2	Ephx2	RT1-Bb	RT1-Bb	Cib2	Cib2	Dusp1	Dusp1	Nr0b2	Nr0b2	Prlr	Prlr	Sult2al1	Sult2al1	Sult2al1	Bcl6	Bcl6	Bcl6	Sqrdl	Sqrdl	Onecut1	Onecut1
etoposide_8day_High	A	Ly6c	Ly6c	Ly6e	Ly6e	Igha	Igha	Marveld1	Marveld1	Hamp	Hamp	Hhex	Hhex	Acsf2	Acsf2	Ms4a11	Ms4a11	Sult1c2	Sult1c2	Acox2	Acox2	Pbsn	Pbsn	Cdkn3	Cdkn3	Ephx2	Ephx2	Cxcl9	Cxcl9	Akr1c12	Akr1c12	RT1-Bb	RT1-Bb	Retsat	Retsat	Cib2	Cib2	Tifa	Tifa	Dusp1	Dusp1	Plac8	Plac8	Slfn3	Slfn3	Sult2al1	Sult2al1	Gbp2	Gbp2
etoposide_15day_Low	A	Ubd	Ubd	Abcg5	Abcg5	UST4r	UST4r	Hhex	Hhex	Sult1c2	Sult1c2	Ltc4s	Ltc4s	Ifit1	Ifit1	Acox2	Acox2	Cish	Cish	Foxa2	Foxa2	Comt	Comt	Akr1c12	Akr1c12	RT1-Bb	RT1-Bb	Cyp7a1	Cyp7a1	Prlr	Prlr	Gck	Gck	Sult2al1	Sult2al1	Bcl6	Bcl6	Gpm6a	Gpm6a	Sqrdl	Sqrdl	Onecut1	Onecut1	Ppp1r3c	Ppp1r3c	Casp12	Casp12	Osgin1	Osgin1
etoposide_15day_Middle	A	Ubd	Ubd	Ubd	Igha	Igha	Abcg5	Abcg5	UST4r	UST4r	Slpi	Slpi	Hhex	Hhex	Sult1c2	Sult1c2	Cish	Cish	Aldh1a1	Aldh1a1	Cyp7a1	Cyp7a1	Nr0b2	Nr0b2	Prlr	Prlr	Zfp354a	Zfp354a	Sult2al1	Sult2al1	Oas1a	Oas1a	Ppp1r3c	Ppp1r3c	A2m	A2m	Asrgl1	Asrgl1	Agxt2	Agxt2	Fam111a	Fam111a	Fam111a	Fam111a	Fam111a	Cdkn1a	Cdkn1a	Mlc1	Mlc1
etoposide_15day_High	A	Sephs2	Sephs2	Hhex	Hhex	Ifit1	Ifit1	Acox2	Acox2	Cish	Cish	Foxa2	Foxa2	Cyp7a1	Cyp7a1	Nr0b2	Nr0b2	Gck	Gck	Zfp354a	Zfp354a	Bcl6	Bcl6	RGD1309362	RGD1309362	Aldh1a7	Aldh1a7	Onecut1	Onecut1	Ppp1r3c	Ppp1r3c	Osgin1	Osgin1	Herpud1	Herpud1	Fam111a	Fam111a	Fam111a	Fam111a	Fam111a	Fam111a	Fam111a	Fam111a	Fam111a	Cdkn1a	Cdkn1a	Mlc1	Mlc1
etoposide_29day_Low	A	Ubd	Ubd	Ubd	Pik3r1	Pik3r1	Aox1	Aox1	Ednra	Ednra	Slpi	Slpi	LOC100359478	LOC100359478	Sult1c2	Sult1c2	Hacl1	Hacl1	Ifit1	Ifit1	Angptl4	Angptl4	Comt	Comt	Comt	Ephx2	Ephx2	LOC360228	LOC360228	Sult2al1	Sult2al1	Prnp	Prnp	RGD1309362	RGD1309362	Onecut1	Onecut1	Slc27a5	Slc27a5	Abca8	Abca8	Fam111a	Fam111a	Fam111a
etoposide_29day_Middle	A	Ubd	Ubd	Ubd	Ubd	Pik3r1	Pik3r1	Mocos	Mocos	Thrsp	Thrsp	Scd1	Scd1	Aspa	Aspa	Ephx2	Ephx2	Hes1	Hes1	RT1-Bb	RT1-Bb	Cyp7a1	Cyp7a1	Nr0b2	Nr0b2	Fabp7	Fabp7	RGD1309362	RGD1309362	RGD1309362	Fmo1	Fmo1	Fam111a	Fam111a	Id2	Id2
etoposide_29day_High	A	Mmp14	Mmp14	Ubd	Ubd	Mgll	Mgll	Mx2	Mx2	Cdh17	Cdh17	Pik3r1	Pik3r1	Ly6c	Ly6c	Igha	Igha	Marveld1	Marveld1	UST4r	UST4r	Prkcdbp	Prkcdbp	Gadd45g	Gadd45g	Adora2b	Adora2b	Mocos	Mocos	LOC500420	LOC500420	Hhex	Hhex	RGD1307603	RGD1307603	Fzd1	Fzd1	Isg15	Isg15	Cish	Cish	Psmb9	Psmb9	Polg2	Polg2	Comt	Comt	Ephx2	Ephx2
famotidine_4day_Low	A	Ubd	Ubd	Cdh17	Cdh17	Aox1	Aox1	Igha	Igha	Hsd3b5	Hsd3b5	Hamp	Hamp	LOC100361444	LOC100361444	Gadd45g	Gadd45g	Scd1	Scd1	Ifit1	Ifit1	Ifit1	Ifit1	Ifit1	RGD1562323	RGD1562323	Spink3	Spink3	Dhrs7	Dhrs7	Cyp3a9	Cyp3a9	RT1-A2	RT1-A2	RT1-A2	Hes1	Hes1	RT1-Bb	RT1-Bb	Retsat	Retsat	Gsta5	Gsta5	Adh1	Adh1	Sult2al1	Sult2al1	Myc	Myc
famotidine_4day_Middle	A	Cdh17	Cdh17	Hamp	Hamp	Ifit1	Ifit1	Ifit1	Clca5	Clca5	Spink3	Spink3	Dhrs7	Dhrs7	Cish	Cish	RT1-A2	RT1-A2	RT1-A2	Comt	Comt	Ephx2	Ephx2	Cxcl9	Cxcl9	Akr1c12	Akr1c12	RT1-Bb	RT1-Bb	Retsat	Retsat	Aldh1a1	Aldh1a1	Gsta5	Gsta5	Adh1	Adh1	Slc35c2	Slc35c2	Myc	Myc	Inmt	Inmt	RGD1309362	RGD1309362	Onecut1	Onecut1	G6pc	G6pc
famotidine_4day_High	A	Ubd	Ubd	Cdh17	Cdh17	Ect2	Ect2	Slpi	Slpi	Hamp	Hamp	Hsd3b7	Hsd3b7	Ube2c	Ube2c	Fzd1	Fzd1	Ifit1	Ifit1	Ifit1	Ifit1	Ifit1	Ifit1	G0s2	G0s2	Nusap1	Nusap1	Cyp8b1	Cyp8b1	Spc25	Spc25	Cdk1	Cdk1	RT1-A2	RT1-A2	Cdkn3	Cdkn3	Akr1c12	Akr1c12	Cdc20	Cdc20	Evc	Evc	Scpep1	Scpep1	Sult2al1	Sult2al1	Acsm5	Acsm5
famotidine_8day_Low	A	Ubd	Ubd	Ubd	Cdh17	Cdh17	Aox1	Aox1	Igha	Igha	Hamp	Hamp	Ifit1	Ifit1	Angptl4	Angptl4	Cish	Cish	Ccrn4l	Ccrn4l	Foxa2	Foxa2	Comt	Comt	Ephx2	Ephx2	RT1-Bb	RT1-Bb	Retsat	Retsat	Nr0b2	Nr0b2	Prlr	Prlr	Zfp354a	Zfp354a	Lcn2	Lcn2	Sult2al1	Sult2al1	Acsm5	Acsm5	Gpm6a	Gpm6a	Inmt	Inmt	RGD1309362	RGD1309362	Aldh1a7
famotidine_8day_Middle	A	Ubd	Ubd	Ubd	Tat	Tat	Igha	Igha	Igha	Marveld1	Marveld1	Abcg5	Abcg5	UST4r	UST4r	Slpi	Slpi	Arpc4	Arpc4	Dusp6	Dusp6	Nqo1	Nqo1	Ifit1	Ifit1	Ifit1	Rgs3	Rgs3	Dhrs7	Dhrs7	Cish	Cish	Ccrn4l	Ccrn4l	Cyp3a9	Cyp3a9	Ddhd1	Ddhd1	Foxa2	Foxa2	Ephx2	Ephx2	RT1-Bb	RT1-Bb	Retsat	Retsat	Retsat	Aldh1a1	Aldh1a1
famotidine_8day_High	A	Ubd	Ubd	Cdh17	Cdh17	Igha	Igha	Marveld1	Marveld1	Abcg5	Abcg5	UST4r	UST4r	Slpi	Slpi	Ltc4s	Ltc4s	Nupr1	Nupr1	Spink3	Spink3	Akr1c12	Akr1c12	RT1-Bb	RT1-Bb	Aldh1a1	Aldh1a1	Dusp1	Dusp1	Gsta5	Gsta5	Prlr	Prlr	Sult2al1	Sult2al1	Acsm5	Acsm5	Abcg8	Abcg8	Igfbp1	Igfbp1	Aldh1a7	Aldh1a7	Aldh1a7	Onecut1	Onecut1	Gstt3	Gstt3	Casp12
famotidine_15day_Low	A	Ubd	Ubd	Aox1	Aox1	Igha	Igha	Slpi	Slpi	Slpi	Slpi	Igf2bp3	Igf2bp3	Ccrn4l	Ccrn4l	Hrasls	Hrasls	Akr1c12	Akr1c12	Cyp7a1	Cyp7a1	Bhlhe40	Bhlhe40	Igfbp1	Igfbp1	RGD1309362	RGD1309362	Oas1a	Oas1a	Aldh1a7	Aldh1a7	Osgin1	Osgin1	Abca8	Abca8	Fam111a	Fam111a
famotidine_15day_Middle	A	Ubd	Ubd	Igha	Igha	Hamp	Hamp	Ltc4s	Ltc4s	LOC100361552	LOC100361552	Pdia5	Pdia5	Comt	Comt	Akr1c12	Akr1c12	RT1-Bb	RT1-Bb	Cyp7a1	Cyp7a1	Prlr	Prlr	Igfbp1	Igfbp1	Slc27a5	Slc27a5	Casp12	Casp12
famotidine_15day_High	A	Ubd	Ubd	Mx2	Mx2	Cdh17	Cdh17	Gpt	Gpt	Hsd3b5	Hsd3b5	UST4r	UST4r	Slpi	Slpi	Aim1l	Aim1l	Igf2bp3	Igf2bp3	Cyp3a18	Cyp3a18	Sult1c2	Sult1c2	Hsd11b1	Hsd11b1	Ltc4s	Ltc4s	Ifit1	Ifit1	RGD1562323	RGD1562323	Slc6a6	Slc6a6	Sds	Sds	Dhrs7	Dhrs7	Dhrs7	Isg15	Isg15	Rdh2	Rdh2	Ephx2	Ephx2	Akr1c12	Akr1c12	RT1-Bb	RT1-Bb	Cib2
famotidine_29day_Low	A	Zfp189	Zfp189	Ubd	Ubd	Ubd	Ly6c	Ly6c	Slpi	Slpi	Slpi	Adora2b	Adora2b	RGD1565709	RGD1565709	RGD1307603	RGD1307603	Sult1c2	Sult1c2	Sult1c2	Ltc4s	Ltc4s	LOC100361552	LOC100361552	Ifit1	Ifit1	Ccrn4l	Ccrn4l	Comt	Comt	Ephx2	Ephx2	Evc	Evc	Zfp354a	Zfp354a	Sult2al1	Sult2al1	Aldh1a7	Aldh1a7	Aldh1a7	Aldh1a7	Aldh1a7	Fam111a	Fam111a	Fam111a	Fam111a	Fam111a	Fam111a
famotidine_29day_Middle	A	Ubd	Ubd	Pik3r1	Pik3r1	Ly6c	Ly6c	Marveld1	Marveld1	Ednra	Ednra	LOC100359478	LOC100359478	RT1-CE10	RT1-CE10	RT1-A2	RT1-A2	RT1-Bb	RT1-Bb	Slfn3	Slfn3	Nr0b2	Nr0b2	Akr1b7	Akr1b7	Prlr	Prlr	Lcn2	Lcn2	Sult2al1	Sult2al1	RGD1309362	RGD1309362	Oas1a	Oas1a	Aldh1a7	Aldh1a7	Aldh1a7	Aldh1a7	RT1-T24-4	RT1-T24-4	Fam111a	Fam111a	Fam111a	Fam111a	Mlc1	Mlc1
famotidine_29day_High	A	Ubd	Ubd	Cdh17	Cdh17	Marveld1	Marveld1	Slpi	Slpi	Slpi	Slpi	Fam89a	Fam89a	RGD1307603	RGD1307603	R3hdm2	R3hdm2	Ifit1	Ifit1	Rtn4ip1	Rtn4ip1	C6	C6	Comt	Comt	Comt	RT1-Bb	RT1-Bb	Aldh1a1	Aldh1a1	Gsta5	Gsta5	Plekhb1	Plekhb1	Slfn3	Slfn3	Prlr	Prlr	Acsm5	Acsm5	Aldh1a7	Aldh1a7	Aldh1a7	Aldh1a7	Gstt3	Gstt3	Csad	Csad	Agxt2
fenofibrate_4day_Low	A	Acaa1a	Acaa1a	Acaa1a	Crat	Crat	Abhd1	Abhd1	Aig1	Aig1	Aig1	Aox1	Aox1	Sephs2	Sephs2	Cela1	Cela1	Akr1c1	Akr1c1	Ehhadh	Ehhadh	Ehhadh	Ehhadh	Acaa2	Acaa2	Acot1	Acot1	Acot1	Acot1	Acot1	Acot1	Acot1	Acot1	Acot1	Acot1	Gadd45g	Gadd45g	Hhex	Hhex	Serpina7	Serpina7	Acat1	Acat1	Fads2	Fads2	Vnn1	Vnn1	Vnn1	Vnn1
fenofibrate_4day_Middle	A	Dhrs4	Dhrs4	Acaa1a	Acaa1a	Acaa1a	Acaa1a	Slc2a2	Slc2a2	Aqp3	Aqp3	Aqp3	Aqp3	Chchd10	Chchd10	Slc39a4	Slc39a4	Cidea	Cidea	Cidea	Ppcs	Ppcs	Crat	Crat	Crat	Crat	Crat	Mgll	Mgll	Mgll	Abhd1	Abhd1	Abhd1	Abhd1	Pbk	Pbk	Pgrmc2	Pgrmc2	Chrna2	Chrna2	Acad11	Acad11	Hes6	Hes6	Pank1	Pank1	G6pd	G6pd	Ass1
fenofibrate_4day_High	A	Dhrs4	Dhrs4	Fkbp11	Fkbp11	Tmed5	Tmed5	Cyp2c11	Cyp2c11	Acaa1a	Acaa1a	Acaa1a	Acaa1a	Acaa1a	Slc2a2	Slc2a2	Psmb8	Psmb8	Sdc2	Sdc2	Enpp3	Enpp3	Aqp3	Aqp3	Aqp3	Aqp3	Aqp3	Chchd10	Chchd10	Slc39a4	Slc39a4	Commd6	Commd6	Cidea	Cidea	Cidea	Cidea	Cidea	Cidea	Ppcs	Ppcs	Crat	Crat	Crat	Crat	Crat	Crat	Aass	Aass
fenofibrate_8day_Low	A	Dhrs4	Dhrs4	Acaa1a	Acaa1a	Acaa1a	Crat	Crat	Abhd1	Abhd1	Aig1	Aig1	Aig1	Aig1	Cdh17	Cdh17	Rtn4	Rtn4	Akr1c1	Akr1c1	Ehhadh	Ehhadh	Ehhadh	Ehhadh	Marveld1	Marveld1	Acot3	Acot3	Pkib	Pkib	Slpi	Slpi	Hamp	Hamp	Acot1	Acot1	Acot1	Acot1	Acot1	Acot1	Acot1	Acot1	Acot1	Acot1	Acot1	Acot1	Acot1	Acot1	Acot1
fenofibrate_8day_Middle	A	Dhrs4	Dhrs4	Acaa1a	Acaa1a	Acaa1a	Acaa1a	Acaa1a	Slc2a2	Slc2a2	Psmb8	Psmb8	Enpp3	Enpp3	Aqp3	Aqp3	Aqp3	Aqp3	Chchd10	Chchd10	Mtmr7	Mtmr7	Cidea	Cidea	Cidea	Cidea	Ppcs	Ppcs	Mrps18b	Mrps18b	Crat	Crat	Crat	Crat	Crat	Crat	Aass	Aass	Ubd	Ubd	Mgll	Mgll	Mgll	Bmp7	Bmp7	Abhd1	Abhd1	Abhd1	Abhd1
fenofibrate_8day_High	A	Mospd2	Mospd2	Dhrs4	Dhrs4	Mmp14	Mmp14	Zbtb20	Zbtb20	Apip	Apip	Cyp2c11	Cyp2c11	Cyp2c11	Cyp2c11	Cyp2c11	Acaa1a	Acaa1a	Acaa1a	Acaa1a	Acaa1a	Slc2a2	Slc2a2	Slc2a2	Psmb8	Psmb8	Sdc2	Sdc2	Enpp3	Enpp3	Aqp3	Aqp3	Aqp3	Aqp3	Aqp3	Aqp3	Chchd10	Chchd10	Dpt	Dpt	Mtmr7	Mtmr7	Mgat2	Mgat2	Commd6	Commd6	Cidea	Cidea	Cidea
fenofibrate_15day_Low	A	Dhrs4	Dhrs4	Acaa1a	Acaa1a	Acaa1a	Crat	Crat	Ubd	Ubd	Abhd1	Abhd1	Acad11	Acad11	Aig1	Aig1	Aig1	Aig1	Ly6c	Ly6c	Cela1	Cela1	Rtn4	Rtn4	Ugp2	Ugp2	Ehhadh	Ehhadh	Ehhadh	Ehhadh	Acot3	Acot3	Slpi	Slpi	Slpi	Slpi	Apoa2	Apoa2	Acot1	Acot1	Acot1	Acot1	Acot1	Acot1	Acot1	Acot1	Acot1	Acot1	Acot1
fenofibrate_15day_Middle	A	Mospd2	Mospd2	Dhrs4	Dhrs4	Cyp2c11	Cyp2c11	Acaa1a	Acaa1a	Acaa1a	Acaa1a	Acaa1a	Slc2a2	Slc2a2	Slc2a2	Psmb8	Psmb8	Sdc2	Sdc2	Enpp3	Enpp3	Aqp3	Aqp3	Aqp3	Aqp3	Aqp3	Aqp3	Chchd10	Chchd10	Mgat2	Mgat2	Commd6	Commd6	Cidea	Cidea	Cidea	Cidea	Cidea	Cidea	Clec4f	Clec4f	Zfp189	Zfp189	Ppcs	Ppcs	Crat	Crat	Crat	Crat
fenofibrate_15day_High	A	Mospd2	Mospd2	Dhrs4	Dhrs4	Fkbp11	Fkbp11	Nmd3	Nmd3	Apip	Apip	Cyp2c11	Cyp2c11	Cyp2c11	Cyp2c11	Acaa1a	Acaa1a	Acaa1a	Acaa1a	Acaa1a	Slc2a2	Slc2a2	Slc2a2	Slc2a2	Psmb8	Psmb8	Sdc2	Sdc2	Enpp3	Enpp3	Enpp3	Aqp3	Aqp3	Aqp3	Aqp3	Aqp3	Aqp3	Aqp3	Aqp3	Aqp3	Chchd10	Chchd10	Dpt	Dpt	Mgat2	Mgat2	Commd6	Commd6	Cidea
fenofibrate_29day_Low	A	Dhrs4	Dhrs4	Acaa1a	Acaa1a	Acaa1a	Cidea	Cidea	Crat	Crat	Ubd	Ubd	Ubd	Abhd1	Abhd1	Apom	Apom	Acot12	Acot12	Aig1	Aig1	Aig1	Aig1	Aig1	Aldh1b1	Aldh1b1	Cyp51	Cyp51	Hbb	Hbb	Cela1	Cela1	Rtn4	Rtn4	Akr1c1	Akr1c1	Ehhadh	Ehhadh	Ehhadh	Acot3	Acot3	Pkib	Pkib	UST4r	UST4r	UST4r	Acaa2	Acaa2	Slpi
fenofibrate_29day_Middle	A	Mospd2	Mospd2	Dhrs4	Dhrs4	Mmp14	Mmp14	Thnsl1	Thnsl1	Apip	Apip	Cyp2c11	Cyp2c11	Acaa1a	Acaa1a	Acaa1a	Acaa1a	Slc2a2	Slc2a2	Psmb8	Psmb8	Sdc2	Sdc2	Enpp3	Enpp3	Aqp3	Aqp3	Aqp3	Aqp3	Aqp3	Aqp3	Aqp3	Chchd10	Chchd10	Dpt	Dpt	Mtmr7	Mtmr7	Commd6	Commd6	Cidea	Cidea	Cidea	Cidea	Cidea	Cidea	Cidea	Cidea	Cidea
fenofibrate_29day_High	A	Mospd2	Mospd2	Dhrs4	Dhrs4	Thnsl1	Thnsl1	Nmd3	Nmd3	Apip	Apip	Cyp2c11	Cyp2c11	Cyp2c11	Cyp2c11	Cyp2c11	Cyp2c11	Cyp2c11	Acaa1a	Acaa1a	Acaa1a	Acaa1a	Slc2a2	Slc2a2	Slc2a2	Psmb8	Psmb8	Sdc2	Sdc2	Enpp3	Enpp3	Enpp3	Aqp3	Aqp3	Aqp3	Aqp3	Aqp3	Aqp3	Aqp3	Aqp3	Chchd10	Chchd10	Dpt	Dpt	Mtmr7	Mtmr7	Commd6	Commd6	Cidea
fluphenazine_4day_Low	A	Ect2	Ect2	Ube2c	Ube2c	Ifit1	Ifit1	Sds	Sds	Angptl4	Angptl4	Ccrn4l	Ccrn4l	Cdk1	Cdk1	Sgk1	Sgk1	Comt	Comt	Retsat	Retsat	Cdc20	Cdc20	Ugt2b1	Ugt2b1	Bcl6	Bcl6	Sts	Sts	Inmt	Inmt	Gstt3	Gstt3	Ccnb1	Ccnb1	Fam111a	Fam111a
fluphenazine_4day_Middle	A	Atp1b1	Atp1b1	Ubd	Ubd	LOC500300	LOC500300	Gpt	Gpt	Abhd2	Abhd2	Ect2	Ect2	Prkcdbp	Prkcdbp	Hamp	Hamp	Hamp	Srebf1	Srebf1	Gadd45g	Gadd45g	Hsd3b7	Hsd3b7	LOC100359478	LOC100359478	Gls2	Gls2	RT1-CE10	RT1-CE10	Cyp17a1	Cyp17a1	Ube2c	Ube2c	Ube2c	Nupr1	Nupr1	Sds	Sds	Angptl4	Angptl4	Ccrn4l	Ccrn4l	Cdk1	Cdk1	RT1-A2	RT1-A2	RT1-A2	Cdkn3
fluphenazine_4day_High	A	Mmp14	Mmp14	Cyp2c11	Cyp2c11	Cyp2c11	Atp1b1	Atp1b1	Ubd	Ubd	Elovl5	Elovl5	Usp2	Usp2	LOC500300	LOC500300	Tat	Tat	Cdh17	Cdh17	Hbb	Hbb	Gulo	Gulo	Ttc36	Ttc36	Acly	Acly	Cela1	Cela1	Pla2g12a	Pla2g12a	Chmp4c	Chmp4c	Gpt	Gpt	Ppp2r1b	Ppp2r1b	Hsd3b5	Hsd3b5	Hsd3b5	Abhd2	Abhd2	Hprt1	Hprt1	Agmo	Agmo	Ect2	Ect2
fluphenazine_8day_Low	A	Ubd	Ubd	Cdh17	Cdh17	Akr1c1	Akr1c1	UST4r	UST4r	Avpr1a	Avpr1a	Hamp	Hamp	Gadd45g	Gadd45g	Hhex	Hhex	RGD1307603	RGD1307603	Dhrs7	Dhrs7	Cyp3a9	Cyp3a9	C6	C6	Akr1c12	Akr1c12	Adh7	Adh7	Aldh1a1	Aldh1a1	Ugt2b1	Ugt2b1	Dusp1	Dusp1	Gsta5	Gsta5	Cd14	Cd14	Prlr	Prlr	Adh1	Adh1	Sult2al1	Sult2al1	RGD1564865	RGD1564865	Inmt	Inmt
fluphenazine_8day_Middle	A	Ubd	Ubd	Cdh17	Cdh17	UST4r	UST4r	Hamp	Hamp	Gadd45g	Gadd45g	Hhex	Hhex	RGD1307603	RGD1307603	Ifit1	Ifit1	Cish	Cish	C6	C6	Foxa2	Foxa2	Hes1	Hes1	Aldh1a1	Aldh1a1	Ugt2b1	Ugt2b1	Gsta5	Gsta5	Nr0b2	Nr0b2	Cd14	Cd14	Prlr	Prlr	Zfp354a	Zfp354a	Sult2al1	Sult2al1	Sult2al1	Hsd17b2	Hsd17b2	Aldh1a7	Aldh1a7	Onecut1	Onecut1	G6pc
fluphenazine_8day_High	A	Cyp2c11	Cyp2c11	Atp1b1	Atp1b1	Zfp189	Zfp189	Ubd	Ubd	Cyp2a1	Cyp2a1	Aqp9	Aqp9	Cdh17	Cdh17	Cdh17	Gpt	Gpt	Hsd3b5	Hsd3b5	Lbp	Lbp	Tfrc	Tfrc	Gstk1	Gstk1	Abcg5	Abcg5	Ednra	Ednra	Slc46a1	Slc46a1	Agmo	Agmo	Il33	Il33	UST4r	UST4r	UST4r	UST4r	UST4r	Avpr1a	Avpr1a	Hao2	Hao2	Hao2	Aim1l	Aim1l	Cav2
fluphenazine_15day_Low	A	Cdh17	Cdh17	Aox1	Aox1	Hamp	Hamp	Bcmo1	Bcmo1	Ifit1	Ifit1	Angptl4	Angptl4	Comt	Comt	Ephx2	Ephx2	Akr1c12	Akr1c12	Retsat	Retsat	Cyp7a1	Cyp7a1	Cyp7a1	Bcl6	Bcl6	RGD1309362	RGD1309362	Onecut1	Onecut1	Amacr	Amacr
fluphenazine_15day_Middle	A	Hamp	Hamp	Gadd45g	Gadd45g	Comt	Comt	Ephx2	Ephx2	Aldh1a1	Aldh1a1	Gsta5	Gsta5	Cyp7a1	Cyp7a1	Slc22a8	Slc22a8	Prlr	Prlr	Sult2al1	Sult2al1	Sult2al1	Bcl6	Bcl6	RGD1564865	RGD1564865	Csad	Csad	RT1-T24-4	RT1-T24-4	Fam111a	Fam111a	Fam111a	Srd5a1	Srd5a1
fluphenazine_15day_High	A	Cdh17	Cdh17	Marveld1	Marveld1	UST4r	UST4r	Hao2	Hao2	LOC100361444	LOC100361444	Gadd45g	Gadd45g	Cyp3a18	Cyp3a18	Nqo1	Nqo1	Ifit1	Ifit1	Ifit1	RGD1562323	RGD1562323	G0s2	G0s2	Dhrs7	Dhrs7	Rdh2	Rdh2	Comt	Comt	Ephx2	Ephx2	Laptm4b	Laptm4b	Tm7sf2	Tm7sf2	Aldh1a1	Aldh1a1	Aldh1a1	Ugt2b1	Ugt2b1	Gsta5	Gsta5	Gsta5	Gsta5	Ust5r	Ust5r	Slc22a8	Slc22a8
fluphenazine_29day_Low	A	Ubd	Ubd	LOC500300	LOC500300	Cdh17	Cdh17	Pik3r1	Pik3r1	Akr1c1	Akr1c1	Jun	Jun	UST4r	UST4r	Gadd45g	Gadd45g	Ltc4s	Ltc4s	Dusp6	Dusp6	Nqo1	Nqo1	Cish	Cish	Pxmp4	Pxmp4	Tsc22d3	Tsc22d3	Fam134b	Fam134b	Cyp3a9	Cyp3a9	Foxa2	Foxa2	Net1	Net1	Akr1c12	Akr1c12	Aldh1a1	Aldh1a1	Ugt2b1	Ugt2b1	Gsta5	Gsta5	Acsm3	Acsm3	Cyp7a1	Cyp7a1
fluphenazine_29day_Middle	A	Cdh17	Cdh17	Cdh17	Marveld1	Marveld1	UST4r	UST4r	Hamp	Hamp	Ltc4s	Ltc4s	Nqo1	Nqo1	Ifit1	Ifit1	Cyp8b1	Cyp8b1	Angptl4	Angptl4	Comt	Comt	Ephx2	Ephx2	Retsat	Retsat	Aldh1a1	Aldh1a1	Ugt2b1	Ugt2b1	Gsta5	Gsta5	Akr1b7	Akr1b7	Akr1b7	Akr1b7	Prlr	Prlr	Cpt1a	Cpt1a	Zfp354a	Zfp354a	A1bg	A1bg	Sult2al1	Sult2al1	Sult2al1	Inmt	Inmt
fluphenazine_29day_High	A	Gstm7	Gstm7	Ubd	Ubd	Elovl5	Elovl5	Hes6	Hes6	Cdh17	Cdh17	Cdh17	Pik3r1	Pik3r1	Aox1	Aox1	Acly	Acly	Hsd3b5	Hsd3b5	Ehhadh	Ehhadh	Marveld1	Marveld1	Abhd2	Abhd2	Il33	Il33	UST4r	UST4r	UST4r	Hao2	Hao2	Srebf1	Srebf1	Adora2b	Adora2b	Hhex	Hhex	Cyp3a18	Cyp3a18	Ltc4s	Ltc4s	Ltc4s	Ces1d	Ces1d	Enpp2	Enpp2	Scd1
flutamide_4day_Low	A	Cdh17	Cdh17	Acly	Acly	Marveld1	Marveld1	Abcg5	Abcg5	Hamp	Hamp	LOC100359478	LOC100359478	Serpina7	Serpina7	Scd1	Scd1	Dhrs7	Dhrs7	Ddhd1	Ddhd1	Ephx2	Ephx2	Cyp1a2	Cyp1a2	Gsta5	Gsta5	Akr1b7	Akr1b7	Akr1b7	Prlr	Prlr	Sult2al1	Sult2al1	Car3	Car3	Inmt	Inmt	RGD1309362	RGD1309362	Aldh1a7	Aldh1a7	Rtp4	Rtp4	Tsku	Tsku	Agxt2	Agxt2	Fam111a
flutamide_4day_Middle	A	Ubd	Ubd	Ubd	Gsr	Gsr	Cdh17	Cdh17	Gulo	Gulo	Sephs2	Sephs2	Akr7a3	Akr7a3	Akr7a3	Akr7a3	Akr7a3	Hsd3b5	Hsd3b5	Tfrc	Tfrc	UST4r	UST4r	Prkcdbp	Prkcdbp	Hao2	Hao2	Prim1	Prim1	Gadd45g	Gadd45g	LOC100359478	LOC100359478	Gclc	Gclc	Pcna	Pcna	Hsd11b1	Hsd11b1	Scd1	Scd1	Nqo1	Nqo1	Cryl1	Cryl1	Slc6a6	Slc6a6	Mcm4	Mcm4
flutamide_4day_High	A	Slbp	Slbp	Acaa1a	Acaa1a	Mtmr7	Mtmr7	Ppcs	Ppcs	Mrps18b	Mrps18b	Ubd	Ubd	Cyp1a1	Cyp1a1	Cyp1a1	Cyp1a1	Cyp1a1	Cyp1a1	Elovl5	Elovl5	Gsr	Gsr	Gsr	Ran	Ran	Cdh17	Cdh17	Hmgcr	Hmgcr	Aox1	Aox1	Gulo	Gulo	Gulo	Atp6v1g1	Atp6v1g1	Akr7a3	Akr7a3	Akr7a3	Akr7a3	Akr7a3	Akr7a3	Akr7a3	Akr7a3	Akr7a3	Akr7a3	Akr7a3	Akr7a3
flutamide_8day_Low	A	Sephs2	Sephs2	Akr1c1	Akr1c1	Hsd3b7	Hsd3b7	Scd1	Scd1	Nqo1	Nqo1	Sgk1	Sgk1	Sez6	Sez6	Slc25a25	Slc25a25	Retsat	Retsat	Gsta5	Gsta5	Lcn2	Lcn2	LOC689064	LOC689064	Slc35c2	Slc35c2	RGD1564865	RGD1564865	Igfbp1	Igfbp1	Onecut1	Onecut1	Rtp4	Rtp4	Asrgl1	Asrgl1	RT1-T24-4	RT1-T24-4	Fam111a	Fam111a	Fam111a	Fam111a	Fam111a
flutamide_8day_Middle	A	Ubd	Ubd	Cdh17	Cdh17	Cdh17	Aox1	Aox1	Gulo	Gulo	Sephs2	Sephs2	Akr7a3	Akr7a3	Akr7a3	Akr1c1	Akr1c1	Hsd3b5	Hsd3b5	Hsd3b5	Agmo	Agmo	UST4r	UST4r	Prkcdbp	Prkcdbp	Slpi	Slpi	Hao2	Hao2	Hamp	Hamp	Gadd45g	Gadd45g	Nucb2	Nucb2	Hsd3b7	Hsd3b7	LOC100359478	LOC100359478	Cyp3a18	Cyp3a18	Hsd11b1	Hsd11b1	RT1-CE10	RT1-CE10	Scd1	Scd1	Nqo1
flutamide_8day_High	A	Gstm7	Gstm7	Cyp2c11	Cyp2c11	Cyp2c11	Cyp1a1	Cyp1a1	Lect2	Lect2	Gsr	Gsr	Ran	Ran	Aldh1b1	Aldh1b1	Cdh17	Cdh17	Hmgcr	Hmgcr	Aox1	Aox1	Gulo	Gulo	Sephs2	Sephs2	Agxt	Agxt	Akr7a3	Akr7a3	Akr7a3	Akr7a3	Akr7a3	Akr7a3	Akr7a3	Akr7a3	Akr7a3	Fcn1	Fcn1	Akr1c1	Akr1c1	Tfrc	Tfrc	Ptgr1	Ptgr1	Agmo	Agmo	Abcc6	Abcc6
flutamide_15day_Low	A	Ubd	Ubd	Akr1c1	Akr1c1	Hamp	Hamp	Cyp4f4	Cyp4f4	Gadd45g	Gadd45g	Cd63	Cd63	Slc19a2	Slc19a2	Nqo1	Nqo1	Slc6a6	Slc6a6	Sds	Sds	Dhrs7	Dhrs7	Comt	Comt	Comt	Comt	Akr1c12	Akr1c12	Cyp1a2	Cyp1a2	Aldh1a1	Aldh1a1	Gsta5	Gsta5	Gsta5	Prlr	Prlr	Sult2al1	Sult2al1	Bcl6	Bcl6	RGD1564865	RGD1564865	RGD1309362	RGD1309362	Aldh1a7	Aldh1a7	Oat
flutamide_15day_Middle	A	Sat1	Sat1	Lect2	Lect2	Elovl5	Elovl5	Magt1	Magt1	Apom	Apom	LOC500300	LOC500300	Rarres1	Rarres1	Cdh17	Cdh17	Gulo	Gulo	Dexi	Dexi	Agxt	Agxt	Akr7a3	Akr7a3	Akr7a3	Cela1	Cela1	Gpt	Gpt	Akr1c1	Akr1c1	Hsd3b5	Hsd3b5	Abhd2	Abhd2	Slc46a1	Slc46a1	Cyp2d4	Cyp2d4	RGD1305807	RGD1305807	UST4r	UST4r	Slpi	Slpi	Hao2	Hao2	Aim1l
flutamide_15day_High	A	Gstm7	Gstm7	Dpyd	Dpyd	Sat1	Sat1	Cyp2c11	Cyp2c11	Cyp2c11	Cyp2c11	Cyp2c11	Cyp2c11	Cyp2c11	Mtmr7	Mtmr7	Cidea	Cidea	Cyp1a1	Cyp1a1	Cyp1a1	Dmgdh	Dmgdh	Lect2	Lect2	Elovl5	Elovl5	Apom	Apom	Hes6	Hes6	Gsr	Gsr	Cbs	Cbs	Ran	Ran	Col3a1	Col3a1	Rarres1	Rarres1	Cdh17	Cdh17	Cdh17	Aox1	Aox1	Gulo	Gulo	Gulo
flutamide_29day_Low	A	Ubd	Ubd	Gadd45g	Gadd45g	Hacl1	Hacl1	Clic2	Clic2	Scd1	Scd1	Nqo1	Nqo1	G0s2	G0s2	Cyp8b1	Cyp8b1	Dhrs7	Dhrs7	Cyp3a9	Cyp3a9	Hes1	Hes1	Akr1c12	Akr1c12	Cyp1a2	Cyp1a2	Aldh1a1	Aldh1a1	Ugt2b1	Ugt2b1	Gsta5	Gsta5	Zfp354a	Zfp354a	Sult2al1	Sult2al1	RGD1564865	RGD1564865	RGD1564865	Aldh1a7	Aldh1a7	Aldh1a7	Gstt3	Gstt3	Agxt2	Agxt2	Herpud1	Herpud1
flutamide_29day_Middle	A	Ubd	Ubd	G6pd	G6pd	Cdh17	Cdh17	Aox1	Aox1	Sephs2	Sephs2	Akr7a3	Akr7a3	Akr1c1	Akr1c1	Prkcdbp	Prkcdbp	Hao2	Hao2	Apon	Apon	LOC100361444	LOC100361444	Hsd3b7	Hsd3b7	Cyp3a18	Cyp3a18	Serpina7	Serpina7	Ces1d	Ces1d	Scd1	Scd1	Nqo1	Nqo1	Nqo1	Rtn4ip1	Rtn4ip1	Dhrs7	Dhrs7	Dhrs7	Dhrs7	Dhrs7	Dhrs7	Dhrs7	Dhrs7	Rdh2	Rdh2	Nox4
flutamide_29day_High	A	Gstm7	Gstm7	Cyp2c11	Cyp2c11	Cyp2c11	Cyp2c11	Cyp2c11	Cyp2c11	Cyp2c11	Cidea	Cidea	Ubd	Ubd	Cyp1a1	Cyp1a1	Apom	Apom	Gsr	Gsr	G6pd	G6pd	Ran	Ran	Cdh17	Cdh17	Cdh17	Hmgcr	Hmgcr	Aox1	Aox1	Gulo	Gulo	Sephs2	Sephs2	Meox2	Meox2	Akr7a3	Akr7a3	Akr7a3	Akr7a3	Akr7a3	Akr1c1	Akr1c1	Ppp2r1b	Ppp2r1b	Hsd3b5	Hsd3b5	Tfrc
furosemide_4day_Low	A	Ubd	Ubd	Pik3r1	Pik3r1	Aox1	Aox1	Gadd45a	Gadd45a	Ect2	Ect2	Hamp	Hamp	Gadd45g	Gadd45g	Dynlt3	Dynlt3	Ube2c	Ube2c	Cish	Cish	Cyp3a9	Cyp3a9	Ephx2	Ephx2	Slc25a25	Slc25a25	Cdc20	Cdc20	Dusp1	Dusp1	Akr1b7	Akr1b7	Ier3	Ier3	Bcl6	Bcl6	Myc	Myc	Igfbp1	Igfbp1	RGD1309362	RGD1309362	Onecut1	Onecut1	A2m	A2m	Fam111a	Fam111a
furosemide_4day_Middle	A	Cdh17	Cdh17	Gadd45a	Gadd45a	Ect2	Ect2	Rbp1	Rbp1	Hamp	Hamp	Hamp	Acsl5	Acsl5	Gadd45g	Gadd45g	RT1-CE10	RT1-CE10	Cyp17a1	Cyp17a1	Scd1	Scd1	Ube2c	Ube2c	Nusap1	Nusap1	Spink3	Spink3	Cish	Cish	Spc25	Spc25	Cdk1	Cdk1	Hes1	Hes1	Akr1c12	Akr1c12	RT1-Bb	RT1-Bb	Cdc20	Cdc20	Kif20a	Kif20a	Cyp7a1	Cyp7a1	Ier3	Ier3	Phgdh
furosemide_4day_High	A	Elovl5	Elovl5	Col1a1	Col1a1	Tat	Tat	Col3a1	Col3a1	Vim	Vim	Aldh1b1	Aldh1b1	Cdh17	Cdh17	Pik3r1	Pik3r1	Tmem106b	Tmem106b	Pla2g12a	Pla2g12a	Gpt	Gpt	Prc1	Prc1	Lbp	Lbp	Abhd2	Abhd2	Slc46a1	Slc46a1	Ptgr1	Ptgr1	Ect2	Ect2	Aadac	Aadac	RGD1308059	RGD1308059	Abcg2	Abcg2	Avpr1a	Avpr1a	Igf2bp3	Igf2bp3	H1f0	H1f0	Hamp	Hamp
furosemide_8day_Low	A	Ubd	Ubd	Cdh17	Cdh17	Aox1	Aox1	Sephs2	Sephs2	LOC100359478	LOC100359478	Nqo1	Nqo1	Sez6	Sez6	Ephx2	Ephx2	LOC360228	LOC360228	Akr1c12	Akr1c12	Aldh1a1	Aldh1a1	Igfbp1	Igfbp1	Fam111a	Fam111a
furosemide_8day_Middle	A	LOC500300	LOC500300	Hes6	Hes6	G6pd	G6pd	Cdh17	Cdh17	Sephs2	Sephs2	Gpt	Gpt	Akr1c1	Akr1c1	UST4r	UST4r	Slpi	Slpi	Hamp	Hamp	Acsl5	Acsl5	RGD1307603	RGD1307603	Ube2c	Ube2c	Fzd1	Fzd1	Thumpd1	Thumpd1	Fads2	Fads2	Slc6a6	Slc6a6	Spink3	Spink3	Dhrs7	Dhrs7	Dhrs7	Rdh2	Rdh2	Tsc22d3	Tsc22d3	Fam134b	Fam134b	Sgk1	Sgk1	Cyp3a9
furosemide_8day_High	A	LOC500300	LOC500300	Hes6	Hes6	G6pd	G6pd	Hbb	Hbb	Aox1	Aox1	Akr1c1	Akr1c1	Ect2	Ect2	UST4r	UST4r	Slpi	Slpi	Hamp	Hamp	Acsl5	Acsl5	Srebf1	Srebf1	LOC100361444	LOC100361444	Mocos	Mocos	Tle1	Tle1	Thrsp	Thrsp	Hhex	Hhex	RGD1307603	RGD1307603	Scd1	Scd1	Ube2c	Ube2c	Nqo1	Nqo1	Ifit1	Ifit1	Fads2	Fads2	G0s2	G0s2
furosemide_15day_Low	A	Ubd	Ubd	G6pd	G6pd	Hamp	Hamp	Sult1c2	Sult1c2	Ccnd1	Ccnd1	Ifit1	Ifit1	Ccrn4l	Ccrn4l	LOC360228	LOC360228	Pnpla3	Pnpla3	Cyp7a1	Cyp7a1	Akr1b7	Akr1b7	LOC689064	LOC689064	LOC287167	LOC287167	Inmt	Inmt	RGD1309362	RGD1309362	Gstt3	Gstt3	Fmo1	Fmo1	Mlc1	Mlc1
furosemide_15day_Middle	A	Mtmr7	Mtmr7	Ubd	Ubd	Pla2g2a	Pla2g2a	G6pd	G6pd	Cdh17	Cdh17	Abcg5	Abcg5	Hamp	Hamp	Sult1c2	Sult1c2	Scd1	Scd1	Ifit1	Ifit1	Ifit1	Nupr1	Nupr1	Spink3	Spink3	Rdh2	Rdh2	Ephx2	Ephx2	Pnpla3	Pnpla3	Retsat	Retsat	Cyp7a1	Cyp7a1	Akr1b7	Akr1b7	Prlr	Prlr	Cmc1	Cmc1	A1bg	A1bg	Me1	Me1	Bhlhe40	Bhlhe40	Inmt
furosemide_15day_High	A	Mtmr7	Mtmr7	LOC500300	LOC500300	G6pd	G6pd	Aox1	Aox1	Akr1c1	Akr1c1	Lbp	Lbp	Tfrc	Tfrc	Prkcdbp	Prkcdbp	Adora2b	Adora2b	LOC100359478	LOC100359478	RGD1307603	RGD1307603	Serpina7	Serpina7	Pla2g2d	Pla2g2d	Ltc4s	Ltc4s	Scd1	Scd1	Nqo1	Nqo1	Ifit1	Ifit1	Ifit1	Ifit1	G0s2	G0s2	Spink1	Spink1	Spink3	Spink3	Spink3	Spink3	Spink3	Spink3	Gpnmb	Gpnmb
furosemide_29day_Low	A	Cdh17	Cdh17	Sephs2	Sephs2	Igha	Igha	Hamp	Hamp	LOC100359478	LOC100359478	Bcmo1	Bcmo1	Ifit1	Ifit1	Dhrs7	Dhrs7	LOC689755	LOC689755	Rdh2	Rdh2	Akr1c12	Akr1c12	RT1-Bb	RT1-Bb	Retsat	Retsat	Retsat	Evc	Evc	Prlr	Prlr	Gpm6a	Gpm6a	Gpm6a	Oas1a	Oas1a	Rtp4	Rtp4	Asrgl1	Asrgl1	Wfdc2	Wfdc2
furosemide_29day_Middle	A	Mtmr7	Mtmr7	Ubd	Ubd	Cdh17	Cdh17	Hbb	Hbb	Ltc4s	Ltc4s	Scd1	Scd1	Spink3	Spink3	Ephx2	Ephx2	Ugt2b1	Ugt2b1	Cmc1	Cmc1	LOC689064	LOC689064	LOC287167	LOC287167	RGD1309362	RGD1309362	RGD1309362	Asrgl1	Asrgl1	Fam111a	Fam111a
furosemide_29day_High	A	Mtmr7	Mtmr7	Ubd	Ubd	Cdh17	Cdh17	Cdh17	Tfrc	Tfrc	Abcg5	Abcg5	Slpi	Slpi	Acsl5	Acsl5	Ca2	Ca2	Hsd3b7	Hsd3b7	Idi1	Idi1	Sult1c2	Sult1c2	Ltc4s	Ltc4s	Scd1	Scd1	Scd1	Nqo1	Nqo1	Ccnd1	Ccnd1	G0s2	G0s2	Nupr1	Nupr1	Spink3	Spink3	Spink3	Ccrn4l	Ccrn4l	Sqle	Sqle	Ddhd1	Ddhd1	RT1-A2	RT1-A2	RT1-Bb
gemfibrozil_4day_Low	A	Acaa1a	Acaa1a	Cidea	Cidea	Crat	Crat	Mgll	Mgll	Abhd1	Abhd1	G6pd	G6pd	Aig1	Aig1	Aig1	Cyp51	Cyp51	Hmgcr	Hmgcr	Akr7a3	Akr7a3	Prc1	Prc1	Ehhadh	Ehhadh	Ehhadh	Ehhadh	Abcg5	Abcg5	Acot3	Acot3	Ckap2	Ckap2	Jun	Jun	Ect2	Ect2	Bub1	Bub1	Hamp	Hamp	Acot1	Acot1	Acot1	Acot1	Acot1	Acot1	Acot1
gemfibrozil_4day_Middle	A	Cyp2c11	Cyp2c11	Acaa1a	Acaa1a	Acaa1a	Cidea	Cidea	Zfp189	Zfp189	Crat	Crat	Ubd	Ubd	Abhd1	Abhd1	Usp2	Usp2	Acad11	Acad11	G6pd	G6pd	Aig1	Aig1	Aig1	Aig1	Aldh1l2	Aldh1l2	Hmgcr	Hmgcr	Akr7a3	Akr7a3	Rtn4	Rtn4	Akr1c1	Akr1c1	Hsd3b5	Hsd3b5	Ehhadh	Ehhadh	Ehhadh	Ehhadh	Acot3	Acot3	Ckap2	Ckap2	Jun	Jun	Ect2
gemfibrozil_4day_High	A	Cyp2c11	Cyp2c11	Acaa1a	Acaa1a	Acaa1a	Acaa1a	Acaa1a	Aqp3	Aqp3	Mtmr7	Mtmr7	Cidea	Cidea	Cidea	Zfp189	Zfp189	Ppcs	Ppcs	Crat	Crat	Crat	Ubd	Ubd	Mgll	Mgll	Abhd1	Abhd1	Acad11	Acad11	Hes6	Hes6	Tspan4	Tspan4	Pank1	Pank1	Ass1	Ass1	Aqp9	Aqp9	Col3a1	Col3a1	Itih1	Itih1	Aig1	Aig1	Aig1	Aig1	Aig1
gemfibrozil_8day_Low	A	Acaa1a	Acaa1a	Mtmr7	Mtmr7	Cidea	Cidea	Zfp189	Zfp189	Crat	Crat	Ubd	Ubd	Ubd	Abhd1	Abhd1	Acad11	Acad11	Pank1	Pank1	G6pd	G6pd	Aig1	Aig1	Aig1	Aig1	Aig1	Cyp51	Cyp51	Hmgcr	Hmgcr	Hmgcr	Pik3r1	Pik3r1	Rtn4	Rtn4	Ugp2	Ugp2	Akr1c1	Akr1c1	Ehhadh	Ehhadh	Ehhadh	Ehhadh	Abcg5	Abcg5	Acot3	Acot3	Slc46a1
gemfibrozil_8day_Middle	A	Acaa1a	Acaa1a	Acaa1a	Cidea	Cidea	Zfp189	Zfp189	Crat	Crat	Crat	Ubd	Ubd	Mgll	Mgll	Abhd1	Abhd1	Mx2	Mx2	Acad11	Acad11	Pank1	Pank1	Aig1	Aig1	Aig1	Aig1	Aig1	Aig1	Aig1	Cyp51	Cyp51	Hmgcr	Hmgcr	Pik3r1	Pik3r1	Sephs2	Sephs2	Rtn4	Rtn4	Ugp2	Ugp2	Akr1c1	Akr1c1	Akr1c1	Hsd3b5	Hsd3b5	Ehhadh	Ehhadh
gemfibrozil_8day_High	A	Cyp2c11	Cyp2c11	Acaa1a	Acaa1a	Acaa1a	Acaa1a	Cidea	Cidea	Cidea	Zfp189	Zfp189	Crat	Crat	Crat	Ubd	Ubd	Ubd	Abhd1	Abhd1	Usp2	Usp2	Acad11	Acad11	Pank1	Pank1	Fmo3	Fmo3	Aig1	Aig1	Aig1	Aig1	Aig1	Aig1	Aig1	Aig1	Aldh1l2	Aldh1l2	Cdh17	Cdh17	Cyp51	Cyp51	Hmgcr	Hmgcr	Gulo	Gulo	Acot9	Acot9	Rtn4
gemfibrozil_15day_Low	A	Acaa1a	Acaa1a	Acaa1a	Cidea	Cidea	Cidea	Ppcs	Ppcs	Crat	Crat	Ubd	Ubd	Ubd	Ubd	Mgll	Mgll	Abhd1	Abhd1	Acad11	Acad11	Pank1	Pank1	Aqp9	Aqp9	Aig1	Aig1	Aig1	Aig1	Aldh1b1	Aldh1b1	Cyp51	Cyp51	Hmgcr	Hmgcr	Hbb	Hbb	Sephs2	Sephs2	Popdc2	Popdc2	Rtn4	Rtn4	Akr1c1	Akr1c1	Ehhadh	Ehhadh	Ehhadh	Ehhadh
gemfibrozil_15day_Middle	A	Acaa1a	Acaa1a	Acaa1a	Acaa1a	Cidea	Cidea	Cidea	Ppcs	Ppcs	Crat	Crat	Crat	Ubd	Ubd	Mgll	Mgll	Abhd1	Abhd1	Apom	Apom	Acad11	Acad11	Pank1	Pank1	Aqp9	Aqp9	Acot12	Acot12	Aig1	Aig1	Aig1	Aig1	Aig1	Aldh1l2	Aldh1l2	Cyp51	Cyp51	Acot8	Acot8	Sephs2	Sephs2	Popdc2	Popdc2	Rtn4	Rtn4	Akr1c1	Akr1c1	Ehhadh
gemfibrozil_15day_High	A	Mospd2	Mospd2	Acaa1a	Acaa1a	Acaa1a	Acaa1a	Acaa1a	Mtmr7	Mtmr7	Cidea	Cidea	Cidea	Cidea	Zfp189	Zfp189	Ppcs	Ppcs	Crat	Crat	Crat	Mgll	Mgll	Abhd1	Abhd1	Usp2	Usp2	Apom	Apom	Pgrmc2	Pgrmc2	Acad11	Acad11	Tspan4	Tspan4	Pank1	Pank1	Aqp9	Aqp9	Acot12	Acot12	Fmo3	Fmo3	Aig1	Aig1	Aig1	Aig1	Aig1	Aig1
gemfibrozil_29day_Low	A	Acaa1a	Acaa1a	Acaa1a	Cidea	Cidea	Ppcs	Ppcs	Crat	Crat	Ubd	Ubd	Abhd1	Abhd1	Apom	Apom	Acot12	Acot12	Aig1	Aig1	Aig1	Aig1	Cyp51	Cyp51	Hmgcr	Hmgcr	Rtn4	Rtn4	Akr1c1	Akr1c1	Ehhadh	Ehhadh	Ehhadh	Marveld1	Marveld1	Acot3	Acot3	Slc46a1	Slc46a1	Acaa2	Acaa2	Slpi	Slpi	Slpi	Aim1l	Aim1l	Sc5dl	Sc5dl	Acot1
gemfibrozil_29day_Middle	A	Mospd2	Mospd2	Mmp14	Mmp14	Acaa1a	Acaa1a	Acaa1a	Acaa1a	Mtmr7	Mtmr7	Cidea	Cidea	Cidea	Cidea	Ppcs	Ppcs	Crat	Crat	Crat	Mgll	Mgll	Abhd1	Abhd1	Apom	Apom	Pgrmc2	Pgrmc2	Chrna2	Chrna2	Acad11	Acad11	Pank1	Pank1	Acot12	Acot12	Aig1	Aig1	Aig1	Aig1	Aig1	Aig1	Aldh1l2	Aldh1l2	Cdh17	Cdh17	Pik3r1	Pik3r1	Aox1
gemfibrozil_29day_High	A	Mospd2	Mospd2	Acaa1a	Acaa1a	Acaa1a	Acaa1a	Cidea	Cidea	Cidea	Cidea	Ppcs	Ppcs	Crat	Crat	Crat	Ubd	Ubd	Abhd1	Abhd1	Apom	Apom	Chrna2	Chrna2	Acad11	Acad11	Nfil3	Nfil3	Pank1	Pank1	Acot12	Acot12	Aig1	Aig1	Aig1	Aig1	Aig1	Aig1	Aldh1l2	Aldh1l2	Cdh17	Cdh17	Cyp51	Cyp51	Hmgcr	Hmgcr	Aox1	Aox1	Acot8
gentamicin_4day_Low	A	Ubd	Ubd	Ect2	Ect2	Slpi	Slpi	RGD1307603	RGD1307603	Sult1c2	Sult1c2	RT1-CE10	RT1-CE10	Ube2c	Ube2c	Nqo1	Nqo1	Ifit1	Ifit1	Spc25	Spc25	RT1-A2	RT1-A2	Cdkn3	Cdkn3	Mst1	Mst1	Ephx2	Ephx2	Pnpla3	Pnpla3	Akr1c12	Akr1c12	RT1-Bb	RT1-Bb	RT1-Bb	Cdc20	Cdc20	Slfn3	Slfn3	Prlr	Prlr	Sult2al1	Sult2al1	Gbp2	Gbp2	Zfp36	Zfp36	Gpm6a
gentamicin_4day_Middle	A	Ubd	Ubd	Mx2	Mx2	Ly6c	Ly6c	Akr1c1	Akr1c1	Ednra	Ednra	Usp18	Usp18	Slpi	Slpi	Hamp	Hamp	LOC100361444	LOC100361444	Gadd45g	Gadd45g	LOC100359478	LOC100359478	Trim25	Trim25	Sult1c2	Sult1c2	Sult1c2	RT1-CE10	RT1-CE10	Nqo1	Nqo1	Isg15	Isg15	Angptl4	Angptl4	RT1-A2	RT1-A2	Mst1	Mst1	Comt	Comt	Hes1	Hes1	Akr1c12	Akr1c12	RT1-Bb	RT1-Bb	RT1-Bb
gentamicin_4day_High	A	Fam176a	Fam176a	Zfp189	Zfp189	Ubd	Ubd	Ubd	Mx2	Mx2	Hbb	Hbb	Ly6c	Ly6c	Ly6e	Ly6e	Fkbp3	Fkbp3	Usp18	Usp18	Gadd45a	Gadd45a	Ect2	Ect2	Pltp	Pltp	Slpi	Slpi	Slpi	Atg10	Atg10	Hamp	Hamp	Gadd45g	Gadd45g	Gadd45g	Tle1	Tle1	Trim25	Trim25	Sult1c2	Sult1c2	Hacl1	Hacl1	Scd1	Scd1	Ube2c	Ube2c	Nqo1
gentamicin_8day_Low	A	Cdh17	Cdh17	Gadd45a	Gadd45a	Slpi	Slpi	Bcmo1	Bcmo1	Trim25	Trim25	Sult1c2	Sult1c2	Ifit1	Ifit1	Ifit1	Cish	Cish	Ccrn4l	Ccrn4l	Sgk1	Sgk1	Ephx2	Ephx2	Gsta5	Gsta5	Cyp7a1	Cyp7a1	Nr0b2	Nr0b2	RGD1564865	RGD1564865	RGD1309362	RGD1309362	Gstt3	Gstt3	G6pc	G6pc	Acn9	Acn9	Bckdhb	Bckdhb	Wfdc2	Wfdc2	Mlc1	Mlc1
gentamicin_8day_Middle	A	Zfp189	Zfp189	Ubd	Ubd	LOC500300	LOC500300	Cdh17	Cdh17	Meox2	Meox2	RGD1308059	RGD1308059	Bphl	Bphl	Hhex	Hhex	Eppk1-ps1	Eppk1-ps1	Scd1	Scd1	Ifit1	Ifit1	Acox2	Acox2	Slc6a6	Slc6a6	Rtn4ip1	Rtn4ip1	Angptl4	Angptl4	Tsc22d3	Tsc22d3	Sgk1	Sgk1	Cyp3a9	Cyp3a9	Comt	Comt	Akr1c12	Akr1c12	Slc25a25	Slc25a25	Gsta5	Gsta5	Cyp7a1	Cyp7a1	Slfn3	Slfn3
gentamicin_8day_High	A	Mx2	Mx2	Tat	Tat	Aldh1b1	Aldh1b1	Ly6c	Ly6c	Ednra	Ednra	Usp18	Usp18	RGD1308059	RGD1308059	Srebf1	Srebf1	Gadd45g	Gadd45g	Tle1	Tle1	Thrsp	Thrsp	Tcn2	Tcn2	Hhex	Hhex	Trim25	Trim25	Irf7	Irf7	Scd1	Scd1	Isg15	Isg15	Angptl4	Angptl4	Ccrn4l	Ccrn4l	Ccrn4l	Sgk1	Sgk1	Comt	Comt	Ephx2	Ephx2	Ephx2	Slc25a25	Slc25a25
gentamicin_15day_Low	A	LOC500300	LOC500300	Cdh17	Cdh17	Abcg5	Abcg5	Cxcl1	Cxcl1	Gadd45a	Gadd45a	Slpi	Slpi	Gadd45g	Gadd45g	Mocos	Mocos	Idi1	Idi1	Sult1c2	Sult1c2	Lss	Lss	Mmd2	Mmd2	Cyp8b1	Cyp8b1	Cish	Cish	Ccrn4l	Ccrn4l	Tsc22d3	Tsc22d3	Cyp3a9	Cyp3a9	Sqle	Sqle	C6	C6	Foxa2	Foxa2	Net1	Net1	Ephx2	Ephx2	Ephx2	Akr1c12	Akr1c12	RT1-Bb
gentamicin_15day_Middle	A	Zfp189	Zfp189	Ubd	Ubd	LOC500300	LOC500300	Ctgf	Ctgf	Aldh1b1	Aldh1b1	Pik3r1	Pik3r1	Marveld1	Marveld1	UST4r	UST4r	Slpi	Slpi	Aim1l	Aim1l	Hamp	Hamp	LOC100359478	LOC100359478	Spink3	Spink3	Cyp8b1	Cyp8b1	Dhrs7	Dhrs7	Ccrn4l	Ccrn4l	Rdh2	Rdh2	Tsc22d3	Tsc22d3	Cyp3a9	Cyp3a9	Ephx2	Ephx2	Aldh1a1	Aldh1a1	Ugt2b1	Ugt2b1	Ier3	Ier3	Prlr	Prlr
gentamicin_15day_High	A	Mtmr7	Mtmr7	Mx2	Mx2	Fmo3	Fmo3	RT1-T24-3	RT1-T24-3	Aldh1b1	Aldh1b1	Hbb	Hbb	Ly6c	Ly6c	Ly6e	Ly6e	Akr1c1	Akr1c1	Tfrc	Tfrc	Usp18	Usp18	Hfe2	Hfe2	RGD1308059	RGD1308059	Ms4a6b	Ms4a6b	Hamp	Hamp	Srebf1	Srebf1	LOC100361444	LOC100361444	Gadd45g	Gadd45g	Adora2b	Adora2b	Thrsp	Thrsp	LOC100359478	LOC100359478	Dynlt3	Dynlt3	Hhex	Hhex	Lgals3	Lgals3
gentamicin_29day_Low	A	Marveld1	Marveld1	Abcg5	Abcg5	UST4r	UST4r	Slpi	Slpi	Ctps2	Ctps2	Sult1c2	Sult1c2	Ltc4s	Ltc4s	Fzd1	Fzd1	Siglec5	Siglec5	Sds	Sds	Angptl4	Angptl4	Rdh2	Rdh2	Sez6	Sez6	Ddhd1	Ddhd1	Comt	Comt	Comt	Ephx2	Ephx2	Pnpla3	Pnpla3	Pnpla3	Akr1c12	Akr1c12	Retsat	Retsat	Aldh1a1	Aldh1a1	Akr1b7	Akr1b7	Prlr	Prlr	Zfp354a	Zfp354a
gentamicin_29day_Middle	A	Sgk2	Sgk2	Zfp189	Zfp189	Ubd	Ubd	Ubd	Ubd	Ubd	Elovl5	Elovl5	Nfkbiz	Nfkbiz	G6pd	G6pd	Aldh1b1	Aldh1b1	Acly	Acly	Pla2g12a	Pla2g12a	Ehhadh	Ehhadh	Abcg5	Abcg5	Slpi	Slpi	Ctps2	Ctps2	Srebf1	Srebf1	LOC100360180	LOC100360180	Scd1	Scd1	Scd1	Nqo1	Nqo1	Ifit1	Ifit1	Siglec5	Siglec5	Fads2	Fads2	Sds	Sds	Angptl4	Angptl4
gentamicin_29day_High	A	Sgk2	Sgk2	Zfp189	Zfp189	Ubd	Ubd	Elovl5	Elovl5	Nfkbiz	Nfkbiz	LOC500300	LOC500300	Hes6	Hes6	G6pd	G6pd	Aldh1b1	Aldh1b1	Hmgcr	Hmgcr	Acly	Acly	Acly	Pla2g12a	Pla2g12a	Akr1c1	Akr1c1	Gpd1	Gpd1	Gadd45a	Gadd45a	Slpi	Slpi	Acsl5	Acsl5	Srebf1	Srebf1	LOC100361444	LOC100361444	Rab30	Rab30	Adora2b	Adora2b	Slc2a5	Slc2a5	Nr1i3	Nr1i3	Thrsp
glibenclamide_4day_Low	A	Zfp189	Zfp189	Ubd	Ubd	Akr1c1	Akr1c1	Igha	Igha	Ect2	Ect2	Slpi	Slpi	Bcmo1	Bcmo1	Ifit1	Ifit1	Sds	Sds	Dhrs7	Dhrs7	Cish	Cish	Foxa2	Foxa2	Net1	Net1	Cdkn3	Cdkn3	Comt	Comt	Rtp3	Rtp3	Akr1c12	Akr1c12	Akr1c12	Cdc20	Cdc20	Nr0b2	Nr0b2	Akr1b7	Akr1b7	Zfp354a	Zfp354a	Zfp354a	A1bg	A1bg	RGD1564865	RGD1564865
glibenclamide_4day_Middle	A	Zfp189	Zfp189	Akr1c1	Akr1c1	Slpi	Slpi	Slpi	Slpi	Sult1c2	Sult1c2	Scd1	Scd1	Ifit1	Ifit1	G0s2	G0s2	Sds	Sds	Dhrs7	Dhrs7	Rdh2	Rdh2	Ephx2	Ephx2	Akr1c12	Akr1c12	Ugt2b1	Ugt2b1	Acsm3	Acsm3	Akr1b7	Akr1b7	Prlr	Prlr	Zfp354a	Zfp354a	A1bg	A1bg	Sult2al1	Sult2al1	Acsm5	Acsm5	Bcl6	Bcl6	RGD1564865	RGD1564865	Inmt	Inmt
glibenclamide_4day_High	A	Akr1c1	Akr1c1	Marveld1	Marveld1	Ifit1	Ifit1	Acox2	Acox2	Sds	Sds	Comt	Comt	Ephx2	Ephx2	Ugt2b1	Ugt2b1	Acsm3	Acsm3	Acsm5	Acsm5	RGD1564865	RGD1564865	Inmt	Inmt	Inmt	Sqrdl	Sqrdl	Gstt3	Gstt3	Fam111a	Fam111a
glibenclamide_8day_Low	A	LOC500300	LOC500300	Abcg2	Abcg2	LOC100359478	LOC100359478	Sult1c2	Sult1c2	Ube2c	Ube2c	Ifit1	Ifit1	Ifit1	Ifit1	Ifit1	Slc6a6	Slc6a6	Angptl4	Angptl4	Ephx1	Ephx1	Sez6	Sez6	Akr1d1	Akr1d1	Ephx2	Ephx2	Akr1c12	Akr1c12	Retsat	Retsat	Aldh1a1	Aldh1a1	Igfbp1	Igfbp1	Igfbp1	Aldh1a7	Aldh1a7
glibenclamide_8day_Middle	A	Cdh17	Cdh17	Slpi	Slpi	Slpi	Slpi	LOC100361444	LOC100361444	Sult1c2	Sult1c2	Ppp1r3b	Ppp1r3b	G0s2	G0s2	St6galnac3	St6galnac3	Mid1ip1	Mid1ip1	Akr1d1	Akr1d1	Comt	Comt	Ephx2	Ephx2	Ephx2	Akr1c12	Akr1c12	Akr1c12	Retsat	Retsat	Aldh1a1	Aldh1a1	Oas1a	Oas1a	Acsm2a	Acsm2a	Bckdhb	Bckdhb	Wfdc2	Wfdc2	Mlc1	Mlc1
glibenclamide_8day_High	A	Ubd	Ubd	Marveld1	Marveld1	Slpi	Slpi	Slpi	Slpi	Hsd3b7	Hsd3b7	RT1-CE10	RT1-CE10	Ube2c	Ube2c	Ifit1	Ifit1	Slc6a6	Slc6a6	Spink3	Spink3	Ccrn4l	Ccrn4l	Sgk1	Sgk1	Cdkn3	Cdkn3	Comt	Comt	Ephx2	Ephx2	Akr1c12	Akr1c12	Slc25a25	Slc25a25	Retsat	Retsat	Aldh1a1	Aldh1a1	Gsta5	Gsta5	Acsm3	Acsm3	Zfp354a	Zfp354a	Igfbp1	Igfbp1	Aldh1a7	Aldh1a7
glibenclamide_15day_Low	A	Sephs2	Sephs2	Slpi	Slpi	Hsd3b7	Hsd3b7	LOC100359478	LOC100359478	Nqo1	Nqo1	Comt	Comt	Comt	Ephx2	Ephx2	RT1-Bb	RT1-Bb	Retsat	Retsat	Nr0b2	Nr0b2	Bcl6	Bcl6	Aldh1a7	Aldh1a7	Cited2	Cited2	Osgin1	Osgin1	Fam111a	Fam111a
glibenclamide_15day_Middle	A	Hacl1	Hacl1	Nqo1	Nqo1	Slc6a6	Slc6a6	Spink3	Spink3	Angptl4	Angptl4	Pxmp4	Pxmp4	Sgk1	Sgk1	Ephx2	Ephx2	Ephx2	RT1-Bb	RT1-Bb	Retsat	Retsat	Gsta5	Gsta5	Cyp7a1	Cyp7a1	Zfp354a	Zfp354a	Sult2al1	Sult2al1	Inmt	Inmt	RGD1309362	RGD1309362	Aldh1a7	Aldh1a7	Aldh1a7	Aldh1a7	Asrgl1	Asrgl1	Mfsd2a	Mfsd2a	Fam111a	Fam111a
glibenclamide_15day_High	A	Sephs2	Sephs2	Acly	Acly	Gadd45g	Gadd45g	Mocos	Mocos	Sult1c2	Sult1c2	Nqo1	Nqo1	Fzd1	Fzd1	Ifit1	Ifit1	Spink3	Spink3	RT1-Bb	RT1-Bb	Acsm3	Acsm3	Cyp7a1	Cyp7a1	Zfp354a	Zfp354a	Me1	Me1	Bcl6	Bcl6	Aldh1a7	Aldh1a7	Aldh1a7	Aldh1a7	Aldh1a7	Gstt3	Gstt3	RT1-T24-4	RT1-T24-4	Bckdhb	Bckdhb	Fam111a	Fam111a
glibenclamide_29day_Low	A	Akr7a3	Akr7a3	UST4r	UST4r	Slpi	Slpi	Avpr1a	Avpr1a	Acsl5	Acsl5	Cyp3a18	Cyp3a18	Ltc4s	Ltc4s	Ifit1	Ifit1	Dhrs7	Dhrs7	Rdh2	Rdh2	Ddhd1	Ddhd1	Comt	Comt	Comt	Dusp1	Dusp1	Cyp7a1	Cyp7a1	Cyp7a1	Akr1b7	Akr1b7	Prlr	Prlr	A1bg	A1bg	Sult2al1	Sult2al1	Acsm5	Acsm5	Fabp7	Fabp7	Bcl6	Bcl6	Gpm6a	Gpm6a	Inmt	Inmt
glibenclamide_29day_Middle	A	Ubd	Ubd	Ubd	Akr7a3	Akr7a3	UST4r	UST4r	Slpi	Slpi	Acsl5	Acsl5	LOC100361444	LOC100361444	Cyp3a18	Cyp3a18	Ltc4s	Ltc4s	Ces1d	Ces1d	Scd1	Scd1	Vnn1	Vnn1	Dhrs7	Dhrs7	Rdh2	Rdh2	Nox4	Nox4	Fam134b	Fam134b	Cyp3a9	Cyp3a9	C6	C6	Ddhd1	Ddhd1	Serpina6	Serpina6	Comt	Comt	Ephx2	Ephx2	Ephx2	Retsat	Retsat	Dusp1	Dusp1
glibenclamide_29day_High	A	Ubd	Ubd	Tat	Tat	Aldh1b1	Aldh1b1	Gpt	Gpt	Akr1c1	Akr1c1	Abcg5	Abcg5	UST4r	UST4r	UST4r	Slpi	Slpi	Slpi	Rbp1	Rbp1	Hhex	Hhex	Cyp3a18	Cyp3a18	Sds	Sds	Dhrs7	Dhrs7	Dhrs7	Rdh2	Rdh2	Nox4	Nox4	Acot4	Acot4	Ddhd1	Ddhd1	Comt	Comt	RT1-Bb	RT1-Bb	Slc25a25	Slc25a25	Tm7sf2	Tm7sf2	Aldh1a1	Aldh1a1	Dusp1
griseofulvin_4day_Low	A	Mx2	Mx2	Slpi	Slpi	Ifit1	Ifit1	Cyp8b1	Cyp8b1	Dhrs7	Dhrs7	Ugt2b1	Ugt2b1	Ugt2b1	Gsta5	Gsta5	Cd14	Cd14	Igfbp1	Igfbp1	Aldh1a7	Aldh1a7	Gstt3	Gstt3	Rtp4	Rtp4	Fam111a	Fam111a
griseofulvin_4day_Middle	A	Akr7a3	Akr7a3	Marveld1	Marveld1	UST4r	UST4r	Slpi	Slpi	Gadd45g	Gadd45g	Cyp3a18	Cyp3a18	Scd1	Scd1	Acox2	Acox2	Slc6a6	Slc6a6	Cyp3a23/3a1	Cyp3a23/3a1	Dhrs7	Dhrs7	Sgk1	Sgk1	Cyp3a9	Cyp3a9	Ces2c	Ces2c	Aldh1a1	Aldh1a1	Ugt2b1	Ugt2b1	Ugt2b1	Gsta5	Gsta5	Cyp7a1	Cyp7a1	Akr1b7	Akr1b7	Prlr	Prlr	Gck	Gck	Cmc1	Cmc1	Inmt	Inmt	Aldh1a7
griseofulvin_4day_High	A	Akr7a3	Akr7a3	Thrsp	Thrsp	Hsd3b7	Hsd3b7	Cyp3a18	Cyp3a18	Clic2	Clic2	Scd1	Scd1	Scd1	Ifit1	Ifit1	Slc6a6	Slc6a6	Cyp3a23/3a1	Cyp3a23/3a1	Cyp3a23/3a1	Dhrs7	Dhrs7	Ephx1	Ephx1	Cyp3a9	Cyp3a9	Ces2c	Ces2c	Retsat	Retsat	Aldh1a1	Aldh1a1	Aldh1a1	Ugt2b1	Ugt2b1	Ugt2b1	Ugt2b1	Gsta5	Gsta5	Gsta5	Cyp7a1	Cyp7a1	Dak	Dak	Sult2al1	Sult2al1	Car3	Car3
griseofulvin_8day_Low	A	Fmo3	Fmo3	Aox1	Aox1	LOC100359478	LOC100359478	Hhex	Hhex	Hacl1	Hacl1	Clic2	Clic2	Klf9	Klf9	Klf10	Klf10	Sh3bp5	Sh3bp5	Cyp3a23/3a1	Cyp3a23/3a1	Cyp8b1	Cyp8b1	Cish	Cish	Rdh2	Rdh2	Cyp3a9	Cyp3a9	Foxa2	Foxa2	Rtp3	Rtp3	RT1-Bb	RT1-Bb	Retsat	Retsat	Xbp1	Xbp1	Bcl6	Bcl6	Onecut1	Onecut1	Onecut1	Fam111a	Fam111a
griseofulvin_8day_Middle	A	Acly	Acly	Slpi	Slpi	Scd1	Scd1	Ube2c	Ube2c	Cyp3a23/3a1	Cyp3a23/3a1	Sds	Sds	Cyp8b1	Cyp8b1	Ces2c	Ces2c	Ugt2b1	Ugt2b1	Ifi27l2b	Ifi27l2b	Reep6	Reep6	Gpm6a	Gpm6a	RGD1309362	RGD1309362	Oas1a	Oas1a	Aldh1a7	Aldh1a7	Aldh1a7	Aldh1a7	Onecut1	Onecut1	Gstt3	Gstt3
griseofulvin_8day_High	A	Cdh17	Cdh17	Aox1	Aox1	Akr1c1	Akr1c1	Abcg5	Abcg5	UST4r	UST4r	Slpi	Slpi	Igf2bp3	Igf2bp3	Hamp	Hamp	LOC100362733	LOC100362733	Mug1	Mug1	Mocos	Mocos	Idi1	Idi1	Cyp3a18	Cyp3a18	Hacl1	Hacl1	Scd1	Scd1	Scd1	Ube2c	Ube2c	Nqo1	Nqo1	Cyp3a23/3a1	Cyp3a23/3a1	Cyp3a23/3a1	Dhrs7	Dhrs7	Dhrs7	Ephx1	Ephx1	Cyp3a9	Cyp3a9	Hist1h2bh	Hist1h2bh	Ces2c
griseofulvin_15day_Low	A	Cdh17	Cdh17	Akr7a3	Akr7a3	Hamp	Hamp	Scd1	Scd1	Scd1	Sds	Sds	Cish	Cish	Fam134b	Fam134b	Cyp3a9	Cyp3a9	Ephx2	Ephx2	Hes1	Hes1	Akr1c12	Akr1c12	Aldh1a1	Aldh1a1	Ugt2b1	Ugt2b1	Ugt2b1	Gsta5	Gsta5	Serpina3m	Serpina3m	Ifi27l2b	Ifi27l2b	Zfp354a	Zfp354a	Bcl6	Bcl6	Stac3	Stac3	RGD1309362	RGD1309362	Aldh1a7	Aldh1a7	Aldh1a7	Oat	Oat	Adh4
griseofulvin_15day_Middle	A	Ubd	Ubd	LOC500300	LOC500300	Akr7a3	Akr7a3	Gadd45a	Gadd45a	Avpr1a	Avpr1a	Acsl5	Acsl5	Gadd45g	Gadd45g	Hhex	Hhex	Cyp3a18	Cyp3a18	Scd1	Scd1	Scd1	Ifit1	Ifit1	Thumpd1	Thumpd1	Slc6a6	Slc6a6	Cyp3a23/3a1	Cyp3a23/3a1	Sds	Sds	Cish	Cish	Ces2c	Ces2c	Net1	Net1	Apoc4	Apoc4	Retsat	Retsat	Aldh1a1	Aldh1a1	Ugt2b1	Ugt2b1	Ugt2b1	Gsta5	Gsta5
griseofulvin_15day_High	A	Ubd	Ubd	Sephs2	Sephs2	Acly	Acly	Akr7a3	Akr7a3	Cela1	Cela1	UST4r	UST4r	Insig2	Insig2	Thrsp	Thrsp	Cyp3a18	Cyp3a18	Scd1	Scd1	Scd1	Scd1	Slc6a6	Slc6a6	Spink1	Spink1	Clca5	Clca5	Nupr1	Nupr1	Cyp3a23/3a1	Cyp3a23/3a1	Dhrs7	Dhrs7	Ephx1	Ephx1	Fam134b	Fam134b	Cyp3a9	Cyp3a9	Ces2c	Ces2c	Ces2c	Comt	Comt	Ephx2	Ephx2	Aldh1a1
griseofulvin_29day_Low	A	Cdh17	Cdh17	Marveld1	Marveld1	Mmd2	Mmd2	Sds	Sds	Pfkfb1	Pfkfb1	Comt	Comt	Ephx2	Ephx2	Ephx2	Akr1c12	Akr1c12	Cyp1a2	Cyp1a2	Ugt2b1	Ugt2b1	Cd14	Cd14	Hmgcs1	Hmgcs1	Acsm5	Acsm5	Bcl6	Bcl6	RGD1564865	RGD1564865	Igfbp1	Igfbp1	Car3	Car3	Inmt	Inmt	Stac3	Stac3	RGD1309362	RGD1309362	Got1	Got1	Fam111a	Fam111a
griseofulvin_29day_Middle	A	Cdh17	Cdh17	Gadd45g	Gadd45g	Thrsp	Thrsp	Scd1	Scd1	Slc6a6	Slc6a6	Vnn1	Vnn1	Eci1	Eci1	Cyp3a9	Cyp3a9	Ces2c	Ces2c	Cyp4a1	Cyp4a1	Ephx2	Ephx2	Ephx2	Hsdl2	Hsdl2	Retsat	Retsat	Ugt2b1	Ugt2b1	Scpep1	Scpep1	Gck	Gck	Sult2al1	Sult2al1	Acsm5	Acsm5	RGD1564865	RGD1564865	RGD1309362	RGD1309362	Aldh1a7	Aldh1a7	Crot	Crot	Fam111a	Fam111a
griseofulvin_29day_High	A	Slpi	Slpi	Rbp1	Rbp1	Gadd45g	Gadd45g	Ifitm3	Ifitm3	Thrsp	Thrsp	Serpina7	Serpina7	RT1-CE10	RT1-CE10	Ccnd1	Ccnd1	Slc6a6	Slc6a6	Vnn1	Vnn1	Cyp3a23/3a1	Cyp3a23/3a1	Eci1	Eci1	Dhrs7	Dhrs7	Ces2c	Ces2c	Comt	Comt	Ephx2	Ephx2	Hsdl2	Hsdl2	Akr1c12	Akr1c12	Retsat	Retsat	Gnmt	Gnmt	Ugt2b1	Ugt2b1	Dusp1	Dusp1	Slc22a8	Slc22a8	Gck	Gck
haloperidol_4day_Low	A	Ubd	Ubd	Slpi	Slpi	Hamp	Hamp	Nqo1	Nqo1	Ifit1	Ifit1	Fam134b	Fam134b	Sgk1	Sgk1	Ddhd1	Ddhd1	Comt	Comt	Slc25a25	Slc25a25	Nr0b2	Nr0b2	Akr1b7	Akr1b7	Zfp354a	Zfp354a	Acsm5	Acsm5	Bcl6	Bcl6	RGD1564865	RGD1564865	Inmt	Inmt	Stac3	Stac3	RGD1309362	RGD1309362	RGD1309362	Aldh1a7	Aldh1a7	Aldh1a7	Asrgl1	Asrgl1	Fam111a	Fam111a	Mlc1	Mlc1
haloperidol_4day_Middle	A	Ubd	Ubd	Ubd	Sephs2	Sephs2	Acly	Acly	Gpt	Gpt	Tfrc	Tfrc	Ect2	Ect2	Hao2	Hao2	Srebf1	Srebf1	LOC100361444	LOC100361444	Gadd45g	Gadd45g	Thrsp	Thrsp	Hhex	Hhex	R3hdm2	R3hdm2	Klf9	Klf9	Enpp2	Enpp2	LOC100361552	LOC100361552	Ube2c	Ube2c	Nqo1	Nqo1	Ifit1	Ifit1	Sh3bp5	Sh3bp5	Fads2	Fads2	G0s2	G0s2	Spink3	Spink3	Dhrs7
haloperidol_4day_High	A	Mmp14	Mmp14	Atp1b1	Atp1b1	Enpp3	Enpp3	Chchd10	Chchd10	Aass	Aass	Ubd	Ubd	Elovl5	Elovl5	Usp2	Usp2	LOC500300	LOC500300	Mx2	Mx2	Tat	Tat	Amd1	Amd1	Cdh17	Cdh17	Pik3r1	Pik3r1	Gulo	Gulo	Sephs2	Sephs2	Ttc36	Ttc36	Tmem106b	Tmem106b	Gpt	Gpt	Akr1c1	Akr1c1	Tfrc	Tfrc	Ehhadh	Ehhadh	Abhd2	Abhd2	Hprt1	Hprt1
haloperidol_8day_Low	A	Ubd	Ubd	Cdh17	Cdh17	Akr1c1	Akr1c1	Slpi	Slpi	Sgk1	Sgk1	Cyp3a9	Cyp3a9	Upb1	Upb1	Akr1c12	Akr1c12	RT1-Bb	RT1-Bb	Retsat	Retsat	Ugt2b1	Ugt2b1	Akr1b7	Akr1b7	Adh1	Adh1	Sult2al1	Sult2al1	Bcl6	Bcl6	Onecut1	Onecut1	Rtp4	Rtp4	Fam111a	Fam111a	Fam111a	Fam111a
haloperidol_8day_Middle	A	Ubd	Ubd	Mx2	Mx2	Hmgcr	Hmgcr	Gpt	Gpt	Abcg5	Abcg5	Abhd2	Abhd2	LOC100359478	LOC100359478	Hhex	Hhex	Cd63	Cd63	Ube2c	Ube2c	Ifit1	Ifit1	Msmo1	Msmo1	Fam134b	Fam134b	Sgk1	Sgk1	Sgk1	Cyp3a9	Cyp3a9	Mid1ip1	Mid1ip1	Ephx2	Ephx2	Retsat	Retsat	Aldh1a1	Aldh1a1	Ugt2b1	Ugt2b1	Gsta5	Gsta5	Slc22a8	Slc22a8	Nr0b2	Nr0b2	Akr1b7
haloperidol_8day_High	A	Cyp2c11	Cyp2c11	Atp1b1	Atp1b1	Ubd	Ubd	Mx2	Mx2	G6pd	G6pd	Hbb	Hbb	Gpt	Gpt	Tfrc	Tfrc	Marveld1	Marveld1	Abhd2	Abhd2	Usp18	Usp18	Agmo	Agmo	UST4r	UST4r	Avpr1a	Avpr1a	Hao2	Hao2	Acsl5	Acsl5	Gadd45g	Gadd45g	Adora2b	Adora2b	Ifitm3	Ifitm3	Thrsp	Thrsp	LOC100359478	LOC100359478	Hhex	Hhex	Cyp3a18	Cyp3a18	RGD1307603	RGD1307603
haloperidol_15day_Low	A	Zfp189	Zfp189	LOC500300	LOC500300	RT1-CE10	RT1-CE10	Angptl4	Angptl4	Ccrn4l	Ccrn4l	Mettl7b	Mettl7b	Tsc22d3	Tsc22d3	Cyp3a9	Cyp3a9	Foxa2	Foxa2	Net1	Net1	Comt	Comt	Ephx2	Ephx2	RT1-Bb	RT1-Bb	Retsat	Retsat	Cyp7a1	Cyp7a1	Nr0b2	Nr0b2	Zfp354a	Zfp354a	Sult2al1	Sult2al1	Igfbp1	Igfbp1	Aldh1a7	Aldh1a7	Slc27a5	Slc27a5	Tsku	Tsku	Mfsd2a	Mfsd2a	Fam111a	Fam111a
haloperidol_15day_Middle	A	Zfp189	Zfp189	LOC500300	LOC500300	Igha	Igha	Marveld1	Marveld1	Hacl1	Hacl1	Tsc22d3	Tsc22d3	Ddhd1	Ddhd1	Comt	Comt	Comt	Retsat	Retsat	Aldh1a1	Aldh1a1	Dusp1	Dusp1	Nr0b2	Nr0b2	Zfp354a	Zfp354a	Sult2al1	Sult2al1	Sult2al1	Bcl6	Bcl6	Igfbp1	Igfbp1	RGD1309362	RGD1309362	Aldh1a7	Aldh1a7	Dmxl2-ps1	Dmxl2-ps1	Agxt2	Agxt2	Mfsd2a	Mfsd2a	Fam111a	Fam111a	Fam111a	Fam111a
haloperidol_15day_High	A	Ubd	Ubd	Cyp2a1	Cyp2a1	Cdh17	Cdh17	Aox1	Aox1	Acly	Acly	Hsd3b5	Hsd3b5	Il33	Il33	UST4r	UST4r	Slpi	Slpi	Avpr1a	Avpr1a	Hao2	Hao2	Acsl5	Acsl5	Cyp2e1	Cyp2e1	LOC100361444	LOC100361444	Gadd45g	Gadd45g	Thrsp	Thrsp	LOC100359478	LOC100359478	Hhex	Hhex	Idi1	Idi1	Cyp3a18	Cyp3a18	Cyp3a18	Plbd1	Plbd1	Ifit1	Ifit1	RGD1562323	RGD1562323	RGD1562323
haloperidol_29day_Low	A	Cdh17	Cdh17	Aox1	Aox1	RT1-A2	RT1-A2	Comt	Comt	RT1-Bb	RT1-Bb	Ugt2b1	Ugt2b1	Cyp7a1	Cyp7a1	LOC367746	LOC367746	Onecut1	Onecut1	Gstt3	Gstt3	Mlc1	Mlc1
haloperidol_29day_Middle	A	Ubd	Ubd	Aox1	Aox1	Akr7a3	Akr7a3	Akr1c1	Akr1c1	Slpi	Slpi	Apon	Apon	LOC100361444	LOC100361444	Gadd45g	Gadd45g	Hhex	Hhex	Ifit1	Ifit1	Dhrs7	Dhrs7	Sgk1	Sgk1	Retsat	Retsat	Slc22a8	Slc22a8	Akr1b7	Akr1b7	Prlr	Prlr	Sult2al1	Sult2al1	Reep6	Reep6	RGD1309362	RGD1309362	Aldh1a7	Aldh1a7	G6pc	G6pc	Csad	Csad	Pla2g16	Pla2g16	Srd5a1	Srd5a1
haloperidol_29day_High	A	LOC500300	LOC500300	Akr1c1	Akr1c1	UST4r	UST4r	Acsl5	Acsl5	LOC100361444	LOC100361444	Gadd45g	Gadd45g	Hhex	Hhex	Idi1	Idi1	Acsf2	Acsf2	Cyp3a18	Cyp3a18	Cyp3a18	RGD1562323	RGD1562323	G0s2	G0s2	Sds	Sds	Msmo1	Msmo1	Dhrs7	Dhrs7	Dhrs7	Dhrs7	Cish	Cish	Rdh2	Rdh2	Cyp3a9	Cyp3a9	Ddhd1	Ddhd1	Hes1	Hes1	RT1-Bb	RT1-Bb	Cyp1a2	Cyp1a2	Retsat
hexachlorobenzene_4day_Low	A	Ubd	Ubd	Cyp1a1	Cyp1a1	Cyp1a1	Cyp1a1	Cyp1a1	Cyp1a1	Cyp1a1	Cyp1a1	Cyp1a1	Cyp1a1	Cyp1a1	Cdh17	Cdh17	Gadd45g	Gadd45g	Hhex	Hhex	Sult1c2	Sult1c2	Nqo1	Nqo1	Spink3	Spink3	Sds	Sds	Cish	Cish	Foxa2	Foxa2	RT1-A2	RT1-A2	Comt	Comt	Comt	RT1-Bb	RT1-Bb	Cyp1a2	Cyp1a2	Aldh1a1	Aldh1a1	Ugt2b1	Ugt2b1	Gsta5	Gsta5	Abcc3	Abcc3
hexachlorobenzene_4day_Middle	A	Cyp1a1	Cyp1a1	Cyp1a1	Cyp1a1	Cyp1a1	Cyp1a1	Cyp1a1	Cyp1a1	Cyp1a1	Cyp1a1	Cyp1a1	Cyp1a1	Cyp1a1	Cyp1a1	Cyp1a1	Cyp1a1	Cyp1a1	Cyp1a1	Cyp1a1	G6pd	G6pd	Akr7a3	Akr7a3	Abcg5	Abcg5	Prkcdbp	Prkcdbp	Slpi	Slpi	LOC100361444	LOC100361444	Gadd45g	Gadd45g	Hhex	Hhex	Sult1c2	Sult1c2	Dusp6	Dusp6	Nqo1	Nqo1	Nqo1	Ifit1	Ifit1	Ifit1	Rgs3	Rgs3	Acox2
hexachlorobenzene_4day_High	A	Acaa1a	Acaa1a	Ubd	Ubd	Cyp1a1	Cyp1a1	Cyp1a1	Cyp1a1	Cyp1a1	Cyp1a1	Cyp1a1	Cyp1a1	Cyp1a1	Cyp1a1	Cyp1a1	Cyp1a1	Cyp1a1	Cyp1a1	Cyp1a1	Cyp1a1	Cyp1a1	Usp2	Usp2	LOC500300	LOC500300	G6pd	G6pd	Cdh17	Cdh17	Dexi	Dexi	Akr7a3	Akr7a3	Gpt	Gpt	Drg1	Drg1	Akr1c1	Akr1c1	Ehhadh	Ehhadh	Abcg5	Abcg5	Abhd2	Abhd2	Cldn2	Cldn2	Prkcdbp
hexachlorobenzene_8day_Low	A	Ubd	Ubd	Cyp1a1	Cyp1a1	Cyp1a1	Cyp1a1	Cyp1a1	Cyp1a1	Cyp1a1	Cyp1a1	Cyp1a1	Cyp1a1	Cyp1a1	Cyp1a1	Cyp1a1	Cyp1a1	G6pd	G6pd	Akr7a3	Akr7a3	Abcg5	Abcg5	Hamp	Hamp	Fabp2	Fabp2	Sult1c2	Sult1c2	R3hdm2	R3hdm2	Scd1	Scd1	LOC100361552	LOC100361552	Acox2	Acox2	Cyp4a8	Cyp4a8	Por	Por	Sds	Sds	Sds	Zdhhc2	Zdhhc2	Fam134b	Fam134b	Sgk1
hexachlorobenzene_8day_Middle	A	Mtmr7	Mtmr7	Ubd	Ubd	Cyp1a1	Cyp1a1	Cyp1a1	Cyp1a1	Cyp1a1	Cyp1a1	Cyp1a1	Cyp1a1	Cyp1a1	Cyp1a1	Cyp1a1	Cyp1a1	Cyp1a1	Cyp1a1	Cyp1a1	Cyp1a1	Cyp1a1	Cyp1a1	Cyp1a1	Cyp1a1	Cyp1a1	Cyp1a1	Cyp1a1	Cyp1a1	Cyp1a1	Cyp1a1	Cyp1a1	Cyp1a1	Cyp1a1	Cyp1a1	Cyp1a1	Cyp1a1	Cyp1a1	Pla2g2a	Pla2g2a	LOC500300	LOC500300	Gsr	Gsr	Fmo3	Fmo3	Akr7a3	Akr7a3	Akr7a3
hexachlorobenzene_8day_High	A	Gstm7	Gstm7	Procr	Procr	Mtmr7	Mtmr7	Ubd	Ubd	Cyp1a1	Cyp1a1	Cyp1a1	Cyp1a1	Cyp1a1	Cyp1a1	Cyp1a1	Cyp1a1	Cyp1a1	Cyp1a1	Cyp1a1	Cyp1a1	Cyp1a1	Cyp1a1	Cyp1a1	Cyp1a1	Cyp1a1	Cyp1a1	Cyp1a1	Cyp1a1	Cyp1a1	Cyp1a1	Cyp1a1	Cyp1a1	Cyp1a1	Cyp1a1	Cyp1a1	Cyp1a1	Cyp1a1	Cyp1a1	Gsr	Gsr	Tat	Tat	Fmo3	Fmo3	Aldh1b1	Aldh1b1	Cdh17	Cdh17
hexachlorobenzene_15day_Low	A	Cyp26a1	Cyp26a1	Cidea	Cidea	Ubd	Ubd	Cyp1a1	Cyp1a1	Cyp1a1	Cyp1a1	Cyp1a1	Cyp1a1	Cyp1a1	Cyp1a1	Cyp1a1	Cyp1a1	Cyp1a1	Cyp1a1	Cyp1a1	Cyp1a1	Cyp1a1	Cyp1a1	Cyp1a1	Gsr	Gsr	Cdh17	Cdh17	Cdh17	Cyp51	Cyp51	Hmgcr	Hmgcr	Aox1	Aox1	Sephs2	Sephs2	Agxt	Agxt	Akr7a3	Akr7a3	Tfrc	Tfrc	Abcg5	Abcg5	Abhd2	Abhd2	Gadd45a	Gadd45a
hexachlorobenzene_15day_Middle	A	Procr	Procr	Mtmr7	Mtmr7	Cyp1a1	Cyp1a1	Cyp1a1	Cyp1a1	Cyp1a1	Cyp1a1	Cyp1a1	Cyp1a1	Cyp1a1	Cyp1a1	Cyp1a1	Cyp1a1	Cyp1a1	Cyp1a1	Cyp1a1	Cyp1a1	Cyp1a1	Cyp1a1	Cyp1a1	Cyp1a1	Cyp1a1	Cyp1a1	Cyp1a1	Cyp1a1	Cyp1a1	Cyp1a1	Cyp1a1	Cyp1a1	Cyp1a1	Cyp1a1	Cyp1a1	Cyp1a1	Cyp1a1	Cyp1a1	Cyp1a1	Cyp1a1	Cyp1a1	Cyp1a1	Cyp1a1	Cyp1a1	Cyp1a1	Gsr	Gsr	G6pd
hexachlorobenzene_15day_High	A	Dpyd	Dpyd	Slc2a2	Slc2a2	Procr	Procr	Mtmr7	Mtmr7	Cidea	Cidea	Mrps18b	Mrps18b	Ubd	Ubd	Cyp1a1	Cyp1a1	Cyp1a1	Cyp1a1	Cyp1a1	Cyp1a1	Cyp1a1	Cyp1a1	Cyp1a1	Cyp1a1	Cyp1a1	Cyp1a1	Cyp1a1	Cyp1a1	Cyp1a1	Cyp1a1	Cyp1a1	Cyp1a1	Cyp1a1	Cyp1a1	Cyp1a1	Cyp1a1	Cyp1a1	Cyp1a1	Cyp1a1	Cyp1a1	Cyp1a1	Cyp1a1	Cyp1a1	Cyp1a1	Cyp1a1	Cyp1a1	Cyp1a1	Cyp1a1
hexachlorobenzene_29day_Low	A	Cyp26a1	Cyp26a1	Gpr64	Gpr64	Acaa1a	Acaa1a	Slc2a2	Slc2a2	Procr	Procr	Mtmr7	Mtmr7	Ubd	Ubd	Cyp2a1	Cyp2a1	Cyp1a1	Cyp1a1	Cyp1a1	Cyp1a1	Cyp1a1	Cyp1a1	Cyp1a1	Cyp1a1	Cyp1a1	Cyp1a1	Cyp1a1	Cyp1a1	Cyp1a1	Cyp1a1	Cyp1a1	Cyp1a1	Cyp1a1	Cyp1a1	Cyp1a1	Cyp1a1	Cyp1a1	Cyp1a1	Cyp1a1	Cyp1a1	Cyp1a1	Cyp1a1	Cyp1a1	Cyp1a1	Cyp1a1	Cyp1a1	Cyp1a1	Cyp1a1
hexachlorobenzene_29day_Middle	A	Cyp26a1	Cyp26a1	Gpr64	Gpr64	Dpyd	Dpyd	Cyp2c11	Cyp2c11	Acaa1a	Acaa1a	Slc2a2	Slc2a2	Procr	Procr	Tmem140	Tmem140	Mtmr7	Mtmr7	Mtmr7	Mgat2	Mgat2	Cidea	Cidea	Zfp189	Zfp189	Mrps18b	Mrps18b	Ubd	Ubd	Cyp2a1	Cyp2a1	Cyp2a1	Cyp1a1	Cyp1a1	Cyp1a1	Cyp1a1	Cyp1a1	Cyp1a1	Cyp1a1	Cyp1a1	Cyp1a1	Cyp1a1	Cyp1a1	Cyp1a1	Cyp1a1	Cyp1a1	Cyp1a1	Cyp1a1
hexachlorobenzene_29day_High	A	Cyp26a1	Cyp26a1	Cyp2c11	Cyp2c11	Cyp2c11	Cyp2c11	Cyp2c11	Acaa1a	Acaa1a	Slc2a2	Slc2a2	Procr	Procr	Mtmr7	Mtmr7	Mgat2	Mgat2	Mrps18b	Mrps18b	Ubd	Ubd	Cyp2a1	Cyp2a1	Cyp2a1	Cyp1a1	Cyp1a1	Cyp1a1	Cyp1a1	Cyp1a1	Cyp1a1	Cyp1a1	Cyp1a1	Cyp1a1	Cyp1a1	Cyp1a1	Cyp1a1	Cyp1a1	Cyp1a1	Cyp1a1	Cyp1a1	Cyp1a1	Cyp1a1	Cyp1a1	Cyp1a1	Cyp1a1	Cyp1a1	Cyp1a1	Cyp1a1
hydroxyzine_4day_Low	A	Ubd	Ubd	Ubd	Ubd	G6pd	G6pd	Hamp	Hamp	Thrsp	Thrsp	Scd1	Scd1	Ifit1	Ifit1	Ccrn4l	Ccrn4l	Ephx2	Ephx2	Ephx2	Akr1c12	Akr1c12	RT1-Bb	RT1-Bb	Slc25a25	Slc25a25	Retsat	Retsat	Cyp7a1	Cyp7a1	Akr1b7	Akr1b7	A1bg	A1bg	Igfbp1	Igfbp1	Aldh1a7	Aldh1a7	Aldh1a7	Gstt3	Gstt3	G6pc	G6pc	Fam111a	Fam111a	Fam111a	Fam111a	Fam111a	Mlc1
hydroxyzine_4day_Middle	A	Cdh17	Cdh17	Akr1c1	Akr1c1	Slpi	Slpi	Slpi	RT1-CE10	RT1-CE10	Spink3	Spink3	Cish	Cish	Ces2c	Ces2c	Ephx2	Ephx2	RT1-Bb	RT1-Bb	Ugt2b1	Ugt2b1	Gpm6a	Gpm6a	RGD1309362	RGD1309362	Aldh1a7	Aldh1a7	Aldh1a7	Aldh1a7	Casp12	Casp12	Wfdc2	Wfdc2	Mlc1	Mlc1
hydroxyzine_4day_High	A	Mtmr7	Mtmr7	Cidea	Cidea	Cyp1a1	Cyp1a1	Mx2	Mx2	Efna1	Efna1	Aldh1l2	Aldh1l2	Cdh17	Cdh17	Pik3r1	Pik3r1	Agxt	Agxt	Akr7a3	Akr7a3	Ly6e	Ly6e	Abhd2	Abhd2	Usp18	Usp18	Il33	Il33	Ms4a6b	Ms4a6b	Gadd45g	Gadd45g	App	App	Sult1c2	Sult1c2	R3hdm2	R3hdm2	Irf7	Irf7	Scd1	Scd1	Sgpl1	Sgpl1	Acox2	Acox2	Cyp4a8	Cyp4a8
hydroxyzine_8day_Low	A	Ubd	Ubd	Sephs2	Sephs2	Gpt	Gpt	Marveld1	Marveld1	UST4r	UST4r	Slpi	Slpi	Slpi	Hsd3b7	Hsd3b7	Sult1c2	Sult1c2	Ifit1	Ifit1	Ifit1	Dhrs7	Dhrs7	Cish	Cish	Cyp3a9	Cyp3a9	RT1-A2	RT1-A2	Aldh1a1	Aldh1a1	Gsta5	Gsta5	Prlr	Prlr	Zfp354a	Zfp354a	Gpm6a	Gpm6a	LOC287167	LOC287167	Inmt	Inmt	RGD1309362	RGD1309362	RT1-T24-4	RT1-T24-4	Acsm2a	Acsm2a
hydroxyzine_8day_Middle	A	Ubd	Ubd	Abcg5	Abcg5	Slpi	Slpi	Sult1c2	Sult1c2	Sult1c2	Fzd1	Fzd1	Ifit1	Ifit1	Ces2c	Ces2c	Ephx2	Ephx2	Pnpla3	Pnpla3	Akr1c12	Akr1c12	RT1-Bb	RT1-Bb	Retsat	Retsat	Aldh1a1	Aldh1a1	Ugt2b1	Ugt2b1	Tmem2	Tmem2	Abcg8	Abcg8	Gpm6a	Gpm6a	RGD1309362	RGD1309362	Aldh1a7	Aldh1a7	Aldh1a7	Aldh1a7	Aldh1a7	Casp12	Casp12	RT1-T24-4	RT1-T24-4	Agxt2	Agxt2
hydroxyzine_8day_High	A	Mtmr7	Mtmr7	Cidea	Cidea	Clec4f	Clec4f	Ubd	Ubd	Cyp1a1	Cyp1a1	Aldh1b1	Aldh1b1	Cdh17	Cdh17	Hbb	Hbb	Meox2	Meox2	Akr7a3	Akr7a3	Lbp	Lbp	Abcg5	Abcg5	Il33	Il33	Slpi	Slpi	Slpi	Manba	Manba	Hamp	Hamp	Acsl5	Acsl5	Adora2b	Adora2b	App	App	LOC100359478	LOC100359478	Sult1c2	Sult1c2	Mmgt1	Mmgt1	Dusp6	Dusp6	Scd1
hydroxyzine_15day_Low	A	Ubd	Ubd	Ubd	LOC500300	LOC500300	Cdh17	Cdh17	Ednra	Ednra	UST4r	UST4r	Abcg2	Abcg2	Gadd45g	Gadd45g	Ifitm3	Ifitm3	Hsd3b7	Hsd3b7	Ltc4s	Ltc4s	Aspa	Aspa	Clca5	Clca5	Fam134b	Fam134b	Akr1c12	Akr1c12	Akr1c12	RT1-Bb	RT1-Bb	Retsat	Retsat	Aldh1a1	Aldh1a1	Dusp1	Dusp1	Gsta5	Gsta5	Akr1b7	Akr1b7	Prlr	Prlr	Bhlhe40	Bhlhe40	Igfbp1	Igfbp1
hydroxyzine_15day_Middle	A	Ubd	Ubd	Ubd	Jun	Jun	Hamp	Hamp	Msmo1	Msmo1	Ces2c	Ces2c	Upb1	Upb1	Ephx2	Ephx2	RT1-Bb	RT1-Bb	Aldh1a1	Aldh1a1	Aldh1a1	Ugt2b1	Ugt2b1	Ugt2b1	Gsta5	Gsta5	Cyyr1	Cyyr1	Igfbp1	Igfbp1	Gstm3	Gstm3	Inmt	Inmt	Inmt	RGD1309362	RGD1309362	Aldh1a7	Aldh1a7	Aldh1a7	Aldh1a7	Aldh1a7	Aldh1a7	Casp12	Casp12	Abca8	Abca8	Acsm2a	Acsm2a
hydroxyzine_15day_High	A	Gpr64	Gpr64	Mtmr7	Mtmr7	Cyp1a1	Cyp1a1	G6pd	G6pd	Aldh1l2	Aldh1l2	Cyp51	Cyp51	Hmgcr	Hmgcr	Agxt	Agxt	Akr7a3	Akr7a3	Lbp	Lbp	Tfrc	Tfrc	Abhd2	Abhd2	Jun	Jun	Gadd45a	Gadd45a	Il33	Il33	Abcg2	Abcg2	Manba	Manba	Hamp	Hamp	Acsl5	Acsl5	Ca2	Ca2	Elovl2	Elovl2	App	App	LOC100359478	LOC100359478	Tcn2	Tcn2
hydroxyzine_29day_Low	A	Ubd	Ubd	Ubd	Abcg5	Abcg5	Slpi	Slpi	Slpi	Slpi	Cish	Cish	Ccrn4l	Ccrn4l	Cyp3a9	Cyp3a9	LOC360228	LOC360228	Akr1c12	Akr1c12	Akr1c12	Retsat	Retsat	Ugt2b1	Ugt2b1	Cyp7a1	Cyp7a1	Zfp354a	Zfp354a	Sult2al1	Sult2al1	Inmt	Inmt	RGD1309362	RGD1309362	Gstt3	Gstt3	Pir	Pir	Wfdc2	Wfdc2	Fam111a	Fam111a
hydroxyzine_29day_Middle	A	Nfil3	Nfil3	Tat	Tat	Ctgf	Ctgf	Aox1	Aox1	Igha	Igha	Abcg5	Abcg5	Abcg5	Jun	Jun	UST4r	UST4r	Hhex	Hhex	Dusp6	Dusp6	Rgs3	Rgs3	Aspa	Aspa	Cish	Cish	Cish	Cish	Ccrn4l	Ccrn4l	Ccrn4l	Ccrn4l	Ccrn4l	Tsc22d3	Tsc22d3	Ces2c	Ces2c	Foxa2	Foxa2	Net1	Net1	Ephx2	Ephx2	LOC360228	LOC360228	Rtp3	Rtp3
hydroxyzine_29day_High	A	Gpr64	Gpr64	Mtmr7	Mtmr7	Cyp1a1	Cyp1a1	Cdh17	Cdh17	Meox2	Meox2	Akr7a3	Akr7a3	Lbp	Lbp	Tfrc	Tfrc	Abcg5	Abcg5	Abhd2	Abhd2	Il33	Il33	Snx10	Snx10	Slpi	Slpi	Slpi	Slpi	Slpi	Slpi	Rpesp	Rpesp	Manba	Manba	Acsl5	Acsl5	Ca2	Ca2	App	App	App	Hhex	Hhex	Idi1	Idi1	Cryab	Cryab	Enc1
ibuprofen_4day_Low	A	Slpi	Slpi	Ifit1	Ifit1	Acox2	Acox2	Angptl4	Angptl4	Mst1	Mst1	Fam160b1	Fam160b1	Akr1c12	Akr1c12	Cyp7a1	Cyp7a1	Zfp354a	Zfp354a	RGD1564865	RGD1564865	Igfbp1	Igfbp1	Aldh1a7	Aldh1a7	Onecut1	Onecut1	Rtp4	Rtp4	Socs2	Socs2	Agxt2	Agxt2	Bckdhb	Bckdhb	Wipi1	Wipi1	Fam111a	Fam111a
ibuprofen_4day_Middle	A	Ubd	Ubd	Hsd3b5	Hsd3b5	Hamp	Hamp	Hamp	Il6r	Il6r	Nqo1	Nqo1	Sds	Sds	Cish	Cish	Ccrn4l	Ccrn4l	Tsc22d3	Tsc22d3	Rcan1	Rcan1	Foxa2	Foxa2	Akr1c12	Akr1c12	Retsat	Retsat	Retsat	Cyp7a1	Cyp7a1	Nr0b2	Nr0b2	Zfp354a	Zfp354a	Zfp354a	Bhlhe40	Bhlhe40	Bcl6	Bcl6	Igfbp1	Igfbp1	Aldh1a7	Aldh1a7	Onecut1	Onecut1	Onecut1	Gstt3	Gstt3
ibuprofen_4day_High	A	Acaa1a	Acaa1a	Ubd	Ubd	Pla2g2a	Pla2g2a	Serpina10	Serpina10	LOC500300	LOC500300	Efna1	Efna1	Aig1	Aig1	Cdh17	Cdh17	Cp	Cp	Gulo	Gulo	Acly	Acly	Gpt	Gpt	Akr1c1	Akr1c1	Akr1c1	Lbp	Lbp	Lbp	Lbp	Lbp	Lbp	Ehhadh	Ehhadh	Ehhadh	Cxcl1	Cxcl1	Cxcl1	RGD1308059	RGD1308059	UST4r	UST4r	Slpi	Slpi	Fam213b	Fam213b	Cav2
ibuprofen_8day_Low	A	Cdh17	Cdh17	Slpi	Slpi	Hamp	Hamp	Dynlt3	Dynlt3	Idi1	Idi1	Scd1	Scd1	Tsc22d3	Tsc22d3	Ephx2	Ephx2	Akr1c12	Akr1c12	Retsat	Retsat	Dusp1	Dusp1	Nr0b2	Nr0b2	Akr1b7	Akr1b7	Zfp354a	Zfp354a	Hmgcs1	Hmgcs1	LOC689064	LOC689064	Zfp36	Zfp36	Bcl6	Bcl6	RGD1564865	RGD1564865	RGD1309362	RGD1309362	Aldh1a7	Aldh1a7	Tsku	Tsku	Mfsd2a	Mfsd2a	Mlc1	Mlc1
ibuprofen_8day_Middle	A	Ubd	Ubd	Cdh17	Cdh17	Igha	Igha	Lbp	Lbp	Abcg5	Abcg5	Slpi	Slpi	Hamp	Hamp	LOC100361444	LOC100361444	Thrsp	Thrsp	Ppp1r3b	Ppp1r3b	Il6r	Il6r	Pdia5	Pdia5	Nqo1	Nqo1	Ifit1	Ifit1	Ifit1	Nupr1	Nupr1	Sds	Sds	Cish	Cish	Ccrn4l	Ccrn4l	Tsc22d3	Tsc22d3	Fam134b	Fam134b	Ugt2b1	Ugt2b1	Cyp7a1	Cyp7a1	Nr0b2	Nr0b2	Akr1b7
ibuprofen_8day_High	A	Acaa1a	Acaa1a	Mgll	Mgll	Pla2g2a	Pla2g2a	Efna1	Efna1	Aldh1b1	Aldh1b1	Aox1	Aox1	Akr1c1	Akr1c1	Igha	Igha	Lbp	Lbp	Lbp	Lbp	Tfrc	Tfrc	Ehhadh	Ehhadh	Abcg5	Abcg5	Cxcl1	Cxcl1	Slpi	Slpi	Hamp	Hamp	Hamp	Hamp	Hamp	Hamp	Hamp	Thrsp	Thrsp	Dynlt3	Dynlt3	Hhex	Hhex	Idi1	Idi1	Alox15	Alox15	Plin2
ibuprofen_15day_Low	A	Cdh17	Cdh17	Marveld1	Marveld1	RGD1308059	RGD1308059	Hamp	Hamp	Mocos	Mocos	Hhex	Hhex	Cish	Cish	Polg2	Polg2	Retsat	Retsat	Retsat	Ugt2b1	Ugt2b1	Dusp1	Dusp1	Cyp7a1	Cyp7a1	Nr0b2	Nr0b2	Prlr	Prlr	Zfp354a	Zfp354a	Bcl6	Bcl6	RGD1309362	RGD1309362	RGD1309362	Aldh1a7	Aldh1a7	Aldh1a7	Onecut1	Onecut1	Gstt3	Gstt3	G6pc	G6pc	Osgin1	Osgin1	Lancl1
ibuprofen_15day_Middle	A	Sgk2	Sgk2	Ubd	Ubd	Nfe2l2	Nfe2l2	Efna1	Efna1	Cdh17	Cdh17	Hmgcr	Hmgcr	Meox2	Meox2	Akr1c1	Akr1c1	RGD1308059	RGD1308059	Slpi	Slpi	Hamp	Hamp	LOC100361444	LOC100361444	Hhex	Hhex	Hacl1	Hacl1	Ifit1	Ifit1	Angptl4	Angptl4	Sgk1	Sgk1	Mid1ip1	Mid1ip1	Akr1c12	Akr1c12	Akr1c12	Slc25a25	Slc25a25	Cib2	Cib2	Dusp1	Dusp1	Zfp354a	Zfp354a	LOC689064
ibuprofen_15day_High	A	Gstm7	Gstm7	Fkbp11	Fkbp11	Cyp2c11	Cyp2c11	Cyp2c11	Sgk2	Sgk2	Mtmr7	Mtmr7	Park7	Park7	Ubd	Ubd	Ubd	Ubd	Ubd	Mgll	Mgll	Dmgdh	Dmgdh	Elovl5	Elovl5	Nfe2l2	Nfe2l2	Pla2g2a	Pla2g2a	Pla2g2a	Serpina10	Serpina10	Hes6	Hes6	Cbs	Cbs	Tat	Tat	Aqp9	Aqp9	Aig1	Aig1	Aig1	Aldh1b1	Aldh1b1	Cdh17	Cdh17	Hbb	Hbb
ibuprofen_29day_Low	A	Aox1	Aox1	UST4r	UST4r	Slpi	Slpi	Avpr1a	Avpr1a	Acsl5	Acsl5	LOC360919	LOC360919	Aspg	Aspg	Acox2	Acox2	Sgk1	Sgk1	Ddhd1	Ddhd1	Akr1d1	Akr1d1	Comt	Comt	Akr1c12	Akr1c12	Adh7	Adh7	Tm7sf2	Tm7sf2	Aldh1a1	Aldh1a1	Tmem176a	Tmem176a	Cyp7a1	Cyp7a1	Nr0b2	Nr0b2	Cd14	Cd14	Prlr	Prlr	Zfp354a	Zfp354a	Cmc1	Cmc1	Zfp36	Zfp36
ibuprofen_29day_Middle	A	Ubd	Ubd	Fmo3	Fmo3	Aox1	Aox1	Slpi	Slpi	Avpr1a	Avpr1a	Hhex	Hhex	Hacl1	Hacl1	Il6r	Il6r	Nqo1	Nqo1	Fzd1	Fzd1	Acox2	Acox2	Sds	Sds	Angptl4	Angptl4	Tsc22d3	Tsc22d3	Fam134b	Fam134b	Sgk1	Sgk1	Cyp4a1	Cyp4a1	Ephx2	Ephx2	Hes1	Hes1	Akr1c12	Akr1c12	Akr1c12	Retsat	Retsat	Ugt2b1	Ugt2b1	Nr0b2	Nr0b2	Slc38a2
ibuprofen_29day_High	A	Acaa1a	Acaa1a	Mgll	Mgll	Pla2g2a	Pla2g2a	Serpina10	Serpina10	Tat	Tat	Sec11c	Sec11c	Col3a1	Col3a1	Aig1	Aig1	Cyp51	Cyp51	Hbb	Hbb	Hbb	Cp	Cp	Lyve1	Lyve1	Akr7a3	Akr7a3	Gpt	Gpt	Gpt	Akr1c1	Akr1c1	Akr1c1	Akr1c1	Lbp	Lbp	Lbp	Lbp	Lbp	Lbp	Lbp	Lbp	Lbp	Tfrc	Tfrc	Tfrc	Serpina11	Serpina11
imipramine_4day_Low	A	Ubd	Ubd	Cdh17	Cdh17	Igha	Igha	Slpi	Slpi	LOC100359478	LOC100359478	Cyp3a18	Cyp3a18	Ifit1	Ifit1	Itga1	Itga1	Spink1	Spink1	Sds	Sds	Cyp8b1	Cyp8b1	Dhrs7	Dhrs7	Dhrs7	Dhrs7	Rdh2	Rdh2	Net1	Net1	Ephx2	Ephx2	RT1-Bb	RT1-Bb	Ugt2b1	Ugt2b1	Slc22a8	Slc22a8	Akr1b7	Akr1b7	Zfp354a	Zfp354a	A1bg	A1bg	Sult2al1	Sult2al1	Stac3	Stac3
imipramine_4day_Middle	A	Mtmr7	Mtmr7	Ubd	Ubd	Cdh17	Cdh17	Igha	Igha	Slpi	Slpi	Hamp	Hamp	Hamp	Ube2c	Ube2c	Nqo1	Nqo1	RGD1562323	RGD1562323	Dhrs7	Dhrs7	Ccrn4l	Ccrn4l	Rdh2	Rdh2	Tsc22d3	Tsc22d3	Cyp3a9	Cyp3a9	Comt	Comt	Slc25a25	Slc25a25	Ugt2b1	Ugt2b1	Cyp7a1	Cyp7a1	Slc22a8	Slc22a8	Akr1b7	Akr1b7	RGD1309362	RGD1309362	Gstt3	Gstt3	Osgin1	Osgin1	Mfsd2a
imipramine_4day_High	A	Aldh1l2	Aldh1l2	Meox2	Meox2	Igha	Igha	Ect2	Ect2	Slpi	Slpi	Hamp	Hamp	Hamp	Hamp	Alox15	Alox15	Sult1c2	Sult1c2	Clic2	Clic2	Scd1	Scd1	Ube2c	Ube2c	Nqo1	Nqo1	RGD1562323	RGD1562323	Nusap1	Nusap1	Por	Por	Cyp3a23/3a1	Cyp3a23/3a1	Gk	Gk	Cyp8b1	Cyp8b1	Dhrs7	Dhrs7	Spc25	Spc25	Cdk1	Cdk1	Oaf	Oaf	Sgk1	Sgk1
imipramine_8day_Low	A	Ubd	Ubd	Cdh17	Cdh17	Aox1	Aox1	Slpi	Slpi	Hamp	Hamp	Gadd45g	Gadd45g	Sds	Sds	Cish	Cish	Sgk1	Sgk1	Comt	Comt	Ephx2	Ephx2	Akr1c12	Akr1c12	RT1-Bb	RT1-Bb	Laptm4b	Laptm4b	Cyp7a1	Cyp7a1	Akr1b7	Akr1b7	A1bg	A1bg	Bcl6	Bcl6	RGD1309362	RGD1309362	Aldh1a7	Aldh1a7	Aldh1a7	Fam111a	Fam111a	Mlc1	Mlc1	Mlc1
imipramine_8day_Middle	A	Efna1	Efna1	Cdh17	Cdh17	Cdh17	Sephs2	Sephs2	Slpi	Slpi	Hamp	Hamp	Hamp	Gadd45g	Gadd45g	LOC100359478	LOC100359478	Alox15	Alox15	Lss	Lss	Slc6a6	Slc6a6	LOC100363476	LOC100363476	Dhrs7	Dhrs7	Cish	Cish	Csrp1	Csrp1	Fam134b	Fam134b	Pnpla3	Pnpla3	Akr1c12	Akr1c12	RT1-Bb	RT1-Bb	Adh7	Adh7	Ugt2b1	Ugt2b1	Tmem176a	Tmem176a	Cyp7a1	Cyp7a1	Slc22a8	Slc22a8
imipramine_8day_High	A	Ubd	Ubd	Ubd	Usp2	Usp2	Tat	Tat	Amd1	Amd1	Aldh1l2	Aldh1l2	Cdh17	Cdh17	Cyp51	Cyp51	Hmgcr	Hmgcr	Hbb	Hbb	Pla2g12a	Pla2g12a	Abcb1a	Abcb1a	Prc1	Prc1	Akr1c1	Akr1c1	Ppp2r1b	Ppp2r1b	Igha	Igha	Lbp	Lbp	Pbld	Pbld	LOC100360403	LOC100360403	Ect2	Ect2	Bub1	Bub1	Abcg2	Abcg2	Hao2	Hao2	Hamp	Hamp	Hamp
imipramine_15day_Low	A	Ubd	Ubd	Aox1	Aox1	Sephs2	Sephs2	Marveld1	Marveld1	Ltc4s	Ltc4s	Ifit1	Ifit1	Ephx2	Ephx2	Retsat	Retsat	Ugt2b1	Ugt2b1	Gsta5	Gsta5	Akr1b7	Akr1b7	Adh1	Adh1	Cd74	Cd74	RGD1309362	RGD1309362	RGD1309362	G6pc	G6pc	Casp12	Casp12	RT1-Da	RT1-Da	Acsm2a	Acsm2a	Fam111a	Fam111a	Fam111a	Fam111a
imipramine_15day_Middle	A	Ubd	Ubd	Ubd	G6pd	G6pd	Sephs2	Sephs2	Pla2g12a	Pla2g12a	Akr1c1	Akr1c1	Lbp	Lbp	Slpi	Slpi	Slpi	Ctps2	Ctps2	LOC100359478	LOC100359478	Sult1c2	Sult1c2	Serpina7	Serpina7	Scd1	Scd1	Ifit1	Ifit1	Ifit1	Thumpd1	Thumpd1	Abcb4	Abcb4	Por	Por	Vnn1	Vnn1	Csrp1	Csrp1	Fam134b	Fam134b	Ces2c	Ces2c	Hrasls	Hrasls	Polg2	Polg2	Akr1c12
imipramine_15day_High	A	Ubd	Ubd	Elovl5	Elovl5	G6pd	G6pd	Aldh1l2	Aldh1l2	Cdh17	Cdh17	Cdh17	Cdh17	Hbb	Hbb	Sephs2	Sephs2	Aadat	Aadat	Ly6e	Ly6e	Pla2g12a	Pla2g12a	Abcb1a	Abcb1a	RT1-Ba	RT1-Ba	Igha	Igha	Lbp	Lbp	Marveld1	Marveld1	Abhd2	Abhd2	Slpi	Slpi	Hao2	Hao2	LOC100361444	LOC100361444	Adora2b	Adora2b	Idi1	Idi1	Lgals3	Lgals3	Cd63	Cd63
imipramine_29day_Low	A	Abcg5	Abcg5	Acsf2	Acsf2	Sult1c2	Sult1c2	Cyp3a9	Cyp3a9	Ddhd1	Ddhd1	Wsb1	Wsb1	Ephx2	Ephx2	Pnpla3	Pnpla3	Akr1c12	Akr1c12	Slc22a8	Slc22a8	Bcl6	Bcl6	Igfbp1	Igfbp1	Hsd17b2	Hsd17b2	RGD1309362	RGD1309362	LOC367746	LOC367746	Sqrdl	Sqrdl	Onecut1	Onecut1	Dmxl2-ps1	Dmxl2-ps1
imipramine_29day_Middle	A	Cdh17	Cdh17	Sephs2	Sephs2	Marveld1	Marveld1	LOC100359478	LOC100359478	Sult1c2	Sult1c2	Cyp4a8	Cyp4a8	Sds	Sds	Angptl4	Angptl4	Sgk1	Sgk1	Cyp3a9	Cyp3a9	Ddhd1	Ddhd1	RT1-A2	RT1-A2	Ephx2	Ephx2	Ephx2	Pnpla3	Pnpla3	Akr1c12	Akr1c12	RT1-Bb	RT1-Bb	Ugt2b1	Ugt2b1	Ugt2b1	Evc	Evc	Bcl6	Bcl6	Igfbp1	Igfbp1	Gstm3	Gstm3	Inmt	Inmt	RGD1309362	RGD1309362
imipramine_29day_High	A	Elovl5	Elovl5	Aldh1b1	Aldh1b1	Akr7a3	Akr7a3	Pla2g12a	Pla2g12a	Lbp	Lbp	Ect2	Ect2	Adora2b	Adora2b	App	App	Lgals3	Lgals3	Sult1c2	Sult1c2	Serpina7	Serpina7	Scd1	Scd1	Ube2c	Ube2c	RGD1562323	RGD1562323	Nusap1	Nusap1	Slc6a6	Slc6a6	Cyp4a8	Cyp4a8	Por	Por	Vnn1	Vnn1	Dhrs7	Dhrs7	Ccrn4l	Ccrn4l	Spc25	Spc25	Csrp1	Csrp1	Cdk1	Cdk1
indomethacin_4day_Low	A	Psmb8	Psmb8	Zfp189	Zfp189	Ubd	Ubd	Ubd	Ubd	Ubd	Ctgf	Ctgf	Ly6c	Ly6c	Aox1	Aox1	Cela1	Cela1	Hamp	Hamp	Cpeb2	Cpeb2	Psmb10	Psmb10	Nupr1	Nupr1	Spink3	Spink3	Dhrs7	Dhrs7	Isg15	Isg15	Pfkfb1	Pfkfb1	RT1-DMb	RT1-DMb	Rdh2	Rdh2	Psmb9	Psmb9	Tsc22d3	Tsc22d3	Igtp	Igtp	Sgk1	Sgk1	Irf1	Irf1	Fam160b1
indomethacin_4day_Middle	A	LOC100359478	LOC100359478	Hhex	Hhex	Acox2	Acox2	Slc6a6	Slc6a6	Nupr1	Nupr1	Sds	Sds	Cish	Cish	Fam134b	Fam134b	Akr1c12	Akr1c12	Akr1c12	Retsat	Retsat	Cmc1	Cmc1	Sult2al1	Sult2al1	Casp12	Casp12	Abca8	Abca8	Asrgl1	Asrgl1	Agxt2	Agxt2	Fam111a	Fam111a	Fam111a
indomethacin_4day_High	A	Gstm7	Gstm7	Mmp14	Mmp14	Fkbp11	Fkbp11	Acaa1a	Acaa1a	Tmem140	Tmem140	Map7d1	Map7d1	Mtmr7	Mtmr7	Ubd	Ubd	Mgll	Mgll	Elovl5	Elovl5	Nfkbiz	Nfkbiz	Usp2	Usp2	Pla2g2a	Pla2g2a	Pla2g2a	Pla2g2a	Tat	Tat	Ass1	Ass1	Ctgf	Ctgf	Sec11c	Sec11c	Fmo3	Fmo3	RGD1310552	RGD1310552	Aldh1b1	Aldh1b1	Cdh17	Cdh17	Cyp51	Cyp51	Hmgcr	Hmgcr
indomethacin_8day_Low	A	LOC500300	LOC500300	Cdh17	Cdh17	Slpi	Slpi	Duoxa1	Duoxa1	Mocos	Mocos	Dynlt3	Dynlt3	Cyp3a9	Cyp3a9	Comt	Comt	Pnpla3	Pnpla3	Nr0b2	Nr0b2	Zfp354a	Zfp354a	Cmc1	Cmc1	Igfbp1	Igfbp1	A2m	A2m	Per2	Per2	Mlc1	Mlc1
indomethacin_8day_Middle	A	Ubd	Ubd	Pla2g2a	Pla2g2a	Cdh17	Cdh17	Cdh17	Cdh17	Slpi	Slpi	Mocos	Mocos	LOC100359478	LOC100359478	RT1-CE10	RT1-CE10	Ifit1	Ifit1	Pxmp4	Pxmp4	Akr1c12	Akr1c12	A1bg	A1bg	Igfbp1	Igfbp1	RGD1309362	RGD1309362	RT1-T24-4	RT1-T24-4
indomethacin_8day_High	A	Tgm1	Tgm1	Gstm7	Gstm7	Fkbp11	Fkbp11	Cyp2c11	Cyp2c11	Cyp2c11	Acaa1a	Acaa1a	Slc2a2	Slc2a2	Ubd	Ubd	Ubd	Mgll	Mgll	Dmgdh	Dmgdh	Elovl5	Elovl5	Nfkbiz	Nfkbiz	Pla2g2a	Pla2g2a	Pla2g2a	Pla2g2a	Pla2g2a	Serpina10	Serpina10	Mx2	Mx2	Hes6	Hes6	Ctgf	Ctgf	Fabp4	Fabp4	Aldh1b1	Aldh1b1	C1qb	C1qb	Reg3b	Reg3b	Cyp4f1	Cyp4f1	Aox1
indomethacin_15day_Low	A	Aldh1b1	Aldh1b1	Cdh17	Cdh17	Abcg5	Abcg5	Gadd45g	Gadd45g	Mocos	Mocos	Idi1	Idi1	Scd1	Scd1	Ifit1	Ifit1	Nupr1	Nupr1	Rdh2	Rdh2	Sqle	Sqle	Ddhd1	Ddhd1	Comt	Comt	Fam160b1	Fam160b1	Pnpla3	Pnpla3	Akr1c12	Akr1c12	Laptm4b	Laptm4b	Adh7	Adh7	Tm7sf2	Tm7sf2	Evc	Evc	Cyp7a1	Cyp7a1	Gck	Gck	Hspb1	Hspb1	Abcg8	Abcg8
indomethacin_15day_Middle	A	Ubd	Ubd	Gadd45a	Gadd45a	LOC100361444	LOC100361444	Gadd45g	Gadd45g	LOC100359478	LOC100359478	Serpina7	Serpina7	Scd1	Scd1	Ifit1	Ifit1	G0s2	G0s2	Sds	Sds	Ccrn4l	Ccrn4l	Upb1	Upb1	Pnpla3	Pnpla3	Tifa	Tifa	Aldh1a1	Aldh1a1	Cyp7a1	Cyp7a1	Akr1b7	Akr1b7	Ier3	Ier3	Gck	Gck	Zfp354a	Zfp354a	Cmc1	Cmc1	Bcl6	Bcl6	Gpm6a	Gpm6a	RGD1309362	RGD1309362
indomethacin_15day_High	A	Tgm1	Tgm1	Gstm7	Gstm7	Cyp2c11	Cyp2c11	Cyp2c11	Cyp2c11	Acaa1a	Acaa1a	Slc2a2	Slc2a2	Procr	Procr	Slc39a4	Slc39a4	Mtmr7	Mtmr7	Cidea	Cidea	Zfp189	Zfp189	Mgll	Mgll	Dmgdh	Dmgdh	Elovl5	Elovl5	Nfkbiz	Nfkbiz	Pla2g2a	Pla2g2a	Pla2g2a	Pla2g2a	Serpina10	Serpina10	Mx2	Mx2	Hes6	Hes6	Hes6	Ttpa	Ttpa	Fabp4	Fabp4	Acot12	Acot12	RGD1310552
indomethacin_29day_Low	A	Igha	Igha	Marveld1	Marveld1	Slpi	Slpi	Hamp	Hamp	Hsd3b7	Hsd3b7	RT1-CE10	RT1-CE10	LOC100361552	LOC100361552	Acox2	Acox2	Cyp8b1	Cyp8b1	Angptl4	Angptl4	Sgk1	Sgk1	Sez6	Sez6	Comt	Comt	Comt	Akr1c12	Akr1c12	Cyp7a1	Cyp7a1	Bcl6	Bcl6	Gpm6a	Gpm6a	Gpm6a	RGD1309362	RGD1309362	Onecut1	Onecut1	Tsku	Tsku	Mfsd2a	Mfsd2a	Fam111a	Fam111a
indomethacin_29day_Middle	A	Ubd	Ubd	Ubd	Ubd	Igha	Igha	Slpi	Slpi	Hamp	Hamp	Sult1c2	Sult1c2	Hacl1	Hacl1	LOC100361552	LOC100361552	Rgs3	Rgs3	Sds	Sds	Angptl4	Angptl4	Cish	Cish	Ccrn4l	Ccrn4l	Rdh2	Rdh2	Foxa2	Foxa2	Comt	Comt	Ephx2	Ephx2	Hes1	Hes1	Nr0b2	Nr0b2	Akr1b7	Akr1b7	Zfp354a	Zfp354a	Acsm5	Acsm5	Gpm6a	Gpm6a	Gpm6a	Gpm6a
iproniazid_4day_Low	A	Slpi	Slpi	Dynlt3	Dynlt3	Dhrs7	Dhrs7	Sgk1	Sgk1	Cyp3a9	Cyp3a9	Cyp3a9	Comt	Comt	Ephx2	Ephx2	Retsat	Retsat	Aldh1a1	Aldh1a1	Gsta5	Gsta5	Prlr	Prlr	Sult2al1	Sult2al1	Acsm5	Acsm5	Bcl6	Bcl6	Inmt	Inmt	RGD1309362	RGD1309362	Aldh1a7	Aldh1a7	Onecut1	Onecut1	Asrgl1	Asrgl1	RT1-T24-4	RT1-T24-4	Fam111a	Fam111a
iproniazid_4day_Middle	A	Usp2	Usp2	Marveld1	Marveld1	UST4r	UST4r	Slpi	Slpi	Slpi	Dynlt3	Dynlt3	Il6r	Il6r	Scd1	Scd1	Ube2c	Ube2c	Ifit1	Ifit1	Pim3	Pim3	Ccrn4l	Ccrn4l	Tsc22d3	Tsc22d3	Fam134b	Fam134b	Sgk1	Sgk1	Polg2	Polg2	Comt	Comt	Rtp3	Rtp3	Ugt2b1	Ugt2b1	Gsta5	Gsta5	Cyp7a1	Cyp7a1	Prlr	Prlr	Zfp354a	Zfp354a	Zfp354a	Phlda3	Phlda3
iproniazid_4day_High	A	Zfp189	Zfp189	Cdh17	Cdh17	Gulo	Gulo	Chmp4c	Chmp4c	Marveld1	Marveld1	Il33	Il33	UST4r	UST4r	Slpi	Slpi	Slpi	Rapgef4	Rapgef4	Srebf1	Srebf1	Tle1	Tle1	Cpeb2	Cpeb2	RGD1307603	RGD1307603	Slc22a5	Slc22a5	Klf9	Klf9	Il6r	Il6r	Scd1	Scd1	Ube2c	Ube2c	Ube2c	Ccnd1	Ccnd1	Ifit1	Ifit1	Sh3bp5	Sh3bp5	Pim3	Pim3	Pxmp4	Pxmp4
iproniazid_8day_Low	A	Ubd	Ubd	Cdh17	Cdh17	Cxcl1	Cxcl1	Jun	Jun	Slpi	Slpi	Slpi	Hamp	Hamp	LOC100361444	LOC100361444	LOC100359478	LOC100359478	RT1-CE10	RT1-CE10	Mmd2	Mmd2	Comt	Comt	Akr1c12	Akr1c12	Retsat	Retsat	Acsm3	Acsm3	Plekhb1	Plekhb1	Zfp354a	Zfp354a	Inmt	Inmt	Gstt3	Gstt3	RT1-T24-4	RT1-T24-4	Acy3	Acy3	Fam111a	Fam111a	Fam111a	Fam111a
iproniazid_8day_Middle	A	Marveld1	Marveld1	Cxcl1	Cxcl1	Jun	Jun	UST4r	UST4r	Slpi	Slpi	Slpi	Slpi	LOC100361444	LOC100361444	Adora2b	Adora2b	LOC100359478	LOC100359478	R3hdm2	R3hdm2	Ube2c	Ube2c	Mmd2	Mmd2	Dhrs7	Dhrs7	Ccrn4l	Ccrn4l	Rdh2	Rdh2	Cdk1	Cdk1	Sgk1	Sgk1	Sgk1	Rcan1	Rcan1	Mid1ip1	Mid1ip1	Ddhd1	Ddhd1	Comt	Comt	Akr1c12	Akr1c12	Akr1c12	RT1-Bb	RT1-Bb
iproniazid_8day_High	A	LOC500300	LOC500300	Cdh17	Cdh17	Akr1c1	Akr1c1	Ppp2r1b	Ppp2r1b	Hsd3b5	Hsd3b5	Marveld1	Marveld1	Jun	Jun	Agmo	Agmo	Ect2	Ect2	Il33	Il33	UST4r	UST4r	Slpi	Slpi	Abcg2	Abcg2	Hao2	Hao2	Adora2b	Adora2b	Tle1	Tle1	LOC100359478	LOC100359478	Cyp3a18	Cyp3a18	Cpeb2	Cpeb2	Hmox1	Hmox1	Hmox1	Sult1c2	Sult1c2	Serpina7	Serpina7	Hsd11b1	Hsd11b1	Slc22a5
iproniazid_15day_Low	A	LOC500300	LOC500300	Tat	Tat	Marveld1	Marveld1	Gadd45g	Gadd45g	Hhex	Hhex	RT1-CE10	RT1-CE10	Nqo1	Nqo1	Rgs3	Rgs3	Cish	Cish	Cish	Ccrn4l	Ccrn4l	Ccrn4l	Tsc22d3	Tsc22d3	Ddhd1	Ddhd1	Foxa2	Foxa2	Net1	Net1	Comt	Comt	Ephx2	Ephx2	LOC360228	LOC360228	Pnpla3	Pnpla3	Retsat	Retsat	Dusp1	Dusp1	Nr0b2	Nr0b2	Nr0b2	Ier3	Ier3	Prlr
iproniazid_15day_Middle	A	Ubd	Ubd	Usp2	Usp2	Mx2	Mx2	Hbb	Hbb	Usp18	Usp18	Jun	Jun	UST4r	UST4r	Hao2	Hao2	Apon	Apon	Acsl5	Acsl5	Gadd45g	Gadd45g	Gadd45g	LOC100359478	LOC100359478	Fam89a	Fam89a	Hhex	Hhex	Cyp3a18	Cyp3a18	Hsd11b1	Hsd11b1	R3hdm2	R3hdm2	LOC678701	LOC678701	RT1-CE10	RT1-CE10	Ces1d	Ces1d	Rgs3	Rgs3	RGD1562323	RGD1562323	Acox2	Acox2	Slc6a6
iproniazid_15day_High	A	Cyp2c11	Cyp2c11	Naprt1	Naprt1	Ubd	Ubd	Usp2	Usp2	Pla2g2a	Pla2g2a	Cdh17	Cdh17	Hbb	Hbb	Sephs2	Sephs2	Fcn1	Fcn1	Akr1c1	Akr1c1	Usp18	Usp18	Il33	Il33	Ctsd	Ctsd	UST4r	UST4r	Prkcdbp	Prkcdbp	Slpi	Slpi	Hao2	Hao2	Hamp	Hamp	Hamp	Acsl5	Acsl5	Ca2	Ca2	Gadd45g	Gadd45g	Gadd45g	Ahsp	Ahsp	Fam89a	Fam89a
iproniazid_29day_Low	A	Ubd	Ubd	LOC500300	LOC500300	Tat	Tat	Abcg5	Abcg5	Gadd45a	Gadd45a	Gadd45g	Gadd45g	Gadd45g	Hsd3b7	Hsd3b7	Ltc4s	Ltc4s	Scd1	Scd1	Nupr1	Nupr1	Cish	Cish	Cish	Ccrn4l	Ccrn4l	Tsc22d3	Tsc22d3	Ddhd1	Ddhd1	Foxa2	Foxa2	Comt	Comt	Hes1	Hes1	RT1-Bb	RT1-Bb	Cib2	Cib2	Ugt2b1	Ugt2b1	Cyp7a1	Cyp7a1	Nr0b2	Nr0b2	Ier3	Ier3
iproniazid_29day_Middle	A	Zfp189	Zfp189	Usp2	Usp2	LOC500300	LOC500300	Hbb	Hbb	UST4r	UST4r	Gadd45g	Gadd45g	Tle1	Tle1	Hsd3b7	Hsd3b7	LOC100359478	LOC100359478	LOC678701	LOC678701	RT1-CE10	RT1-CE10	Ppp1r3b	Ppp1r3b	Nqo1	Nqo1	Ifit1	Ifit1	LOC100363476	LOC100363476	Cish	Cish	Rdh2	Rdh2	Tsc22d3	Tsc22d3	Sgk1	Sgk1	Ddhd1	Ddhd1	Comt	Comt	Hes1	Hes1	Akr1c12	Akr1c12	RT1-Bb	RT1-Bb
iproniazid_29day_High	A	Mmp14	Mmp14	Cd68	Cd68	Clec4f	Clec4f	Usp2	Usp2	Pla2g2a	Pla2g2a	LOC500300	LOC500300	Cdh17	Cdh17	Cdh17	Cdh17	Cdh17	Cd5l	Cd5l	C1qb	C1qb	Hbb	Hbb	Hbb	Hbb	Aox1	Aox1	Ly6e	Ly6e	Fcn1	Fcn1	Igha	Igha	Lbp	Lbp	Slc46a1	Slc46a1	Gadd45a	Gadd45a	Il33	Il33	Ctsd	Ctsd	Pltp	Pltp	UST4r	UST4r	Slpi
isoniazid_4day_Low	A	Akr1c1	Akr1c1	Slpi	Slpi	Mocos	Mocos	RGD1562323	RGD1562323	Spink3	Spink3	Sds	Sds	Dhrs7	Dhrs7	Fam134b	Fam134b	Fam134b	Sgk1	Sgk1	Foxa2	Foxa2	Comt	Comt	Ephx2	Ephx2	Akr1c12	Akr1c12	Slc25a25	Slc25a25	Gsta5	Gsta5	Nr0b2	Nr0b2	Cmc1	Cmc1	Sult2al1	Sult2al1	Bcl6	Bcl6	Oas1a	Oas1a	Aldh1a7	Aldh1a7	Onecut1	Onecut1	Got1	Got1	Wfdc2
isoniazid_4day_Middle	A	Igha	Igha	Sult1c2	Sult1c2	Nupr1	Nupr1	Ephx2	Ephx2	Akr1c12	Akr1c12	Gsta5	Gsta5	Cyp7a1	Cyp7a1	Reep6	Reep6	Stac3	Stac3	RGD1309362	RGD1309362	Aldh1a7	Aldh1a7	Onecut1	Onecut1	Gstt3	Gstt3	A2m	A2m	Cyp2j4	Cyp2j4	Wfdc2	Wfdc2	Fam111a	Fam111a	Mlc1	Mlc1
isoniazid_4day_High	A	Akr7a3	Akr7a3	Akr1c1	Akr1c1	Slpi	Slpi	Mocos	Mocos	Scd1	Scd1	RGD1562323	RGD1562323	Spink3	Spink3	Dhrs7	Dhrs7	Ccrn4l	Ccrn4l	Rcan1	Rcan1	LOC360228	LOC360228	Cyp1a2	Cyp1a2	Slc25a25	Slc25a25	Aldh1a1	Aldh1a1	Gsta5	Gsta5	Gsta5	Gsta5	Zfp354a	Zfp354a	Me1	Me1	Cebpb	Cebpb	Acsm5	Acsm5	Reep6	Reep6	Bcl6	Bcl6	Gpm6a	Gpm6a	Oas1a	Oas1a
isoniazid_8day_Low	A	Mx2	Mx2	Ly6c	Ly6c	Usp18	Usp18	Slpi	Slpi	Ms4a6b	Ms4a6b	LOC100359478	LOC100359478	Ms4a11	Ms4a11	Tagln	Tagln	Clca5	Clca5	Spink3	Spink3	Ephx2	Ephx2	RT1-Bb	RT1-Bb	Cyp7a1	Cyp7a1	Slfn3	Slfn3	Akr1b7	Akr1b7	Zfp354a	Zfp354a	Sult2al1	Sult2al1	Bcl6	Bcl6	Igfbp1	Igfbp1	Inmt	Inmt	RGD1309362	RGD1309362	RGD1309362	RGD1309362	Oas1a	Oas1a	Sqrdl	Sqrdl
isoniazid_8day_Middle	A	LOC500300	LOC500300	Tat	Tat	Cdh17	Cdh17	Sephs2	Sephs2	Acly	Acly	Usp18	Usp18	Slpi	Slpi	Gadd45g	Gadd45g	Dusp6	Dusp6	Rgs3	Rgs3	Cish	Cish	Ccrn4l	Ccrn4l	Cyp3a9	Cyp3a9	Ddhd1	Ddhd1	Foxa2	Foxa2	Ephx2	Ephx2	Cyp1a2	Cyp1a2	Ugt2b1	Ugt2b1	Akr1b7	Akr1b7	Zfp354a	Zfp354a	Bcl6	Bcl6	Bcl6	Inmt	Inmt	RGD1309362	RGD1309362	RGD1309362
isoniazid_8day_High	A	Aldh1b1	Aldh1b1	Rtn4	Rtn4	Igha	Igha	Marveld1	Marveld1	Slpi	Slpi	Mocos	Mocos	LOC100359478	LOC100359478	LOC100359478	Hhex	Hhex	Hacl1	Hacl1	Cobl	Cobl	Cyp3a9	Cyp3a9	Ddhd1	Ddhd1	Ephx2	Ephx2	Ephx2	Ephx2	RT1-Bb	RT1-Bb	Cyp1a2	Cyp1a2	Retsat	Retsat	Aldh1a1	Aldh1a1	Akr1b7	Akr1b7	Sult2al1	Sult2al1	Bcl6	Bcl6	Igfbp1	Igfbp1	RGD1309362	RGD1309362	RGD1309362
isoniazid_15day_Low	A	Pik3r1	Pik3r1	Akr1c1	Akr1c1	Igha	Igha	Slpi	Slpi	Hamp	Hamp	Sult1c2	Sult1c2	Acot4	Acot4	Akr1c12	Akr1c12	Cyp1a2	Cyp1a2	Cyp7a1	Cyp7a1	Zfp354a	Zfp354a	RGD1564865	RGD1564865	RGD1309362	RGD1309362	RGD1309362	Aldh1a7	Aldh1a7	Wfdc2	Wfdc2	Fam111a	Fam111a	Fam111a	Fam111a	Mlc1	Mlc1	Faim3	Faim3
isoniazid_15day_Middle	A	Mtmr7	Mtmr7	Aox1	Aox1	Akr1c1	Akr1c1	Marveld1	Marveld1	Abcg2	Abcg2	Hamp	Hamp	Alox15	Alox15	Ifit1	Ifit1	Acox2	Acox2	Sds	Sds	Cyp8b1	Cyp8b1	Ccrn4l	Ccrn4l	Pxmp4	Pxmp4	Ephx2	Ephx2	RT1-Bb	RT1-Bb	Cyp1a2	Cyp1a2	Slc25a25	Slc25a25	Tifa	Tifa	Cyp7a1	Cyp7a1	Cyp7a1	Zfp354a	Zfp354a	RGD1564865	RGD1564865	LOC287167	LOC287167	Slc27a5	Slc27a5	Rtp4
isoniazid_15day_High	A	Ctgf	Ctgf	Aldh1b1	Aldh1b1	Gpt	Gpt	Akr1c1	Akr1c1	Marveld1	Marveld1	Cdc73	Cdc73	Abcg2	Abcg2	Hhex	Hhex	Alox15	Alox15	RT1-CE10	RT1-CE10	Nqo1	Nqo1	Acox2	Acox2	LOC100363476	LOC100363476	Ccrn4l	Ccrn4l	Tsc22d3	Tsc22d3	Polg2	Polg2	Comt	Comt	Ephx2	Ephx2	RT1-Bb	RT1-Bb	Cyp1a2	Cyp1a2	Slc25a25	Slc25a25	Retsat	Retsat	Cyp7a1	Cyp7a1	Zfp354a	Zfp354a
isoniazid_29day_Low	A	Ubd	Ubd	Ubd	Ubd	Ubd	Gadd45a	Gadd45a	Elovl2	Elovl2	Gadd45g	Gadd45g	RGD1565709	RGD1565709	Ltc4s	Ltc4s	Thumpd1	Thumpd1	Cish	Cish	Ephx2	Ephx2	Ephx2	Cyp1a2	Cyp1a2	Tifa	Tifa	Dusp1	Dusp1	Acsm3	Acsm3	Cyp7a1	Cyp7a1	Nr0b2	Nr0b2	Ier3	Ier3	Acsm5	Acsm5	RGD1564865	RGD1564865	RGD1309362	RGD1309362	Aldh1a7	Aldh1a7	Aldh1a7	Abca8	Abca8	Tsku
isoniazid_29day_Middle	A	Ubd	Ubd	Ubd	Aldh1b1	Aldh1b1	Avpr1a	Avpr1a	Elovl2	Elovl2	Tcn2	Tcn2	Hhex	Hhex	RGD1565709	RGD1565709	RT1-CE10	RT1-CE10	Ifit1	Ifit1	Acox2	Acox2	Angptl4	Angptl4	Net1	Net1	Ephx2	Ephx2	Ephx2	Akr1c12	Akr1c12	RT1-Bb	RT1-Bb	Cyp1a2	Cyp1a2	Cyp7a1	Cyp7a1	Cyp7a1	Nr0b2	Nr0b2	Gck	Gck	Msra	Msra	Acsm5	Acsm5	Bcl6	Bcl6	RGD1564865
isoniazid_29day_High	A	Ubd	Ubd	Ubd	Ubd	Ubd	LOC500300	LOC500300	Efna1	Efna1	Ctgf	Ctgf	Fabp4	Fabp4	Aldh1b1	Aldh1b1	Cdh17	Cdh17	Rtn4	Rtn4	Igha	Igha	Marveld1	Marveld1	Hfe2	Hfe2	Gadd45a	Gadd45a	Il33	Il33	UST4r	UST4r	Slpi	Slpi	Avpr1a	Avpr1a	Hamp	Hamp	Hamp	Ca2	Ca2	Gadd45g	Gadd45g	Gadd45g	Mocos	Mocos	Ifitm3	Ifitm3	Tcn2
ketoconazole_4day_Low	A	Ubd	Ubd	Nfe2l2	Nfe2l2	Cdh17	Cdh17	Aox1	Aox1	Slpi	Slpi	Hamp	Hamp	LOC100361444	LOC100361444	Fam89a	Fam89a	Hhex	Hhex	Sds	Sds	Cish	Cish	Sgk1	Sgk1	Rcan1	Rcan1	Ddhd1	Ddhd1	Upb1	Upb1	Ephx2	Ephx2	Ephx2	Akr1c12	Akr1c12	Retsat	Retsat	Retsat	Nop58	Nop58	Zfp354a	Zfp354a	Cd74	Cd74	Igfbp1	Igfbp1	RGD1309362	RGD1309362
ketoconazole_4day_Middle	A	Nfe2l2	Nfe2l2	Fmo3	Fmo3	Hsd3b5	Hsd3b5	Abcg5	Abcg5	UST4r	UST4r	Prkcdbp	Prkcdbp	Slpi	Slpi	Jund	Jund	Fam89a	Fam89a	Hhex	Hhex	Idi1	Idi1	Sh3bp5	Sh3bp5	Sds	Sds	Dhrs7	Dhrs7	Ccrn4l	Ccrn4l	Rdh2	Rdh2	Fam134b	Fam134b	Sgk1	Sgk1	Rcan1	Rcan1	Cyp3a9	Cyp3a9	Ddhd1	Ddhd1	Comt	Comt	Ephx2	Ephx2	Slc25a25	Slc25a25
ketoconazole_4day_High	A	Mmp14	Mmp14	Acaa1a	Acaa1a	Slc39a4	Slc39a4	Ubd	Ubd	Nfe2l2	Nfe2l2	LOC500300	LOC500300	Hbb	Hbb	Sephs2	Sephs2	Akr7a3	Akr7a3	Ly6e	Ly6e	Fcn1	Fcn1	Ehhadh	Ehhadh	Abhd2	Abhd2	Usp18	Usp18	RGD1308059	RGD1308059	Slpi	Slpi	Hamp	Hamp	Acsl5	Acsl5	Ifitm3	Ifitm3	Hhex	Hhex	Cyp3a18	Cyp3a18	Il6r	Il6r	Ube2c	Ube2c	Ccnd1	Ccnd1
ketoconazole_8day_Low	A	LOC500300	LOC500300	Aox1	Aox1	Jun	Jun	Gadd45a	Gadd45a	RGD1308059	RGD1308059	Slpi	Slpi	Slpi	Gadd45g	Gadd45g	Hhex	Hhex	Sult1c2	Sult1c2	Dusp6	Dusp6	Fzd1	Fzd1	Sds	Sds	Cish	Cish	Cish	Ccrn4l	Ccrn4l	Cyp3a9	Cyp3a9	Foxa2	Foxa2	Net1	Net1	Comt	Comt	Rtp3	Rtp3	Hes1	Hes1	Slc25a25	Slc25a25	Dusp1	Dusp1	Cyp7a1	Cyp7a1
ketoconazole_8day_Middle	A	LOC500300	LOC500300	Nfil3	Nfil3	Jun	Jun	Gadd45a	Gadd45a	RGD1308059	RGD1308059	Slpi	Slpi	Gadd45g	Gadd45g	LOC100359478	LOC100359478	Hhex	Hhex	Hhex	Dusp6	Dusp6	Fzd1	Fzd1	Ifit1	Ifit1	Cish	Cish	Cish	Sgk1	Sgk1	Mid1ip1	Mid1ip1	Foxa2	Foxa2	Net1	Net1	Mst1	Mst1	Comt	Comt	Rtp3	Rtp3	Slc25a25	Slc25a25	Xbp1	Xbp1	Dusp1	Dusp1
ketoconazole_8day_High	A	Ubd	Ubd	Usp2	Usp2	LOC500300	LOC500300	Tat	Tat	Sephs2	Sephs2	Akr7a3	Akr7a3	Gpt	Gpt	Abcg5	Abcg5	Jun	Jun	Gadd45a	Gadd45a	UST4r	UST4r	Sdc4	Sdc4	Gadd45g	Gadd45g	Gadd45g	LOC100359478	LOC100359478	Hhex	Hhex	Dusp6	Dusp6	Il6r	Il6r	Nqo1	Nqo1	Fzd1	Fzd1	Slc6a6	Slc6a6	Nupr1	Nupr1	Cyp3a23/3a1	Cyp3a23/3a1	Cyp8b1	Cyp8b1	Cish
ketoconazole_15day_Low	A	Ubd	Ubd	Ubd	Tat	Tat	Akr1c1	Akr1c1	Slpi	Slpi	Hamp	Hamp	Hhex	Hhex	LOC100361552	LOC100361552	Nqo1	Nqo1	Pcsk9	Pcsk9	RT1-A2	RT1-A2	LOC360228	LOC360228	Dusp1	Dusp1	Cyp7a1	Cyp7a1	Gpm6a	Gpm6a	Cd74	Cd74	RGD1309362	RGD1309362	RGD1309362	Onecut1	Onecut1	Gstt3	Gstt3	G6pc	G6pc	RT1-Da	RT1-Da	Wfdc2	Wfdc2	Mlc1	Mlc1	Mlc1	Mlc1
ketoconazole_15day_Middle	A	Sgk2	Sgk2	Aox1	Aox1	Slpi	Slpi	Hamp	Hamp	Hhex	Hhex	Nqo1	Nqo1	Nupr1	Nupr1	Sgk1	Sgk1	Cyp3a9	Cyp3a9	RT1-A2	RT1-A2	Cyp1a2	Cyp1a2	Zfp354a	Zfp354a	Cmc1	Cmc1	Cd74	Cd74	RGD1309362	RGD1309362	RGD1309362	RGD1309362	Onecut1	Onecut1	Slc27a5	Slc27a5	G6pc	G6pc	Wfdc2	Wfdc2	Fam111a	Fam111a	Mlc1	Mlc1	Id2	Id2
ketoconazole_15day_High	A	Clec4f	Clec4f	Tat	Tat	Aldh1b1	Aldh1b1	Cdh17	Cdh17	Sephs2	Sephs2	Acly	Acly	Akr7a3	Akr7a3	Ly6e	Ly6e	Usp18	Usp18	Slpi	Slpi	Hamp	Hamp	Acsl5	Acsl5	Elovl2	Elovl2	LOC100361444	LOC100361444	Gadd45g	Gadd45g	LOC100359478	LOC100359478	Bcmo1	Bcmo1	Cyp3a18	Cyp3a18	Scd1	Scd1	LOC100361552	LOC100361552	Nqo1	Nqo1	Fzd1	Fzd1	Ifit1	Ifit1	G0s2	G0s2
ketoconazole_29day_Low	A	Marveld1	Marveld1	Rbp1	Rbp1	Gadd45g	Gadd45g	Hsd3b7	Hsd3b7	Ltc4s	Ltc4s	Angptl4	Angptl4	Cish	Cish	Akr1c12	Akr1c12	Slc25a25	Slc25a25	Ugt2b1	Ugt2b1	Igfbp1	Igfbp1	RGD1309362	RGD1309362	Aldh1a7	Aldh1a7	Onecut1	Onecut1	Fam111a	Fam111a	Mlc1	Mlc1
ketoconazole_29day_Middle	A	Ubd	Ubd	Tat	Tat	Gadd45g	Gadd45g	Sds	Sds	Dhrs7	Dhrs7	Angptl4	Angptl4	Fam134b	Fam134b	Stard13	Stard13	Akr1c12	Akr1c12	Slc25a25	Slc25a25	Slc25a25	Dusp1	Dusp1	Gsta5	Gsta5	RGD1564865	RGD1564865	Igfbp1	Igfbp1	RGD1309362	RGD1309362	Aldh1a7	Aldh1a7	Onecut1	Onecut1	Gstt3	Gstt3	Osgin1	Osgin1	Fam111a	Fam111a	Fam111a
ketoconazole_29day_High	A	Mtmr7	Mtmr7	Zfp189	Zfp189	Ubd	Ubd	Efna1	Efna1	Cdh17	Cdh17	Hmgcr	Hmgcr	Aox1	Aox1	Akr7a3	Akr7a3	Akr1c1	Akr1c1	Marveld1	Marveld1	Gadd45a	Gadd45a	Hamp	Hamp	Srebf1	Srebf1	LOC100361444	LOC100361444	Gadd45g	Gadd45g	Gadd45g	Gadd45g	Tle1	Tle1	LOC100359478	LOC100359478	Hhex	Hhex	Idi1	Idi1	Hacl1	Hacl1	Dusp6	Dusp6	Il6r	Il6r	Scd1	Scd1
labetalol_4day_Low	A	Ubd	Ubd	Cdh17	Cdh17	Abcg5	Abcg5	Slpi	Slpi	RT1-A2	RT1-A2	RT1-A2	Ephx2	Ephx2	RT1-Bb	RT1-Bb	A1bg	A1bg	Bcl6	Bcl6	Fam111a	Fam111a	Mlc1	Mlc1	Mlc1
labetalol_4day_Middle	A	Hamp	Hamp	Gadd45g	Gadd45g	Scd1	Scd1	Nqo1	Nqo1	Cish	Cish	Tsc22d3	Tsc22d3	Retsat	Retsat	Aldh1a1	Aldh1a1	Gsta5	Gsta5	Nr0b2	Nr0b2	Cpt1a	Cpt1a	Zfp354a	Zfp354a	A1bg	A1bg	Bcl6	Bcl6	RGD1309362	RGD1309362	Aldh1a7	Aldh1a7	G6pc	G6pc	Fmo1	Fmo1	Acsm2a	Acsm2a	Herpud1	Herpud1	Mfsd2a	Mfsd2a	Mlc1	Mlc1	Pklr	Pklr
labetalol_4day_High	A	Ubd	Ubd	Acly	Acly	LOC100359478	LOC100359478	Serpina7	Serpina7	Ces1d	Ces1d	Scd1	Scd1	Scd1	Scd1	Ube2c	Ube2c	Slc6a6	Slc6a6	Sds	Sds	Cyp8b1	Cyp8b1	Csrp1	Csrp1	Rcan1	Rcan1	C6	C6	RT1-A2	RT1-A2	Ephx2	Ephx2	LOC360228	LOC360228	Akr1c12	Akr1c12	RT1-Bb	RT1-Bb	Cyp1a2	Cyp1a2	Tm7sf2	Tm7sf2	Aldh1a1	Aldh1a1	Aldh1a1	Dusp1	Dusp1	Gsta5
labetalol_8day_Low	A	Aox1	Aox1	Rbp1	Rbp1	Sdc4	Sdc4	Dynlt3	Dynlt3	Fzd1	Fzd1	G0s2	G0s2	Cyp3a23/3a1	Cyp3a23/3a1	Cyp8b1	Cyp8b1	Pxmp4	Pxmp4	Comt	Comt	Retsat	Retsat	Retsat	Cyp7a1	Cyp7a1	Zfp354a	Zfp354a	RGD1564865	RGD1564865	RGD1309362	RGD1309362	Tsku	Tsku	Csad	Csad	Acsm2a	Acsm2a	Mfsd2a	Mfsd2a	Fam111a	Fam111a	Mlc1	Mlc1
labetalol_8day_Middle	A	Ubd	Ubd	Slpi	Slpi	Mocos	Mocos	Sez6	Sez6	Comt	Comt	Akr1c12	Akr1c12	RT1-Bb	RT1-Bb	Retsat	Retsat	Sult2al1	Sult2al1	RGD1309362	RGD1309362	Wfdc2	Wfdc2
labetalol_8day_High	A	Aox1	Aox1	Akr1c1	Akr1c1	Abcg5	Abcg5	UST4r	UST4r	Slpi	Slpi	Rbp1	Rbp1	Aim1l	Aim1l	Hamp	Hamp	LOC360919	LOC360919	Thrsp	Thrsp	Idi1	Idi1	RGD1307603	RGD1307603	Scd1	Scd1	Scd1	Pdia5	Pdia5	Cyp3a23/3a1	Cyp3a23/3a1	Msmo1	Msmo1	Cyp8b1	Cyp8b1	Dhrs7	Dhrs7	Mid1ip1	Mid1ip1	Akr1c12	Akr1c12	Cyp1a2	Cyp1a2	Tm7sf2	Tm7sf2	Aldh1a1	Aldh1a1	Gsta5
labetalol_15day_Low	A	Cdh17	Cdh17	Acox2	Acox2	Dhrs7	Dhrs7	RT1-A2	RT1-A2	Comt	Comt	Akr1c12	Akr1c12	Zfp354a	Zfp354a	RGD1309362	RGD1309362	Fam111a	Fam111a	Fam111a	Mlc1	Mlc1	Mlc1
labetalol_15day_Middle	A	Cdh17	Cdh17	Slpi	Slpi	Acox2	Acox2	Cyp4a8	Cyp4a8	Spink1	Spink1	Sds	Sds	Dhrs7	Dhrs7	RT1-A2	RT1-A2	RT1-A2	Ephx2	Ephx2	RT1-Bb	RT1-Bb	Retsat	Retsat	Akr1b7	Akr1b7	Prlr	Prlr	Sult2al1	Sult2al1	RGD1309362	RGD1309362	Aldh1a7	Aldh1a7	Onecut1	Onecut1	Osgin1	Osgin1	Dmxl2-ps1	Dmxl2-ps1
labetalol_15day_High	A	Atp1b1	Atp1b1	Tat	Tat	Cdh17	Cdh17	Hbb	Hbb	Abcg5	Abcg5	Cxcl1	Cxcl1	Il33	Il33	UST4r	UST4r	Hamp	Hamp	LOC100359478	LOC100359478	Idi1	Idi1	Scd1	Scd1	Ube2c	Ube2c	Ifit1	Ifit1	RGD1562323	RGD1562323	Msmo1	Msmo1	LOC100363476	LOC100363476	Cyp8b1	Cyp8b1	Dhrs7	Dhrs7	Dhrs7	Dhrs7	Pfkfb1	Pfkfb1	Ccrn4l	Ccrn4l	Rdh2	Rdh2	Csrp1	Csrp1
labetalol_29day_Low	A	Aldh1b1	Aldh1b1	Cdh17	Cdh17	LOC100359478	LOC100359478	C6	C6	Akr1c12	Akr1c12	Retsat	Retsat	Wfdc2	Wfdc2	Mlc1	Mlc1
labetalol_29day_Middle	A	Cdh17	Cdh17	Acly	Acly	Akr1c1	Akr1c1	Marveld1	Marveld1	Thrsp	Thrsp	RT1-CE10	RT1-CE10	Scd1	Scd1	Scd1	Ifit1	Ifit1	Dhrs7	Dhrs7	Ccrn4l	Ccrn4l	Rdh2	Rdh2	C6	C6	Comt	Comt	Ephx2	Ephx2	LOC360228	LOC360228	Aldh1a1	Aldh1a1	Slc22a8	Slc22a8	Akr1b7	Akr1b7	Bcl6	Bcl6	RGD1564865	RGD1564865	Tmem55a	Tmem55a	Aldh1a7	Aldh1a7	Gstt3	Gstt3	Gstt3
lomustine_4day_Low	A	Aldh1b1	Aldh1b1	Cdh17	Cdh17	Hsd3b5	Hsd3b5	UST4r	UST4r	Slpi	Slpi	LOC100359478	LOC100359478	Dynlt3	Dynlt3	RGD1307603	RGD1307603	Ube2c	Ube2c	Aspa	Aspa	Sds	Sds	Dhrs7	Dhrs7	Dhrs7	Comt	Comt	Cyp7a1	Cyp7a1	Akr1b7	Akr1b7	Akr1b7	Prlr	Prlr	A1bg	A1bg	Sult2al1	Sult2al1	Bcl6	Bcl6	Hsd17b2	Hsd17b2	Oas1a	Oas1a	Aldh1a7	Aldh1a7	Aldh1a7	Aldh1a7
lomustine_4day_Middle	A	Aox1	Aox1	Akr7a3	Akr7a3	Hamp	Hamp	LOC100359478	LOC100359478	Ifit1	Ifit1	Siglec5	Siglec5	Cyp3a9	Cyp3a9	Comt	Comt	Ephx2	Ephx2	Retsat	Retsat	Gsta5	Gsta5	Anp32a	Anp32a	Bcl6	Bcl6	Igfbp1	Igfbp1	RGD1309362	RGD1309362	Aldh1a7	Aldh1a7	Sqrdl	Sqrdl	Onecut1	Onecut1	Osgin1	Osgin1	Asrgl1	Asrgl1
lomustine_4day_High	A	Aox1	Aox1	Rbp1	Rbp1	LOC100359478	LOC100359478	Scd1	Scd1	Pdia5	Pdia5	Cyp8b1	Cyp8b1	Sgk1	Sgk1	Cyp3a9	Cyp3a9	Ephx2	Ephx2	Retsat	Retsat	S100a9	S100a9	Cyp7a1	Cyp7a1	Nr0b2	Nr0b2	Gck	Gck	Anp32a	Anp32a	Igfbp1	Igfbp1	Aldh1a7	Aldh1a7	Aldh1a7	Tsku	Tsku	Agxt2	Agxt2	Mlc1	Mlc1
lomustine_8day_Low	A	LOC500300	LOC500300	Efna1	Efna1	Ctgf	Ctgf	Cdh17	Cdh17	Akr1c1	Akr1c1	Igha	Igha	Jun	Jun	UST4r	UST4r	Gadd45g	Gadd45g	Ifitm3	Ifitm3	Hhex	Hhex	Nqo1	Nqo1	Ifit1	Ifit1	Dhrs7	Dhrs7	Cish	Cish	Rdh2	Rdh2	Net1	Net1	Slc25a25	Slc25a25	Aldh1a1	Aldh1a1	Dusp1	Dusp1	Akr1b7	Akr1b7	Prlr	Prlr	A1bg	A1bg	Sult2al1	Sult2al1
lomustine_8day_Middle	A	Ubd	Ubd	Tat	Tat	Akr7a3	Akr7a3	Ect2	Ect2	Gadd45g	Gadd45g	Ube2c	Ube2c	Nqo1	Nqo1	Ifit1	Ifit1	Slc6a6	Slc6a6	Cdk1	Cdk1	Cdkn3	Cdkn3	Comt	Comt	Retsat	Retsat	Ccng1	Ccng1	Prlr	Prlr	Lcn2	Lcn2	Cebpb	Cebpb	Bcl6	Bcl6	Gstm3	Gstm3	RGD1309362	RGD1309362	Onecut1	Onecut1	Gstt3	Gstt3	Tsku	Tsku	Cdkn1a	Cdkn1a
lomustine_8day_High	A	Ubd	Ubd	Aox1	Aox1	Tgif1	Tgif1	Akr7a3	Akr7a3	Akr1c1	Akr1c1	Lbp	Lbp	Abcg5	Abcg5	Mgmt	Mgmt	Hamp	Hamp	Thrsp	Thrsp	Serpina7	Serpina7	Nqo1	Nqo1	Btg2	Btg2	Dhrs7	Dhrs7	Angptl4	Angptl4	Cish	Cish	Cyp4a1	Cyp4a1	Ephx2	Ephx2	LOC360228	LOC360228	Akr1c12	Akr1c12	Aldh1a1	Aldh1a1	Dusp1	Dusp1	Car8	Car8	Nr0b2	Nr0b2
lomustine_15day_Low	A	Cdh17	Cdh17	Acly	Acly	Prkcdbp	Prkcdbp	Srebf1	Srebf1	Thrsp	Thrsp	LOC100359478	LOC100359478	LOC100359478	Sds	Sds	Pnpla3	Pnpla3	Retsat	Retsat	Aldh1a1	Aldh1a1	Cyp7a1	Cyp7a1	Sult2al1	Sult2al1	Inmt	Inmt	RGD1309362	RGD1309362	Aldh1a7	Aldh1a7	Aldh1a7	Fam111a	Fam111a
lomustine_15day_Middle	A	LOC500300	LOC500300	Akr7a3	Akr7a3	Slpi	Slpi	Gadd45g	Gadd45g	LOC100359478	LOC100359478	Hhex	Hhex	Cish	Cish	Retsat	Retsat	Aldh1a1	Aldh1a1	Dusp1	Dusp1	Cyp7a1	Cyp7a1	Ccng1	Ccng1	Igfbp1	Igfbp1	RGD1309362	RGD1309362	Aldh1a7	Aldh1a7	Onecut1	Onecut1	G6pc	G6pc	Wfdc2	Wfdc2	Fam111a	Fam111a	Cdkn1a	Cdkn1a
lomustine_15day_High	A	Mvp	Mvp	Dhrs4	Dhrs4	Gstm7	Gstm7	Mmp14	Mmp14	Cyp2c11	Cyp2c11	Atp1b1	Atp1b1	Slc2a2	Slc2a2	Cidea	Cidea	Clec4f	Clec4f	Rhoc	Rhoc	Ubd	Ubd	Ubd	Ubd	Ubd	Ubd	Ubd	Elovl5	Elovl5	Nfe2l2	Nfe2l2	Trio	Trio	Mx2	Mx2	Efna1	Efna1	Sptan1	Sptan1	Aldh1l2	Aldh1l2	Rarres1	Rarres1	Cyp51	Cyp51	Hbb	Hbb	Hbb
lomustine_29day_Low	A	Ubd	Ubd	LOC500300	LOC500300	Ly6c	Ly6c	Aox1	Aox1	Akr7a3	Akr7a3	Ces1d	Ces1d	Ppp1r3b	Ppp1r3b	Scd1	Scd1	Sds	Sds	Angptl4	Angptl4	Tsc22d3	Tsc22d3	Akr1d1	Akr1d1	Akr1c12	Akr1c12	RT1-Bb	RT1-Bb	Ugt2b1	Ugt2b1	Gsta5	Gsta5	Zfp354a	Zfp354a	Gbp2	Gbp2	Fabp7	Fabp7	Inmt	Inmt	Aldh1a7	Aldh1a7	Fgl1	Fgl1	Gstt3	Gstt3	G6pc	G6pc
lomustine_29day_Middle	A	Ubd	Ubd	Hbb	Hbb	Akr7a3	Akr7a3	Csf1r	Csf1r	Mgmt	Mgmt	Hamp	Hamp	Thrsp	Thrsp	RGD1307603	RGD1307603	Hacl1	Hacl1	Slc19a2	Slc19a2	RT1-CE10	RT1-CE10	Ces1d	Ces1d	Ctss	Ctss	Ccnd1	Ccnd1	Btg2	Btg2	Ephx1	Ephx1	Cyp3a9	Cyp3a9	Ces2c	Ces2c	RT1-A2	RT1-A2	Mst1	Mst1	Comt	Comt	Comt	Akr1c12	Akr1c12	RT1-Bb	RT1-Bb	RT1-Bb
lomustine_29day_High	A	Mvp	Mvp	Dhrs4	Dhrs4	Gstm7	Gstm7	Mmp14	Mmp14	Jam3	Jam3	Cyp2c11	Cyp2c11	Cyp2c11	Cyp2c11	Cyp2c11	Cyp2c11	Cyp2c11	Cyp2c11	Cyp2c11	Cyp2c11	Cyp2c11	Atp1b1	Atp1b1	Slc2a2	Slc2a2	Sdc2	Sdc2	Mtmr7	Mtmr7	Cidea	Cidea	Flvcr2	Flvcr2	Rhoc	Rhoc	Ifi30	Ifi30	Ubd	Ubd	Ubd	Ubd	Ubd	Scp2	Scp2	Mgll	Mgll	Elovl5	Elovl5
lornoxicam_4day_Low	A	Ubd	Ubd	Cdh17	Cdh17	LOC100359478	LOC100359478	RGD1307603	RGD1307603	Ifit1	Ifit1	Isg15	Isg15	Rdh2	Rdh2	Sgk1	Sgk1	Comt	Comt	Hspa1b	Hspa1b	Akr1c12	Akr1c12	Prlr	Prlr	Zfp354a	Zfp354a	Hspb1	Hspb1	RGD1564865	RGD1564865	Igfbp1	Igfbp1	Aldh1a7	Aldh1a7	G6pc	G6pc	A2m	A2m	Dmxl2-ps1	Dmxl2-ps1	Herpud1	Herpud1	Mfsd2a	Mfsd2a	Crot	Crot	Fam111a	Fam111a
lornoxicam_4day_Middle	A	Mx2	Mx2	Cdh17	Cdh17	Hmgcr	Hmgcr	Gpt	Gpt	Abcg5	Abcg5	Cxcl1	Cxcl1	Cxcl1	Usp18	Usp18	Hsd3b7	Hsd3b7	Hhex	Hhex	S100a8	S100a8	Hacl1	Hacl1	Ces1d	Ces1d	LOC100361552	LOC100361552	Ube2c	Ube2c	Ifit1	Ifit1	Sds	Sds	Cyp8b1	Cyp8b1	Dhrs7	Dhrs7	Dhrs7	Isg15	Isg15	Angptl4	Angptl4	Mettl7b	Mettl7b	Rdh2	Rdh2	Comt	Comt
lornoxicam_4day_High	A	Mvp	Mvp	Tgm1	Tgm1	Gstm7	Gstm7	Gstm7	Mmp14	Mmp14	Fkbp11	Fkbp11	Cyp2c11	Cyp2c11	Acaa1a	Acaa1a	Slc2a2	Slc2a2	Slc2a2	Procr	Procr	Map7d1	Map7d1	Slc39a4	Slc39a4	Mtmr7	Mtmr7	Cd68	Cd68	Ubd	Ubd	Ubd	Mgll	Mgll	Dmgdh	Dmgdh	Elovl5	Elovl5	Nfkbiz	Nfkbiz	Nfkbiz	Usp2	Usp2	Pla2g2a	Pla2g2a	Pla2g2a	Serpina10	Serpina10	Chi3l1
lornoxicam_8day_Low	A	Ubd	Ubd	Igha	Igha	Hamp	Hamp	LOC100361444	LOC100361444	Pdia5	Pdia5	Fzd1	Fzd1	Ifit1	Ifit1	Dhrs7	Dhrs7	Cyp3a9	Cyp3a9	Comt	Comt	Ephx2	Ephx2	Ugt2b1	Ugt2b1	Zfp354a	Zfp354a	Inmt	Inmt	Sqrdl	Sqrdl	Mafb	Mafb
lornoxicam_8day_Middle	A	Mtmr7	Mtmr7	Mgll	Mgll	Elovl5	Elovl5	Nfkbiz	Nfkbiz	Usp2	Usp2	Cdh17	Cdh17	Lbp	Lbp	Abhd2	Abhd2	Cxcl1	Cxcl1	Cxcl1	UST4r	UST4r	Slpi	Slpi	Slpi	Slpi	Hnf4a	Hnf4a	Arpc4	Arpc4	Gjb2	Gjb2	Mug1	Mug1	Ddx3x	Ddx3x	Nqo1	Nqo1	Ifit1	Ifit1	RGD1562323	RGD1562323	Slc6a6	Slc6a6	Spink3	Spink3	Dhrs7	Dhrs7	Angptl4
lornoxicam_8day_High	A	Gstm7	Gstm7	Ppapdc1b	Ppapdc1b	Zbtb20	Zbtb20	Fkbp11	Fkbp11	Tmed5	Tmed5	Cyp2c11	Cyp2c11	Cyp2c11	Cyp2c11	Acaa1a	Acaa1a	Slc2a2	Slc2a2	Unc93b1	Unc93b1	Slc39a4	Slc39a4	Mtmr7	Mtmr7	Zfp189	Zfp189	Mlf2	Mlf2	Ubd	Ubd	Ubd	Ubd	Ubd	Mgll	Mgll	Mgll	Dmgdh	Dmgdh	Ctdsp1	Ctdsp1	Nfix	Nfix	Nfkbiz	Nfkbiz	Nfkbiz	Abhd1	Abhd1	Usp2
lornoxicam_15day_Low	A	Mtmr7	Mtmr7	Ubd	Ubd	Ubd	Ubd	Cdh17	Cdh17	Cdh17	Marveld1	Marveld1	Slpi	Slpi	Slpi	Gadd45g	Gadd45g	LOC100361552	LOC100361552	Nqo1	Nqo1	Ifit1	Ifit1	Clca5	Clca5	Dhrs7	Dhrs7	LOC360228	LOC360228	RT1-Bb	RT1-Bb	Retsat	Retsat	Ugt2b1	Ugt2b1	Nr0b2	Nr0b2	Msra	Msra	Acsm5	Acsm5	RGD1564865	RGD1564865	Aldh1a7	Aldh1a7	RT1-T24-4	RT1-T24-4	Wfdc2	Wfdc2
lornoxicam_15day_Middle	A	Ubd	Ubd	Ubd	Ubd	Aldh1b1	Aldh1b1	Lbp	Lbp	Marveld1	Marveld1	Gadd45a	Gadd45a	Slpi	Slpi	Abcg2	Abcg2	Gadd45g	Gadd45g	Hhex	Hhex	Il6r	Il6r	Rgs3	Rgs3	Cish	Cish	Stat3	Stat3	Fam134b	Fam134b	Ephx2	Ephx2	Hes1	Hes1	Akr1c12	Akr1c12	RT1-Bb	RT1-Bb	Retsat	Retsat	Dusp1	Dusp1	RGD1564865	RGD1564865	RGD1564865	Aldh1a7	Aldh1a7	Oat
lornoxicam_15day_High	A	Gstm7	Gstm7	Map7d1	Map7d1	Slc39a4	Slc39a4	Mtmr7	Mtmr7	Mgll	Mgll	Dmgdh	Dmgdh	Ptpn3	Ptpn3	Elovl5	Elovl5	Nfkbiz	Nfkbiz	Pla2g2a	Pla2g2a	Pla2g2a	Pla2g2a	Serpina10	Serpina10	Efna1	Efna1	Hes6	Hes6	Fabp4	Fabp4	Vim	Vim	Aldh1b1	Aldh1b1	Cdh17	Cdh17	Cd5l	Cd5l	C1qb	C1qb	Cyp51	Cyp51	Hbb	Hbb	Aox1	Aox1	Gulo	Gulo
lornoxicam_29day_Low	A	Ubd	Ubd	Ubd	Cdh17	Cdh17	Cdh17	Pik3r1	Pik3r1	Marveld1	Marveld1	Marveld1	Slpi	Slpi	RT1-CE10	RT1-CE10	Ltc4s	Ltc4s	Pdia5	Pdia5	Nqo1	Nqo1	Ifit1	Ifit1	Sds	Sds	LOC689755	LOC689755	Sgk1	Sgk1	LOC360228	LOC360228	Akr1c12	Akr1c12	RT1-Bb	RT1-Bb	RT1-Bb	Retsat	Retsat	Serpina3m	Serpina3m	Cyp7a1	Cyp7a1	Zfp354a	Zfp354a	RGD1309362	RGD1309362	Gstt3	Gstt3
lornoxicam_29day_Middle	A	Psmb8	Psmb8	Cd68	Cd68	Zfp189	Zfp189	Ubd	Ubd	Nfkbiz	Nfkbiz	LOC500300	LOC500300	Cdh17	Cdh17	C1qb	C1qb	Pik3r1	Pik3r1	Fcn1	Fcn1	Lbp	Lbp	Marveld1	Marveld1	Cxcl1	Cxcl1	Fcer1g	Fcer1g	Fam213b	Fam213b	Cfd	Cfd	Gadd45g	Gadd45g	Lgals3	Lgals3	Cd63	Cd63	Sult1c2	Sult1c2	Aif1	Aif1	Ltc4s	Ltc4s	Ctss	Ctss	LOC100361552	LOC100361552
mefenamic_acid_4day_Low	A	LOC500300	LOC500300	Cdh17	Cdh17	Slpi	Slpi	Slpi	Slpi	Sult1c2	Sult1c2	Sult1c2	RT1-CE10	RT1-CE10	Dhrs7	Dhrs7	Ccrn4l	Ccrn4l	Psmb9	Psmb9	RT1-A2	RT1-A2	RT1-A2	RT1-A2	RT1-A2	RT1-A2	RT1-A2	RT1-A2	RT1-A2	RT1-A2	RT1-A2	RT1-A2	RT1-A2	RT1-Bb	RT1-Bb	RT1-Bb	Retsat	Retsat	Gsta5	Gsta5	Cyp7a1	Cyp7a1	Sult2al1	Sult2al1	RGD1309362	RGD1309362	Aldh1a7	Aldh1a7	Sqrdl
mefenamic_acid_4day_Middle	A	Ubd	Ubd	LOC500300	LOC500300	Cdh17	Cdh17	Pik3r1	Pik3r1	Slpi	Slpi	Sult1c2	Sult1c2	Sult1c2	Spink3	Spink3	Comt	Comt	Akr1c12	Akr1c12	Ugt2b1	Ugt2b1	Lcn2	Lcn2	RGD1564865	RGD1564865	Igfbp1	Igfbp1	RGD1309362	RGD1309362	Aldh1a7	Aldh1a7	Sqrdl	Sqrdl	Fam111a	Fam111a
mefenamic_acid_4day_High	A	Ubd	Ubd	Pla2g2a	Pla2g2a	Hes6	Hes6	G6pd	G6pd	Aldh1b1	Aldh1b1	Cdh17	Cdh17	Cdh17	Gulo	Gulo	Acly	Acly	Cela1	Cela1	Gpt	Gpt	Lbp	Lbp	Lbp	Lbp	Cxcl1	Cxcl1	Cxcl1	Cxcl1	Slpi	Slpi	Serpinb1a	Serpinb1a	Fam213b	Fam213b	Hamp	Hamp	Hamp	Hamp	Srebf1	Srebf1	Hsd3b7	Hsd3b7	LOC100359478	LOC100359478	Alox15	Alox15	Alox15
mefenamic_acid_8day_Low	A	LOC500300	LOC500300	Marveld1	Marveld1	Ednra	Ednra	Slpi	Slpi	Slpi	Hhex	Hhex	Hacl1	Hacl1	Serpina7	Serpina7	Ltc4s	Ltc4s	Angptl4	Angptl4	Cish	Cish	Cyp3a9	Cyp3a9	Hrasls	Hrasls	RT1-Bb	RT1-Bb	Aldh1a1	Aldh1a1	Dusp1	Dusp1	Evc	Evc	Nr0b2	Nr0b2	RGD1564865	RGD1564865	Inmt	Inmt	RGD1309362	RGD1309362	Aldh1a7	Aldh1a7	G6pc	G6pc	Mfsd2a	Mfsd2a	Wfdc2
mefenamic_acid_8day_Middle	A	Ubd	Ubd	Cdh17	Cdh17	Pik3r1	Pik3r1	Cyp3a18	Cyp3a18	Serpina7	Serpina7	Pdia5	Pdia5	Slc6a6	Slc6a6	Dhrs7	Dhrs7	Rdh2	Rdh2	Akr1c12	Akr1c12	Gsta5	Gsta5	Acsm3	Acsm3	Evc	Evc	Serpina3m	Serpina3m	Slc22a8	Slc22a8	Akr1b7	Akr1b7	Akr1b7	Akr1b7	Cmc1	Cmc1	Lcn2	Lcn2	A1bg	A1bg	A1bg	A1bg	RGD1564865	RGD1564865	Oas1a	Oas1a	G6pc	G6pc
mefenamic_acid_8day_High	A	Pla2g2a	Pla2g2a	Cdh17	Cdh17	Gpt	Gpt	Lbp	Lbp	Lbp	Tfrc	Tfrc	Cxcl1	Cxcl1	UST4r	UST4r	Slpi	Slpi	Slpi	Fam213b	Fam213b	Hamp	Hamp	Hamp	Hamp	Mocos	Mocos	Hhex	Hhex	Idi1	Idi1	Alox15	Alox15	Alox15	Lgals3	Lgals3	S100a8	S100a8	Hmox1	Hmox1	Sult1c2	Sult1c2	Hacl1	Hacl1	Serpina7	Serpina7	R3hdm2	R3hdm2	Scd1
mefenamic_acid_15day_Low	A	Ubd	Ubd	Tat	Tat	LOC100361444	LOC100361444	LOC100359478	LOC100359478	LOC100361552	LOC100361552	Klf10	Klf10	Nqo1	Nqo1	Clca5	Clca5	Spink3	Spink3	Ccrn4l	Ccrn4l	Tsc22d3	Tsc22d3	RT1-Bb	RT1-Bb	Slc25a25	Slc25a25	Aldh1a1	Aldh1a1	Tmem2	Tmem2	Cyp7a1	Cyp7a1	Cyp7a1	Akr1b7	Akr1b7	Zfp354a	Zfp354a	Pde4b	Pde4b	Bcl6	Bcl6	Myc	Myc	RGD1309362	RGD1309362	Onecut1	Onecut1	Gstt3
mefenamic_acid_15day_Middle	A	Ubd	Ubd	Cdh17	Cdh17	Abcg2	Abcg2	Duoxa1	Duoxa1	Ifit1	Ifit1	Comt	Comt	Ephx2	Ephx2	RT1-Bb	RT1-Bb	Dusp1	Dusp1	Evc	Evc	Cmc1	Cmc1	Bhlhe40	Bhlhe40	Bcl6	Bcl6	RGD1309362	RGD1309362	Acsm2a	Acsm2a	Fam111a	Fam111a	Mlc1	Mlc1
mefenamic_acid_15day_High	A	Mtmr7	Mtmr7	Ubd	Ubd	Ubd	Pla2g2a	Pla2g2a	Serpina10	Serpina10	Tat	Tat	Cyp51	Cyp51	Hbb	Hbb	Pik3r1	Pik3r1	Gulo	Gulo	Gpt	Gpt	Gpt	Lbp	Lbp	Lbp	Lbp	Tfrc	Tfrc	Abcg5	Abcg5	Il7	Il7	Cxcl1	Cxcl1	Pltp	Pltp	Slpi	Slpi	Abcg2	Abcg2	Fam213b	Fam213b	Cav2	Cav2	Hamp	Hamp	Hamp	Hamp
mefenamic_acid_29day_Low	A	Plod1	Plod1	Ubd	Ubd	Ubd	Ubd	Ubd	Igha	Igha	Marveld1	Marveld1	Abcg5	Abcg5	UST4r	UST4r	Duoxa1	Duoxa1	Arpc4	Arpc4	Gadd45g	Gadd45g	Idi1	Idi1	Ephx2	Ephx2	Retsat	Retsat	Zfp354a	Zfp354a	Acsm5	Acsm5	Inmt	Inmt	RGD1309362	RGD1309362	Onecut1	Onecut1	Casp12	Casp12	Osgin1	Osgin1	Acsm2a	Acsm2a	Agxt2	Agxt2	Fam111a	Fam111a	Mlc1
mefenamic_acid_29day_Middle	A	Ubd	Ubd	Ubd	Ubd	Ubd	Marveld1	Marveld1	Abcg5	Abcg5	UST4r	UST4r	Gadd45g	Gadd45g	Idi1	Idi1	Sult1c2	Sult1c2	Serpina7	Serpina7	Scd1	Scd1	RGD1562323	RGD1562323	Spink3	Spink3	Dhrs7	Dhrs7	Rdh2	Rdh2	Comt	Comt	RT1-Bb	RT1-Bb	Retsat	Retsat	Nfe2	Nfe2	Adh7	Adh7	Aldh1a1	Aldh1a1	Gsta5	Gsta5	Olr59	Olr59	Slc22a8	Slc22a8	Cyyr1
mefenamic_acid_29day_High	A	Procr	Procr	Slc39a4	Slc39a4	Mtmr7	Mtmr7	Cd68	Cd68	Clec4f	Clec4f	Ubd	Ubd	Ubd	Ubd	Ubd	Ubd	Ubd	Ubd	Mgll	Mgll	Dmgdh	Dmgdh	Elovl5	Elovl5	Nfkbiz	Nfkbiz	Pla2g2a	Pla2g2a	Vim	Vim	Aldh1b1	Aldh1b1	Cdh17	Cdh17	Cd5l	Cd5l	C1qb	C1qb	Cyp51	Cyp51	Hbb	Hbb	Ly6c	Ly6c	Aox1	Aox1	Gulo	Gulo
meloxicam_4day_Low	A	Akr1c1	Akr1c1	Ect2	Ect2	Clic2	Clic2	Ube2c	Ube2c	Ifit1	Ifit1	Nusap1	Nusap1	Spc25	Spc25	Cdk1	Cdk1	Cdkn3	Cdkn3	Retsat	Retsat	Cdc20	Cdc20	RGD1309362	RGD1309362	RGD1309362	Ccnb1	Ccnb1	Kif22	Kif22	RGD1311874	RGD1311874	Fam111a	Fam111a	Fam111a	Fam111a	Fam111a	Fam111a	Mlc1	Mlc1
meloxicam_4day_Middle	A	Abcg5	Abcg5	Ect2	Ect2	Slpi	Slpi	Slpi	Hamp	Hamp	LOC100359478	LOC100359478	Ube2c	Ube2c	Pxmp4	Pxmp4	Cdkn3	Cdkn3	Ephx2	Ephx2	Ephx2	Ephx2	RT1-Bb	RT1-Bb	Cdc20	Cdc20	Dusp1	Dusp1	Evc	Evc	Nr0b2	Nr0b2	Msra	Msra	Acsm5	Acsm5	Gpm6a	Gpm6a	Inmt	Inmt	RGD1309362	RGD1309362	Aldh1a7	Aldh1a7	G6pc	G6pc	Fam111a	Fam111a
meloxicam_4day_High	A	Tgm1	Tgm1	Gstm7	Gstm7	Gstm7	Mmp14	Mmp14	Ppapdc1b	Ppapdc1b	Fkbp11	Fkbp11	Cyp2c11	Cyp2c11	Acaa1a	Acaa1a	Slc2a2	Slc2a2	Slc2a2	Map7d1	Map7d1	Mtmr7	Mtmr7	Cyp2a1	Cyp2a1	Mgll	Mgll	Dmgdh	Dmgdh	Dmgdh	Elovl5	Elovl5	Nfix	Nfix	Nfkbiz	Nfkbiz	Usp2	Usp2	Pla2g2a	Pla2g2a	Pla2g2a	Pla2g2a	Pla2g2a	Serpina10	Serpina10	Hes6	Hes6	Hes6	Cbs
meloxicam_8day_Low	A	Ubd	Ubd	Ubd	Ubd	Ubd	Pik3r1	Pik3r1	Akr1c1	Akr1c1	Slpi	Slpi	Arpc4	Arpc4	Sds	Sds	Cdkn3	Cdkn3	Comt	Comt	RT1-Bb	RT1-Bb	Gpm6a	Gpm6a	Igfbp1	Igfbp1	RGD1309362	RGD1309362	RGD1309362	Fam111a	Fam111a	Fam111a	Mlc1	Mlc1
meloxicam_8day_Middle	A	Mtmr7	Mtmr7	Ubd	Ubd	Ubd	Ubd	Pik3r1	Pik3r1	Akr1c1	Akr1c1	Igha	Igha	Igha	Prkcdbp	Prkcdbp	Slpi	Slpi	Slpi	LOC100361444	LOC100361444	Gadd45g	Gadd45g	LOC100359478	LOC100359478	Bcmo1	Bcmo1	Sult1c2	Sult1c2	Serpina7	Serpina7	RT1-CE10	RT1-CE10	Scd1	Scd1	Acox2	Acox2	G0s2	G0s2	Spink3	Spink3	Pxmp4	Pxmp4	Cdkn3	Cdkn3	RT1-Bb	RT1-Bb	RT1-Bb	Ugt2b1
meloxicam_8day_High	A	Tgm1	Tgm1	Gstm7	Gstm7	Gstm7	Mmp14	Mmp14	Fkbp11	Fkbp11	Cyp2c11	Cyp2c11	Cyp2c11	Cyp2c11	Cyp2c11	Cyp2c11	Cyp2c11	Cyp2c11	Cyp2c11	Cyp2c11	Cyp2c11	Cyp2c11	Acaa1a	Acaa1a	Slc2a2	Slc2a2	Slc2a2	Slc2a2	Procr	Procr	Tmem140	Tmem140	Chchd10	Chchd10	Map7d1	Map7d1	Slc39a4	Slc39a4	Slc39a4	Mtmr7	Mtmr7	Mtmr7	Coq9	Coq9	Ubd	Ubd	Cyp2a1	Cyp2a1	Mgll
meloxicam_15day_Low	A	Ubd	Ubd	Ubd	Efna1	Efna1	Cdh17	Cdh17	Sephs2	Sephs2	Jun	Jun	RGD1308059	RGD1308059	Slpi	Slpi	Abcg2	Abcg2	Gadd45g	Gadd45g	LOC100359478	LOC100359478	Hhex	Hhex	Clic2	Clic2	Dusp6	Dusp6	Nqo1	Nqo1	Cish	Cish	Foxa2	Foxa2	Net1	Net1	Akr1c12	Akr1c12	RT1-Bb	RT1-Bb	Retsat	Retsat	Cib2	Cib2	Dusp1	Dusp1	Slc38a2	Slc38a2	Inmt
meloxicam_15day_Middle	A	Ubd	Ubd	Ubd	LOC500300	LOC500300	Jun	Jun	Slpi	Slpi	Slpi	Hamp	Hamp	Dusp6	Dusp6	Fzd1	Fzd1	Gpnmb	Gpnmb	Cish	Cish	Sgk1	Sgk1	Foxa2	Foxa2	Akr1c12	Akr1c12	RT1-Bb	RT1-Bb	Slc25a25	Slc25a25	Cyp7a1	Cyp7a1	Zfp354a	Zfp354a	Lcn2	Lcn2	Inmt	Inmt	Gstt3	Gstt3	Casp12	Casp12	RT1-T24-4	RT1-T24-4	Acy3	Acy3	Fam111a	Fam111a
meloxicam_29day_Low	A	Cidea	Cidea	Aox1	Aox1	Ifitm3	Ifitm3	Hacl1	Hacl1	Nqo1	Nqo1	Ifit1	Ifit1	Ifit1	Dhrs7	Dhrs7	Sgk1	Sgk1	Sgk1	Pnpla3	Pnpla3	RT1-Bb	RT1-Bb	Slc25a25	Slc25a25	Myo7b	Myo7b	Dusp1	Dusp1	Gsta5	Gsta5	Acsm3	Acsm3	Cyp7a1	Cyp7a1	Ifi27l2b	Ifi27l2b	Prlr	Prlr	Zfp354a	Zfp354a	LOC689064	LOC689064	Igfbp1	Igfbp1	LOC367746	LOC367746	Onecut1	Onecut1
meloxicam_29day_Middle	A	Ubd	Ubd	Ubd	LOC500300	LOC500300	Pik3r1	Pik3r1	Aox1	Aox1	Lbp	Lbp	Cxcl1	Cxcl1	Cxcl1	Slpi	Slpi	Tcn2	Tcn2	Hacl1	Hacl1	Nqo1	Nqo1	RGD1562323	RGD1562323	Cyp3a23/3a1	Cyp3a23/3a1	Spink3	Spink3	Dhrs7	Dhrs7	Cyp3a9	Cyp3a9	C6	C6	Comt	Comt	LOC360228	LOC360228	LOC360228	Myo7b	Myo7b	Aldh1a1	Aldh1a1	Ugt2b1	Ugt2b1	S100a9	S100a9	Ifi27l2b
metformin_4day_Low	A	Ubd	Ubd	LOC500300	LOC500300	Cdh17	Cdh17	Akr1c1	Akr1c1	Igha	Igha	Hamp	Hamp	Gadd45g	Gadd45g	Sds	Sds	Dhrs7	Dhrs7	Pxmp4	Pxmp4	Comt	Comt	Akr1c12	Akr1c12	Sigmar1	Sigmar1	RGD1309362	RGD1309362	RGD1309362	Aldh1a7	Aldh1a7	G6pc	G6pc
metformin_4day_Middle	A	Igha	Igha	Igha	Hamp	Hamp	LOC100361444	LOC100361444	LOC100359478	LOC100359478	Pdia5	Pdia5	Mid1ip1	Mid1ip1	Cyp7a1	Cyp7a1	Akr1b7	Akr1b7	Sult2al1	Sult2al1	LOC689064	LOC689064	RGD1564865	RGD1564865	LOC287167	LOC287167	RGD1309362	RGD1309362	Aldh1a7	Aldh1a7	Sqrdl	Sqrdl	Acsm2a	Acsm2a	Mfsd2a	Mfsd2a	Fam111a	Fam111a
metformin_4day_High	A	Mmp14	Mmp14	Zfp189	Zfp189	Cdh17	Cdh17	Acly	Acly	Akr7a3	Akr7a3	Ugp2	Ugp2	Akr1c1	Akr1c1	Igha	Igha	Hsd3b5	Hsd3b5	Abhd2	Abhd2	Prkcdbp	Prkcdbp	Slpi	Slpi	Krt8	Krt8	Hsd3b7	Hsd3b7	Tcn2	Tcn2	Pck1	Pck1	RT1-CE10	RT1-CE10	Enpp2	Enpp2	Ifit1	Ifit1	Sds	Sds	Dhrs7	Dhrs7	Dhrs7	Mettl7b	Mettl7b	Pxmp4	Pxmp4	Cyp3a9
metformin_8day_Low	A	Ubd	Ubd	Ubd	Hbb	Hbb	Marveld1	Marveld1	LOC100359478	LOC100359478	Hacl1	Hacl1	Angptl4	Angptl4	Sgk1	Sgk1	Ephx2	Ephx2	Retsat	Retsat	Nr0b2	Nr0b2	LOC689064	LOC689064	Bcl6	Bcl6	Oas1a	Oas1a	Onecut1	Onecut1	Slc27a5	Slc27a5	Gstt3	Gstt3	G6pc	G6pc	Fam111a	Fam111a	Mlc1	Mlc1	Srd5a1	Srd5a1
metformin_8day_Middle	A	Ubd	Ubd	Pik3r1	Pik3r1	Slpi	Slpi	Slpi	Hamp	Hamp	Fzd1	Fzd1	Sgk1	Sgk1	Comt	Comt	Comt	Akr1c12	Akr1c12	Retsat	Retsat	Nr0b2	Nr0b2	Akr1b7	Akr1b7	Adh1	Adh1	Inmt	Inmt	Slc27a5	Slc27a5	Wfdc2	Wfdc2	Wfdc2	Fam111a	Fam111a	Mlc1	Mlc1
metformin_8day_High	A	Cdh17	Cdh17	Hbb	Hbb	Igha	Igha	Marveld1	Marveld1	Slpi	Slpi	Hamp	Hamp	Sds	Sds	Dhrs7	Dhrs7	Sgk1	Sgk1	RT1-A2	RT1-A2	RT1-Bb	RT1-Bb	LOC689064	LOC689064	Igfbp1	Igfbp1	RGD1309362	RGD1309362	Onecut1	Onecut1	Acsm2a	Acsm2a	Wfdc2	Wfdc2	Fam111a	Fam111a	Mlc1	Mlc1
metformin_15day_Low	A	LOC500300	LOC500300	Tat	Tat	Aox1	Aox1	Hamp	Hamp	Gadd45g	Gadd45g	Hhex	Hhex	Dusp6	Dusp6	Rgs3	Rgs3	Sds	Sds	Angptl4	Angptl4	Cish	Cish	Ccrn4l	Ccrn4l	Tsc22d3	Tsc22d3	Foxa2	Foxa2	Ephx2	Ephx2	Rtp3	Rtp3	Slc25a25	Slc25a25	Nr0b2	Nr0b2	Akr1b7	Akr1b7	Zfp354a	Zfp354a	Zfp354a	A1bg	A1bg	Sult2al1	Sult2al1	Igfbp1	Igfbp1	RGD1309362
metformin_15day_Middle	A	Ubd	Ubd	LOC500300	LOC500300	Scd1	Scd1	G0s2	G0s2	Sds	Sds	Ccrn4l	Ccrn4l	Ephx2	Ephx2	Ephx2	Hes1	Hes1	Pnpla3	Pnpla3	Slc25a25	Slc25a25	Aldh1a1	Aldh1a1	Dusp1	Dusp1	Cyp7a1	Cyp7a1	Zfp354a	Zfp354a	Aldh1a7	Aldh1a7	Onecut1	Onecut1	Ppp1r3c	Ppp1r3c	Osgin1	Osgin1	Bckdhb	Bckdhb	Mfsd2a	Mfsd2a	Fam111a	Fam111a	Fam111a
metformin_15day_High	A	Hbb	Hbb	Hamp	Hamp	Hamp	G0s2	G0s2	Vnn1	Vnn1	Sds	Sds	LOC100363476	LOC100363476	Ccrn4l	Ccrn4l	Ephx2	Ephx2	Slc25a25	Slc25a25	Dusp1	Dusp1	LOC689064	LOC689064	Slc35c2	Slc35c2	Bcl6	Bcl6	Igfbp1	Igfbp1	Inmt	Inmt	RGD1309362	RGD1309362	Oas1a	Oas1a	Onecut1	Onecut1	Mafb	Mafb	Mfsd2a	Mfsd2a	Fam111a	Fam111a	Fam111a	Mlc1	Mlc1
metformin_29day_Low	A	Zfp189	Zfp189	Ubd	Ubd	LOC500300	LOC500300	Akr7a3	Akr7a3	Slpi	Slpi	Hamp	Hamp	Hacl1	Hacl1	Sds	Sds	Sds	Dhrs7	Dhrs7	Ccrn4l	Ccrn4l	Pxmp4	Pxmp4	Tsc22d3	Tsc22d3	Sgk1	Sgk1	Foxa2	Foxa2	Retsat	Retsat	Nr0b2	Nr0b2	Zfp354a	Zfp354a	Igfbp1	Igfbp1	RGD1309362	RGD1309362	Onecut1	Onecut1	G6pc	G6pc	Ppp1r3c	Ppp1r3c	Osgin1	Osgin1	Got1
metformin_29day_Middle	A	LOC500300	LOC500300	Pik3r1	Pik3r1	Thrsp	Thrsp	Scd1	Scd1	Sds	Sds	Sds	Ccrn4l	Ccrn4l	RT1-A2	RT1-A2	RT1-Bb	RT1-Bb	Slc25a15	Slc25a15	RGD1309362	RGD1309362	G6pc	G6pc	RT1-T24-4	RT1-T24-4	Got1	Got1	Srd5a1	Srd5a1	Pklr	Pklr
metformin_29day_High	A	Pla2g2a	Pla2g2a	LOC500300	LOC500300	Fmo3	Fmo3	Cdh17	Cdh17	Marveld1	Marveld1	Hsd3b7	Hsd3b7	Hacl1	Hacl1	Sds	Sds	Sds	Sds	Sds	Ccrn4l	Ccrn4l	Pxmp4	Pxmp4	Tsc22d3	Tsc22d3	Rcan1	Rcan1	Comt	Comt	Cyp1a2	Cyp1a2	Slc25a25	Slc25a25	Retsat	Retsat	Mat1a	Mat1a	Zfp354a	Zfp354a	Inmt	Inmt	Stac3	Stac3	RGD1309362	RGD1309362	LOC367746	LOC367746	Onecut1
methapyrilene_4day_Low	A	Mmp14	Mmp14	Fmo3	Fmo3	Aldh1b1	Aldh1b1	Ly6c	Ly6c	Marveld1	Marveld1	RGD1308059	RGD1308059	Slpi	Slpi	Hhex	Hhex	Ifit1	Ifit1	Gpnmb	Gpnmb	Sgk1	Sgk1	Ephx2	Ephx2	Cxcl9	Cxcl9	Akr1c12	Akr1c12	Dusp1	Dusp1	Plac8	Plac8	Akr1b7	Akr1b7	Prlr	Prlr	Gbp2	Gbp2	RT1-Db1	RT1-Db1	Zfp36	Zfp36	Cd74	Cd74	Igfbp1	Igfbp1	Onecut1	Onecut1
methapyrilene_4day_Middle	A	Ubd	Ubd	LOC500300	LOC500300	Efna1	Efna1	Aldh1b1	Aldh1b1	Cdh17	Cdh17	Akr7a3	Akr7a3	Igha	Igha	Gadd45g	Gadd45g	Hhex	Hhex	Scd1	Scd1	Dhrs7	Dhrs7	Acot4	Acot4	Sgk1	Sgk1	Ddhd1	Ddhd1	Ephx2	Ephx2	Slc25a25	Slc25a25	Aldh1a1	Aldh1a1	Gsta5	Gsta5	Ier3	Ier3	Prlr	Prlr	Zfp354a	Zfp354a	Fabp7	Fabp7	Bcl6	Bcl6	Sts	Sts
methapyrilene_4day_High	A	Fkbp11	Fkbp11	Ubd	Ubd	LOC500300	LOC500300	Mx2	Mx2	Hmgcr	Hmgcr	Akr7a3	Akr7a3	Akr7a3	Akr7a3	Pla2g12a	Pla2g12a	Tfrc	Tfrc	Atp6v1d	Atp6v1d	Abhd2	Abhd2	Ect2	Ect2	RGD1308059	RGD1308059	Slpi	Slpi	Ca2	Ca2	Srebf1	Srebf1	Krt8	Krt8	Rab30	Rab30	Gadd45g	Gadd45g	Thrsp	Thrsp	Pgcp	Pgcp	Cyp4b1	Cyp4b1	Cyp4b1	R3hdm2	R3hdm2	Scd1
methapyrilene_8day_Low	A	Ubd	Ubd	Pik3r1	Pik3r1	Igha	Igha	Jun	Jun	RGD1308059	RGD1308059	Slpi	Slpi	LOC100359478	LOC100359478	Hhex	Hhex	Dusp6	Dusp6	Ifit1	Ifit1	Cish	Cish	Foxa2	Foxa2	RT1-A2	RT1-A2	Net1	Net1	Ephx2	Ephx2	RT1-Bb	RT1-Bb	Retsat	Retsat	Xbp1	Xbp1	Aldh1a1	Aldh1a1	Trib3	Trib3	Ugt2b1	Ugt2b1	Cyp7a1	Cyp7a1	Cyp7a1	Sult2al1	Sult2al1	Bcl6
methapyrilene_8day_Middle	A	Pik3r1	Pik3r1	Akr7a3	Akr7a3	Akr7a3	Akr1c1	Akr1c1	Ppp2r1b	Ppp2r1b	UST4r	UST4r	Slpi	Slpi	Rab30	Rab30	LOC100359478	LOC100359478	Bcmo1	Bcmo1	Sult1c2	Sult1c2	RT1-CE10	RT1-CE10	Dusp6	Dusp6	Scd1	Scd1	Ifit1	Ifit1	Cryl1	Cryl1	Slc6a6	Slc6a6	Spink1	Spink1	Mmd2	Mmd2	Spink3	Spink3	Sds	Sds	Dhrs7	Dhrs7	Acot4	Acot4	Sgk1	Sgk1	RT1-A2
methapyrilene_8day_High	A	Mvp	Mvp	Gstm7	Gstm7	Gstm7	Dpyd	Dpyd	Trmt1	Trmt1	Fkbp11	Fkbp11	Fkbp11	Thnsl1	Thnsl1	Nmd3	Nmd3	Apip	Apip	Itgb1bp1	Itgb1bp1	Cyp2c11	Cyp2c11	Cyp2c11	Cyp2c11	Cyp2c11	Cyp2c11	Myo5a	Myo5a	Pdcd2	Pdcd2	Unc93b1	Unc93b1	Tmem140	Tmem140	Prmt7	Prmt7	Sgk2	Sgk2	Sssca1	Sssca1	Dpt	Dpt	Mtmr7	Mtmr7	Mtmr7	Cd68	Cd68	Cidea
methapyrilene_15day_Low	A	Gpt	Gpt	Hsd3b5	Hsd3b5	Marveld1	Marveld1	Slpi	Slpi	Hamp	Hamp	Gadd45g	Gadd45g	Trim25	Trim25	Sult1c2	Sult1c2	Ifit1	Ifit1	Spink1	Spink1	Dhrs7	Dhrs7	Rdh2	Rdh2	Sgk1	Sgk1	Comt	Comt	Akr1c12	Akr1c12	Aldh1a1	Aldh1a1	Cyp7a1	Cyp7a1	Akr1b7	Akr1b7	Prlr	Prlr	Adh1	Adh1	A1bg	A1bg	Sult2al1	Sult2al1	Acsm5	Acsm5	Plk2	Plk2
methapyrilene_15day_Middle	A	Mtmr7	Mtmr7	Cidea	Cidea	Ddit3	Ddit3	LOC500300	LOC500300	Acly	Acly	Akr7a3	Akr7a3	Akr7a3	Pla2g12a	Pla2g12a	Marveld1	Marveld1	Abcg5	Abcg5	Gadd45a	Gadd45a	RGD1308059	RGD1308059	Slpi	Slpi	Mgmt	Mgmt	Apon	Apon	Fabp2	Fabp2	Acot1	Acot1	Rab30	Rab30	App	App	Thrsp	Thrsp	Serpina7	Serpina7	Cyp4b1	Cyp4b1	Cyp4b1	Cyp4b1	R3hdm2	R3hdm2	Ltc4s
methapyrilene_15day_High	A	Mvp	Mvp	Gstm7	Gstm7	Gstm7	Gstm7	Gstm7	Dpyd	Dpyd	Cdr2	Cdr2	Trmt1	Trmt1	Fkbp11	Fkbp11	Fkbp11	Thnsl1	Thnsl1	Nmd3	Nmd3	Apip	Apip	Itgb1bp1	Itgb1bp1	Cyp2c11	Cyp2c11	Cyp2c11	Cyp2c11	Cyp2c11	Cyp2c11	Cyp2c11	Cyp2c11	Cyp2c11	Cyp2c11	Cyp2c11	Cyp2c11	Cyp2c11	Cyp2c11	Cyp2c11	Cyp2c11	Cyp2c11	Myo5a	Myo5a	Sdc2	Sdc2	Pdcd2	Pdcd2	Enpp3
methapyrilene_29day_Low	A	Zfp189	Zfp189	Aox1	Aox1	Akr1c1	Akr1c1	Ednra	Ednra	Slpi	Slpi	Lpp	Lpp	Sult1c2	Sult1c2	RT1-CE10	RT1-CE10	Ifit1	Ifit1	Cyp4a8	Cyp4a8	St6galnac3	St6galnac3	RT1-Bb	RT1-Bb	Retsat	Retsat	Aldh1a1	Aldh1a1	Trib3	Trib3	Dusp1	Dusp1	Gsta5	Gsta5	Acsm3	Acsm3	Cyp7a1	Cyp7a1	Nr0b2	Nr0b2	Zfp354a	Zfp354a	Acsm5	Acsm5	Fgf21	Fgf21	Fgf21	RGD1564865
methapyrilene_29day_Middle	A	Fkbp11	Fkbp11	Mtmr7	Mtmr7	Cidea	Cidea	Ubd	Ubd	Ubd	Usp2	Usp2	Tmem184c	Tmem184c	LOC500300	LOC500300	Acot9	Acot9	Acly	Acly	Akr7a3	Akr7a3	Akr7a3	Pla2g12a	Pla2g12a	Tfrc	Tfrc	Marveld1	Marveld1	Abcg5	Abcg5	Tusc3	Tusc3	Rps5	Rps5	Gadd45a	Gadd45a	Ect2	Ect2	Slpi	Slpi	Serpinb1a	Serpinb1a	Mgmt	Mgmt	Apon	Apon	Fabp2	Fabp2
methapyrilene_29day_High	A	Mvp	Mvp	Sncg	Sncg	Rdh5	Rdh5	Bambi	Bambi	Gstm7	Gstm7	Gstm7	Gstm7	Gstm7	Gstm7	Gstm7	Gstm7	Mmp14	Mmp14	Dpyd	Dpyd	Dpyd	RGD1566401	RGD1566401	RGD1566401	Cdr2	Cdr2	Trmt1	Trmt1	Fkbp11	Fkbp11	Fkbp11	Pop7	Pop7	Thnsl1	Thnsl1	Slc44a4	Slc44a4	Nmd3	Nmd3	Apip	Apip	Itgb1bp1	Itgb1bp1	Maged2	Maged2	Akr1b1	Akr1b1	Akr1b1
methimazole_4day_Low	A	Cdh17	Cdh17	Akr7a3	Akr7a3	Akr7a3	Ifit1	Ifit1	Mmd2	Mmd2	Dhrs7	Dhrs7	RT1-A2	RT1-A2	Comt	Comt	Retsat	Retsat	Retsat	Retsat	Aldh1a1	Aldh1a1	Gsta5	Gsta5	Gsta5	Sult2al1	Sult2al1	Cd74	Cd74	Aldh1a7	Aldh1a7	Gstt3	Gstt3	RT1-Da	RT1-Da	Csad	Csad	Acsm2a	Acsm2a	Gstp1	Gstp1
methimazole_4day_Middle	A	Acaa1a	Acaa1a	Dpt	Dpt	P4hb	P4hb	G6pd	G6pd	Aldh1b1	Aldh1b1	Cdh17	Cdh17	Acly	Acly	Akr7a3	Akr7a3	Akr7a3	Akr7a3	Akr7a3	Ehhadh	Ehhadh	Ptgr1	Ptgr1	Hamp	Hamp	Mug1	Mug1	Gsta3	Gsta3	LOC100359478	LOC100359478	Gstt1	Gstt1	Gstm1	Gstm1	Il6r	Il6r	Nqo1	Nqo1	Mmd2	Mmd2	Nupr1	Nupr1	Mettl7b	Mettl7b	Ephx1	Ephx1	Sgk1
methimazole_4day_High	A	Acaa1a	Acaa1a	Acaa1a	Dpt	Dpt	Gsr	Gsr	Aldh1b1	Aldh1b1	Aox1	Aox1	Sephs2	Sephs2	Tmem106b	Tmem106b	Akr7a3	Akr7a3	Akr7a3	Akr7a3	Akr7a3	Akr7a3	Akr7a3	Akr7a3	Akr7a3	Akr7a3	Akr7a3	Ugp2	Ugp2	Tfrc	Tfrc	Ehhadh	Ehhadh	Idh2	Idh2	Ptgr1	Ptgr1	Ptgr1	RGD1308059	RGD1308059	Acaa2	Acaa2	Ftcd	Ftcd	Sult1b1	Sult1b1	Apon	Apon	Ca2
methimazole_8day_Low	A	Ubd	Ubd	Ubd	Aox1	Aox1	Akr7a3	Akr7a3	Hamp	Hamp	Hhex	Hhex	Nqo1	Nqo1	Sgk1	Sgk1	Ephx2	Ephx2	Akr1c12	Akr1c12	Retsat	Retsat	Aldh1a1	Aldh1a1	Gsta5	Gsta5	Ier3	Ier3	Fabp7	Fabp7	Bcl6	Bcl6	Inmt	Inmt	Stac3	Stac3	Aldh1a7	Aldh1a7	Onecut1	Onecut1	Gstp1	Gstp1
methimazole_8day_Middle	A	Gstm7	Gstm7	Sgk2	Sgk2	Dpt	Dpt	Ubd	Ubd	Dmgdh	Dmgdh	Aldh1b1	Aldh1b1	Cdh17	Cdh17	Cdh17	Aox1	Aox1	Acly	Acly	Akr7a3	Akr7a3	Akr7a3	Akr7a3	Gpt	Gpt	Ugp2	Ugp2	Ehhadh	Ehhadh	Marveld1	Marveld1	Gstk1	Gstk1	Idh2	Idh2	RGD1308059	RGD1308059	Prkcdbp	Prkcdbp	Pgpep1	Pgpep1	Apoa2	Apoa2	Ca2	Ca2	Gadd45g	Gadd45g	Tle1
methimazole_8day_High	A	Gstm7	Gstm7	Acaa1a	Acaa1a	Sgk2	Sgk2	Dpt	Dpt	Aass	Aass	Dmgdh	Dmgdh	Lect2	Lect2	Serpina10	Serpina10	Aldh1b1	Aldh1b1	Cdh17	Cdh17	Cp	Cp	Aox1	Aox1	Aox1	Tmem106b	Tmem106b	Acly	Acly	Akr7a3	Akr7a3	Akr7a3	Akr7a3	Akr7a3	Akr7a3	Akr7a3	Akr7a3	Akr7a3	Ugp2	Ugp2	Ugp2	Ehhadh	Ehhadh	Marveld1	Marveld1	Abcg5	Abcg5	Abhd2
methimazole_15day_Low	A	Cdh17	Cdh17	Cdh17	Cdh17	Cdh17	Aox1	Aox1	Acly	Acly	Akr7a3	Akr7a3	Akr7a3	Ugp2	Ugp2	Ehhadh	Ehhadh	Marveld1	Marveld1	UST4r	UST4r	Thrsp	Thrsp	LOC100359478	LOC100359478	Dynlt3	Dynlt3	Acsf2	Acsf2	Slc19a2	Slc19a2	Mmd2	Mmd2	Cyp3a23/3a1	Cyp3a23/3a1	Dhrs7	Dhrs7	Pfkfb1	Pfkfb1	Dhcr7	Dhcr7	RGD1308874	RGD1308874	Ephx1	Ephx1	Sgk1	Sgk1	Mid1ip1	Mid1ip1
methimazole_15day_Middle	A	Gstm7	Gstm7	Atp1b1	Atp1b1	Sgk2	Sgk2	Ubd	Ubd	Dmgdh	Dmgdh	Lect2	Lect2	Elovl5	Elovl5	Tspan4	Tspan4	Aldh1b1	Aldh1b1	Cdh17	Cdh17	Cdh17	Cyp51	Cyp51	Hmgcr	Hmgcr	Hbb	Hbb	Hbb	Aox1	Aox1	Aox1	Gulo	Gulo	Dexi	Dexi	Acly	Acly	Akr7a3	Akr7a3	Akr7a3	Akr7a3	Rtn4	Rtn4	Ugp2	Ugp2	Pdhb	Pdhb	Ppp2r1b
methimazole_15day_High	A	Gstm7	Gstm7	Cyp2c11	Cyp2c11	Atp1b1	Atp1b1	Dpt	Dpt	Ubd	Ubd	Ubd	Lect2	Lect2	Elovl5	Elovl5	Serpina10	Serpina10	Aldh1b1	Aldh1b1	Cdh17	Cdh17	Cdh17	Cdh17	Cdh17	Hbb	Hbb	Aox1	Aox1	Aox1	Gulo	Gulo	Sephs2	Sephs2	Acly	Acly	Acly	Akr7a3	Akr7a3	Akr7a3	Akr7a3	Akr7a3	Akr7a3	Pla2g12a	Pla2g12a	Chmp4c	Chmp4c	Ugp2	Ugp2
methimazole_29day_Low	A	Cdh17	Cdh17	Sephs2	Sephs2	Akr7a3	Akr7a3	Igha	Igha	Il33	Il33	UST4r	UST4r	UST4r	Hao2	Hao2	Acsl5	Acsl5	Ca2	Ca2	Gadd45g	Gadd45g	Hsd3b7	Hsd3b7	Dynlt3	Dynlt3	RGD1307603	RGD1307603	Slc19a2	Slc19a2	Nqo1	Nqo1	Ifit1	Ifit1	Thumpd1	Thumpd1	RGD1562323	RGD1562323	Mmd2	Mmd2	Dhrs7	Dhrs7	Dhrs7	Dhrs7	Dhcr7	Dhcr7	Rdh2	Rdh2	Rdh2
methimazole_29day_Middle	A	Gstm7	Gstm7	Cyp2c11	Cyp2c11	Ubd	Ubd	Lect2	Lect2	Elovl5	Elovl5	Tat	Tat	Cdh17	Cdh17	Cdh17	Hbb	Hbb	Aox1	Aox1	Gulo	Gulo	Acly	Acly	Akr7a3	Akr7a3	Akr7a3	Akr7a3	Ppp2r1b	Ppp2r1b	Igha	Igha	Ehhadh	Ehhadh	Abhd2	Abhd2	Idh2	Idh2	Slc46a1	Slc46a1	Gadd45a	Gadd45a	Il33	Il33	UST4r	UST4r	UST4r	Prkcdbp	Prkcdbp
methimazole_29day_High	A	Cyp26a1	Cyp26a1	Gstm7	Gstm7	Sat1	Sat1	Cyp2c11	Cyp2c11	Cyp2c11	Cyp2c11	Cyp2c11	Cyp2c11	Cyp2c11	Acaa1a	Acaa1a	Sgk2	Sgk2	Cidea	Cidea	Clec4f	Clec4f	Cyp1a1	Cyp1a1	Cyp1a1	Lect2	Lect2	Elovl5	Elovl5	Gsr	Gsr	Tat	Tat	Mmd	Mmd	Aig1	Aig1	Aldh1b1	Aldh1b1	Rarres1	Rarres1	Cdh17	Cdh17	Cdh17	Cdh17	Hbb	Hbb	Aox1	Aox1
methyldopa_4day_Low	A	Slpi	Slpi	Hamp	Hamp	Nqo1	Nqo1	Dhrs7	Dhrs7	Sgk1	Sgk1	Retsat	Retsat	Igfbp1	Igfbp1	Inmt	Inmt	RGD1309362	RGD1309362	Aldh1a7	Aldh1a7	Rtp4	Rtp4	Wfdc2	Wfdc2
methyldopa_4day_Middle	A	Cyp2c11	Cyp2c11	LOC500300	LOC500300	Aldh1b1	Aldh1b1	Cdh17	Cdh17	Aox1	Aox1	Hsd3b5	Hsd3b5	Ect2	Ect2	Sult1e1	Sult1e1	Hao2	Hao2	Hamp	Hamp	Hamp	Gadd45g	Gadd45g	Nucb2	Nucb2	Trim25	Trim25	Cyp3a18	Cyp3a18	Hsd11b1	Hsd11b1	Tubb5	Tubb5	RT1-CE10	RT1-CE10	Scd1	Scd1	Ube2c	Ube2c	Ube2c	Nqo1	Nqo1	RGD1562323	RGD1562323	Nusap1	Nusap1	Spink1	Spink1
methyldopa_4day_High	A	LOC500300	LOC500300	Sptan1	Sptan1	Gpt	Gpt	Akr1c1	Akr1c1	Ehhadh	Ehhadh	Ect2	Ect2	Ftcd	Ftcd	Hao2	Hao2	Zfp36l1	Zfp36l1	Hamp	Hamp	Hamp	Hamp	Hamp	Hamp	Nucb2	Nucb2	Tuba4a	Tuba4a	RGD1307603	RGD1307603	Gls2	Gls2	Tubb5	Tubb5	Ces1d	Ces1d	Ube2c	Ube2c	Ube2c	Nqo1	Nqo1	RGD1562323	RGD1562323	Edem1	Edem1	Nusap1	Nusap1	Slc6a6
methyldopa_8day_Low	A	LOC500300	LOC500300	Cdh17	Cdh17	Igha	Igha	Hsd3b5	Hsd3b5	Hsd3b5	Hao2	Hao2	Hamp	Hamp	Hamp	Hamp	Acsl5	Acsl5	Gadd45g	Gadd45g	Hhex	Hhex	Cyp3a18	Cyp3a18	Cyp3a18	Hsd11b1	Hsd11b1	RT1-CE10	RT1-CE10	Cyp17a1	Cyp17a1	RGD1562323	RGD1562323	Fads2	Fads2	Slc6a6	Slc6a6	Sds	Sds	Dhrs7	Dhrs7	Dhrs7	Dhrs7	Dhrs7	Dhrs7	Dhrs7	Dhrs7	Dhrs7	Cish
methyldopa_8day_Middle	A	Cyp2c11	Cyp2c11	LOC500300	LOC500300	Efna1	Efna1	Cdh17	Cdh17	Cela1	Cela1	Igha	Igha	Hsd3b5	Hsd3b5	Tfrc	Tfrc	UST4r	UST4r	Hao2	Hao2	Hamp	Hamp	Hamp	Hamp	Hamp	Acsl5	Acsl5	Rab30	Rab30	Gadd45g	Gadd45g	Nucb2	Nucb2	Hhex	Hhex	Cyp3a18	Cyp3a18	Cyp3a18	Serpina7	Serpina7	Nqo1	Nqo1	RGD1562323	RGD1562323	Fads2	Fads2	G0s2	G0s2
methyldopa_8day_High	A	Cyp2c11	Cyp2c11	Cyp2a1	Cyp2a1	LOC500300	LOC500300	Cdh17	Cdh17	Hbb	Hbb	Sephs2	Sephs2	Cela1	Cela1	Igha	Igha	Hsd3b5	Hsd3b5	Hsd3b5	Ehhadh	Ehhadh	Il33	Il33	Elavl1	Elavl1	UST4r	UST4r	Sult1e1	Sult1e1	Hao2	Hao2	Hao2	Hamp	Hamp	Hamp	Hamp	Acsl5	Acsl5	Srebf1	Srebf1	Rab30	Rab30	Gadd45g	Gadd45g	Nucb2	Nucb2	Fam89a	Fam89a
methyldopa_15day_Low	A	LOC500300	LOC500300	Tat	Tat	Akr1c1	Akr1c1	Tfrc	Tfrc	Jun	Jun	Gadd45a	Gadd45a	RGD1308059	RGD1308059	Hamp	Hamp	Gadd45g	Gadd45g	Hhex	Hhex	Trim25	Trim25	Dusp6	Dusp6	Ifit1	Ifit1	Rgs3	Rgs3	Slc6a6	Slc6a6	Cyp8b1	Cyp8b1	Dhrs7	Dhrs7	Angptl4	Angptl4	Cish	Cish	Cish	Tsc22d3	Tsc22d3	Foxa2	Foxa2	Net1	Net1	Comt	Comt	Aldh1a1
methyldopa_15day_Middle	A	Aass	Aass	Igha	Igha	Hsd3b5	Hsd3b5	Cxcl1	Cxcl1	Gadd45a	Gadd45a	UST4r	UST4r	Rbp1	Rbp1	Sult1e1	Sult1e1	Hao2	Hao2	Hamp	Hamp	Hamp	Acsl5	Acsl5	Elovl2	Elovl2	LOC360919	LOC360919	Cyp3a18	Cyp3a18	Cyp3a18	Cyp3a18	Serpina7	Serpina7	Hsd11b1	Hsd11b1	Dusp6	Dusp6	Rgs3	Rgs3	Thumpd1	Thumpd1	RGD1562323	RGD1562323	Fads2	Fads2	Slc6a6	Slc6a6	Spink1
methyldopa_15day_High	A	Nat1	Nat1	LOC500300	LOC500300	Tfrc	Tfrc	Slpi	Slpi	Hao2	Hao2	Hamp	Hamp	Acsl5	Acsl5	Srebf1	Srebf1	Rab30	Rab30	Tuba4a	Tuba4a	Cyp3a18	Cyp3a18	Cyp3a18	Cyp3a18	Hacl1	Hacl1	Serpina7	Serpina7	Ltc4s	Ltc4s	Ube2c	Ube2c	RGD1562323	RGD1562323	G0s2	G0s2	Slc6a6	Slc6a6	Slc6a6	Sec23b	Sec23b	Spink1	Spink1	Nupr1	Nupr1	Dhrs7	Dhrs7	Dhrs7
methyldopa_29day_Low	A	Ubd	Ubd	Ubd	Sephs2	Sephs2	UST4r	UST4r	Ltc4s	Ltc4s	Sds	Sds	Dhrs7	Dhrs7	Upb1	Upb1	Comt	Comt	Retsat	Retsat	Tm7sf2	Tm7sf2	Ugt2b1	Ugt2b1	Slc22a8	Slc22a8	Prlr	Prlr	Igfbp1	Igfbp1	Inmt	Inmt	Onecut1	Onecut1	Casp12	Casp12	Asrgl1	Asrgl1	Csad	Csad	Fam111a	Fam111a	Mlc1	Mlc1	Srd5a1	Srd5a1
methyldopa_29day_Middle	A	Cyp2c11	Cyp2c11	Zfp189	Zfp189	Ubd	Ubd	Cyp2a1	Cyp2a1	LOC500300	LOC500300	Efna1	Efna1	Tat	Tat	Cdh17	Cdh17	Cdh17	Cdh17	Cdh17	Acly	Acly	Hsd3b5	Hsd3b5	Hsd3b5	UST4r	UST4r	Prkcdbp	Prkcdbp	Slpi	Slpi	Avpr1a	Avpr1a	Sult1e1	Sult1e1	Hao2	Hao2	Acsl5	Acsl5	Rab30	Rab30	Rab30	Gadd45g	Gadd45g	Nucb2	Nucb2	Fam89a	Fam89a	Acsf2
methyldopa_29day_High	A	Cyp2c11	Cyp2c11	LOC500300	LOC500300	Cdh17	Cdh17	Hsd3b5	Hsd3b5	Abcg5	Abcg5	UST4r	UST4r	Prkcdbp	Prkcdbp	Slpi	Slpi	Hamp	Hamp	Acsl5	Acsl5	Rab30	Rab30	Dynlt3	Dynlt3	Hhex	Hhex	Adh5	Adh5	Cyp3a18	Cyp3a18	Cyp3a18	Cyp3a18	Cyp3a18	Hsd11b1	Hsd11b1	Plbd1	Plbd1	Ltc4s	Ltc4s	Ces1d	Ces1d	RGD1562323	RGD1562323	Abcb4	Abcb4	Spink1	Spink1	Gne
methyltestosterone_4day_Low	A	Abcg5	Abcg5	Hamp	Hamp	Nqo1	Nqo1	Ifit1	Ifit1	Sds	Sds	Sgk1	Sgk1	Comt	Comt	Ephx2	Ephx2	Akr1c12	Akr1c12	Retsat	Retsat	Anpep	Anpep	Onecut1	Onecut1	Orm1	Orm1	Fam111a	Fam111a	Fam111a
methyltestosterone_4day_Middle	A	LOC500300	LOC500300	Aldh1b1	Aldh1b1	Akr1c1	Akr1c1	Abcg5	Abcg5	Hamp	Hamp	Hamp	Idi1	Idi1	RGD1307603	RGD1307603	Rbp7	Rbp7	Pdia5	Pdia5	Nqo1	Nqo1	Sds	Sds	Cyp8b1	Cyp8b1	Sgk1	Sgk1	Rcan1	Rcan1	Cyp3a9	Cyp3a9	Ddhd1	Ddhd1	Serpina6	Serpina6	Comt	Comt	Comt	Ephx2	Ephx2	Akr1c12	Akr1c12	Slc25a25	Slc25a25	Retsat	Retsat	Hmgcs1	Hmgcs1
methyltestosterone_4day_High	A	Hes6	Hes6	Aqp9	Aqp9	Aldh1b1	Aldh1b1	Cyp51	Cyp51	Aox1	Aox1	Gulo	Gulo	Akr7a3	Akr7a3	Cela1	Cela1	Gpt	Gpt	Abcg5	Abcg5	Abhd2	Abhd2	Ednra	Ednra	Rbp1	Rbp1	Hamp	Hamp	Hamp	Srebf1	Srebf1	Mocos	Mocos	S100g	S100g	Idi1	Idi1	RGD1307603	RGD1307603	Rbp7	Rbp7	Rbp7	Rbp7	Rbp7	Ccnd1	Ccnd1	Ifit1	Ifit1
methyltestosterone_8day_Low	A	Cdh17	Cdh17	Sephs2	Sephs2	Tfrc	Tfrc	Marveld1	Marveld1	Abcg5	Abcg5	Abcg5	Ccnl2	Ccnl2	Insig2	Insig2	Gpt2	Gpt2	Hnf4a	Hnf4a	Mug1	Mug1	Idi1	Idi1	Ddx3x	Ddx3x	RGD1307603	RGD1307603	A1cf	A1cf	Clic2	Clic2	Plbd1	Plbd1	Ces1d	Ces1d	Pdia5	Pdia5	Spink1	Spink1	Bbox1	Bbox1	Mbl2	Mbl2	Rdh2	Rdh2	Fam134b	Fam134b	Actb
methyltestosterone_8day_Middle	A	Ubd	Ubd	Cdh17	Cdh17	Cyp51	Cyp51	Cela1	Cela1	Akr1c1	Akr1c1	Abcg5	Abcg5	Abcg5	Ccnl2	Ccnl2	Sdc1	Sdc1	Rbp1	Rbp1	Hamp	Hamp	Ifitm3	Ifitm3	S100g	S100g	Slc6a13	Slc6a13	Idi1	Idi1	Idi1	Bcmo1	Bcmo1	RGD1307603	RGD1307603	Clic2	Clic2	Clk1	Clk1	Plbd1	Plbd1	Ces1d	Ces1d	Rbp7	Rbp7	Pdia5	Pdia5	Spink1	Spink1
methyltestosterone_8day_High	A	Gstm7	Gstm7	Psmb8	Psmb8	Ubd	Ubd	Cyp2a1	Cyp2a1	Aqp9	Aqp9	Col3a1	Col3a1	Aldh1b1	Aldh1b1	Cyp51	Cyp51	Gulo	Gulo	Sephs2	Sephs2	Akr7a3	Akr7a3	Cela1	Cela1	Gpt	Gpt	Akr1c1	Akr1c1	Tfrc	Tfrc	Marveld1	Marveld1	Abcg5	Abcg5	Abcg5	Abhd2	Abhd2	Ect2	Ect2	Il33	Il33	RGD1305807	RGD1305807	Tgfbi	Tgfbi	Sdc1	Sdc1	UST4r
methyltestosterone_15day_Low	A	Aldh1b1	Aldh1b1	Cdh17	Cdh17	Cyp51	Cyp51	Sephs2	Sephs2	Igha	Igha	Hamp	Hamp	Idi1	Idi1	Hacl1	Hacl1	Ltc4s	Ltc4s	Rbp7	Rbp7	Scd1	Scd1	Ube2c	Ube2c	Msmo1	Msmo1	Cyp8b1	Cyp8b1	Sgk1	Sgk1	Cyp3a9	Cyp3a9	Sqle	Sqle	Akr1c12	Akr1c12	Slc25a25	Slc25a25	Tm7sf2	Tm7sf2	Aldh1a1	Aldh1a1	Akr1b7	Akr1b7	Hmgcs1	Hmgcs1	LOC689064	LOC689064
methyltestosterone_15day_Middle	A	Aldh1b1	Aldh1b1	Cdh17	Cdh17	Cyp51	Cyp51	Sephs2	Sephs2	Gpt	Gpt	Abcg5	Abcg5	UST4r	UST4r	Acsl5	Acsl5	Fn1	Fn1	Ifitm3	Ifitm3	Alcam	Alcam	Idi1	Idi1	Cyp3a18	Cyp3a18	Dsg2	Dsg2	Hsd11b1	Hsd11b1	Rbp7	Rbp7	Scd1	Scd1	Pdia5	Pdia5	Ifit1	Ifit1	Fads2	Fads2	Cyp4a8	Cyp4a8	Sds	Sds	Msmo1	Msmo1	Cyp8b1	Cyp8b1
methyltestosterone_15day_High	A	Slc39a4	Slc39a4	Cidea	Cidea	LOC500300	LOC500300	G6pd	G6pd	Aqp9	Aqp9	Fmo3	Fmo3	Prep	Prep	Aldh1b1	Aldh1b1	Cdh17	Cdh17	Pik3r1	Pik3r1	Aox1	Aox1	Tmem106b	Tmem106b	Akr7a3	Akr7a3	Gpt	Gpt	Abcg5	Abcg5	Jun	Jun	Il33	Il33	RGD1308059	RGD1308059	UST4r	UST4r	Rbp1	Rbp1	Slco2a1	Slco2a1	Hamp	Hamp	Ca2	Ca2	Srebf1	Srebf1
methyltestosterone_29day_Low	A	Cdh17	Cdh17	Acly	Acly	Abcg5	Abcg5	UST4r	UST4r	Gadd45g	Gadd45g	RGD1307603	RGD1307603	Rbp7	Rbp7	Cyp4a8	Cyp4a8	Comt	Comt	Evc	Evc	Prlr	Prlr	Sult2al1	Sult2al1	Reep6	Reep6	Inmt	Inmt	Hsd17b2	Hsd17b2	RGD1309362	RGD1309362	Aldh1a7	Aldh1a7	Slc27a5	Slc27a5	Fmo1	Fmo1	RT1-T24-4	RT1-T24-4	Acsm2a	Acsm2a	Wfdc2	Wfdc2	Mlc1	Mlc1	Srd5a1	Srd5a1
methyltestosterone_29day_Middle	A	Sat1	Sat1	Cyp2a1	Cyp2a1	Aldh1b1	Aldh1b1	Cdh17	Cdh17	Cdh17	Hbb	Hbb	Aox1	Aox1	Igha	Igha	Abcg5	Abcg5	UST4r	UST4r	Srebf1	Srebf1	Ifitm3	Ifitm3	RGD1307603	RGD1307603	Cd63	Cd63	Hacl1	Hacl1	RT1-CE10	RT1-CE10	Rbp7	Rbp7	Rbp7	Scd1	Scd1	Nqo1	Nqo1	Cyp4a8	Cyp4a8	Cyp4a8	Spink1	Spink1	Spink3	Spink3	Cyp8b1	Cyp8b1	Sdf2l1
methyltestosterone_29day_High	A	Gstm7	Gstm7	Slc39a4	Slc39a4	Cidea	Cidea	Ubd	Ubd	Cyp2a1	Cyp2a1	Nfe2l2	Nfe2l2	Aqp9	Aqp9	Sptan1	Sptan1	Prep	Prep	Aldh1b1	Aldh1b1	Cdh17	Cdh17	Hmgcr	Hmgcr	Aox1	Aox1	Gulo	Gulo	Acly	Acly	Agxt	Agxt	Akr7a3	Akr7a3	Akr7a3	Akr7a3	Cela1	Cela1	Rtn4	Rtn4	Gpi	Gpi	Il33	Il33	Prkcdbp	Prkcdbp	Ctr9	Ctr9
mexiletine_4day_Low	A	Ubd	Ubd	Sephs2	Sephs2	Abcg5	Abcg5	Hamp	Hamp	Dhrs7	Dhrs7	Foxa2	Foxa2	Ephx2	Ephx2	Ephx2	Ephx2	Akr1c12	Akr1c12	Cyp1a2	Cyp1a2	Slc25a25	Slc25a25	Aldh1a1	Aldh1a1	Acsm3	Acsm3	Slc22a8	Slc22a8	Akr1b7	Akr1b7	Akr1b7	Ier3	Ier3	Zfp354a	Zfp354a	A1bg	A1bg	Acsm5	Acsm5	Stac3	Stac3	RGD1309362	RGD1309362	RGD1309362	Aldh1a7	Aldh1a7	Aldh1a7	Onecut1
mexiletine_4day_Middle	A	Ubd	Ubd	Ubd	Ubd	Nfe2l2	Nfe2l2	Nfkbiz	Nfkbiz	LOC500300	LOC500300	Nfil3	Nfil3	Gpt	Gpt	Abcg5	Abcg5	Abhd2	Abhd2	UST4r	UST4r	Hamp	Hamp	Idi1	Idi1	Bcmo1	Bcmo1	Sult1c2	Sult1c2	Dusp6	Dusp6	Il6r	Il6r	Nqo1	Nqo1	Ifit1	Ifit1	Ifit1	Rgs3	Rgs3	G0s2	G0s2	Sds	Sds	Sds	Cyp8b1	Cyp8b1	Dhrs7	Dhrs7
mexiletine_4day_High	A	Zfp189	Zfp189	Ubd	Ubd	Cyp1a1	Cyp1a1	Cyp1a1	Nfe2l2	Nfe2l2	Usp2	Usp2	Fmo3	Fmo3	Jun	Jun	Slpi	Slpi	Avpr1a	Avpr1a	Mknk2	Mknk2	Sult1c2	Sult1c2	Serpina7	Serpina7	Il6r	Il6r	Cyp17a1	Cyp17a1	Nqo1	Nqo1	Ifit1	Ifit1	Ifit1	Acox2	Acox2	Nupr1	Nupr1	Sds	Sds	Cyp8b1	Cyp8b1	Dhrs7	Dhrs7	Pfkfb1	Pfkfb1	Rdh2	Rdh2
mexiletine_8day_Low	A	Ubd	Ubd	Ubd	Ubd	G6pd	G6pd	Cdh17	Cdh17	Acly	Acly	Slpi	Slpi	Hamp	Hamp	Acsl5	Acsl5	LOC100361444	LOC100361444	Thrsp	Thrsp	RGD1307603	RGD1307603	Scd1	Scd1	Ifit1	Ifit1	Mid1ip1	Mid1ip1	Ddhd1	Ddhd1	Comt	Comt	Ephx2	Ephx2	Ephx2	Pnpla3	Pnpla3	Pnpla3	Cyp1a2	Cyp1a2	Akr1b7	Akr1b7	Lcn2	Lcn2	Me1	Me1	Sult2al1	Sult2al1
mexiletine_8day_Middle	A	Ubd	Ubd	Ubd	Ubd	Slpi	Slpi	Slpi	Hamp	Hamp	Gadd45g	Gadd45g	Sult1c2	Sult1c2	RT1-CE10	RT1-CE10	Pdia5	Pdia5	Cyp8b1	Cyp8b1	Dhrs7	Dhrs7	LOC689755	LOC689755	RT1-A2	RT1-A2	RT1-A2	RT1-A2	Ephx2	Ephx2	Cxcl9	Cxcl9	Pnpla3	Pnpla3	Akr1c12	Akr1c12	RT1-Bb	RT1-Bb	Cyp1a2	Cyp1a2	Retsat	Retsat	Zfp354a	Zfp354a	Lcn2	Lcn2	Cd74	Cd74	Igfbp1
mexiletine_8day_High	A	Zfp189	Zfp189	Ubd	Ubd	Ubd	Cyp1a1	Cyp1a1	Cyp1a1	Cyp1a1	Cyp1a1	Cyp1a1	Nfe2l2	Nfe2l2	Aldh1b1	Aldh1b1	Gpt	Gpt	Ect2	Ect2	Slpi	Slpi	Hamp	Hamp	Prim1	Prim1	Gadd45g	Gadd45g	Scd1	Scd1	Ube2c	Ube2c	Fads2	Fads2	Nusap1	Nusap1	Cyp4a8	Cyp4a8	Vnn1	Vnn1	Cish	Cish	Ccrn4l	Ccrn4l	Spc25	Spc25	Cdk1	Cdk1	Tsc22d3
mexiletine_15day_Low	A	Marveld1	Marveld1	Slpi	Slpi	Slpi	Duoxa1	Duoxa1	Hamp	Hamp	Gadd45g	Gadd45g	Sult1c2	Sult1c2	Nqo1	Nqo1	Sgk1	Sgk1	RT1-A2	RT1-A2	Ephx2	Ephx2	Cyp1a2	Cyp1a2	Retsat	Retsat	Evc	Evc	Akr1b7	Akr1b7	RGD1309362	RGD1309362	RGD1309362	RGD1309362	Gstt3	Gstt3	Wfdc2	Wfdc2	Fam111a	Fam111a	Cdkn1a	Cdkn1a	Id2	Id2
mexiletine_15day_Middle	A	Zfp189	Zfp189	LOC500300	LOC500300	UST4r	UST4r	Gadd45g	Gadd45g	Sult1c2	Sult1c2	RT1-CE10	RT1-CE10	Ltc4s	Ltc4s	Scd1	Scd1	Sgk1	Sgk1	RT1-A2	RT1-A2	RT1-A2	Akr1c12	Akr1c12	RT1-Bb	RT1-Bb	Cyp1a2	Cyp1a2	Slc25a25	Slc25a25	Slc25a25	Aldh1a1	Aldh1a1	Ugt2b1	Ugt2b1	Dusp1	Dusp1	Cyp7a1	Cyp7a1	Nr0b2	Nr0b2	Ier3	Ier3	Prlr	Prlr	Zfp354a	Zfp354a	Bcl6	Bcl6
mexiletine_15day_High	A	Cyp1a1	Cyp1a1	Cyp1a1	Cyp1a1	Cyp1a1	Cyp1a1	Mx2	Mx2	Cdh17	Cdh17	Usp18	Usp18	Slpi	Slpi	Gadd45g	Gadd45g	RT1-CE10	RT1-CE10	Scd1	Scd1	Nqo1	Nqo1	Dhrs7	Dhrs7	Sgk1	Sgk1	Sgk1	RT1-A2	RT1-A2	RT1-A2	RT1-Bb	RT1-Bb	Cyp1a2	Cyp1a2	Slc25a25	Slc25a25	Tm7sf2	Tm7sf2	Ugt2b1	Ugt2b1	Ugt2b1	Dusp1	Dusp1	Gsta5	Gsta5	Slfn3	Slfn3	Akr1b7
mexiletine_29day_Low	A	Ubd	Ubd	LOC500300	LOC500300	Jun	Jun	Gadd45a	Gadd45a	Slpi	Slpi	Slpi	Gadd45g	Gadd45g	Mocos	Mocos	Ifitm3	Ifitm3	RGD1307603	RGD1307603	Dusp6	Dusp6	Nqo1	Nqo1	Ifit1	Ifit1	Acox2	Acox2	Angptl4	Angptl4	Cish	Cish	Tsc22d3	Tsc22d3	Foxa2	Foxa2	Pnpla3	Pnpla3	Cyp1a2	Cyp1a2	Retsat	Retsat	Ugt2b1	Ugt2b1	Cyp7a1	Cyp7a1	Akr1b7	Akr1b7	Ier3
mexiletine_29day_Middle	A	Ubd	Ubd	Cyp1a1	Cyp1a1	LOC500300	LOC500300	G6pd	G6pd	Cdh17	Cdh17	Aox1	Aox1	Abcg5	Abcg5	Jun	Jun	Gadd45a	Gadd45a	Slpi	Slpi	Slpi	Elovl2	Elovl2	Gadd45g	Gadd45g	Gadd45g	Adora2b	Adora2b	Mocos	Mocos	Ifitm3	Ifitm3	Tuba4a	Tuba4a	RGD1307603	RGD1307603	Sult1c2	Sult1c2	RT1-CE10	RT1-CE10	Dusp6	Dusp6	Nqo1	Nqo1	Ifit1	Ifit1	Nupr1	Nupr1
mexiletine_29day_High	A	Ubd	Ubd	Ubd	Cyp1a1	Cyp1a1	Cyp1a1	Cyp1a1	Cyp1a1	Cyp1a1	Mx2	Mx2	G6pd	G6pd	Aldh1b1	Aldh1b1	Cdh17	Cdh17	Pik3r1	Pik3r1	Ly6c	Ly6c	Acly	Acly	Ly6e	Ly6e	Igha	Igha	Usp18	Usp18	Jun	Jun	Il33	Il33	Slpi	Slpi	Slpi	Gadd45g	Gadd45g	Mocos	Mocos	Ifitm3	Ifitm3	Thrsp	Thrsp	Ms4a11	Ms4a11	Hacl1	Hacl1
monocrotaline_4day_Low	A	Slpi	Slpi	LOC100359478	LOC100359478	Ifit1	Ifit1	Sgk1	Sgk1	Ephx2	Ephx2	Pnpla3	Pnpla3	Slc25a25	Slc25a25	Ugt2b1	Ugt2b1	Bcl6	Bcl6	Gpm6a	Gpm6a	Inmt	Inmt	RGD1309362	RGD1309362	RGD1309362	Casp12	Casp12	Wfdc2	Wfdc2	Fam111a	Fam111a	Fam111a	Fam111a	Fam111a	Mlc1	Mlc1
monocrotaline_4day_Middle	A	Hes6	Hes6	Tat	Tat	Cdh17	Cdh17	Acly	Acly	Akr7a3	Akr7a3	Igha	Igha	Marveld1	Marveld1	Slpi	Slpi	Hamp	Hamp	Srebf1	Srebf1	Hhex	Hhex	Pcna	Pcna	Ifit1	Ifit1	Ccrn4l	Ccrn4l	Sgk1	Sgk1	Sgk1	Sgk1	Sgk1	Ephx2	Ephx2	Pnpla3	Pnpla3	Slc25a25	Slc25a25	Slc25a25	Retsat	Retsat	Aldh1a1	Aldh1a1	Cyp7a1	Cyp7a1	Ccng1	Ccng1
monocrotaline_4day_High	A	Dpyd	Dpyd	Psmb8	Psmb8	Mtmr7	Mtmr7	Clec4f	Clec4f	Ubd	Ubd	Pbk	Pbk	Hes6	Hes6	Nfil3	Nfil3	Tat	Tat	Fabp4	Fabp4	Tyms	Tyms	Ly6c	Ly6c	Acly	Acly	Akr7a3	Akr7a3	Akr7a3	Akr7a3	Fcn1	Fcn1	Gpt	Gpt	Igha	Igha	Hat1	Hat1	Hsd3b5	Hsd3b5	Atp6v1d	Atp6v1d	Cxcl1	Cxcl1	Ckap2	Ckap2	Gadd45a	Gadd45a
monocrotaline_8day_Low	A	Clec4f	Clec4f	Sephs2	Sephs2	Gpt	Gpt	Slpi	Slpi	Hamp	Hamp	Hamp	Arpc4	Arpc4	LOC100361444	LOC100361444	Pcna	Pcna	Ctss	Ctss	Ccnd1	Ccnd1	G0s2	G0s2	Sgk1	Sgk1	Sgk1	Comt	Comt	Pnpla3	Pnpla3	C1qc	C1qc	Aldh1a1	Aldh1a1	Bhlhe40	Bhlhe40	Cd74	Cd74	Stac3	Stac3	RGD1309362	RGD1309362	RGD1309362	RT1-Da	RT1-Da	Dnase1l3	Dnase1l3	C1qa
monocrotaline_8day_Middle	A	Ubd	Ubd	Pbk	Pbk	Fabp4	Fabp4	Vim	Vim	Tyms	Tyms	Ly6c	Ly6c	Aox1	Aox1	Lyve1	Lyve1	Akr7a3	Akr7a3	Rtn4	Rtn4	Fcn1	Fcn1	Hat1	Hat1	Lbp	Lbp	Atp6v1d	Atp6v1d	Cxcl1	Cxcl1	Ckap2	Ckap2	Ect2	Ect2	RT1-CE5	RT1-CE5	Bub1	Bub1	Mgmt	Mgmt	Hamp	Hamp	Hamp	Gdf15	Gdf15	Lgals3	Lgals3	S100a10
monocrotaline_8day_High	A	Cyp26a1	Cyp26a1	Mvp	Mvp	Gstm7	Gstm7	Gstm7	Gstm7	Mmp14	Mmp14	Dpyd	Dpyd	Fkbp11	Fkbp11	Jam3	Jam3	Cyp2c11	Cyp2c11	Casp3	Casp3	Acaa1a	Acaa1a	Psmb8	Psmb8	Tax1bp1	Tax1bp1	Procr	Procr	Chchd10	Chchd10	Map7d1	Map7d1	Dpt	Dpt	Mtmr7	Mtmr7	Cidea	Cidea	Flvcr2	Flvcr2	Clec4f	Clec4f	Rhoc	Rhoc	Ifi30	Ifi30	Mrps18b	Mrps18b
monocrotaline_15day_Low	A	Jam3	Jam3	Mtmr7	Mtmr7	Clec4f	Clec4f	Nfe2l2	Nfe2l2	LOC500300	LOC500300	Aldh1b1	Aldh1b1	C1qb	C1qb	Hbb	Hbb	Aox1	Aox1	Agxt	Agxt	Akr7a3	Akr7a3	Fcn1	Fcn1	Marveld1	Marveld1	Atp6v1d	Atp6v1d	Pltp	Pltp	UST4r	UST4r	Csf1r	Csf1r	Mgmt	Mgmt	Mgmt	Arpc4	Arpc4	Nqo1	Nqo1	Ifit1	Ifit1	Nhej1	Nhej1	Mmd2	Mmd2	Sds
monocrotaline_15day_Middle	A	Cyp26a1	Cyp26a1	Gstm7	Gstm7	Jam3	Jam3	Casp3	Casp3	Psmb8	Psmb8	Mtmr7	Mtmr7	Clec4f	Clec4f	Rhoc	Rhoc	Ddit3	Ddit3	Ubd	Ubd	Dmgdh	Dmgdh	Elovl5	Elovl5	Nfe2l2	Nfe2l2	Mmp2	Mmp2	Hapln3	Hapln3	Sptan1	Sptan1	Fabp4	Fabp4	Fabp4	Ran	Ran	Col3a1	Col3a1	Vim	Vim	Hmgcr	Hmgcr	Tyms	Tyms	Aox1	Aox1	Lyve1
monocrotaline_15day_High	A	Cyp26a1	Cyp26a1	Cyp26a1	Mvp	Mvp	Gpr64	Gpr64	Dhrs4	Dhrs4	Gstm7	Gstm7	Mmp14	Mmp14	Sat1	Sat1	Fkbp11	Fkbp11	Pop7	Pop7	Jam3	Jam3	Jam3	Cyp2c11	Cyp2c11	Cyp2c11	Cyp2c11	Cyp2c11	Cyp2c11	Cyp2c11	Cyp2c11	Cyp2c11	Cyp2c11	Cyp2c11	Cyp2c11	Cyp2c11	Cyp2c11	Cyp2c11	Cyp2c11	Cyp2c11	Cyp2c11	Cyp2c11	Cyp2c11	Cyp2c11	Cyp2c11	Cyp2c11	Cyp2c11	Cyp2c11	Cyp2c11
monocrotaline_29day_Low	A	Cd68	Cd68	Clec4f	Clec4f	Clec4f	LOC500300	LOC500300	Fabp4	Fabp4	Cdh17	Cdh17	Cdh17	Cd5l	Cd5l	C1qb	C1qb	Hbb	Hbb	Lyve1	Lyve1	Akr7a3	Akr7a3	Fcn1	Fcn1	Lbp	Lbp	Marveld1	Marveld1	Marveld1	Atp6v1d	Atp6v1d	Cxcl1	Cxcl1	Pltp	Pltp	Slpi	Slpi	RT1-CE5	RT1-CE5	Csf1r	Csf1r	Mgmt	Mgmt	Srebf1	Srebf1	Cfd	Cfd	LOC100361444
monocrotaline_29day_Middle	A	Cyp26a1	Cyp26a1	Mvp	Mvp	Gpr64	Gpr64	Gstm7	Gstm7	Mmp14	Mmp14	Prdx5	Prdx5	Jam3	Jam3	Casp3	Casp3	Sgk2	Sgk2	Mtmr7	Mtmr7	Clec4f	Clec4f	Clec4f	Rhoc	Rhoc	Zfp189	Zfp189	Aass	Aass	Aass	Ubd	Ubd	Ubd	Ubd	Ubd	Ubd	Elovl5	Elovl5	Nfe2l2	Nfe2l2	Mmp2	Mmp2	LOC100361913	LOC100361913	Tbc1d8	Tbc1d8	Cbs	Cbs
moxisylyte_4day_Low	A	Cdh17	Cdh17	Cdh17	UST4r	UST4r	Slpi	Slpi	Gadd45g	Gadd45g	Scd1	Scd1	Nqo1	Nqo1	Dhrs7	Dhrs7	RT1-Bb	RT1-Bb	Retsat	Retsat	Aldh1a1	Aldh1a1	Dusp1	Dusp1	Zfp354a	Zfp354a	Aldh1a7	Aldh1a7	Wfdc2	Wfdc2	Fam111a	Fam111a	Fam111a	Srd5a1	Srd5a1
moxisylyte_4day_Middle	A	Ubd	Ubd	Nfe2l2	Nfe2l2	Cdh17	Cdh17	Cdh17	Slpi	Slpi	Gadd45g	Gadd45g	Idi1	Idi1	Dusp6	Dusp6	Scd1	Scd1	Pdia5	Pdia5	Nqo1	Nqo1	Sds	Sds	Dhrs7	Dhrs7	Cish	Cish	Sgk1	Sgk1	Foxa2	Foxa2	Net1	Net1	Rtp3	Rtp3	RT1-Bb	RT1-Bb	Slc25a25	Slc25a25	Gsta5	Gsta5	Nr0b2	Nr0b2	Zfp354a	Zfp354a	Zfp354a	Inmt	Inmt
moxisylyte_4day_High	A	Cdh17	Cdh17	Aox1	Aox1	Akr7a3	Akr7a3	Igha	Igha	Slpi	Slpi	Hamp	Hamp	Gadd45g	Gadd45g	Scd1	Scd1	Nqo1	Nqo1	Ifit1	Ifit1	Slc6a6	Slc6a6	Dhrs7	Dhrs7	Cish	Cish	Ccrn4l	Ccrn4l	Sgk1	Sgk1	RT1-Bb	RT1-Bb	Slc25a25	Slc25a25	Slc25a25	Retsat	Retsat	Aldh1a1	Aldh1a1	Ugt2b1	Ugt2b1	Dusp1	Dusp1	Gsta5	Gsta5	Gsta5	Gck	Gck
moxisylyte_8day_Low	A	Ubd	Ubd	Hamp	Hamp	RT1-CE10	RT1-CE10	Ifit1	Ifit1	Angptl4	Angptl4	Comt	Comt	RT1-Bb	RT1-Bb	Retsat	Retsat	Igfbp1	Igfbp1	RGD1309362	RGD1309362	Onecut1	Onecut1	Slc27a5	Slc27a5	Gstt3	Gstt3	Fam111a	Fam111a	Fam111a
moxisylyte_8day_Middle	A	Ubd	Ubd	Ubd	Ubd	Ubd	Slpi	Slpi	Mocos	Mocos	Nqo1	Nqo1	Slc6a6	Slc6a6	Sds	Sds	Cyp8b1	Cyp8b1	Sgk1	Sgk1	Ephx2	Ephx2	Slc25a25	Slc25a25	Ugt2b1	Ugt2b1	Gsta5	Gsta5	Zfp354a	Zfp354a	Bcl6	Bcl6	Inmt	Inmt	Onecut1	Onecut1	Gstt3	Gstt3	Rtp4	Rtp4	Tsku	Tsku	Fam111a	Fam111a
moxisylyte_8day_High	A	Ubd	Ubd	Ubd	Ubd	LOC500300	LOC500300	Sephs2	Sephs2	Akr7a3	Akr7a3	Hamp	Hamp	Gadd45g	Gadd45g	Gadd45g	Tle1	Tle1	Gstt1	Gstt1	Clic2	Clic2	Slc6a6	Slc6a6	Cyp8b1	Cyp8b1	Cish	Cish	Sgk1	Sgk1	Sgk1	Akr1d1	Akr1d1	Akr1c12	Akr1c12	Slc25a25	Slc25a25	Slc25a25	Retsat	Retsat	Ugt2b1	Ugt2b1	Dusp1	Dusp1	Gsta5	Gsta5	Gsta5	Sult2al1	Sult2al1
moxisylyte_15day_Low	A	Ubd	Ubd	Akr1c1	Akr1c1	Slpi	Slpi	Hhex	Hhex	Cish	Cish	Sgk1	Sgk1	Cyp3a9	Cyp3a9	Comt	Comt	Akr1c12	Akr1c12	Dusp1	Dusp1	Clpx	Clpx	Nr0b2	Nr0b2	RGD1564865	RGD1564865	Aldh1a7	Aldh1a7	Sqrdl	Sqrdl	G6pc	G6pc	Fam111a	Fam111a	Fam111a	Mlc1	Mlc1
moxisylyte_15day_Middle	A	Ubd	Ubd	Aox1	Aox1	Marveld1	Marveld1	Arpc4	Arpc4	Tcn2	Tcn2	Angptl4	Angptl4	Cyp3a9	Cyp3a9	Ephx2	Ephx2	Clpx	Clpx	Cyp7a1	Cyp7a1	Zfp354a	Zfp354a	RGD1309362	RGD1309362	Aldh1a7	Aldh1a7	Slc27a5	Slc27a5	Tsku	Tsku	Mfsd2a	Mfsd2a	Fam111a	Fam111a	Fam111a	Fam111a
moxisylyte_15day_High	A	Tat	Tat	Cdh17	Cdh17	Aox1	Aox1	Akr7a3	Akr7a3	Akr1c1	Akr1c1	RGD1308059	RGD1308059	Slpi	Slpi	Srebf1	Srebf1	Tcn2	Tcn2	Hhex	Hhex	Dusp6	Dusp6	Ifit1	Ifit1	Cish	Cish	Ephx1	Ephx1	Tsc22d3	Tsc22d3	Sgk1	Sgk1	Cyp3a9	Cyp3a9	Foxa2	Foxa2	Net1	Net1	Slc25a25	Slc25a25	Retsat	Retsat	Xbp1	Xbp1	Ugt2b1	Ugt2b1	Gsta5	Gsta5
moxisylyte_29day_Low	A	Ubd	Ubd	Ubd	LOC500300	LOC500300	Cdh17	Cdh17	Acly	Acly	Gpt	Gpt	UST4r	UST4r	Scd1	Scd1	LOC100361552	LOC100361552	Sds	Sds	Rdh2	Rdh2	Tsc22d3	Tsc22d3	Ivd	Ivd	Akr1c12	Akr1c12	Serpina3m	Serpina3m	Cyp7a1	Cyp7a1	Zfp354a	Zfp354a	Car3	Car3	Aldh1a7	Aldh1a7	Tsku	Tsku	Dmxl2-ps1	Dmxl2-ps1	Herpud1	Herpud1
moxisylyte_29day_Middle	A	Zfp189	Zfp189	Ubd	Ubd	Gpt	Gpt	Slpi	Slpi	LOC100359478	LOC100359478	LOC100359478	RGD1307603	RGD1307603	Nqo1	Nqo1	Ifit1	Ifit1	Ifit1	Sds	Sds	Tsc22d3	Tsc22d3	Ugt2b1	Ugt2b1	Gsta5	Gsta5	Serpina3m	Serpina3m	Zfp354a	Zfp354a	Fabp7	Fabp7	Inmt	Inmt	Onecut1	Onecut1	Ip6k2	Ip6k2	Tsku	Tsku	Acsm2a	Acsm2a	Herpud1	Herpud1	Mfsd2a	Mfsd2a
moxisylyte_29day_High	A	Zfp189	Zfp189	Ubd	Ubd	LOC500300	LOC500300	Fmo3	Fmo3	Aox1	Aox1	Aox1	Akr7a3	Akr7a3	Akr7a3	Gpt	Gpt	Ugp2	Ugp2	RGD1308059	RGD1308059	Slpi	Slpi	Gadd45g	Gadd45g	Nr1i3	Nr1i3	LOC100359478	LOC100359478	LOC100359478	Dynlt3	Dynlt3	Hhex	Hhex	RGD1307603	RGD1307603	Hacl1	Hacl1	Ces1d	Ces1d	Klf9	Klf9	Nqo1	Nqo1	Ifit1	Ifit1	Sh3bp5	Sh3bp5	Cryl1
naphthyl_isothiocyanate_4day_Low	A	Zfp189	Zfp189	Tat	Tat	Cdh17	Cdh17	Akr1c1	Akr1c1	Arpc4	Arpc4	Pdia5	Pdia5	Ifit1	Ifit1	Sds	Sds	Dhrs7	Dhrs7	Dhrs7	Rdh2	Rdh2	Sgk1	Sgk1	RT1-A2	RT1-A2	Ephx2	Ephx2	Ephx2	Ephx2	Ephx2	Akr1c12	Akr1c12	Retsat	Retsat	Dusp1	Dusp1	Gsta5	Gsta5	Ust5r	Ust5r	Nr0b2	Nr0b2	Akr1b7	Akr1b7	Prlr	Prlr	Zfp354a	Zfp354a
naphthyl_isothiocyanate_4day_Middle	A	Zfp189	Zfp189	Ubd	Ubd	Cdh17	Cdh17	Cdh17	Aox1	Aox1	Akr1c1	Akr1c1	UST4r	UST4r	Cyp3a18	Cyp3a18	Sult1c2	Sult1c2	Serpina7	Serpina7	Pdia5	Pdia5	Sds	Sds	Dhrs7	Dhrs7	Rdh2	Rdh2	Tsc22d3	Tsc22d3	Fam134b	Fam134b	Ddhd1	Ddhd1	Ephx2	Ephx2	Ephx2	Hspa1b	Hspa1b	Akr1c12	Akr1c12	Cyp1a2	Cyp1a2	Retsat	Retsat	Tm7sf2	Tm7sf2	Gsta5	Gsta5
naphthyl_isothiocyanate_4day_High	A	Ubd	Ubd	Nfe2l2	Nfe2l2	Vim	Vim	Akr7a3	Akr7a3	Igha	Igha	Lbp	Lbp	Tusc3	Tusc3	Ect2	Ect2	Prkcdbp	Prkcdbp	Tagln2	Tagln2	Krt8	Krt8	Ifitm3	Ifitm3	Hmgn1	Hmgn1	LOC100359478	LOC100359478	Pla1a	Pla1a	Lgals3	Lgals3	S100a10	S100a10	RGD1307603	RGD1307603	Pcna	Pcna	Sult1c2	Sult1c2	Tubb5	Tubb5	Aif1	Aif1	Ces1d	Ces1d	Ppp1r3b	Ppp1r3b
naphthyl_isothiocyanate_8day_Low	A	Ubd	Ubd	Ubd	Ubd	Cdh17	Cdh17	Sephs2	Sephs2	Arpc4	Arpc4	Hsd3b7	Hsd3b7	Ephx2	Ephx2	Akr1c12	Akr1c12	Zfp354a	Zfp354a	Inmt	Inmt	RGD1309362	RGD1309362	RGD1309362	RGD1309362	RGD1309362	RGD1309362	RGD1309362	RGD1309362	Aldh1a7	Aldh1a7	Onecut1	Onecut1	Casp12	Casp12	Asrgl1	Asrgl1	Fam111a	Fam111a	Fam111a	Fam111a	Fam111a	Mlc1	Mlc1
naphthyl_isothiocyanate_8day_Middle	A	Ubd	Ubd	Ubd	Ubd	Slpi	Slpi	LOC100361444	LOC100361444	LOC100359478	LOC100359478	Comt	Comt	Ephx2	Ephx2	Aldh1a1	Aldh1a1	Inmt	Inmt	RGD1309362	RGD1309362	RGD1309362	RGD1309362	RGD1309362	Aldh1a7	Aldh1a7	Casp12	Casp12	Fam111a	Fam111a
naphthyl_isothiocyanate_8day_High	A	Sgk2	Sgk2	Mtmr7	Mtmr7	Cidea	Cidea	Zfp189	Zfp189	Ubd	Ubd	Ubd	Ubd	Ubd	Ubd	Ubd	Ubd	Aqp9	Aqp9	Sptan1	Sptan1	Ctgf	Ctgf	Vim	Vim	Tgif1	Tgif1	Meox2	Meox2	Rtn4	Rtn4	Rtn4	Akr1c1	Akr1c1	Lbp	Lbp	Anxa4	Anxa4	Ppl	Ppl	Abcg5	Abcg5	Abcg5	Cxcl1	Cxcl1	Jun	Jun	Il33	Il33
naphthyl_isothiocyanate_15day_Low	A	Cdh17	Cdh17	Akr7a3	Akr7a3	Hamp	Hamp	Gadd45g	Gadd45g	Thrsp	Thrsp	LOC100359478	LOC100359478	Ube2c	Ube2c	Nupr1	Nupr1	Sds	Sds	Upb1	Upb1	Aldh1a1	Aldh1a1	Ugt2b1	Ugt2b1	Gck	Gck	Zfp354a	Zfp354a	RGD1309362	RGD1309362	RGD1309362	Gstt3	Gstt3	RT1-T24-4	RT1-T24-4	Got1	Got1	Fam111a	Fam111a	Fam111a
naphthyl_isothiocyanate_15day_Middle	A	Ubd	Ubd	LOC500300	LOC500300	Cdh17	Cdh17	Gadd45a	Gadd45a	Prkcdbp	Prkcdbp	Hamp	Hamp	Gadd45g	Gadd45g	Hhex	Hhex	Rgs3	Rgs3	Nupr1	Nupr1	Cish	Cish	Cxcl9	Cxcl9	Cyp1a2	Cyp1a2	Retsat	Retsat	Aldh1a1	Aldh1a1	Acsm3	Acsm3	Cyp7a1	Cyp7a1	Nr0b2	Nr0b2	Zfp354a	Zfp354a	Gpm6a	Gpm6a	Igfbp1	Igfbp1	Plk2	Plk2	Aldh1a7	Aldh1a7	Onecut1	Onecut1
naphthyl_isothiocyanate_15day_High	A	Mvp	Mvp	Mmp14	Mmp14	Mtmr7	Mtmr7	Cidea	Cidea	Rhoc	Rhoc	Aass	Aass	Ubd	Ubd	Ubd	Nfe2l2	Nfe2l2	Usp2	Usp2	Trio	Trio	Col1a1	Col1a1	Ezr	Ezr	Tbc1d8	Tbc1d8	Sptan1	Sptan1	Vim	Vim	Aldh1l2	Aldh1l2	Cdh17	Cdh17	Cdh17	Cyp51	Cyp51	Hmgcr	Hmgcr	Aox1	Aox1	Epb4.1l5	Epb4.1l5	Tgif1	Tgif1	Palmd	Palmd
naphthyl_isothiocyanate_29day_Low	A	Ubd	Ubd	Cdh17	Cdh17	Pik3r1	Pik3r1	Sephs2	Sephs2	UST4r	UST4r	Slpi	Slpi	LOC100359478	LOC100359478	RT1-CE10	RT1-CE10	Pdia5	Pdia5	Ifit1	Ifit1	Dhrs7	Dhrs7	Pxmp4	Pxmp4	Ddhd1	Ddhd1	Hrasls	Hrasls	Ephx2	Ephx2	Ephx2	Aldh1a1	Aldh1a1	Gsta5	Gsta5	Prlr	Prlr	Sult2al1	Sult2al1	Slc35c2	Slc35c2	Aldh1a7	Aldh1a7	Wfdc2	Wfdc2	Apoa4	Apoa4	Fam111a
naphthyl_isothiocyanate_29day_Middle	A	Aox1	Aox1	Marveld1	Marveld1	Ednra	Ednra	Jun	Jun	Gadd45a	Gadd45a	UST4r	UST4r	Slpi	Slpi	Gadd45g	Gadd45g	Mocos	Mocos	Hhex	Hhex	RT1-CE10	RT1-CE10	Nqo1	Nqo1	Rgs3	Rgs3	Sds	Sds	Cish	Cish	Sgk1	Sgk1	Upb1	Upb1	Comt	Comt	Ephx2	Ephx2	Cyp1a2	Cyp1a2	Aldh1a1	Aldh1a1	Gsta5	Gsta5	Prlr	Prlr	Myc	Myc
naphthyl_isothiocyanate_29day_High	A	Mtmr7	Mtmr7	Cidea	Cidea	Ubd	Ubd	Ubd	Ubd	Ubd	Nfe2l2	Nfe2l2	Usp2	Usp2	Apom	Apom	Ezr	Ezr	Sptan1	Sptan1	Vim	Vim	RT1-T24-3	RT1-T24-3	Cyp51	Cyp51	Aox1	Aox1	Sephs2	Sephs2	Tgif1	Tgif1	Rtn4	Rtn4	Rtn4	Gpt	Gpt	Ugp2	Ugp2	Ppp2r1b	Ppp2r1b	Lbp	Lbp	Anxa4	Anxa4	Abcg5	Abcg5	Tusc3	Tusc3
naproxen_4day_Low	A	Aox1	Aox1	Akr1c1	Akr1c1	Igha	Igha	UST4r	UST4r	RT1-CE10	RT1-CE10	Sds	Sds	Gpnmb	Gpnmb	Sgk1	Sgk1	RT1-A2	RT1-A2	RT1-A2	Comt	Comt	Ephx2	Ephx2	RT1-Bb	RT1-Bb	Slc25a25	Slc25a25	Retsat	Retsat	Aldh1a1	Aldh1a1	LOC689064	LOC689064	Bcl6	Bcl6	Igfbp1	Igfbp1	Inmt	Inmt	RGD1309362	RGD1309362	Aldh1a7	Aldh1a7	Asrgl1	Asrgl1	RT1-T24-4	RT1-T24-4
naproxen_4day_Middle	A	Nfe2l2	Nfe2l2	LOC500300	LOC500300	Cdh17	Cdh17	Acly	Acly	Akr1c1	Akr1c1	Lbp	Lbp	UST4r	UST4r	Slpi	Slpi	Hamp	Hamp	LOC100359478	LOC100359478	Plin2	Plin2	Ces1d	Ces1d	Ifit1	Ifit1	Sds	Sds	Eci1	Eci1	Acadl	Acadl	Fam134b	Fam134b	RT1-A2	RT1-A2	Comt	Comt	LOC360228	LOC360228	Akr1c12	Akr1c12	Slc25a25	Slc25a25	Retsat	Retsat	Aldh1a1	Aldh1a1
naproxen_4day_High	A	Gstm7	Gstm7	Gstm7	Gstm7	Mmp14	Mmp14	Dpyd	Dpyd	Fkbp11	Fkbp11	Tufm	Tufm	Cyp2c11	Cyp2c11	Cyp2c11	Cyp2c11	Cyp2c11	Cyp2c11	Cyp2c11	Cyp2c11	Cyp2c11	Cyp2c11	Cyp2c11	Cyp2c11	Cyp2c11	Cyp2c11	Cyp2c11	Cyp2c11	Cyp2c11	Cyp2c11	Cyp2c11	Cyp2c11	Cyp2c11	Cyp2c11	Cyp2c11	Cyp2c11	Acaa1a	Acaa1a	Slc2a2	Slc2a2	Slc2a2	Gpx4	Gpx4	Unc93b1	Unc93b1	Map7d1	Map7d1	Slc39a4
naproxen_8day_Low	A	Hsd3b7	Hsd3b7	Hhex	Hhex	Nqo1	Nqo1	Cyp8b1	Cyp8b1	Dhrs7	Dhrs7	Cish	Cish	Ccrn4l	Ccrn4l	Sgk1	Sgk1	Sgk1	Foxa2	Foxa2	Comt	Comt	Comt	Comt	Ephx2	Ephx2	Slc25a25	Slc25a25	Retsat	Retsat	Retsat	Gck	Gck	Ppp1r3c	Ppp1r3c	Tsku	Tsku	Fam111a	Fam111a	Mlc1	Mlc1
naproxen_8day_Middle	A	Cdh17	Cdh17	Sephs2	Sephs2	Lbp	Lbp	RGD1308059	RGD1308059	Hamp	Hamp	Hamp	Srebf1	Srebf1	Adora2b	Adora2b	Hhex	Hhex	Serpina7	Serpina7	R3hdm2	R3hdm2	RT1-CE10	RT1-CE10	Dusp6	Dusp6	Klf9	Klf9	Scd1	Scd1	Scd1	Ccnd1	Ccnd1	Spink1	Spink1	Spink3	Spink3	Cyp8b1	Cyp8b1	Ccrn4l	Ccrn4l	Fam134b	Fam134b	Sgk1	Sgk1	Sgk1	Rcan1	Rcan1	Cyp3a9
naproxen_8day_High	A	Fkbp11	Fkbp11	Cyp2c11	Cyp2c11	Acaa1a	Acaa1a	Gpx4	Gpx4	Slc39a4	Slc39a4	Mtmr7	Mtmr7	Park7	Park7	Ubd	Ubd	Mgll	Mgll	Dmgdh	Dmgdh	Lect2	Lect2	Glrx5	Glrx5	Elovl5	Elovl5	Nfe2l2	Nfe2l2	Nfkbiz	Nfkbiz	Pla2g2a	Pla2g2a	Serpina10	Serpina10	LOC500300	LOC500300	Mx2	Mx2	Hes6	Hes6	Cbs	Cbs	Tat	Tat	Tat	Ass1	Ass1	Sec11c
naproxen_15day_Low	A	Abcg5	Abcg5	Gadd45g	Gadd45g	Hsd3b7	Hsd3b7	Spink1	Spink1	Ephx2	Ephx2	Akr1c12	Akr1c12	RT1-Bb	RT1-Bb	Retsat	Retsat	Sh3bgrl	Sh3bgrl	Scpep1	Scpep1	Ier3	Ier3	Zfp354a	Zfp354a	RGD1564865	RGD1564865	Inmt	Inmt	Tsku	Tsku	Fam111a	Fam111a	Mlc1	Mlc1	Creg1	Creg1
naproxen_15day_Middle	A	Ubd	Ubd	LOC500300	LOC500300	Hes6	Hes6	Aldh1b1	Aldh1b1	Aox1	Aox1	Gulo	Gulo	Acly	Acly	Gpt	Gpt	Akr1c1	Akr1c1	Lbp	Lbp	Ehhadh	Ehhadh	Abcg5	Abcg5	Cxcl1	Cxcl1	Ptgr1	Ptgr1	RGD1308059	RGD1308059	Slpi	Slpi	Hamp	Hamp	Insig2	Insig2	Srebf1	Srebf1	Dynlt3	Dynlt3	Hmox1	Hmox1	Ltc4s	Ltc4s	Ces1d	Ces1d	Ccnd1	Ccnd1
naproxen_15day_High	A	Gstm7	Gstm7	Dpyd	Dpyd	Fkbp11	Fkbp11	Cyp2c11	Cyp2c11	Cyp2c11	Cyp2c11	Cyp2c11	Cyp2c11	Cyp2c11	Cyp2c11	Cyp2c11	Acaa1a	Acaa1a	Gpx4	Gpx4	Slc39a4	Slc39a4	Mtmr7	Mtmr7	Park7	Park7	Ubd	Ubd	Ubd	Mgll	Mgll	Dmgdh	Dmgdh	Elovl5	Elovl5	Elovl5	Nfkbiz	Nfkbiz	Pla2g2a	Pla2g2a	Pla2g2a	Pla2g2a	Pla2g2a	Serpina10	Serpina10	LOC500300	LOC500300	Efna1	Efna1
naproxen_29day_Low	A	Sephs2	Sephs2	Akr1c1	Akr1c1	UST4r	UST4r	LOC100361444	LOC100361444	Sult1c2	Sult1c2	Tsc22d3	Tsc22d3	Sgk1	Sgk1	Mid1ip1	Mid1ip1	Sez6	Sez6	Comt	Comt	Pnpla3	Pnpla3	Ugt2b1	Ugt2b1	Tmem176a	Tmem176a	Zfp354a	Zfp354a	Bhlhe40	Bhlhe40	Bcl6	Bcl6	Igfbp1	Igfbp1	Hsd17b2	Hsd17b2	Aldh1a7	Aldh1a7	Adh4	Adh4	Rtp4	Rtp4	Acsm2a	Acsm2a	Crot	Crot	Fam111a	Fam111a
naproxen_29day_Middle	A	Clec4f	Clec4f	Ubd	Ubd	Cdh17	Cdh17	Aox1	Aox1	Sephs2	Sephs2	Igha	Igha	Lbp	Lbp	UST4r	UST4r	Slpi	Slpi	Acsl5	Acsl5	LOC100361444	LOC100361444	Tcn2	Tcn2	Pdia5	Pdia5	Acox2	Acox2	G0s2	G0s2	Spink1	Spink1	Dhrs7	Dhrs7	Sgk1	Sgk1	Mid1ip1	Mid1ip1	Ddhd1	Ddhd1	Net1	Net1	LOC360228	LOC360228	Cyp1a2	Cyp1a2	Slc25a25	Slc25a25
nicotinic_acid_4day_Low	A	LOC500300	LOC500300	Cdh17	Cdh17	Pik3r1	Pik3r1	Igha	Igha	Slpi	Slpi	Hamp	Hamp	Pdia5	Pdia5	Dhrs7	Dhrs7	Tsc22d3	Tsc22d3	Sgk1	Sgk1	Comt	Comt	Ephx2	Ephx2	Rtp3	Rtp3	RT1-Bb	RT1-Bb	Slc25a25	Slc25a25	Zfp354a	Zfp354a	Cmc1	Cmc1	Igfbp1	Igfbp1	Aldh1a7	Aldh1a7	Ip6k2	Ip6k2	Tsku	Tsku	Agxt2	Agxt2	Mfsd2a	Mfsd2a	Rexo4	Rexo4
nicotinic_acid_4day_Middle	A	Zfp189	Zfp189	Nfe2l2	Nfe2l2	Usp2	Usp2	LOC500300	LOC500300	Ncoa4	Ncoa4	RT1-CE10	RT1-CE10	Nqo1	Nqo1	Pxmp4	Pxmp4	Tsc22d3	Tsc22d3	Fam134b	Fam134b	Sgk1	Sgk1	Ephx2	Ephx2	Rtp3	Rtp3	RT1-Bb	RT1-Bb	RT1-Bb	Slc25a25	Slc25a25	Zfp354a	Zfp354a	Zfp354a	Zfp354a	Bcl6	Bcl6	LOC287167	LOC287167	Aldh1a7	Aldh1a7	Onecut1	Onecut1	Gstt3	Gstt3	Ip6k2	Ip6k2	Casp12
nicotinic_acid_4day_High	A	Ubd	Ubd	Pik3r1	Pik3r1	Pdia5	Pdia5	Ube2c	Ube2c	Ifit1	Ifit1	Ifit1	Sds	Sds	Ccrn4l	Ccrn4l	Sgk1	Sgk1	Sgk1	Wsb1	Wsb1	Ephx2	Ephx2	Ephx2	Rtp3	Rtp3	RT1-Bb	RT1-Bb	Slc25a25	Slc25a25	Slc25a25	Retsat	Retsat	Ugt2b1	Ugt2b1	Zfp354a	Zfp354a	Cmc1	Cmc1	Pde4b	Pde4b	Bcl6	Bcl6	Bcl6	Aldh1a7	Aldh1a7	Onecut1	Onecut1	G6pc
nicotinic_acid_8day_Low	A	Ubd	Ubd	LOC500300	LOC500300	Slpi	Slpi	Gadd45g	Gadd45g	Fzd1	Fzd1	Sds	Sds	Pxmp4	Pxmp4	Comt	Comt	Slc25a25	Slc25a25	Rps4y2	Rps4y2	Ier3	Ier3	Cmc1	Cmc1	Bcl6	Bcl6	Fam111a	Fam111a	Mlc1	Mlc1	Mlc1	Mlc1
nicotinic_acid_8day_Middle	A	Gadd45g	Gadd45g	Gadd45g	Cish	Cish	Sgk1	Sgk1	Comt	Comt	Akr1c12	Akr1c12	Slc25a25	Slc25a25	Dusp1	Dusp1	Akr1b7	Akr1b7	Ier3	Ier3	Zfp354a	Zfp354a	A1bg	A1bg	Bcl6	Bcl6	Myc	Myc	RGD1309362	RGD1309362	RGD1309362	Aldh1a7	Aldh1a7	Gstt3	Gstt3	Acsm2a	Acsm2a	Agxt2	Agxt2	Fam111a	Fam111a	Fam111a	Fam111a	Fam111a	Mlc1	Mlc1
nicotinic_acid_8day_High	A	Psmb8	Psmb8	Ubd	Ubd	Ubd	Ubd	Ubd	Ubd	Ubd	LOC500300	LOC500300	Mx2	Mx2	Tat	Tat	Marveld1	Marveld1	Usp18	Usp18	Csf1r	Csf1r	Hamp	Hamp	Hamp	Hamp	Gadd45g	Gadd45g	Gadd45g	Tle1	Tle1	Il18bp	Il18bp	Lgals3	Lgals3	Serpina7	Serpina7	RT1-CE10	RT1-CE10	Scd1	Scd1	Pdia5	Pdia5	Pdia5	Mmd2	Mmd2	Sds	Sds	Cyp8b1
nicotinic_acid_15day_Low	A	Ubd	Ubd	Ubd	Ubd	LOC500300	LOC500300	Ly6c	Ly6c	Aox1	Aox1	Marveld1	Marveld1	Usp18	Usp18	Slpi	Slpi	Dynlt3	Dynlt3	Sult1c2	Sult1c2	RT1-CE10	RT1-CE10	Slc6a6	Slc6a6	Mmd2	Mmd2	Isg15	Isg15	Akr1c12	Akr1c12	RT1-Bb	RT1-Bb	Gpm6a	Gpm6a	Igfbp1	Igfbp1	RGD1309362	RGD1309362	Oas1a	Oas1a	Aldh1a7	Aldh1a7	Sqrdl	Sqrdl	Gstt3	Gstt3	Pir	Pir
nicotinic_acid_15day_Middle	A	Ubd	Ubd	LOC500300	LOC500300	Tat	Tat	Sult1c2	Sult1c2	RT1-CE10	RT1-CE10	Ifit1	Ifit1	Pxmp4	Pxmp4	Tsc22d3	Tsc22d3	Sgk1	Sgk1	RT1-A2	RT1-A2	Comt	Comt	Ephx2	Ephx2	RT1-Bb	RT1-Bb	Retsat	Retsat	Evc	Evc	Zfp354a	Zfp354a	Zfp354a	Bcl6	Bcl6	Igfbp1	Igfbp1	RGD1309362	RGD1309362	Gstt3	Gstt3	Ip6k2	Ip6k2	Acsm2a	Acsm2a	Herpud1	Herpud1	Mfsd2a
nicotinic_acid_15day_High	A	Usp2	Usp2	Mx2	Mx2	Cdh17	Cdh17	Cdh17	Ly6c	Ly6c	Cxcl1	Cxcl1	Usp18	Usp18	Avpr1a	Avpr1a	Sdc4	Sdc4	Hamp	Hamp	Gadd45g	Gadd45g	Gadd45g	Il6r	Il6r	Aspa	Aspa	Edem1	Edem1	Clca5	Clca5	Isg15	Isg15	Cish	Cish	Ccrn4l	Ccrn4l	Pxmp4	Pxmp4	Tsc22d3	Tsc22d3	Fam134b	Fam134b	Sgk1	Sgk1	Foxa2	Foxa2	Hes1	Hes1
nicotinic_acid_29day_Low	A	Ubd	Ubd	Ubd	LOC500300	LOC500300	Gadd45a	Gadd45a	Gadd45g	Gadd45g	Gadd45g	LOC100359478	LOC100359478	RGD1307603	RGD1307603	RT1-CE10	RT1-CE10	Ifit1	Ifit1	Angptl4	Angptl4	Sez6	Sez6	Ephx2	Ephx2	Akr1c12	Akr1c12	RT1-Bb	RT1-Bb	Slc25a25	Slc25a25	Retsat	Retsat	Cyp7a1	Cyp7a1	Akr1b7	Akr1b7	Ier3	Ier3	Zfp354a	Zfp354a	A1bg	A1bg	Fabp7	Fabp7	Igfbp1	Igfbp1	Inmt	Inmt
nicotinic_acid_29day_Middle	A	Zfp189	Zfp189	Ubd	Ubd	Ubd	LOC500300	LOC500300	Marveld1	Marveld1	Gadd45a	Gadd45a	UST4r	UST4r	Slpi	Slpi	Duoxa1	Duoxa1	LOC100361444	LOC100361444	Gadd45g	Gadd45g	Gadd45g	Adora2b	Adora2b	Sult1c2	Sult1c2	RT1-CE10	RT1-CE10	Ltc4s	Ltc4s	Ifit1	Ifit1	Angptl4	Angptl4	Cish	Cish	Akr1d1	Akr1d1	Comt	Comt	Ephx2	Ephx2	Ephx2	Ephx2	Ephx2	Hspa1b	Hspa1b	Akr1c12
nicotinic_acid_29day_High	A	Zfp189	Zfp189	Ubd	Ubd	Ubd	Usp2	Usp2	LOC500300	LOC500300	Pik3r1	Pik3r1	Marveld1	Marveld1	Gadd45a	Gadd45a	Hamp	Hamp	Hnf4a	Hnf4a	Gadd45g	Gadd45g	Gadd45g	A1cf	A1cf	Rnf6	Rnf6	RT1-CE10	RT1-CE10	Ifit1	Ifit1	Mmd2	Mmd2	Sds	Sds	Angptl4	Angptl4	Cish	Cish	Pxmp4	Pxmp4	Tsc22d3	Tsc22d3	Sgk1	Sgk1	Comt	Comt	Ephx2	Ephx2
nifedipine_4day_Low	A	Ubd	Ubd	Gadd45g	Gadd45g	Serpina7	Serpina7	Klf9	Klf9	Scd1	Scd1	Nqo1	Nqo1	Acox2	Acox2	Vnn1	Vnn1	Spink3	Spink3	Sds	Sds	Cish	Cish	Cyp3a9	Cyp3a9	Ces2c	Ces2c	Ephx2	Ephx2	Ephx2	Slc25a25	Slc25a25	Aldh1a1	Aldh1a1	Ugt2b1	Ugt2b1	Dusp1	Dusp1	Dusp1	Gsta5	Gsta5	Acsm3	Acsm3	Cyp7a1	Cyp7a1	A1bg	A1bg	Cebpb	Cebpb
nifedipine_4day_Middle	A	Mtmr7	Mtmr7	Ubd	Ubd	Tat	Tat	Cdh17	Cdh17	Akr7a3	Akr7a3	Akr1c1	Akr1c1	Marveld1	Marveld1	Adora2b	Adora2b	Cyp3a18	Cyp3a18	Sult1c2	Sult1c2	Serpina7	Serpina7	R3hdm2	R3hdm2	Pdia5	Pdia5	Clca5	Clca5	Vnn1	Vnn1	Cyp3a23/3a1	Cyp3a23/3a1	Sds	Sds	Cyp8b1	Cyp8b1	Ccrn4l	Ccrn4l	Sgk1	Sgk1	Ces2c	Ces2c	Ces2c	Upb1	Upb1	Comt	Comt	Ephx2
nifedipine_4day_High	A	Acaa1a	Acaa1a	Mtmr7	Mtmr7	Cidea	Cidea	Ubd	Ubd	Cyp1a1	Cyp1a1	Usp2	Usp2	Hes6	Hes6	Gsr	Gsr	Aldh1b1	Aldh1b1	Cdh17	Cdh17	Cdh17	Akr7a3	Akr7a3	Akr7a3	Akr1c1	Akr1c1	Igha	Igha	Hsd3b5	Hsd3b5	Lbp	Lbp	Tfrc	Tfrc	Marveld1	Marveld1	Cdc73	Cdc73	H1f0	H1f0	Gadd45g	Gadd45g	Adora2b	Adora2b	App	App	Tcn2	Tcn2
nifedipine_8day_Low	A	Mtmr7	Mtmr7	Ubd	Ubd	Usp2	Usp2	G6pd	G6pd	Cdh17	Cdh17	Aox1	Aox1	Hsd3b5	Hsd3b5	Slpi	Slpi	Slpi	Mocos	Mocos	Bcmo1	Bcmo1	Cyp3a18	Cyp3a18	Serpina7	Serpina7	Ces1d	Ces1d	Scd1	Scd1	LOC100361552	LOC100361552	Mmd2	Mmd2	Vnn1	Vnn1	Cyp3a23/3a1	Cyp3a23/3a1	Spink3	Spink3	Spink3	Ccrn4l	Ccrn4l	Rdh2	Rdh2	Tsc22d3	Tsc22d3	Cyp3a9	Cyp3a9
nifedipine_8day_Middle	A	Mtmr7	Mtmr7	LOC500300	LOC500300	Marveld1	Marveld1	Prkcdbp	Prkcdbp	Slpi	Slpi	Bcmo1	Bcmo1	Cyp3a18	Cyp3a18	Sult1c2	Sult1c2	Ces1d	Ces1d	Scd1	Scd1	Scd1	LOC100361552	LOC100361552	Ifit1	Ifit1	Ifit1	Slc6a6	Slc6a6	Gne	Gne	Cyp3a23/3a1	Cyp3a23/3a1	Spink3	Spink3	Ces2c	Ces2c	Ddhd1	Ddhd1	Comt	Comt	Comt	Pnpla3	Pnpla3	Akr1c12	Akr1c12	RT1-Bb	RT1-Bb	Cyp1a2
nifedipine_8day_High	A	Mtmr7	Mtmr7	Ubd	Ubd	Ubd	Cyp1a1	Cyp1a1	Agxt	Agxt	Meox2	Meox2	Akr7a3	Akr7a3	Slpi	Slpi	LOC100361444	LOC100361444	Mocos	Mocos	Bcmo1	Bcmo1	Cyp3a18	Cyp3a18	Ces1d	Ces1d	Scd1	Scd1	Scd1	Slc6a6	Slc6a6	Mmd2	Mmd2	Vnn1	Vnn1	Cyp3a23/3a1	Cyp3a23/3a1	Sds	Sds	Cyp8b1	Cyp8b1	Dhrs7	Dhrs7	Dhrs7	Ephx1	Ephx1	Tsc22d3	Tsc22d3	Mid1ip1
nifedipine_15day_Low	A	Mtmr7	Mtmr7	Zfp189	Zfp189	Ubd	Ubd	Cdh17	Cdh17	Akr7a3	Akr7a3	Igha	Igha	Marveld1	Marveld1	Slpi	Slpi	Slpi	Slpi	Slpi	Duoxa1	Duoxa1	Bcmo1	Bcmo1	Sult1c2	Sult1c2	RT1-CE10	RT1-CE10	Ltc4s	Ltc4s	Ltc4s	Ces1d	Ces1d	Scd1	Scd1	Slc6a6	Slc6a6	Vnn1	Vnn1	Spink3	Spink3	Sds	Sds	Ephx1	Ephx1	Acot4	Acot4	Ces2c	Ces2c
nifedipine_15day_Middle	A	Cyp1a1	Cyp1a1	Cdh17	Cdh17	Cdh17	Ly6c	Ly6c	Aox1	Aox1	Akr7a3	Akr7a3	Slpi	Slpi	Slpi	Slpi	Slpi	Duoxa1	Duoxa1	Fam89a	Fam89a	Hhex	Hhex	Gclc	Gclc	Lgals3	Lgals3	Hacl1	Hacl1	Ltc4s	Ltc4s	Ltc4s	Scd1	Scd1	Pdia5	Pdia5	Aspa	Aspa	Nupr1	Nupr1	Spink3	Spink3	Spink3	Sds	Sds	Sds	Cyp8b1	Cyp8b1	Dhrs7
nifedipine_15day_High	A	Mtmr7	Mtmr7	Zfp189	Zfp189	Cyp1a1	Cyp1a1	Ly6c	Ly6c	Akr7a3	Akr7a3	Igha	Igha	Marveld1	Marveld1	RGD1308059	RGD1308059	UST4r	UST4r	Slpi	Slpi	Slpi	Slpi	Ms4a6b	Ms4a6b	Fcgr3a	Fcgr3a	Aim1l	Aim1l	Gadd45g	Gadd45g	Fam89a	Fam89a	Gclc	Gclc	Sult1c2	Sult1c2	Hacl1	Hacl1	RT1-CE10	RT1-CE10	Ltc4s	Ltc4s	Ltc4s	Klf9	Klf9	Scd1	Scd1	Klf10
nifedipine_29day_Low	A	Usp2	Usp2	G6pd	G6pd	Aldh1b1	Aldh1b1	Cdh17	Cdh17	Cxcl1	Cxcl1	Hamp	Hamp	Gadd45g	Gadd45g	Idi1	Idi1	Ltc4s	Ltc4s	Ces1d	Ces1d	Scd1	Scd1	Scd1	Nqo1	Nqo1	Slc6a6	Slc6a6	Spink3	Spink3	Sds	Sds	Ccrn4l	Ccrn4l	Ces2c	Ces2c	Polg2	Polg2	Comt	Comt	Ephx2	Ephx2	Ephx2	Cyp1a2	Cyp1a2	Slc25a25	Slc25a25	Aldh1a1	Aldh1a1
nifedipine_29day_Middle	A	Mtmr7	Mtmr7	Zfp189	Zfp189	Ubd	Ubd	Ubd	Ubd	Cyp1a1	Cyp1a1	Usp2	Usp2	Aldh1b1	Aldh1b1	Cdh17	Cdh17	Akr7a3	Akr7a3	Abcg5	Abcg5	Slpi	Slpi	Arpc4	Arpc4	Idi1	Idi1	Ltc4s	Ltc4s	Ces1d	Ces1d	Scd1	Scd1	Scd1	Nqo1	Nqo1	Nupr1	Nupr1	Spink3	Spink3	Sds	Sds	Ccrn4l	Ccrn4l	Ccrn4l	Pxmp4	Pxmp4	Tsc22d3	Tsc22d3
nifedipine_29day_High	A	Mtmr7	Mtmr7	Cyp1a1	Cyp1a1	Cdh17	Cdh17	Akr7a3	Akr7a3	Cela1	Cela1	Abcg5	Abcg5	Slpi	Slpi	Hamp	Hamp	Thrsp	Thrsp	Idi1	Idi1	Ltc4s	Ltc4s	Ces1d	Ces1d	Scd1	Scd1	Scd1	Scd1	Nqo1	Nqo1	Nqo1	Nupr1	Nupr1	Spink3	Spink3	Spink3	Sds	Sds	Cyp8b1	Cyp8b1	Ccrn4l	Ccrn4l	Ces2c	Ces2c	Ces2c	Ces2c	Cyp1a2	Cyp1a2
nimesulide_4day_Low	A	Pik3r1	Pik3r1	Sephs2	Sephs2	Ednra	Ednra	LOC100361444	LOC100361444	LOC100359478	LOC100359478	Hhex	Hhex	Sult1c2	Sult1c2	Pdia5	Pdia5	Klf10	Klf10	Ifit1	Ifit1	Ifit1	Dhrs7	Dhrs7	Cish	Cish	Sgk1	Sgk1	Comt	Comt	Nr0b2	Nr0b2	Gck	Gck	Tmcc2	Tmcc2	Msl3	Msl3	RGD1564865	RGD1564865	Myc	Myc	Igfbp1	Igfbp1	Aldh1a7	Aldh1a7	Aldh1a7	Asrgl1	Asrgl1
nimesulide_4day_Middle	A	Ubd	Ubd	Cdh17	Cdh17	Pik3r1	Pik3r1	Slpi	Slpi	Sult1c2	Sult1c2	Cyp17a1	Cyp17a1	Pdia5	Pdia5	Nqo1	Nqo1	Acox2	Acox2	Spink3	Spink3	Dhrs7	Dhrs7	Rdh2	Rdh2	Sgk1	Sgk1	Akr1c12	Akr1c12	RT1-Bb	RT1-Bb	Retsat	Retsat	Dao	Dao	Ugt2b1	Ugt2b1	Acsm3	Acsm3	Akr1b7	Akr1b7	Sult2al1	Sult2al1	Msl3	Msl3	Bcl6	Bcl6	Igfbp1	Igfbp1
nimesulide_4day_High	A	Ubd	Ubd	Nfe2l2	Nfe2l2	Pla2g2a	Pla2g2a	LOC500300	LOC500300	Mx2	Mx2	Aldh1b1	Aldh1b1	Cdh17	Cdh17	Ly6c	Ly6c	Akr7a3	Akr7a3	Hsd3b5	Hsd3b5	Abcg5	Abcg5	Abcg5	Ect2	Ect2	Slpi	Slpi	Hamp	Hamp	LOC100361444	LOC100361444	Adora2b	Adora2b	LOC100359478	LOC100359478	Ube2c	Ube2c	Nqo1	Nqo1	Ccnd1	Ccnd1	Slc6a6	Slc6a6	Abcb4	Abcb4	Nupr1	Nupr1	Cyp3a23/3a1
nimesulide_8day_Low	A	Zfp189	Zfp189	Slpi	Slpi	Slpi	Slpi	Atg10	Atg10	LOC100359478	LOC100359478	Hhex	Hhex	Sult1c2	Sult1c2	Serpina7	Serpina7	Acox2	Acox2	Nupr1	Nupr1	Cish	Cish	Comt	Comt	RT1-Bb	RT1-Bb	Nr0b2	Nr0b2	Zfp354a	Zfp354a	A2m	A2m	Mfsd2a	Mfsd2a	Wfdc2	Wfdc2	Mlc1	Mlc1
nimesulide_8day_Middle	A	Cidea	Cidea	Ubd	Ubd	Akr7a3	Akr7a3	Akr1c1	Akr1c1	Slpi	Slpi	Hhex	Hhex	Sult1c2	Sult1c2	Sult1c2	Serpina7	Serpina7	Nqo1	Nqo1	Fzd1	Fzd1	Acox2	Acox2	Vnn1	Vnn1	Spink3	Spink3	Sgk1	Sgk1	C6	C6	RT1-A2	RT1-A2	RT1-A2	Akr1c12	Akr1c12	Retsat	Retsat	Aldh1a1	Aldh1a1	Aldh1a1	Ugt2b1	Ugt2b1	Gsta5	Gsta5	Gsta5	Gsta5	Nr0b2
nimesulide_8day_High	A	Fkbp11	Fkbp11	Ubd	Ubd	Pla2g2a	Pla2g2a	Pla2g2a	Pla2g2a	Efna1	Efna1	Aldh1b1	Aldh1b1	Akr7a3	Akr7a3	Akr7a3	Akr1c1	Akr1c1	Lbp	Lbp	Lbp	Marveld1	Marveld1	Abcg5	Abcg5	Sod2	Sod2	Cxcl1	Cxcl1	Ect2	Ect2	Slpi	Slpi	Slpi	Fam213b	Fam213b	Atg10	Atg10	Igf2bp3	Igf2bp3	Srebf1	Srebf1	Adora2b	Adora2b	Nucb2	Nucb2	Hhex	Hhex	Alox15
nimesulide_15day_Low	A	Cdh17	Cdh17	Slpi	Slpi	Rbp1	Rbp1	Nt5e	Nt5e	Scd1	Scd1	Pdia5	Pdia5	Ephx2	Ephx2	Akr1c12	Akr1c12	Retsat	Retsat	Retsat	Ugt2b1	Ugt2b1	Gsta5	Gsta5	Nr0b2	Nr0b2	LOC689064	LOC689064	Fam111a	Fam111a	Mlc1	Mlc1
nimesulide_15day_Middle	A	Usp2	Usp2	Cdh17	Cdh17	Aox1	Aox1	Akr7a3	Akr7a3	Marveld1	Marveld1	UST4r	UST4r	Rbp1	Rbp1	LOC100359478	LOC100359478	Scd1	Scd1	LOC100361552	LOC100361552	Spink3	Spink3	Tsc22d3	Tsc22d3	Ddhd1	Ddhd1	Comt	Comt	Comt	Akr1c12	Akr1c12	Aldh1a1	Aldh1a1	Ugt2b1	Ugt2b1	Gsta5	Gsta5	Gsta5	Gsta5	Cyp7a1	Cyp7a1	Nr0b2	Nr0b2	Zfp354a	Zfp354a	Slc35c2	Slc35c2	Bcl6
nimesulide_15day_High	A	Aox1	Aox1	Sephs2	Sephs2	Akr7a3	Akr7a3	Akr7a3	Akr1c1	Akr1c1	Igha	Igha	Ednra	Ednra	Slpi	Slpi	Aim1l	Aim1l	Igf2bp3	Igf2bp3	Hamp	Hamp	Hamp	Gadd45g	Gadd45g	Rb1	Rb1	Mocos	Mocos	Hhex	Hhex	Alox15	Alox15	S100a8	S100a8	Nqo1	Nqo1	Ccnd1	Ccnd1	Rgs3	Rgs3	RGD1562323	RGD1562323	Slc6a6	Slc6a6	Sds	Sds	Angptl4	Angptl4
nimesulide_29day_Low	A	Mmp14	Mmp14	Ubd	Ubd	Pik3r1	Pik3r1	Akr1c1	Akr1c1	Gadd45g	Gadd45g	Tcn2	Tcn2	Ltc4s	Ltc4s	Scd1	Scd1	Pdia5	Pdia5	Ifit1	Ifit1	Thumpd1	Thumpd1	Nupr1	Nupr1	Comt	Comt	Ephx2	Ephx2	Akr1c12	Akr1c12	Aldh1a1	Aldh1a1	Dusp1	Dusp1	Gsta5	Gsta5	Sult2al1	Sult2al1	RGD1564865	RGD1564865	Cd74	Cd74	Inmt	Inmt	Oas1a	Oas1a	Aldh1a7	Aldh1a7
nimesulide_29day_Middle	A	Ubd	Ubd	Akr1c1	Akr1c1	Abcg5	Abcg5	Aim1l	Aim1l	Acsl5	Acsl5	Gadd45g	Gadd45g	Thrsp	Thrsp	Nqo1	Nqo1	Slc6a6	Slc6a6	Nupr1	Nupr1	Comt	Comt	RT1-Bb	RT1-Bb	Aldh1a1	Aldh1a1	Ugt2b1	Ugt2b1	Gsta5	Gsta5	Gsta5	Nr0b2	Nr0b2	Me1	Me1	RGD1564865	RGD1564865	Aldh1a7	Aldh1a7	Aldh1a7	Aldh1a7	Aldh1a7	LOC367746	LOC367746	Gstt3	Gstt3	Mlc1	Mlc1
nimesulide_29day_High	A	Mtmr7	Mtmr7	Cidea	Cidea	Sephs2	Sephs2	Akr7a3	Akr7a3	Akr7a3	Akr1c1	Akr1c1	Marveld1	Marveld1	Abhd2	Abhd2	Slpi	Slpi	Hist1h4b	Hist1h4b	Aim1l	Aim1l	Hamp	Hamp	LOC100361444	LOC100361444	Bcmo1	Bcmo1	Serpina7	Serpina7	Ltc4s	Ltc4s	Ces1d	Ces1d	Dusp6	Dusp6	Ppp1r3b	Ppp1r3b	Scd1	Scd1	Scd1	Scd1	Pdia5	Pdia5	Nqo1	Nqo1	Ifit1	Ifit1	Rgs3
nitrofurantoin_4day_Low	A	Mtmr7	Mtmr7	Ubd	Ubd	Usp18	Usp18	Slpi	Slpi	Abcg2	Abcg2	LOC100361444	LOC100361444	Scd1	Scd1	Ifit1	Ifit1	Spink3	Spink3	C6	C6	Ddhd1	Ddhd1	Comt	Comt	Comt	Comt	Ephx2	Ephx2	Ephx2	Ephx2	LOC360228	LOC360228	Akr1c12	Akr1c12	Cyp7a1	Cyp7a1	Me1	Me1	Inmt	Inmt	Oas1a	Oas1a	Onecut1	Onecut1	Casp12	Casp12	Wfdc2	Wfdc2
nitrofurantoin_4day_Middle	A	Cdh17	Cdh17	Acly	Acly	Slpi	Slpi	Slpi	Slpi	Prim1	Prim1	Thrsp	Thrsp	Cyp3a18	Cyp3a18	Scd1	Scd1	Ifit1	Ifit1	Dhrs7	Dhrs7	Ephx2	Ephx2	Ephx2	Hes1	Hes1	RT1-Bb	RT1-Bb	Slc25a25	Slc25a25	Ugt2b1	Ugt2b1	Akr1b7	Akr1b7	Me1	Me1	Igfbp1	Igfbp1	Inmt	Inmt	RGD1309362	RGD1309362	RGD1309362	Aldh1a7	Aldh1a7	Onecut1	Onecut1	G6pc	G6pc
nitrofurantoin_4day_High	A	LOC500300	LOC500300	Tat	Tat	Slpi	Slpi	Slpi	Slpi	Slpi	Gadd45g	Gadd45g	Ifit1	Ifit1	Acox2	Acox2	Spink3	Spink3	Rdh2	Rdh2	Comt	Comt	Ephx2	Ephx2	Acsm3	Acsm3	Akr1b7	Akr1b7	Zfp354a	Zfp354a	A1bg	A1bg	Sult2al1	Sult2al1	Igfbp1	Igfbp1	Inmt	Inmt	RGD1309362	RGD1309362	Oat	Oat	Tsku	Tsku	Wfdc2	Wfdc2
nitrofurantoin_8day_Low	A	Pik3r1	Pik3r1	Slpi	Slpi	Slpi	Slpi	LOC100361444	LOC100361444	Gadd45g	Gadd45g	Bcmo1	Bcmo1	Ifit1	Ifit1	Fam134b	Fam134b	Comt	Comt	Comt	Ephx2	Ephx2	Ephx2	Gsta5	Gsta5	Acsm3	Acsm3	Zfp354a	Zfp354a	Sult2al1	Sult2al1	Acsm5	Acsm5	RGD1309362	RGD1309362	Acsm2a	Acsm2a	Bckdhb	Bckdhb	Wfdc2	Wfdc2	Mlc1	Mlc1	Mlc1
nitrofurantoin_8day_Middle	A	Ubd	Ubd	Tat	Tat	Marveld1	Marveld1	Slpi	Slpi	Slpi	Slpi	Slpi	Clic2	Clic2	Sds	Sds	Msmo1	Msmo1	Cyp8b1	Cyp8b1	Ccrn4l	Ccrn4l	Tsc22d3	Tsc22d3	Comt	Comt	Comt	Ephx2	Ephx2	Ephx2	Akr1c12	Akr1c12	Slc25a25	Slc25a25	Retsat	Retsat	Aldh1a1	Aldh1a1	Nr0b2	Nr0b2	Zfp354a	Zfp354a	Acsm5	Acsm5	Igfbp1	Igfbp1	LOC287167	LOC287167	Aldh1a7
nitrofurantoin_8day_High	A	LOC500300	LOC500300	Sephs2	Sephs2	Slpi	Slpi	Hamp	Hamp	Gadd45g	Gadd45g	LOC100359478	LOC100359478	Pdia5	Pdia5	Ifit1	Ifit1	Siglec5	Siglec5	Acox2	Acox2	G0s2	G0s2	Nupr1	Nupr1	Angptl4	Angptl4	Cish	Cish	Foxa2	Foxa2	Comt	Comt	Comt	Ephx2	Ephx2	Ephx2	Ephx2	Hes1	Hes1	Laptm4b	Laptm4b	Retsat	Retsat	Nr0b2	Nr0b2	Gck	Gck	Myc
nitrofurantoin_15day_Low	A	Ubd	Ubd	Cdh17	Cdh17	Ltc4s	Ltc4s	Ltc4s	Acox2	Acox2	Prelid1	Prelid1	Sds	Sds	Dhrs7	Dhrs7	Angptl4	Angptl4	Sgk1	Sgk1	Comt	Comt	Retsat	Retsat	Ugt2b1	Ugt2b1	Gsta5	Gsta5	Sult2al1	Sult2al1	Bcl6	Bcl6	Cd74	Cd74	LOC367746	LOC367746	Onecut1	Onecut1	Asrgl1	Asrgl1	Fam111a	Fam111a	Mlc1	Mlc1
nitrofurantoin_15day_Middle	A	Ubd	Ubd	Ubd	LOC500300	LOC500300	Slpi	Slpi	Hsd3b7	Hsd3b7	Ltc4s	Ltc4s	Acox2	Acox2	Cyp8b1	Cyp8b1	Ccrn4l	Ccrn4l	Tsc22d3	Tsc22d3	Sgk1	Sgk1	Comt	Comt	Aldh1a1	Aldh1a1	Ugt2b1	Ugt2b1	Cyp7a1	Cyp7a1	Akr1b7	Akr1b7	Prlr	Prlr	Zfp354a	Zfp354a	Igfbp1	Igfbp1	Gstt3	Gstt3	Wfdc2	Wfdc2	Fam111a	Fam111a	Fam111a	Fam111a
nitrofurantoin_15day_High	A	Ubd	Ubd	Ubd	LOC500300	LOC500300	Cdh17	Cdh17	Gpt	Gpt	Gadd45a	Gadd45a	UST4r	UST4r	Slpi	Slpi	Gadd45g	Gadd45g	Ifitm3	Ifitm3	LOC100359478	LOC100359478	Hhex	Hhex	Ltc4s	Ltc4s	Ces1d	Ces1d	Nqo1	Nqo1	Ifit1	Ifit1	Cish	Cish	Fam134b	Fam134b	Sgk1	Sgk1	Sez6	Sez6	C6	C6	Ephx2	Ephx2	Ephx2	Ephx2	Ephx2	Akr1c12	Akr1c12
nitrofurantoin_29day_Low	A	Ubd	Ubd	Duoxa1	Duoxa1	LOC100361444	LOC100361444	Cyp3a18	Cyp3a18	Fzd1	Fzd1	Sds	Sds	RT1-A2	RT1-A2	RT1-A2	Comt	Comt	Ugt2b1	Ugt2b1	Acsm3	Acsm3	RGD1564865	RGD1564865	Cited2	Cited2	Fam111a	Fam111a	Fam111a	Fam111a	Fam111a	Fam111a	Fam111a	Fam111a	Fam111a	Fam111a	Fam111a	Mlc1	Mlc1
nitrofurantoin_29day_Middle	A	Ubd	Ubd	Sephs2	Sephs2	Marveld1	Marveld1	Gadd45g	Gadd45g	Hhex	Hhex	Scd1	Scd1	Fzd1	Fzd1	Dhrs7	Dhrs7	Comt	Comt	RT1-Bb	RT1-Bb	Gsta5	Gsta5	Cyp7a1	Cyp7a1	Inmt	Inmt	Aldh1a7	Aldh1a7	Onecut1	Onecut1	Fam111a	Fam111a	Fam111a
nitrofurantoin_29day_High	A	Ubd	Ubd	Sephs2	Sephs2	Akr1c1	Akr1c1	Marveld1	Marveld1	Il33	Il33	Abcg2	Abcg2	Hamp	Hamp	Acmsd	Acmsd	Gadd45g	Gadd45g	Sult1c2	Sult1c2	Ltc4s	Ltc4s	Scd1	Scd1	Nqo1	Nqo1	Aspa	Aspa	Nupr1	Nupr1	Nupr1	Spink3	Spink3	Angptl4	Angptl4	Pxmp4	Pxmp4	Comt	Comt	RT1-Bb	RT1-Bb	Cyp1a2	Cyp1a2	Slc25a25	Slc25a25	Aldh1a1	Aldh1a1	Gsta5
nitrofurazone_4day_Low	A	Ubd	Ubd	Abcg5	Abcg5	Dynlt3	Dynlt3	Dhrs7	Dhrs7	Gpnmb	Gpnmb	Ccrn4l	Ccrn4l	Sez6	Sez6	Comt	Comt	Akr1c12	Akr1c12	RT1-Bb	RT1-Bb	Cyp7a1	Cyp7a1	Bcl6	Bcl6	Osgin1	Osgin1	Fam111a	Fam111a
nitrofurazone_4day_Middle	A	Ubd	Ubd	Ubd	Akr7a3	Akr7a3	Sult1c2	Sult1c2	Pdia5	Pdia5	Ccrn4l	Ccrn4l	Tsc22d3	Tsc22d3	Akr1c12	Akr1c12	Aldh1a1	Aldh1a1	Gsta5	Gsta5	Serpina3m	Serpina3m	Ifi27l2b	Ifi27l2b	Scpep1	Scpep1	Zfp354a	Zfp354a	Igfbp1	Igfbp1	Stac3	Stac3	RGD1309362	RGD1309362	Crot	Crot	Fam111a	Fam111a
nitrofurazone_4day_High	A	Acaa1a	Acaa1a	Ubd	Ubd	Ubd	LOC500300	LOC500300	Gsr	Gsr	Tat	Tat	Aldh1b1	Aldh1b1	Cdh17	Cdh17	Hbb	Hbb	Akr7a3	Akr7a3	Akr7a3	Akr7a3	Akr7a3	Akr7a3	Akr7a3	Akr7a3	Akr1c1	Akr1c1	Akr1c1	Ptgr1	Ptgr1	Slpi	Slpi	Avpr1a	Avpr1a	Hamp	Hamp	Hamp	LOC100359478	LOC100359478	Scd1	Scd1	Scd1	Scd1	Pdia5	Pdia5	Ube2c	Ube2c	Nqo1
nitrofurazone_8day_Low	A	Ubd	Ubd	Sephs2	Sephs2	Ctps2	Ctps2	Ces1d	Ces1d	Nqo1	Nqo1	Ifit1	Ifit1	Cyp8b1	Cyp8b1	Rdh2	Rdh2	Ugt2b1	Ugt2b1	Gsta5	Gsta5	Slc22a8	Slc22a8	Akr1b7	Akr1b7	A1bg	A1bg	A1bg	Sult2al1	Sult2al1	RGD1309362	RGD1309362	Gstt3	Gstt3	Fam111a	Fam111a	Mlc1	Mlc1
nitrofurazone_8day_Middle	A	Ubd	Ubd	Ubd	Ubd	Abcg5	Abcg5	RGD1307603	RGD1307603	LOC100363476	LOC100363476	Dhrs7	Dhrs7	Pnpla3	Pnpla3	Aldh1a1	Aldh1a1	Gsta5	Gsta5	Gsta5	Akr1b7	Akr1b7	A1bg	A1bg	LOC689064	LOC689064	RGD1309362	RGD1309362	RGD1309362	Gstt3	Gstt3	Fam111a	Fam111a	Mlc1	Mlc1
nitrofurazone_8day_High	A	Cyp2c11	Cyp2c11	Cyp2c11	Ubd	Ubd	Ubd	Ubd	Ubd	Ubd	Cdh17	Cdh17	Akr7a3	Akr7a3	Akr7a3	Hsd3b5	Hsd3b5	Sult1e1	Sult1e1	Hao2	Hao2	Hamp	Hamp	Cyp3a18	Cyp3a18	Scd1	Scd1	Ctss	Ctss	Nqo1	Nqo1	Ifit1	Ifit1	RGD1562323	RGD1562323	Dhrs7	Dhrs7	Dhrs7	Dhrs7	Dhrs7	Dhrs7	Dhrs7	Dhrs7	Dhrs7	Dhrs7	Rdh2	Rdh2	Sult1c3	Sult1c3
nitrofurazone_15day_Low	A	Ubd	Ubd	Ubd	Ubd	LOC500300	LOC500300	Cdh17	Cdh17	Igha	Igha	Rbp1	Rbp1	LOC100359478	LOC100359478	Cyp3a18	Cyp3a18	Hacl1	Hacl1	Clic2	Clic2	Ltc4s	Ltc4s	Ifit1	Ifit1	Sh3bp5	Sh3bp5	Mmd2	Mmd2	Dhrs7	Dhrs7	Angptl4	Angptl4	Sgk1	Sgk1	Comt	Comt	Comt	Comt	Comt	Slc25a25	Slc25a25	Retsat	Retsat	Retsat	Xbp1	Xbp1	Serpina3m	Serpina3m
nitrofurazone_15day_Middle	A	Ubd	Ubd	LOC500300	LOC500300	Sephs2	Sephs2	Slpi	Slpi	Hhex	Hhex	Ifit1	Ifit1	Ifit1	Acox2	Acox2	Dhrs7	Dhrs7	Dhrs7	Comt	Comt	Ephx2	Ephx2	Ephx2	Gsta5	Gsta5	Cyp7a1	Cyp7a1	Igfbp1	Igfbp1	Aldh1a7	Aldh1a7	Csad	Csad	Wfdc2	Wfdc2	Fam111a	Fam111a
nitrofurazone_15day_High	A	Cyp2c11	Cyp2c11	Ubd	Ubd	Ubd	Aox1	Aox1	Sephs2	Sephs2	Akr7a3	Akr7a3	Akr7a3	Akr7a3	Ugp2	Ugp2	Tfrc	Tfrc	Marveld1	Marveld1	Il33	Il33	UST4r	UST4r	Hao2	Hao2	Hamp	Hamp	Tuba4a	Tuba4a	Hhex	Hhex	Idi1	Idi1	Trim25	Trim25	Gclc	Gclc	Cyp3a18	Cyp3a18	Hsd11b1	Hsd11b1	Ltc4s	Ltc4s	Rcan2	Rcan2	Scd1	Scd1	Scd1
nitrofurazone_29day_Low	A	Akr1c1	Akr1c1	Abcg5	Abcg5	Slpi	Slpi	Rbp1	Rbp1	Scd1	Scd1	Sds	Sds	Angptl4	Angptl4	Ccrn4l	Ccrn4l	Pxmp4	Pxmp4	Comt	Comt	Ephx2	Ephx2	Ephx2	Akr1c12	Akr1c12	Akr1c12	Slc25a25	Slc25a25	Zfp354a	Zfp354a	Cmc1	Cmc1	Bhlhe40	Bhlhe40	LOC689064	LOC689064	Bcl6	Bcl6	RGD1564865	RGD1564865	RGD1564865	RGD1309362	RGD1309362	Onecut1	Onecut1	G6pc	G6pc	Mfsd2a
nitrofurazone_29day_Middle	A	Cidea	Cidea	Ubd	Ubd	Tat	Tat	Aldh1b1	Aldh1b1	Hbb	Hbb	Akr7a3	Akr7a3	Slpi	Slpi	Alox15	Alox15	RGD1562323	RGD1562323	Sds	Sds	LOC100363476	LOC100363476	Ccrn4l	Ccrn4l	Tsc22d3	Tsc22d3	Sgk1	Sgk1	Comt	Comt	Comt	Ephx2	Ephx2	Slc25a25	Slc25a25	Retsat	Retsat	Aldh1a1	Aldh1a1	Aldh1a1	Ugt2b1	Ugt2b1	Ugt2b1	Gsta5	Gsta5	Gsta5	Gsta5	Zfp354a
nitrofurazone_29day_High	A	Cyp2c11	Cyp2c11	Cyp2c11	Cyp2c11	Mtmr7	Mtmr7	Naprt1	Naprt1	Ubd	Ubd	Dmgdh	Dmgdh	Elovl5	Elovl5	LOC500300	LOC500300	Tat	Tat	Col3a1	Col3a1	Aig1	Aig1	Aldh1b1	Aldh1b1	Cdh17	Cdh17	Gulo	Gulo	Sephs2	Sephs2	Acly	Acly	Akr7a3	Akr7a3	Akr7a3	Akr1c1	Akr1c1	Akr1c1	Ppp2r1b	Ppp2r1b	Hsd3b5	Hsd3b5	Lbp	Lbp	Ehhadh	Ehhadh	Abcg5	Abcg5
nitrosodiethylamine_4day_Low	A	Arntl	Arntl	Akr7a3	Akr7a3	Marveld1	Marveld1	UST4r	UST4r	Insig2	Insig2	Prim1	Prim1	Gadd45g	Gadd45g	LOC100359478	LOC100359478	Sult1c2	Sult1c2	Dusp6	Dusp6	Ifit1	Ifit1	Rgs3	Rgs3	Dbp	Dbp	Spink3	Spink3	Sds	Sds	Dhrs7	Dhrs7	Cish	Cish	Ccrn4l	Ccrn4l	Igtp	Igtp	Foxa2	Foxa2	Net1	Net1	Ephx2	Ephx2	Akr1c12	Akr1c12	RT1-Bb	RT1-Bb
nitrosodiethylamine_4day_Middle	A	Arntl	Arntl	LOC500300	LOC500300	Nfil3	Nfil3	Akr7a3	Akr7a3	Atp6v1d	Atp6v1d	Gadd45a	Gadd45a	RT1-CE5	RT1-CE5	Igf2bp3	Igf2bp3	Mgmt	Mgmt	Prim1	Prim1	Gadd45g	Gadd45g	Serpina7	Serpina7	R3hdm2	R3hdm2	Scd1	Scd1	Nr1d1	Nr1d1	LOC100361552	LOC100361552	S1pr1	S1pr1	Ifit1	Ifit1	Nhej1	Nhej1	Acox2	Acox2	Dbp	Dbp	Btg2	Btg2	Dhrs7	Dhrs7	Angptl4	Angptl4
nitrosodiethylamine_4day_High	A	Gstm7	Gstm7	Dpyd	Dpyd	Dpyd	Jam3	Jam3	Procr	Procr	Cd68	Cd68	Ifi30	Ifi30	Cyp1a1	Cyp1a1	Dmgdh	Dmgdh	Lect2	Lect2	Nfe2l2	Nfe2l2	Hapln3	Hapln3	Hapln3	Pbk	Pbk	LOC100361913	LOC100361913	Mx2	Mx2	2014-03-06	2014-03-06	Cenpm	Cenpm	Fabp4	Fabp4	Aldh1l2	Aldh1l2	Cyp51	Cyp51	Tyms	Tyms	Gulo	Gulo	Acly	Acly	Akr7a3	Akr7a3
nitrosodiethylamine_8day_Low	A	Ubd	Ubd	Ubd	Ubd	Nfe2l2	Nfe2l2	LOC500300	LOC500300	Akr7a3	Akr7a3	Slpi	Slpi	Slpi	Slpi	Bcmo1	Bcmo1	Sult1c2	Sult1c2	RT1-CE10	RT1-CE10	Ltc4s	Ltc4s	Ifit1	Ifit1	Nhej1	Nhej1	Nupr1	Nupr1	Dhrs7	Dhrs7	Ccrn4l	Ccrn4l	Ces2c	Ces2c	Ces2c	RT1-Bb	RT1-Bb	RT1-Bb	RT1-Bb	Slc25a25	Slc25a25	Aldh1a1	Aldh1a1	Aldh1a1	Gsta5	Gsta5	Cyp7a1	Cyp7a1
nitrosodiethylamine_8day_Middle	A	Dpyd	Dpyd	Jam3	Jam3	Ubd	Ubd	Ubd	Nfe2l2	Nfe2l2	Hapln3	Hapln3	Akr7a3	Akr7a3	Cela1	Cela1	Akr1c1	Akr1c1	Atp6v1d	Atp6v1d	Il33	Il33	Slpi	Slpi	Slpi	Slpi	RT1-CE5	RT1-CE5	Mgmt	Mgmt	Aen	Aen	Nr1i3	Nr1i3	LOC100359478	LOC100359478	Hhex	Hhex	Lgals3	Lgals3	Enc1	Enc1	Sult1c2	Sult1c2	Serpina7	Serpina7	R3hdm2	R3hdm2	Ltc4s
nitrosodiethylamine_8day_High	A	Mvp	Mvp	Gstm7	Gstm7	Gstm7	Mmp14	Mmp14	Dpyd	Dpyd	Dpyd	Dpyd	Cdr2	Cdr2	Fkbp11	Fkbp11	Thnsl1	Thnsl1	Plod1	Plod1	Nmd3	Nmd3	Jam3	Jam3	Jam3	Cyp2c11	Cyp2c11	Cyp2c11	Cyp2c11	Cyp2c11	Cyp2c11	Cyp2c11	Cyp2c11	Cyp2c11	Cyp2c11	Cyp2c11	Casp3	Casp3	Atp1b1	Atp1b1	Sdc2	Sdc2	Plcd4	Plcd4	Procr	Procr	Procr	Unc93b1	Unc93b1
nitrosodiethylamine_15day_Low	A	Mmp14	Mmp14	Zfp189	Zfp189	G6pd	G6pd	Cdh17	Cdh17	Acly	Acly	Akr7a3	Akr7a3	Marveld1	Marveld1	Atp6v1d	Atp6v1d	Slpi	Slpi	Slpi	RT1-CE5	RT1-CE5	Mgmt	Mgmt	Sult1b1	Sult1b1	Sult1c2	Sult1c2	Serpina7	Serpina7	R3hdm2	R3hdm2	Ltc4s	Ltc4s	Scd1	Scd1	Ifit1	Ifit1	Nhej1	Nhej1	Nupr1	Nupr1	Btg2	Btg2	Dhrs7	Dhrs7	Dhrs7	Angptl4	Angptl4
nitrosodiethylamine_15day_Middle	A	Mmp14	Mmp14	Dpyd	Dpyd	Jam3	Jam3	Cyp2c11	Cyp2c11	Cd68	Cd68	Cyp1a1	Cyp1a1	Hapln3	Hapln3	Pbk	Pbk	LOC100361913	LOC100361913	Aldh1l2	Aldh1l2	Aldh1b1	Aldh1b1	C1qb	C1qb	Tyms	Tyms	Ly6c	Ly6c	Acly	Acly	Meox2	Meox2	Akr7a3	Akr7a3	Akr7a3	Cela1	Cela1	Cela1	Gpt	Gpt	Zfp688	Zfp688	Igha	Igha	H2afj	H2afj	Atp6v1d	Atp6v1d
nitrosodiethylamine_29day_Low	A	Dpyd	Dpyd	Ubd	Ubd	Hapln3	Hapln3	LOC500300	LOC500300	Nfil3	Nfil3	Akr7a3	Akr7a3	Cela1	Cela1	Akr1c1	Akr1c1	Atp6v1d	Atp6v1d	Abcg5	Abcg5	Abhd2	Abhd2	Slpi	Slpi	RT1-CE5	RT1-CE5	Abcg2	Abcg2	Avpr1a	Avpr1a	Mgmt	Mgmt	Hhex	Hhex	RGD1307603	RGD1307603	Hacl1	Hacl1	R3hdm2	R3hdm2	Rcan2	Rcan2	Nqo1	Nqo1	Ccnd1	Ccnd1	Fzd1	Fzd1
nitrosodiethylamine_29day_Middle	A	Gstm7	Gstm7	Mmp14	Mmp14	Dpyd	Dpyd	Jam3	Jam3	Cyp2c11	Cyp2c11	Tmem140	Tmem140	Mtmr7	Mtmr7	Cyp1a1	Cyp1a1	Cyp1a1	Elovl5	Elovl5	Nfe2l2	Nfe2l2	Mmp2	Mmp2	Hapln3	Hapln3	Mfsd6	Mfsd6	Tmem184c	Tmem184c	LOC500300	LOC500300	Efna1	Efna1	Nfil3	Nfil3	Fabp4	Fabp4	Aldh1l2	Aldh1l2	Aldh1b1	Aldh1b1	Aldh1b1	Cdh17	Cdh17	Tyms	Tyms	Pik3r1	Pik3r1
omeprazole_4day_Low	A	Ubd	Ubd	Hamp	Hamp	Sult1c2	Sult1c2	LOC100361552	LOC100361552	Ifit1	Ifit1	Ifit1	Ifit1	RT1-Bb	RT1-Bb	Cyp1a2	Cyp1a2	Aldh1a1	Aldh1a1	Gsta5	Gsta5	Akr1b7	Akr1b7	Me1	Me1	Stac3	Stac3	Slc27a5	Slc27a5	A2m	A2m	Fam111a	Fam111a
omeprazole_4day_Middle	A	Aldh1b1	Aldh1b1	Sephs2	Sephs2	Akr7a3	Akr7a3	Cxcl1	Cxcl1	Gadd45g	Gadd45g	Dusp6	Dusp6	RGD1562323	RGD1562323	Cryl1	Cryl1	Acox2	Acox2	Slc6a6	Slc6a6	Sds	Sds	Ces2c	Ces2c	Foxa2	Foxa2	Laptm4b	Laptm4b	Cyp1a2	Cyp1a2	Cyp1a2	Aldh1a1	Aldh1a1	Aldh1a1	Ugt2b1	Ugt2b1	Ugt2b1	Gsta5	Gsta5	Gsta5	Gsta5	Abcc3	Abcc3	Cyp7a1	Cyp7a1	Cyp7a1	Cd14	Cd14
omeprazole_4day_High	A	Dpyd	Dpyd	Acaa1a	Acaa1a	Sgk2	Sgk2	Mtmr7	Mtmr7	Mtmr7	Cd68	Cd68	Cidea	Cidea	Clec4f	Clec4f	Aass	Aass	Cyp1a1	Cyp1a1	Cyp1a1	Cyp1a1	Cyp1a1	Cyp1a1	Cyp1a1	Cyp1a1	Cyp1a1	Cyp1a1	Cyp1a1	Cyp1a1	Cyp1a1	Cyp1a1	Cyp1a1	Cyp1a1	Cyp1a1	Cyp1a1	Cyp1a1	Cyp1a1	Mmp2	Mmp2	Nfkbiz	Nfkbiz	Isg20	Isg20	LOC500300	LOC500300	Mx2	Mx2	Gsr
omeprazole_8day_Low	A	Akr1c1	Akr1c1	Tfrc	Tfrc	Abcg5	Abcg5	Jun	Jun	Gadd45a	Gadd45a	UST4r	UST4r	Slpi	Slpi	Slpi	Slpi	Slpi	Slpi	Atg10	Atg10	Hamp	Hamp	Hamp	Gadd45g	Gadd45g	LOC100359478	LOC100359478	Fam89a	Fam89a	Hhex	Hhex	Sult1c2	Sult1c2	RT1-CE10	RT1-CE10	Cyp17a1	Cyp17a1	Pdia5	Pdia5	Dhrs7	Dhrs7	Cish	Cish	Foxa2	Foxa2	Comt	Comt	Ephx2
omeprazole_8day_Middle	A	Mtmr7	Mtmr7	Ubd	Ubd	Ubd	Cyp1a1	Cyp1a1	Mx2	Mx2	Aldh1b1	Aldh1b1	Cdh17	Cdh17	Akr7a3	Akr7a3	Ly6e	Ly6e	Tfrc	Tfrc	Abcg5	Abcg5	Usp18	Usp18	Slpi	Slpi	Slpi	Slpi	Ms4a6b	Ms4a6b	Atg10	Atg10	Hamp	Hamp	Hamp	Hamp	LOC100359478	LOC100359478	Hhex	Hhex	Ms4a11	Ms4a11	RT1-CE10	RT1-CE10	Irf7	Irf7	Cyp17a1	Cyp17a1	Nqo1
omeprazole_8day_High	A	Mtmr7	Mtmr7	Mtmr7	Cidea	Cidea	Aass	Aass	Ubd	Ubd	Cyp1a1	Cyp1a1	Cyp1a1	Cyp1a1	Cyp1a1	Cyp1a1	Cyp1a1	Cyp1a1	Abhd1	Abhd1	Mx2	Mx2	Gsr	Gsr	Aldh1b1	Aldh1b1	Cdh17	Cdh17	Agxt	Agxt	Akr7a3	Akr7a3	Akr7a3	Akr7a3	Akr7a3	Gpt	Gpt	Igha	Igha	Hsd3b5	Hsd3b5	Tfrc	Tfrc	Tfrc	Tusc3	Tusc3	Usp18	Usp18	Ptgr1
omeprazole_15day_Low	A	LOC500300	LOC500300	Cdh17	Cdh17	Tfrc	Tfrc	Slpi	Slpi	Hamp	Hamp	Hamp	Hamp	Hamp	Hamp	Hamp	Hamp	LOC100359478	LOC100359478	Nqo1	Nqo1	Nqo1	Ccnd1	Ccnd1	Slc6a6	Slc6a6	Cish	Cish	Comt	Comt	Hes1	Hes1	Fam160b1	Fam160b1	RT1-Bb	RT1-Bb	Cyp1a2	Cyp1a2	Cib2	Cib2	Aldh1a1	Aldh1a1	Ugt2b1	Ugt2b1	Gsta5	Gsta5	Nr0b2	Nr0b2	Nr0b2
omeprazole_15day_Middle	A	Cidea	Cidea	Ubd	Ubd	Cdh17	Cdh17	Akr7a3	Akr7a3	Tfrc	Tfrc	Marveld1	Marveld1	Usp18	Usp18	Slpi	Slpi	Igf2bp3	Igf2bp3	Hamp	Hamp	Hamp	Hamp	Hamp	LOC100361444	LOC100361444	Hhex	Hhex	Dusp6	Dusp6	Scd1	Scd1	Nqo1	Nqo1	Nqo1	Nqo1	Ccnd1	Ccnd1	Rgs3	Rgs3	RGD1562323	RGD1562323	Slc6a6	Slc6a6	Vnn1	Vnn1	Angptl4	Angptl4	Fam134b
omeprazole_15day_High	A	Gstm7	Gstm7	Mtmr7	Mtmr7	Cidea	Cidea	Cidea	Aass	Aass	Cyp1a1	Cyp1a1	Cyp1a1	Cyp1a1	Cyp1a1	Elovl5	Elovl5	Abhd1	Abhd1	Apom	Apom	LOC500300	LOC500300	2014-03-06	2014-03-06	Gsr	Gsr	Slc25a13	Slc25a13	Sephs2	Sephs2	Dexi	Dexi	Aadat	Aadat	Agxt	Agxt	Akr7a3	Akr7a3	Akr7a3	Akr7a3	Akr7a3	Akr7a3	Nol3	Nol3	Fcn1	Fcn1	Gpt	Gpt
omeprazole_29day_Low	A	Ubd	Ubd	Ubd	Ubd	Hes6	Hes6	Sephs2	Sephs2	Tfrc	Tfrc	UST4r	UST4r	Slpi	Slpi	Duoxa1	Duoxa1	Hamp	Hamp	Hamp	Hamp	Hamp	Hamp	Gadd45g	Gadd45g	LOC100359478	LOC100359478	Cd63	Cd63	Nqo1	Nqo1	Nqo1	Ccnd1	Ccnd1	RGD1562323	RGD1562323	Slc6a6	Slc6a6	Csrp1	Csrp1	Mid1ip1	Mid1ip1	C6	C6	Ddhd1	Ddhd1	Ephx2	Ephx2	Cxcl9
omeprazole_29day_Middle	A	Mtmr7	Mtmr7	Ubd	Ubd	Ubd	Ubd	Cyp1a1	Cyp1a1	Aox1	Aox1	Agxt	Agxt	Akr7a3	Akr7a3	Akr7a3	Akr1c1	Akr1c1	Tfrc	Tfrc	Tfrc	Slpi	Slpi	Duoxa1	Duoxa1	Hamp	Hamp	Hamp	Hamp	Hamp	Hamp	Hamp	Hamp	Hamp	Hamp	Ca2	Ca2	Hsd3b7	Hsd3b7	LOC100359478	LOC100359478	Aspg	Aspg	Cd63	Cd63	Ltc4s	Ltc4s	Ces1d	Ces1d
omeprazole_29day_High	A	Gstm7	Gstm7	Mmp14	Mmp14	Fam176a	Fam176a	Mtmr7	Mtmr7	Mtmr7	Cidea	Cidea	Cidea	Ubd	Ubd	Ubd	Ubd	Ubd	Cyp1a1	Cyp1a1	Cyp1a1	Cyp1a1	Elovl5	Elovl5	Hes6	Hes6	Gsr	Gsr	Cdh17	Cdh17	Slc25a13	Slc25a13	Sephs2	Sephs2	Agxt	Agxt	Akr7a3	Akr7a3	Akr7a3	Akr7a3	Igha	Igha	Lbp	Lbp	Tfrc	Tfrc	Tfrc	Tfrc	Tusc3
papaverine_4day_Low	A	Ubd	Ubd	Pik3r1	Pik3r1	LOC100359478	LOC100359478	Nqo1	Nqo1	Ifit1	Ifit1	Rtn4ip1	Rtn4ip1	Dhrs7	Dhrs7	RT1-Bb	RT1-Bb	Slc25a25	Slc25a25	Cyp7a1	Cyp7a1	Akr1b7	Akr1b7	Prlr	Prlr	Igfbp1	Igfbp1	Inmt	Inmt	RGD1309362	RGD1309362	Oas1a	Oas1a	Aldh1a7	Aldh1a7	Aldh1a7	Onecut1	Onecut1	G6pc	G6pc
papaverine_4day_Middle	A	Usp2	Usp2	Hsd3b7	Hsd3b7	Nqo1	Nqo1	Ifit1	Ifit1	Ifit1	Spink3	Spink3	Dhrs7	Dhrs7	Slc25a25	Slc25a25	Cib2	Cib2	Aldh1a1	Aldh1a1	Ugt2b1	Ugt2b1	Gsta5	Gsta5	Cyp7a1	Cyp7a1	Nr0b2	Nr0b2	Zfp354a	Zfp354a	Sult2al1	Sult2al1	Stac3	Stac3	RGD1309362	RGD1309362	RGD1309362	Aldh1a7	Aldh1a7	Tsku	Tsku	Fam111a	Fam111a
papaverine_4day_High	A	Mx2	Mx2	Cdh17	Cdh17	Akr1c1	Akr1c1	Hamp	Hamp	Scd1	Scd1	Scd1	Ube2c	Ube2c	Nqo1	Nqo1	Nqo1	Ifit1	Ifit1	Ifit1	Spink3	Spink3	Ccrn4l	Ccrn4l	Sgk1	Sgk1	Ces2c	Ces2c	Cdkn3	Cdkn3	RT1-Bb	RT1-Bb	Slc25a25	Slc25a25	Slc25a25	Retsat	Retsat	Cdc20	Cdc20	Cib2	Cib2	Aldh1a1	Aldh1a1	Ugt2b1	Ugt2b1	Ugt2b1	Dusp1	Dusp1	Gsta5
papaverine_8day_Low	A	Ubd	Ubd	Igha	Igha	Slpi	Slpi	Ifit1	Ifit1	RGD1309362	RGD1309362	Aldh1a7	Aldh1a7	Krt10	Krt10	Gstt3	Gstt3	Agxt2	Agxt2
papaverine_8day_Middle	A	Pla2g2a	Pla2g2a	Cdh17	Cdh17	Pik3r1	Pik3r1	LOC100359478	LOC100359478	Thumpd1	Thumpd1	Sgk1	Sgk1	Mst1	Mst1	Slc25a25	Slc25a25	Acsm3	Acsm3	Prlr	Prlr	Sult2al1	Sult2al1	Acsm5	Acsm5	RGD1309362	RGD1309362	A2m	A2m	Asrgl1	Asrgl1	Acsm2a	Acsm2a	Agxt2	Agxt2	Wfdc2	Wfdc2	Fam111a	Fam111a	Fam111a	Fam111a
papaverine_8day_High	A	Ubd	Ubd	Pla2g2a	Pla2g2a	Aldh1b1	Aldh1b1	Igha	Igha	Slpi	Slpi	Slpi	Gadd45g	Gadd45g	Sult1c2	Sult1c2	Lss	Lss	Scd1	Scd1	Ube2c	Ube2c	Ifit1	Ifit1	Sds	Sds	Cyp8b1	Cyp8b1	Cish	Cish	Ccrn4l	Ccrn4l	Sgk1	Sgk1	Ces2c	Ces2c	Slc25a25	Slc25a25	Cdc20	Cdc20	Aldh1a1	Aldh1a1	Ugt2b1	Ugt2b1	Ugt2b1	Gsta5	Gsta5	Acsm3	Acsm3
papaverine_15day_Low	A	Ubd	Ubd	Marveld1	Marveld1	Slpi	Slpi	Hamp	Hamp	Gadd45g	Gadd45g	LOC100359478	LOC100359478	Sgk1	Sgk1	Hspa1b	Hspa1b	Slc25a25	Slc25a25	Adh7	Adh7	Aldh1a1	Aldh1a1	Evc	Evc	Adh1	Adh1	Inmt	Inmt	RGD1309362	RGD1309362	Aldh1a7	Aldh1a7	Slc27a5	Slc27a5	Fam111a	Fam111a	Fam111a	Fam111a	Mlc1	Mlc1
papaverine_15day_Middle	A	Zfp189	Zfp189	Ubd	Ubd	Pla2g2a	Pla2g2a	RGD1308059	RGD1308059	Slpi	Slpi	Slpi	Slpi	Slpi	Slpi	Slpi	Hamp	Hamp	Gadd45g	Gadd45g	Hhex	Hhex	Spink3	Spink3	Sds	Sds	Sgk1	Sgk1	Ephx2	Ephx2	Hes1	Hes1	Retsat	Retsat	Ugt2b1	Ugt2b1	Dusp1	Dusp1	Nr0b2	Nr0b2	Akr1b7	Akr1b7	Zfp354a	Zfp354a	Bcl6	Bcl6	Bcl6	Onecut1	Onecut1
papaverine_15day_High	A	Sgk2	Sgk2	Zfp189	Zfp189	Ubd	Ubd	Usp2	Usp2	Pla2g2a	Pla2g2a	Tat	Tat	Aldh1b1	Aldh1b1	Cdh17	Cdh17	Hmgcr	Hmgcr	Aox1	Aox1	LOC685577	LOC685577	Abcg5	Abcg5	Ednra	Ednra	RGD1308059	RGD1308059	Slpi	Slpi	Slpi	Slpi	Slpi	Slpi	Srebf1	Srebf1	Tle1	Tle1	Fam89a	Fam89a	Hhex	Hhex	Idi1	Idi1	Hacl1	Hacl1	RT1-CE10	RT1-CE10
papaverine_29day_Low	A	Ubd	Ubd	Marveld1	Marveld1	LOC100361444	LOC100361444	Pdia5	Pdia5	Ccrn4l	Ccrn4l	RT1-Bb	RT1-Bb	Retsat	Retsat	Nr0b2	Nr0b2	Scpep1	Scpep1	Igfbp1	Igfbp1	RGD1309362	RGD1309362	Ppp1r3c	Ppp1r3c	A2m	A2m	Casp12	Casp12	Tsku	Tsku	Mlc1	Mlc1
papaverine_29day_Middle	A	Nfkbiz	Nfkbiz	LOC500300	LOC500300	Efna1	Efna1	Marveld1	Marveld1	LOC100361444	LOC100361444	LOC100361444	Adora2b	Adora2b	Hhex	Hhex	Scd1	Scd1	Klf10	Klf10	Fzd1	Fzd1	Rgs3	Rgs3	G0s2	G0s2	Ccrn4l	Ccrn4l	Sgk1	Sgk1	Mid1ip1	Mid1ip1	RT1-Bb	RT1-Bb	Slc25a25	Slc25a25	Ugt2b1	Ugt2b1	Zfp354a	Zfp354a	Fabp7	Fabp7	Myc	Myc	Igfbp1	Igfbp1	Igfbp1	RGD1309362	RGD1309362
papaverine_29day_High	A	Sgk2	Sgk2	Mtmr7	Mtmr7	Cidea	Cidea	Ngdn	Ngdn	Aldh1b1	Aldh1b1	Sephs2	Sephs2	Akr1c1	Akr1c1	Marveld1	Marveld1	Usp18	Usp18	Srebf1	Srebf1	LOC100361444	LOC100361444	LOC100359478	LOC100359478	R3hdm2	R3hdm2	Ltc4s	Ltc4s	Scd1	Scd1	Scd1	Scd1	Scd1	Klf10	Klf10	Nqo1	Nqo1	Ifit1	Ifit1	G0s2	G0s2	Slc6a6	Slc6a6	Cyp4a8	Cyp4a8	Nupr1	Nupr1	Sds
pemoline_4day_Low	A	Cdh17	Cdh17	Hacl1	Hacl1	Ifit1	Ifit1	Ccrn4l	Ccrn4l	Retsat	Retsat	Xbp1	Xbp1	Aldh1a7	Aldh1a7	Onecut1	Onecut1
pemoline_4day_Middle	A	Cyp2c11	Cyp2c11	Ubd	Ubd	Hsp90b1	Hsp90b1	LOC500300	LOC500300	Cdh17	Cdh17	Hsd3b5	Hsd3b5	Tfrc	Tfrc	F5	F5	Hamp	Hamp	Hamp	Fn1	Fn1	Cyp3a18	Cyp3a18	Cyp3a18	Hsd11b1	Hsd11b1	Ces1d	Ces1d	Ppp1r3b	Ppp1r3b	Cpd	Cpd	Scd1	Scd1	Nr1d1	Nr1d1	Ube2c	Ube2c	RGD1562323	RGD1562323	Slc6a6	Slc6a6	Dhrs7	Dhrs7	Dhrs7	Dhrs7	Dhrs7	Dhrs7
pemoline_4day_High	A	Cdh17	Cdh17	Akr1c1	Akr1c1	Hsd3b5	Hsd3b5	Ect2	Ect2	Hao2	Hao2	Hamp	Hamp	Cyp3a18	Cyp3a18	Scd1	Scd1	Ube2c	Ube2c	Ube2c	Ifit1	Ifit1	RGD1562323	RGD1562323	Slc6a6	Slc6a6	Dhrs7	Dhrs7	Dhrs7	Dhrs7	Dhrs7	Dhrs7	Rdh2	Rdh2	Cdk1	Cdk1	Fam134b	Fam134b	Igfals	Igfals	Cdkn3	Cdkn3	Cdc20	Cdc20	Kif20a	Kif20a	Ust5r	Ust5r	Slc22a8
pemoline_8day_Low	A	Abcg5	Abcg5	Hamp	Hamp	Srebf1	Srebf1	LOC100359478	LOC100359478	Ube2c	Ube2c	Ifit1	Ifit1	Ephx2	Ephx2	RT1-Bb	RT1-Bb	Retsat	Retsat	Tm7sf2	Tm7sf2	Akr1b7	Akr1b7	A1bg	A1bg	RGD1564865	RGD1564865	RGD1309362	RGD1309362	Osgin1	Osgin1	Asrgl1	Asrgl1	Agxt2	Agxt2	Fam111a	Fam111a	Mlc1	Mlc1	Mlc1
pemoline_8day_Middle	A	Hes6	Hes6	Marveld1	Marveld1	Abcg5	Abcg5	Hamp	Hamp	Hamp	Gadd45g	Gadd45g	LOC100359478	LOC100359478	Idi1	Idi1	Enpp2	Enpp2	Scd1	Scd1	Nr1d1	Nr1d1	Ube2c	Ube2c	Nqo1	Nqo1	Msmo1	Msmo1	Cyp8b1	Cyp8b1	Angptl4	Angptl4	Fam134b	Fam134b	Sqle	Sqle	Ephx2	Ephx2	RT1-Bb	RT1-Bb	Tm7sf2	Tm7sf2	Dusp1	Dusp1	Cyp7a1	Cyp7a1	Nr0b2	Nr0b2	Adh1
pemoline_8day_High	A	Mtmr7	Mtmr7	Tat	Tat	Hmgcr	Hmgcr	Igha	Igha	Marveld1	Marveld1	Abcg5	Abcg5	Ect2	Ect2	Slco2a1	Slco2a1	Hamp	Hamp	Fn1	Fn1	LOC100359478	LOC100359478	Idi1	Idi1	Hacl1	Hacl1	RT1-CE10	RT1-CE10	Ces1d	Ces1d	Klf9	Klf9	Scd1	Scd1	Nr1d1	Nr1d1	Ube2c	Ube2c	Abcb4	Abcb4	Por	Por	Cdk1	Cdk1	Fam134b	Fam134b	Sgk1	Sgk1
pemoline_15day_Low	A	Gpt	Gpt	Akr1c1	Akr1c1	Marveld1	Marveld1	Slpi	Slpi	Hamp	Hamp	Arpc4	Arpc4	Hacl1	Hacl1	Ltc4s	Ltc4s	Ifit1	Ifit1	Sds	Sds	Ccrn4l	Ccrn4l	Cyp3a9	Cyp3a9	Ephx2	Ephx2	Akr1c12	Akr1c12	Retsat	Retsat	Tmem176a	Tmem176a	Cyp7a1	Cyp7a1	Msra	Msra	Slc25a15	Slc25a15	Sult2al1	Sult2al1	Stac3	Stac3	Ethe1	Ethe1	Aldh1a7	Aldh1a7	Onecut1	Onecut1
pemoline_15day_Middle	A	Ubd	Ubd	Hes6	Hes6	Marveld1	Marveld1	Slpi	Slpi	Srebf1	Srebf1	Hacl1	Hacl1	RT1-CE10	RT1-CE10	Nr1d1	Nr1d1	Ifit1	Ifit1	Edem1	Edem1	Spink1	Spink1	Cyp8b1	Cyp8b1	Dhrs7	Dhrs7	Pfkfb1	Pfkfb1	Angptl4	Angptl4	RT1-A2	RT1-A2	Ephx2	Ephx2	Akr1c12	Akr1c12	RT1-Bb	RT1-Bb	Ugt2b1	Ugt2b1	Tmem176a	Tmem176a	Cyp7a1	Cyp7a1	Lingo4	Lingo4	Ifi27l2b	Ifi27l2b
pemoline_15day_High	A	LOC500300	LOC500300	Hes6	Hes6	Tspan4	Tspan4	Cdh17	Cdh17	Akr1c1	Akr1c1	Cyp3a18	Cyp3a18	Cyp3a18	Hacl1	Hacl1	Ltc4s	Ltc4s	Scd1	Scd1	Nr1d1	Nr1d1	Nqo1	Nqo1	Cyp3a23/3a1	Cyp3a23/3a1	Angptl4	Angptl4	RT1-A2	RT1-A2	Ephx2	Ephx2	Akr1c12	Akr1c12	RT1-Bb	RT1-Bb	Tmem176a	Tmem176a	Lingo4	Lingo4	Adh1	Adh1	Cry1	Cry1	Igfbp1	Igfbp1	Hsd17b2	Hsd17b2	RGD1309362
pemoline_29day_Low	A	Cdh17	Cdh17	Slpi	Slpi	Hhex	Hhex	Rgs3	Rgs3	Cish	Cish	Rdh2	Rdh2	Csrp1	Csrp1	Akr1c12	Akr1c12	Ugt2b1	Ugt2b1	Nr0b2	Nr0b2	Gck	Gck	Stac3	Stac3	Slc27a5	Slc27a5	RT1-T24-4	RT1-T24-4	Acsm2a	Acsm2a	Pir	Pir	Fam111a	Fam111a	Fam111a
pemoline_29day_Middle	A	Ubd	Ubd	Hes6	Hes6	Nfil3	Nfil3	Tspan4	Tspan4	Tat	Tat	Cdh17	Cdh17	Hbb	Hbb	Aox1	Aox1	Hamp	Hamp	Hhex	Hhex	Cyp3a18	Cyp3a18	Ces1d	Ces1d	Nr1d1	Nr1d1	Ube2c	Ube2c	Ifit1	Ifit1	Dbp	Dbp	Sds	Sds	LOC100363476	LOC100363476	Dhrs7	Dhrs7	Angptl4	Angptl4	Angptl4	Cish	Cish	RT1-Bb	RT1-Bb	RGD1309534	RGD1309534	Ugt2b1
pemoline_29day_High	A	Hes6	Hes6	Cdh17	Cdh17	Hmgcr	Hmgcr	Hbb	Hbb	Hamp	Hamp	Arpc4	Arpc4	LOC100359478	LOC100359478	Hhex	Hhex	Slc6a13	Slc6a13	Idi1	Idi1	Hsd11b1	Hsd11b1	Ltc4s	Ltc4s	Scd1	Scd1	Nr1d1	Nr1d1	Msmo1	Msmo1	LOC100363476	LOC100363476	Dhrs7	Dhrs7	Angptl4	Angptl4	Cish	Cish	RGD1309534	RGD1309534	Ugt2b1	Ugt2b1	Ugt2b1	Ugt2b1	Cyp7a1	Cyp7a1	Nr0b2	Nr0b2
penicillamine_4day_Low	A	Ubd	Ubd	Nupr1	Nupr1	Sds	Sds	Comt	Comt	Ugt2b1	Ugt2b1	Gck	Gck	Sord	Sord	Sult2al1	Sult2al1	RGD1309362	RGD1309362	Oas1a	Oas1a	Aldh1a7	Aldh1a7	Gstt3	Gstt3	RT1-Da	RT1-Da	Agxt2	Agxt2
penicillamine_4day_Middle	A	LOC500300	LOC500300	Meox2	Meox2	Slpi	Slpi	Slpi	Slpi	Hhex	Hhex	Ifit1	Ifit1	Clca5	Clca5	Sds	Sds	Dhrs7	Dhrs7	Fam134b	Fam134b	Akr1c12	Akr1c12	RT1-Bb	RT1-Bb	Tm7sf2	Tm7sf2	Akr1b7	Akr1b7	Gck	Gck	A1bg	A1bg	Gpm6a	Gpm6a	Inmt	Inmt	RGD1309362	RGD1309362	RGD1309362	Onecut1	Onecut1	Gstt3	Gstt3	A2m	A2m	Asrgl1	Asrgl1	Bckdhb
penicillamine_4day_High	A	Slc39a4	Slc39a4	Pla2g2a	Pla2g2a	Aldh1b1	Aldh1b1	Cdh17	Cdh17	Akr7a3	Akr7a3	Ect2	Ect2	UST4r	UST4r	Slpi	Slpi	Slpi	Sepw1	Sepw1	Hamp	Hamp	Hamp	Slc2a5	Slc2a5	Scd1	Scd1	Ube2c	Ube2c	Ifit1	Ifit1	Ifit1	Nusap1	Nusap1	Abcb4	Abcb4	Clca5	Clca5	Nupr1	Nupr1	Spink3	Spink3	Sds	Sds	Cdk1	Cdk1	Acot4	Acot4	Tubb6
penicillamine_8day_Low	A	Cdh17	Cdh17	Marveld1	Marveld1	Alox15	Alox15	LOC100363476	LOC100363476	Sgk1	Sgk1	Cyp3a9	Cyp3a9	Pnpla3	Pnpla3	Nr0b2	Nr0b2	Zfp354a	Zfp354a	LOC689064	LOC689064	Bcl6	Bcl6	Igfbp1	Igfbp1	LOC287167	LOC287167	RGD1309362	RGD1309362	RGD1309362	Sqrdl	Sqrdl	Fam111a	Fam111a	Mlc1	Mlc1
penicillamine_8day_Middle	A	Ubd	Ubd	Cdh17	Cdh17	Hsd3b7	Hsd3b7	Dynlt3	Dynlt3	Hacl1	Hacl1	Abhd3	Abhd3	Nqo1	Nqo1	Ifit1	Ifit1	Sds	Sds	Cyp8b1	Cyp8b1	Angptl4	Angptl4	Pxmp4	Pxmp4	Cyp3a9	Cyp3a9	Ddhd1	Ddhd1	RT1-Bb	RT1-Bb	Slc25a25	Slc25a25	Retsat	Retsat	Nr0b2	Nr0b2	Zfp354a	Zfp354a	RGD1564865	RGD1564865	LOC287167	LOC287167	Oas1a	Oas1a	Ethe1	Ethe1	Sqrdl	Sqrdl
penicillamine_8day_High	A	Slc39a4	Slc39a4	Mx2	Mx2	Aldh1b1	Aldh1b1	Cdh17	Cdh17	Acly	Acly	Marveld1	Marveld1	Cxcl1	Cxcl1	Ect2	Ect2	Hamp	Hamp	Hamp	LOC100359478	LOC100359478	Pdia5	Pdia5	Ube2c	Ube2c	Abhd3	Abhd3	Nqo1	Nqo1	Ifit1	Ifit1	Slc6a6	Slc6a6	Spink3	Spink3	Sds	Sds	Isg15	Isg15	Ccrn4l	Ccrn4l	Cdk1	Cdk1	Acot4	Acot4	Rcan1	Rcan1	Cyp3a9
penicillamine_15day_Low	A	Ubd	Ubd	Akr1c1	Akr1c1	Slpi	Slpi	Hamp	Hamp	Sult1c2	Sult1c2	Ifit1	Ifit1	Pxmp4	Pxmp4	Ephx2	Ephx2	RT1-Bb	RT1-Bb	Retsat	Retsat	Akr1b7	Akr1b7	Zfp354a	Zfp354a	Bcl6	Bcl6	Onecut1	Onecut1	Asrgl1	Asrgl1	Crot	Crot	Fam111a	Fam111a	Fam111a	Fam111a	Fam111a	Mlc1	Mlc1
penicillamine_15day_Middle	A	Igha	Igha	Marveld1	Marveld1	Cxcl1	Cxcl1	Slpi	Slpi	Fam213b	Fam213b	Hamp	Hamp	Ltc4s	Ltc4s	Nqo1	Nqo1	Spink3	Spink3	Angptl4	Angptl4	Ccrn4l	Ccrn4l	Fam134b	Fam134b	Rcan1	Rcan1	Comt	Comt	Ephx2	Ephx2	Ephx2	LOC360228	LOC360228	Gas6	Gas6	Akr1c12	Akr1c12	RT1-Bb	RT1-Bb	Slc25a25	Slc25a25	Adh7	Adh7	Dusp1	Dusp1	Akr1b7	Akr1b7	Sult2al1
penicillamine_15day_High	A	Fam176a	Fam176a	Slc39a4	Slc39a4	Ubd	Ubd	Nfkbiz	Nfkbiz	LOC500300	LOC500300	Aldh1b1	Aldh1b1	Acly	Acly	Lbp	Lbp	Lbp	Marveld1	Marveld1	Cxcl1	Cxcl1	Fam213b	Fam213b	Hamp	Hamp	Hamp	Hmox1	Hmox1	Scd1	Scd1	Nqo1	Nqo1	Ifit1	Ifit1	RGD1562323	RGD1562323	Spink1	Spink1	Vnn1	Vnn1	Spink3	Spink3	Spink3	Spink3	Sds	Sds	Cish	Cish
penicillamine_29day_Low	A	Ubd	Ubd	Mx2	Mx2	Akr1c1	Akr1c1	Marveld1	Marveld1	Usp18	Usp18	RGD1308059	RGD1308059	UST4r	UST4r	Slpi	Slpi	Ctps2	Ctps2	Ms4a6b	Ms4a6b	Hsd3b7	Hsd3b7	Sult1c2	Sult1c2	Irf7	Irf7	Pdia5	Pdia5	Ifit1	Ifit1	Slc6a6	Slc6a6	Sds	Sds	Angptl4	Angptl4	Akr1c12	Akr1c12	Retsat	Retsat	Ugt2b1	Ugt2b1	Nr0b2	Nr0b2	Scpep1	Scpep1	Prlr	Prlr
penicillamine_29day_Middle	A	Cd68	Cd68	Aldh1b1	Aldh1b1	Ly6c	Ly6c	Ly6e	Ly6e	Ugp2	Ugp2	Akr1c1	Akr1c1	Lbp	Lbp	Tfrc	Tfrc	Marveld1	Marveld1	Cxcl1	Cxcl1	Cxcl1	Slpi	Slpi	Ms4a6b	Ms4a6b	Fcer1g	Fcer1g	Fam213b	Fam213b	Ifitm3	Ifitm3	Hsd3b7	Hsd3b7	RGD1565709	RGD1565709	Hmox1	Hmox1	Ms4a11	Ms4a11	Sult1c2	Sult1c2	Hacl1	Hacl1	Ces1d	Ces1d	Pdia5	Pdia5	Nqo1
penicillamine_29day_High	A	Map7d1	Map7d1	Fam176a	Fam176a	Slc39a4	Slc39a4	Cd68	Cd68	Naprt1	Naprt1	Ubd	Ubd	Ubd	Ubd	Ubd	Dmgdh	Dmgdh	Serpina10	Serpina10	Mx2	Mx2	Fmo3	Fmo3	Aldh1b1	Aldh1b1	Cdh17	Cdh17	Cdh17	C1qb	C1qb	Ly6c	Ly6c	Gulo	Gulo	Gpt	Gpt	Ugp2	Ugp2	Akr1c1	Akr1c1	Akr1c1	Lbp	Lbp	Lbp	Lbp	Tfrc	Tfrc	Marveld1
perhexiline_4day_Low	A	Zfp189	Zfp189	Ubd	Ubd	Igha	Igha	Igha	Abcg5	Abcg5	UST4r	UST4r	Slpi	Slpi	Sult1c2	Sult1c2	Nupr1	Nupr1	Spink3	Spink3	Cish	Cish	Tsc22d3	Tsc22d3	Foxa2	Foxa2	Akr1c12	Akr1c12	Gsta5	Gsta5	Nr0b2	Nr0b2	Zfp354a	Zfp354a	Zfp354a	Oas1a	Oas1a	Aldh1a7	Aldh1a7	Onecut1	Onecut1	Osgin1	Osgin1	Fam111a	Fam111a	Srd5a1	Srd5a1
perhexiline_4day_Middle	A	Zfp189	Zfp189	Cdh17	Cdh17	Pik3r1	Pik3r1	UST4r	UST4r	Slpi	Slpi	Slpi	RT1-CE10	RT1-CE10	Il6r	Il6r	Pdia5	Pdia5	Ube2c	Ube2c	Rgs3	Rgs3	Clca5	Clca5	B4galnt1	B4galnt1	Cish	Cish	Rdh2	Rdh2	Tsc22d3	Tsc22d3	Fam134b	Fam134b	Mid1ip1	Mid1ip1	Wsb1	Wsb1	Foxa2	Foxa2	Net1	Net1	Comt	Comt	Comt	Comt	Comt	Comt	Ephx2
perhexiline_4day_High	A	Zfp189	Zfp189	Ubd	Ubd	Nfe2l2	Nfe2l2	Usp2	Usp2	Nfil3	Nfil3	Pik3r1	Pik3r1	Sephs2	Sephs2	Igha	Igha	Abcg5	Abcg5	Jun	Jun	Ect2	Ect2	Slpi	Slpi	Slpi	Ifitm3	Ifitm3	Sult1c2	Sult1c2	Il6r	Il6r	Ube2c	Ube2c	Rgs3	Rgs3	Nusap1	Nusap1	Nupr1	Nupr1	Spink3	Spink3	Gpnmb	Gpnmb	Cish	Cish	Pxmp4	Pxmp4	Spc25
perhexiline_8day_Low	A	Ubd	Ubd	Ubd	LOC500300	LOC500300	Cdh17	Cdh17	Cdh17	Abcg5	Abcg5	Slpi	Slpi	Hamp	Hamp	Hhex	Hhex	Scd1	Scd1	Nqo1	Nqo1	Nqo1	Ifit1	Ifit1	Ifit1	Acox2	Acox2	Sds	Sds	Cish	Cish	Comt	Comt	Retsat	Retsat	Cib2	Cib2	Plekhb1	Plekhb1	Nr0b2	Nr0b2	Scpep1	Scpep1	Sult2al1	Sult2al1	Bcl6	Bcl6	Bcl6	Bcl6
perhexiline_8day_Middle	A	Zfp189	Zfp189	Abcg5	Abcg5	RGD1308059	RGD1308059	UST4r	UST4r	Slpi	Slpi	Slpi	Hamp	Hamp	Tle1	Tle1	Hhex	Hhex	Idi1	Idi1	Klf9	Klf9	Il6r	Il6r	Scd1	Scd1	Nqo1	Nqo1	Ifit1	Ifit1	Sds	Sds	Msmo1	Msmo1	Pfkfb1	Pfkfb1	Fam134b	Fam134b	Aldh1a1	Aldh1a1	Gsta5	Gsta5	Slc38a2	Slc38a2	Gck	Gck	Zfp354a	Zfp354a	Zfp354a
perhexiline_8day_High	A	Zfp189	Zfp189	Ubd	Ubd	Cdh17	Cdh17	Meox2	Meox2	Abcg5	Abcg5	RGD1308059	RGD1308059	UST4r	UST4r	LOC100361444	LOC100361444	Tle1	Tle1	Idi1	Idi1	Klf9	Klf9	Il6r	Il6r	Klf10	Klf10	Ifit1	Ifit1	Acox2	Acox2	Osbpl11	Osbpl11	Slc6a6	Slc6a6	Msmo1	Msmo1	Cyp8b1	Cyp8b1	Angptl4	Angptl4	Ccrn4l	Ccrn4l	Stard13	Stard13	Ddhd1	Ddhd1	Ephx2	Ephx2
perhexiline_15day_Low	A	Cxcl1	Cxcl1	Slpi	Slpi	Slpi	Hamp	Hamp	Gadd45g	Gadd45g	LOC100359478	LOC100359478	Angptl4	Angptl4	Ephx2	Ephx2	Ephx2	Ephx2	Slc25a25	Slc25a25	Retsat	Retsat	Cyp7a1	Cyp7a1	Ier3	Ier3	Pde4b	Pde4b	Sult2al1	Sult2al1	Igfbp1	Igfbp1	Inmt	Inmt	Stac3	Stac3	Aldh1a7	Aldh1a7	Rtp4	Rtp4	A2m	A2m	Asrgl1	Asrgl1	Acsm2a	Acsm2a	Wfdc2	Wfdc2	Crot
perhexiline_15day_Middle	A	Zfp189	Zfp189	Ednra	Ednra	Cxcl1	Cxcl1	Usp18	Usp18	Gadd45a	Gadd45a	UST4r	UST4r	Avpr1a	Avpr1a	Hamp	Hamp	RT1-CE10	RT1-CE10	Ifit1	Ifit1	Spink1	Spink1	Spink3	Spink3	Angptl4	Angptl4	Tsc22d3	Tsc22d3	Sgk1	Sgk1	Comt	Comt	Hes1	Hes1	RT1-Bb	RT1-Bb	Serpina3m	Serpina3m	Slfn3	Slfn3	Nr0b2	Nr0b2	Ier3	Ier3	Prlr	Prlr	Zfp354a	Zfp354a
perhexiline_15day_High	A	Zfp189	Zfp189	Usp2	Usp2	Cdh17	Cdh17	Pik3r1	Pik3r1	Ednra	Ednra	Cxcl1	Cxcl1	RGD1308059	RGD1308059	Abcg2	Abcg2	Gadd45g	Gadd45g	Tle1	Tle1	RGD1307603	RGD1307603	Sult1c2	Sult1c2	Ifit1	Ifit1	Angptl4	Angptl4	Cish	Cish	Tsc22d3	Tsc22d3	Sgk1	Sgk1	Comt	Comt	Ephx2	Ephx2	Hes1	Hes1	Akr1c12	Akr1c12	Gsta5	Gsta5	Nr0b2	Nr0b2	Nr0b2	Nr0b2
perhexiline_29day_Low	A	Zfp189	Zfp189	Cdh17	Cdh17	Marveld1	Marveld1	Ednra	Ednra	UST4r	UST4r	Ltc4s	Ltc4s	Sgk1	Sgk1	Ddhd1	Ddhd1	Ephx2	Ephx2	Pnpla3	Pnpla3	Aldh1a1	Aldh1a1	Prlr	Prlr	Zfp354a	Zfp354a	Me1	Me1	Igfbp1	Igfbp1	Aldh1a7	Aldh1a7	Gstt3	Gstt3	G6pc	G6pc	Ppp1r3c	Ppp1r3c	Tsku	Tsku	Herpud1	Herpud1	Mfsd2a	Mfsd2a	Srd5a1	Srd5a1
perhexiline_29day_Middle	A	LOC500300	LOC500300	Gadd45g	Gadd45g	Sult1c2	Sult1c2	Il6r	Il6r	Sgk1	Sgk1	Polg2	Polg2	Comt	Comt	Slc25a25	Slc25a25	Nr0b2	Nr0b2	Scpep1	Scpep1	Zfp354a	Zfp354a	Zfp354a	Pde4b	Pde4b	RGD1564865	RGD1564865	Inmt	Inmt	RGD1309362	RGD1309362	Aldh1a7	Aldh1a7	Gstt3	Gstt3	Ip6k2	Ip6k2	Herpud1	Herpud1	Mfsd2a	Mfsd2a	Fam111a	Fam111a	Mlc1	Mlc1	Mlc1
perhexiline_29day_High	A	Clec4f	Clec4f	Zfp189	Zfp189	Nfe2l2	Nfe2l2	Usp2	Usp2	Akr1c1	Akr1c1	Marveld1	Marveld1	Slpi	Slpi	Slpi	Adora2b	Adora2b	RGD1307603	RGD1307603	R3hdm2	R3hdm2	RT1-CE10	RT1-CE10	Il6r	Il6r	Nqo1	Nqo1	Ifit1	Ifit1	Nupr1	Nupr1	Sds	Sds	Angptl4	Angptl4	Pxmp4	Pxmp4	Tsc22d3	Tsc22d3	Fam134b	Fam134b	Sgk1	Sgk1	Rcan1	Rcan1	Mid1ip1	Mid1ip1	Ddhd1
phenacetin_4day_Low	A	Ubd	Ubd	LOC500300	LOC500300	Cdh17	Cdh17	Sephs2	Sephs2	Igha	Igha	Ednra	Ednra	Atg10	Atg10	LOC100359478	LOC100359478	Serpina7	Serpina7	Nqo1	Nqo1	Sds	Sds	Rtn4ip1	Rtn4ip1	Sgk1	Sgk1	Mst1	Mst1	Ephx2	Ephx2	Akr1c12	Akr1c12	Cyp1a2	Cyp1a2	Retsat	Retsat	Gsta5	Gsta5	Cyp7a1	Cyp7a1	Akr1b7	Akr1b7	A1bg	A1bg	Sult2al1	Sult2al1	RGD1309362	RGD1309362
phenacetin_4day_Middle	A	G6pd	G6pd	Cdh17	Cdh17	Aox1	Aox1	Sephs2	Sephs2	Marveld1	Marveld1	Abcg5	Abcg5	Ednra	Ednra	Usp18	Usp18	Hamp	Hamp	Gadd45g	Gadd45g	Cyp3a18	Cyp3a18	Cyp8b1	Cyp8b1	Dhrs7	Dhrs7	Fam134b	Fam134b	RGD1359508	RGD1359508	Ces2c	Ces2c	Cdkn3	Cdkn3	Comt	Comt	Ephx2	Ephx2	Ephx2	Pnpla3	Pnpla3	Cyp1a2	Cyp1a2	Gsta5	Gsta5	Gsta5	Sigmar1	Sigmar1
phenacetin_4day_High	A	Acaa1a	Acaa1a	Psmb8	Psmb8	Cidea	Cidea	Cyp1a1	Cyp1a1	Cyp1a1	Cyp1a1	Elovl5	Elovl5	Tspan4	Tspan4	Col3a1	Col3a1	Vim	Vim	Aldh1b1	Aldh1b1	Cdh17	Cdh17	Pla2g4a	Pla2g4a	Hbb	Hbb	Gulo	Gulo	Akr7a3	Akr7a3	Akr7a3	Akr7a3	Akr7a3	Cela1	Cela1	Ly6e	Ly6e	Fcn1	Fcn1	Akr1c1	Akr1c1	Txnip	Txnip	Igha	Igha	Abcg5	Abcg5	Abhd2
phenacetin_8day_Low	A	Ubd	Ubd	Ubd	UST4r	UST4r	Slpi	Slpi	Acox2	Acox2	Nupr1	Nupr1	Sds	Sds	Rtn4ip1	Rtn4ip1	Dhrs7	Dhrs7	Ccrn4l	Ccrn4l	Fam134b	Fam134b	Cyp3a9	Cyp3a9	Ephx2	Ephx2	Akr1c12	Akr1c12	Gsta5	Gsta5	Akr1b7	Akr1b7	Prlr	Prlr	A1bg	A1bg	LOC287167	LOC287167	RGD1309362	RGD1309362	Gstt3	Gstt3	A2m	A2m	Osgin1	Osgin1	Fam111a	Fam111a	Srd5a1
phenacetin_8day_Middle	A	G6pd	G6pd	Akr7a3	Akr7a3	Igha	Igha	Slpi	Slpi	Hamp	Hamp	Nqo1	Nqo1	Rgs3	Rgs3	Acox2	Acox2	Angptl4	Angptl4	Comt	Comt	Pnpla3	Pnpla3	Cyp1a2	Cyp1a2	Retsat	Retsat	Aldh1a1	Aldh1a1	Ugt2b1	Ugt2b1	Gsta5	Gsta5	Gsta5	Gsta5	Me1	Me1	RGD1309362	RGD1309362	Aldh1a7	Aldh1a7	Aldh1a7	Aldh1a7	Gstt3	Gstt3	Gstt3	Casp12	Casp12	Asrgl1
phenacetin_8day_High	A	Ubd	Ubd	Cyp1a1	Cyp1a1	Cyp1a1	G6pd	G6pd	G6pd	Aldh1b1	Aldh1b1	Ly6c	Ly6c	Acly	Acly	Akr7a3	Akr7a3	Akr7a3	Akr7a3	Akr7a3	Akr1c1	Akr1c1	Igha	Igha	Abcg5	Abcg5	Prkcdbp	Prkcdbp	Slpi	Slpi	Slpi	Ca2	Ca2	Ahsp	Ahsp	Adora2b	Adora2b	LOC100359478	LOC100359478	Fam89a	Fam89a	Alox15	Alox15	Alox15	Lgals3	Lgals3	Hmox1	Hmox1	Cd63
phenacetin_15day_Low	A	Cdh17	Cdh17	Igha	Igha	Ctps2	Ctps2	Ifit1	Ifit1	Acox2	Acox2	Sds	Sds	Ephx2	Ephx2	Cyp1a2	Cyp1a2	Serpina3m	Serpina3m	Nr0b2	Nr0b2	Zfp354a	Zfp354a	Igfbp1	Igfbp1	RGD1309362	RGD1309362	Got1	Got1	Mlc1	Mlc1	Id2	Id2
phenacetin_15day_Middle	A	Mx2	Mx2	Pik3r1	Pik3r1	Usp18	Usp18	UST4r	UST4r	LOC100359478	LOC100359478	Nqo1	Nqo1	Isg15	Isg15	Ephx2	Ephx2	Cyp1a2	Cyp1a2	Ugt2b1	Ugt2b1	Gsta5	Gsta5	Slfn3	Slfn3	Prlr	Prlr	Oas1a	Oas1a	Fam111a	Fam111a	Srd5a1	Srd5a1
phenacetin_15day_High	A	Ubd	Ubd	Cyp1a1	Cyp1a1	Cyp1a1	Pla2g2a	Pla2g2a	LOC500300	LOC500300	G6pd	G6pd	Tat	Tat	Aldh1b1	Aldh1b1	Cdh17	Cdh17	Akr7a3	Akr7a3	Akr7a3	Akr7a3	Akr7a3	Akr7a3	Ugp2	Ugp2	Tfrc	Tfrc	Gadd45a	Gadd45a	RGD1308059	RGD1308059	Prkcdbp	Prkcdbp	Slpi	Slpi	H1f0	H1f0	Ca2	Ca2	Srebf1	Srebf1	Atpif1	Atpif1	Alox15	Alox15	Gls2	Gls2	R3hdm2
phenacetin_29day_Low	A	Aldh1b1	Aldh1b1	Pik3r1	Pik3r1	Slpi	Slpi	Sult1c2	Sult1c2	Cyp1a2	Cyp1a2	Retsat	Retsat	Adh7	Adh7	Ugt2b1	Ugt2b1	Gsta5	Gsta5	Gsta5	Cd14	Cd14	Prlr	Prlr	RGD1309362	RGD1309362	Aldh1a7	Aldh1a7	Aldh1a7	Onecut1	Onecut1	Gstt3	Gstt3	Gstt3	Fam111a	Fam111a	Fam111a	Fam111a	Mlc1	Mlc1
phenacetin_29day_Middle	A	Akr7a3	Akr7a3	Igha	Igha	Ednra	Ednra	Slpi	Slpi	Slpi	Slpi	LOC100359478	LOC100359478	Ltc4s	Ltc4s	Scd1	Scd1	Siglec5	Siglec5	LOC100363476	LOC100363476	Angptl4	Angptl4	Comt	Comt	RT1-Bb	RT1-Bb	Cyp1a2	Cyp1a2	Aldh1a1	Aldh1a1	Aldh1a1	Ugt2b1	Ugt2b1	Ugt2b1	Ugt2b1	Gsta5	Gsta5	Gsta5	Gsta5	Gsta5	Gsta5	Cyp7a1	Cyp7a1	Akr1b7	Akr1b7	Cd14	Cd14	Acsm5
phenacetin_29day_High	A	Mtmr7	Mtmr7	Ubd	Ubd	Cyp1a1	Cyp1a1	Cyp1a1	Gsr	Gsr	G6pd	G6pd	Tat	Tat	Aldh1b1	Aldh1b1	Aldh1b1	Cdh17	Cdh17	Hbb	Hbb	Aox1	Aox1	Agxt	Agxt	Akr7a3	Akr7a3	Akr7a3	Akr7a3	Akr7a3	Akr1c1	Akr1c1	Abhd2	Abhd2	Slpi	Slpi	Igf2bp3	Igf2bp3	H1f0	H1f0	Ca2	Ca2	Srebf1	Srebf1	RGD1562101	RGD1562101	Krt8	Krt8	Ahsp
phenobarbital_4day_Low	A	Pla2g2a	Pla2g2a	Hsd3b5	Hsd3b5	Hamp	Hamp	Gadd45g	Gadd45g	Trim25	Trim25	Cyp3a18	Cyp3a18	Ifit1	Ifit1	Ifit1	Ifit1	Ifit1	Sds	Sds	Cyp8b1	Cyp8b1	Dhrs7	Dhrs7	Cish	Cish	Ces2c	Ces2c	Comt	Comt	Comt	Pnpla3	Pnpla3	RT1-Bb	RT1-Bb	Aldh1a1	Aldh1a1	Gnmt	Gnmt	Ugt2b1	Ugt2b1	Gsta5	Gsta5	Cyp7a1	Cyp7a1	Ust5r	Ust5r	Slc22a8	Slc22a8
phenobarbital_4day_Middle	A	Ubd	Ubd	Sephs2	Sephs2	Akr7a3	Akr7a3	Gpt	Gpt	Igha	Igha	Hsd3b5	Hsd3b5	Abcg5	Abcg5	UST4r	UST4r	Slpi	Slpi	Slpi	Gadd45g	Gadd45g	Trim25	Trim25	Ifit1	Ifit1	Acox2	Acox2	Por	Por	Cyp3a23/3a1	Cyp3a23/3a1	Zdhhc2	Zdhhc2	Cyp8b1	Cyp8b1	Dhrs7	Dhrs7	Cish	Cish	Ephx1	Ephx1	Cyp3a9	Cyp3a9	Ces2c	Ces2c	Ces2c	Ces2c	Polg2
phenobarbital_4day_High	A	Cidea	Cidea	Ubd	Ubd	Usp2	Usp2	G6pd	G6pd	Tat	Tat	Cdh17	Cdh17	Gulo	Gulo	Akr7a3	Akr7a3	Akr7a3	Akr7a3	Cela1	Cela1	Abcb1a	Abcb1a	Marveld1	Marveld1	Abcg5	Abcg5	Ckap2	Ckap2	Slpi	Slpi	Avpr1a	Avpr1a	LOC100361444	LOC100361444	App	App	Nr1i3	Nr1i3	Tcn2	Tcn2	Trim25	Trim25	Pck1	Pck1	R3hdm2	R3hdm2	Il6r	Il6r
phenobarbital_8day_Low	A	Igha	Igha	Hsd3b5	Hsd3b5	Abcg5	Abcg5	Ednra	Ednra	RGD1308059	RGD1308059	Slpi	Slpi	Slpi	Cyp3a18	Cyp3a18	Sult1c2	Sult1c2	Ifit1	Ifit1	Sds	Sds	Angptl4	Angptl4	Rdh2	Rdh2	Ces2c	Ces2c	Comt	Comt	Ephx2	Ephx2	Pnpla3	Pnpla3	Retsat	Retsat	Retsat	Aldh1a1	Aldh1a1	Ugt2b1	Ugt2b1	Gsta5	Gsta5	Akr1b7	Akr1b7	Zfp354a	Zfp354a	A1bg	A1bg
phenobarbital_8day_Middle	A	Ubd	Ubd	Tat	Tat	Meox2	Meox2	Igha	Igha	Ednra	Ednra	Il33	Il33	Hamp	Hamp	App	App	RGD1307603	RGD1307603	Sult1c2	Sult1c2	Ube2c	Ube2c	Cyp4a8	Cyp4a8	Cyp3a23/3a1	Cyp3a23/3a1	Sds	Sds	Ccrn4l	Ccrn4l	Pxmp4	Pxmp4	Sgk1	Sgk1	Cyp3a9	Cyp3a9	Ces2c	Ces2c	Ces2c	Ces2c	Ces2c	Cxcl9	Cxcl9	Retsat	Retsat	Aldh1a1	Aldh1a1	Aldh1a1
phenobarbital_8day_High	A	Mtmr7	Mtmr7	Efna1	Efna1	Cdh17	Cdh17	Aox1	Aox1	Meox2	Meox2	Akr7a3	Akr7a3	Igha	Igha	Igha	Hsd3b5	Hsd3b5	Marveld1	Marveld1	Abcg5	Abcg5	Sparcl1	Sparcl1	Il33	Il33	Slpi	Slpi	Mknk2	Mknk2	Ca2	Ca2	Srebf1	Srebf1	LOC100361444	LOC100361444	Gadd45g	Gadd45g	Gadd45g	App	App	LOC100359478	LOC100359478	Sult1c2	Sult1c2	Hacl1	Hacl1	Mmgt1	Mmgt1
phenobarbital_15day_Low	A	Mtmr7	Mtmr7	Ubd	Ubd	Cdh17	Cdh17	Sephs2	Sephs2	Akr7a3	Akr7a3	RGD1307603	RGD1307603	Sult1c2	Sult1c2	R3hdm2	R3hdm2	Acox2	Acox2	Sds	Sds	Ephx1	Ephx1	Ces2c	Ces2c	Ephx2	Ephx2	Retsat	Retsat	Aldh1a1	Aldh1a1	Aldh1a1	Aldh1a1	Aldh1a1	Ugt2b1	Ugt2b1	Ugt2b1	Dusp1	Dusp1	Gsta5	Gsta5	Gsta5	Cd14	Cd14	Sult2al1	Sult2al1	Igfbp1	Igfbp1	Gstm3
phenobarbital_15day_Middle	A	Ubd	Ubd	Ubd	Pik3r1	Pik3r1	Akr7a3	Akr7a3	Il33	Il33	Slpi	Slpi	App	App	Clic2	Clic2	Ifit1	Ifit1	Slc6a6	Slc6a6	Zdhhc2	Zdhhc2	Ephx1	Ephx1	Sgk1	Sgk1	Ces2c	Ces2c	Ces2c	Ces2c	Ces2c	Ephx2	Ephx2	Pnpla3	Pnpla3	Retsat	Retsat	Aldh1a1	Aldh1a1	Aldh1a1	Aldh1a1	Aldh1a1	Ugt2b1	Ugt2b1	Ugt2b1	Ugt2b1	Gsta5	Gsta5	Gsta5
phenobarbital_15day_High	A	Cyp26a1	Cyp26a1	Mmp14	Mmp14	Fam176a	Fam176a	Mtmr7	Mtmr7	Cidea	Cidea	Ubd	Ubd	Elovl5	Elovl5	LOC500300	LOC500300	Hes6	Hes6	Tspan4	Tspan4	Gsr	Gsr	G6pd	G6pd	Aldh1b1	Aldh1b1	Pik3r1	Pik3r1	Sephs2	Sephs2	Acly	Acly	Meox2	Meox2	Akr7a3	Akr7a3	Akr7a3	Ly6e	Ly6e	Akr1c1	Akr1c1	Lbp	Lbp	Abhd2	Abhd2	Usp18	Usp18	Hfe2
phenobarbital_29day_Low	A	Mtmr7	Mtmr7	Ubd	Ubd	Ubd	Cdh17	Cdh17	Sephs2	Sephs2	Marveld1	Marveld1	LOC100361444	LOC100361444	Hsd3b7	Hsd3b7	Sult1c2	Sult1c2	Scd1	Scd1	Cyp4a8	Cyp4a8	Ces2c	Ces2c	Ephx2	Ephx2	Aldh1a1	Aldh1a1	Aldh1a1	Aldh1a1	Ugt2b1	Ugt2b1	Ugt2b1	Ugt2b1	Gsta5	Gsta5	Evc	Evc	Cd14	Cd14	Igfbp1	Igfbp1	Gstm3	Gstm3	LOC287167	LOC287167	Inmt	Inmt	Ethe1
phenobarbital_29day_Middle	A	Mtmr7	Mtmr7	Ubd	Ubd	Ubd	Ubd	Usp2	Usp2	Cdh17	Cdh17	Meox2	Meox2	Akr7a3	Akr7a3	Cela1	Cela1	Igha	Igha	Marveld1	Marveld1	Slpi	Slpi	LOC100361444	LOC100361444	App	App	LOC500420	LOC500420	Serpina7	Serpina7	Ltc4s	Ltc4s	Ces1d	Ces1d	Ppp1r3b	Ppp1r3b	Scd1	Scd1	Klf10	Klf10	Nqo1	Nqo1	Ifit1	Ifit1	RGD1562323	RGD1562323	G0s2	G0s2
phenobarbital_29day_High	A	Cyp26a1	Cyp26a1	Sgk2	Sgk2	Mtmr7	Mtmr7	Cidea	Cidea	Ubd	Ubd	Ubd	Ubd	Ubd	Cyp2a1	Cyp2a1	Usp2	Usp2	Hes6	Hes6	Tat	Tat	Aldh1l2	Aldh1l2	Cdh17	Cdh17	Pik3r1	Pik3r1	Acly	Acly	Meox2	Meox2	Akr7a3	Akr7a3	Akr7a3	Igha	Igha	Cxcl1	Cxcl1	Il33	Il33	Rpesp	Rpesp	Abcg2	Abcg2	Igf2bp3	Igf2bp3	Ca2	Ca2
phenylanthranilic_acid_4day_Low	A	Zfp189	Zfp189	LOC500300	LOC500300	Aldh1b1	Aldh1b1	Cdh17	Cdh17	Pik3r1	Pik3r1	Sephs2	Sephs2	Slpi	Slpi	Atg10	Atg10	Gadd45g	Gadd45g	Sult1c2	Sult1c2	Ifit1	Ifit1	Vnn1	Vnn1	Sds	Sds	Dhrs7	Dhrs7	Cish	Cish	Ccrn4l	Ccrn4l	Rdh2	Rdh2	Fam134b	Fam134b	Sez6	Sez6	Comt	Comt	Slc25a25	Slc25a25	Aldh1a1	Aldh1a1	Dusp1	Dusp1	Akr1b7	Akr1b7
phenylanthranilic_acid_4day_Middle	A	Mmp14	Mmp14	Ubd	Ubd	Ubd	LOC500300	LOC500300	Aldh1b1	Aldh1b1	Ly6c	Ly6c	Meox2	Meox2	Gpt	Gpt	Abcg5	Abcg5	RGD1308059	RGD1308059	UST4r	UST4r	Slpi	Slpi	Igf2bp3	Igf2bp3	Gadd45g	Gadd45g	Hhex	Hhex	Cyp3a18	Cyp3a18	Sult1c2	Sult1c2	Abhd3	Abhd3	Nqo1	Nqo1	Ifit1	Ifit1	Sds	Sds	Dhrs7	Dhrs7	Dhrs7	Cish	Cish	Fam134b	Fam134b
phenylanthranilic_acid_4day_High	A	Cyp2c11	Cyp2c11	Cyp2c11	Acaa1a	Acaa1a	Mtmr7	Mtmr7	Ubd	Ubd	Dmgdh	Dmgdh	LOC500300	LOC500300	Tat	Tat	Aig1	Aig1	Cdh17	Cdh17	Cdh17	Pik3r1	Pik3r1	Gulo	Gulo	Sephs2	Sephs2	Akr7a3	Akr7a3	Cela1	Cela1	Gpt	Gpt	Gpt	Akr1c1	Akr1c1	Ppp2r1b	Ppp2r1b	Hsd3b5	Hsd3b5	Lbp	Lbp	Lbp	Ehhadh	Ehhadh	Cxcl1	Cxcl1	Cxcl1	Cyp2d4
phenylanthranilic_acid_8day_Low	A	Cdh17	Cdh17	Marveld1	Marveld1	Slpi	Slpi	RT1-CE10	RT1-CE10	Dhrs7	Dhrs7	Cish	Cish	RT1-A2	RT1-A2	RT1-A2	RT1-A2	Pbsn	Pbsn	Ephx2	Ephx2	Pnpla3	Pnpla3	Akr1c12	Akr1c12	RT1-Bb	RT1-Bb	Cib2	Cib2	Ugt2b1	Ugt2b1	Nr0b2	Nr0b2	Akr1b7	Akr1b7	Prlr	Prlr	Adh1	Adh1	Bcl6	Bcl6	Inmt	Inmt	Aldh1a7	Aldh1a7	Onecut1	Onecut1	A2m	A2m
phenylanthranilic_acid_8day_Middle	A	Marveld1	Marveld1	UST4r	UST4r	Slpi	Slpi	Atg10	Atg10	Hamp	Hamp	Sult1c2	Sult1c2	Hacl1	Hacl1	Pdia5	Pdia5	RGD1562323	RGD1562323	Eci1	Eci1	Dhrs7	Dhrs7	Dhrs7	Dhrs7	Cish	Cish	Sgk1	Sgk1	Cyp3a9	Cyp3a9	Pbsn	Pbsn	Comt	Comt	Ephx2	Ephx2	RT1-Bb	RT1-Bb	Aldh1a1	Aldh1a1	Ugt2b1	Ugt2b1	Gsta5	Gsta5	Akr1b7	Akr1b7	Akr1b7	Akr1b7
phenylanthranilic_acid_8day_High	A	Cyp2c11	Cyp2c11	Zfp189	Zfp189	Ubd	Ubd	Aig1	Aig1	Cdh17	Cdh17	Hbb	Hbb	Rtn4	Rtn4	Ppp2r1b	Ppp2r1b	Lbp	Lbp	Ehhadh	Ehhadh	Sparcl1	Sparcl1	UST4r	UST4r	Ctps2	Ctps2	Atg10	Atg10	Hamp	Hamp	Rab30	Rab30	Adora2b	Adora2b	Mocos	Mocos	Idi1	Idi1	Alox15	Alox15	Cyp3a18	Cyp3a18	Cyp3a18	Cyp3a18	Lgals3	Lgals3	S100a8	S100a8
phenylanthranilic_acid_15day_Low	A	Cdh17	Cdh17	Cdh17	Sephs2	Sephs2	Marveld1	Marveld1	Marveld1	UST4r	UST4r	Prkcdbp	Prkcdbp	LOC100361444	LOC100361444	Hacl1	Hacl1	Klf10	Klf10	Ddhd1	Ddhd1	Comt	Comt	Pnpla3	Pnpla3	Akr1c12	Akr1c12	Retsat	Retsat	Tm7sf2	Tm7sf2	Aldh1a1	Aldh1a1	Ugt2b1	Ugt2b1	Gsta5	Gsta5	Akr1b7	Akr1b7	Prlr	Prlr	Bhlhe40	Bhlhe40	Bcl6	Bcl6	RGD1309362	RGD1309362	RGD1309362	RGD1309362
phenylanthranilic_acid_15day_Middle	A	Ubd	Ubd	Cdh17	Cdh17	Cdh17	Aox1	Aox1	UST4r	UST4r	Slpi	Slpi	Slpi	Hamp	Hamp	LOC100361444	LOC100361444	Cyp3a18	Cyp3a18	Ifit1	Ifit1	Spink1	Spink1	Dhrs7	Dhrs7	Dhrs7	Ccrn4l	Ccrn4l	Rdh2	Rdh2	Fam134b	Fam134b	Cyp3a9	Cyp3a9	Ddhd1	Ddhd1	Cyp4a1	Cyp4a1	Ephx2	Ephx2	Pnpla3	Pnpla3	Slc25a25	Slc25a25	Retsat	Retsat	Retsat	Tm7sf2	Tm7sf2
phenylanthranilic_acid_15day_High	A	Gstm7	Gstm7	Cyp2c11	Cyp2c11	Cyp2c11	Cyp2c11	Cyp2c11	Cyp2c11	Acaa1a	Acaa1a	Mtmr7	Mtmr7	Cidea	Cidea	Flvcr2	Flvcr2	Ubd	Ubd	Elovl5	Elovl5	LOC500300	LOC500300	Mx2	Mx2	Hes6	Hes6	RGD1310552	RGD1310552	Aig1	Aig1	Aig1	Aldh1l2	Aldh1l2	Aldh1b1	Aldh1b1	Cdh17	Cdh17	Cdh17	Cdh17	Cdh17	Hmgcr	Hmgcr	Hbb	Hbb	Aox1	Aox1	Gulo	Gulo
phenylanthranilic_acid_29day_Low	A	G6pd	G6pd	Hmgcr	Hmgcr	Aox1	Aox1	Acly	Acly	Akr1c1	Akr1c1	Igha	Igha	Marveld1	Marveld1	Abcg5	Abcg5	Slpi	Slpi	Sult1c2	Sult1c2	RT1-CE10	RT1-CE10	Slc6a6	Slc6a6	Msmo1	Msmo1	Sqle	Sqle	Comt	Comt	Pnpla3	Pnpla3	Akr1c12	Akr1c12	Cib2	Cib2	Cyp7a1	Cyp7a1	Nr0b2	Nr0b2	Gck	Gck	Bcl6	Bcl6	Gpm6a	Gpm6a	RGD1564865	RGD1564865
phenylanthranilic_acid_29day_Middle	A	Ubd	Ubd	Ubd	Ubd	Ubd	Ubd	Ubd	Ubd	Ubd	Cyp51	Cyp51	Pik3r1	Pik3r1	Slpi	Slpi	Ctps2	Ctps2	Elovl2	Elovl2	Thrsp	Thrsp	Idi1	Idi1	Cyp3a18	Cyp3a18	Cd63	Cd63	Sult1c2	Sult1c2	Scd1	Scd1	Pdia5	Pdia5	Ifit1	Ifit1	Ifit1	RGD1562323	RGD1562323	Slc6a6	Slc6a6	Dhrs7	Dhrs7	Dhrs7	Pxmp4	Pxmp4	Sqle	Sqle	Cib2
[truncated: 332 more rows]
[truncated: 5,000 more columns]
